# Supplementary material for: Decay of driver mutations shapes the landscape of intestinal transformation
Source: Nature. 2025 Dec 3;649(8097):729–38. doi: 10.1038/s41586-025-09762-w (PMC12804087; doi:10.1038/s41586-025-09762-w)
Supplement: Supplementary file 3 — Source data files for Supplementary Figs. 1, 2, 4 and 5. [file 41586_2025_9762_MOESM3_ESM.zip]

Archive with 5 entries (4 files):
- source data for Supplementary Figs/
- source data for Supplementary Figs/Sup_Info_Fig_1__all_panels.xlsx
- source data for Supplementary Figs/Sup_Info_Fig_2_all_panels.xlsx
- source data for Supplementary Figs/Sup_Info_Fig_4_all_panels.xlsx
- source data for Supplementary Figs/Sup_Info_Fig_5_all_panels.xlsx
