# Supplementary material for: Decay of driver mutations shapes the landscape of intestinal transformation
Source: Nature. 2025 Dec 3;649(8097):729–38. doi: 10.1038/s41586-025-09762-w (PMC12804087; doi:10.1038/s41586-025-09762-w)
Supplement: Supplementary file 3 — Source data files for Supplementary Figs. 1, 2, 4 and 5. [file 41586_2025_9762_MOESM3_ESM.zip › source data for Supplementary Figs/Sup_Info_Fig_1__all_panels.xlsx]

## Sheet: Sup_Info_Fig_1_c_d
Region	Stain	Treatment	Tissue	Staining	Count
PSI	Trp53_ISH	Tam_ENU	Tumour	negative	4
DSI	Trp53_ISH	Tam_ENU	Tumour	negative	2
PSI	Trp53_ISH	Tam_ENU	Tumour	positive	0
DSI	Trp53_ISH	Tam_ENU	Tumour	positive	0
PSI	Trp53_ISH	Tam	Normal	negative	318
PSI	Trp53_ISH	Tam	Normal	positive	36

## Sheet: Sup_Info_Fig_1_e_f
Stain	Treatment	Tissue	Staining	Count
Pten_IHC	Tam	Normal	negative	363
Pten_IHC	Tam	Normal	positive	0
Pten_IHC	Tam_ENU	Tumour	negative	12
Pten_IHC	Tam_ENU	Tumour	positive	0
Pten_IHC	Tam_ENU	Tumour	negative	4
Pten_IHC	Tam_ENU	Tumour	positive	0
