# Supplementary material for: Decay of driver mutations shapes the landscape of intestinal transformation
Source: Nature. 2025 Dec 3;649(8097):729–38. doi: 10.1038/s41586-025-09762-w (PMC12804087; doi:10.1038/s41586-025-09762-w)
Supplement: Supplementary file 3 — Source data files for Supplementary Figs. 1, 2, 4 and 5. [file 41586_2025_9762_MOESM3_ESM.zip › source data for Supplementary Figs/Sup_Info_Fig_2_all_panels.xlsx]

## Sheet: Sup_Info_Fig_2a
clonality_MP	Mut_burden
monoclonal	4.96073
monoclonal	5.92087
monoclonal	7.04104
polyclonal	13.762
monoclonal	5.4408
monoclonal	6.56097
monoclonal	8.32123
monoclonal	2.88043
monoclonal	5.4408
monoclonal	7.04104
monoclonal	6.88102
monoclonal	3.52052
monoclonal	8.48125
monoclonal	5.76085
monoclonal	4.00059
monoclonal	7.04104
monoclonal	4.64069
monoclonal	7.36109
monoclonal	4.80071
monoclonal	4.80071
polyclonal	5.4408
monoclonal	2.56038
monoclonal	5.60083
monoclonal	4.80071
monoclonal	4.32064
monoclonal	7.20106
monoclonal	7.84116
monoclonal	4.16061
monoclonal	9.12135
monoclonal	5.4408
monoclonal	7.68113
monoclonal	5.60083
monoclonal	10.0815
monoclonal	11.5217
polyclonal	14.5622
monoclonal	5.92087
monoclonal	6.88102
polyclonal	13.442
no_apc_ctnnb1	7.36109
monoclonal	10.5616
monoclonal	7.36109
monoclonal	5.12076
monoclonal	7.52111
monoclonal	11.6817
monoclonal	5.92087
monoclonal	5.76085
monoclonal	9.28137
monoclonal	4.48066
monoclonal	6.72099
monoclonal	5.76085
monoclonal	5.12076
monoclonal	8.16121
polyclonal	7.84116
monoclonal	4.80071
monoclonal	6.24092
monoclonal	9.12135
monoclonal	5.76085
monoclonal	8.32123
monoclonal	10.7216
polyclonal	12.1618
monoclonal	8.96132
monoclonal	11.3617
monoclonal	6.56097
polyclonal	12.6419
polyclonal	12.6419
monoclonal	5.28078
monoclonal	6.56097
monoclonal	9.44139
monoclonal	7.84116
monoclonal	9.76144
monoclonal	7.20106
monoclonal	12.3218
polyclonal	17.9226
monoclonal	10.4015
polyclonal	11.3617
monoclonal	7.68113
monoclonal	7.68113
monoclonal	5.28078
monoclonal	7.68113
monoclonal	8.96132
monoclonal	6.40095
monoclonal	4.96073
monoclonal	3.3605
monoclonal	3.52052
monoclonal	6.88102
polyclonal	3.68054
polyclonal	9.60142
monoclonal	2.40035
monoclonal	5.12076
monoclonal	2.7204
monoclonal	6.0809
monoclonal	6.40095
monoclonal	5.92087
monoclonal	16.9625
monoclonal	5.12076
monoclonal	6.72099
monoclonal	6.88102
monoclonal	4.48066
monoclonal	9.76144
monoclonal	3.84057
monoclonal	3.84057
monoclonal	5.76085
monoclonal	8.00118
monoclonal	4.48066
monoclonal	5.76085
monoclonal	5.12076
monoclonal	4.64069
monoclonal	3.84057
monoclonal	7.52111
polyclonal	14.4021
monoclonal	7.84116
monoclonal	8.48125
monoclonal	9.28137
monoclonal	8.16121
monoclonal	6.56097
monoclonal	5.4408
monoclonal	7.84116
monoclonal	7.68113
monoclonal	7.84116
monoclonal	10.5616
monoclonal	6.40095
monoclonal	8.32123
monoclonal	10.4015
monoclonal	3.68054
monoclonal	5.4408
monoclonal	7.84116
monoclonal	3.84057
monoclonal	7.36109
monoclonal	6.72099
monoclonal	6.0809
monoclonal	6.24092
monoclonal	5.76085
monoclonal	4.48066
monoclonal	7.68113
monoclonal	7.68113
monoclonal	5.76085
monoclonal	5.4408
monoclonal	3.84057
monoclonal	6.88102
monoclonal	3.52052
monoclonal	7.84116
monoclonal	6.72099
monoclonal	6.24092
monoclonal	3.84057
monoclonal	8.96132
polyclonal	5.60083
monoclonal	7.04104
monoclonal	4.48066
monoclonal	4.48066
monoclonal	5.60083
monoclonal	4.48066
monoclonal	6.40095
monoclonal	5.12076
monoclonal	8.64128
monoclonal	6.24092
polyclonal	8.48125
monoclonal	5.28078
monoclonal	6.56097
monoclonal	4.00059
monoclonal	3.52052
polyclonal	13.762
monoclonal	6.56097
monoclonal	4.16061
monoclonal	11.2017
monoclonal	5.76085
monoclonal	7.20106
monoclonal	3.04045
monoclonal	7.04104
monoclonal	3.52052
monoclonal	5.60083
no_apc_ctnnb1	4.00059
monoclonal	5.92087
monoclonal	4.16061
monoclonal	1.76026
monoclonal	7.36109
monoclonal	5.92087
monoclonal	6.24092
monoclonal	4.48066
monoclonal	5.12076
monoclonal	3.52052
monoclonal	5.76085
monoclonal	2.56038
monoclonal	4.80071
monoclonal	5.76085
monoclonal	3.68054
monoclonal	6.72099
polyclonal	4.96073
monoclonal	9.92147
monoclonal	7.52111
monoclonal	8.64128
monoclonal	10.0815
monoclonal	3.3605
monoclonal	4.32064
monoclonal	4.96073
monoclonal	6.88102
monoclonal	2.7204
monoclonal	4.80071
monoclonal	5.76085
monoclonal	5.28078
monoclonal	4.64069
monoclonal	4.96073
monoclonal	12.3218
monoclonal	9.12135
no_apc_ctnnb1	4.80071
polyclonal	9.12135
monoclonal	8.00118
monoclonal	9.76144
monoclonal	8.64128
monoclonal	13.762
monoclonal	7.52111
monoclonal	6.40095
no_apc_ctnnb1	15.0422
monoclonal	6.24092
polyclonal	10.7216
monoclonal	7.68113
monoclonal	7.20106
monoclonal	6.88102
monoclonal	5.92087
monoclonal	5.4408
monoclonal	7.20106
monoclonal	3.04045
monoclonal	5.4408
monoclonal	4.00059
monoclonal	6.24092
monoclonal	3.52052
monoclonal	5.4408
monoclonal	6.0809
monoclonal	4.32064
polyclonal	7.36109
monoclonal	5.76085
monoclonal	4.80071
monoclonal	6.0809
monoclonal	3.52052
polyclonal	8.8013
polyclonal	2.7204
monoclonal	7.04104
no_apc_ctnnb1	3.3605
monoclonal	5.92087
polyclonal	8.96132
monoclonal	9.60142
monoclonal	11.2017
monoclonal	8.48125
monoclonal	4.80071
no_apc_ctnnb1	6.24092
monoclonal	6.40095
monoclonal	10.7216
no_apc_ctnnb1	4.80071
monoclonal	7.84116
monoclonal	9.76144
monoclonal	9.44139
monoclonal	6.24092
monoclonal	7.36109
monoclonal	5.4408
monoclonal	6.72099
monoclonal	7.36109
monoclonal	6.72099
monoclonal	8.48125
monoclonal	7.04104
monoclonal	3.84057
monoclonal	8.48125
monoclonal	7.36109
no_apc_ctnnb1	10.7216
monoclonal	8.00118
monoclonal	7.20106
monoclonal	5.92087
no_apc_ctnnb1	5.92087
polyclonal	9.60142
monoclonal	8.64128
monoclonal	4.16061
monoclonal	5.28078
monoclonal	7.36109
monoclonal	4.80071
no_apc_ctnnb1	5.12076
polyclonal	8.48125
monoclonal	9.28137
polyclonal	6.56097
polyclonal	9.28137
monoclonal	11.3617
monoclonal	8.64128
monoclonal	8.00118
monoclonal	9.92147
polyclonal	18.4027
monoclonal	7.04104
monoclonal	8.48125
polyclonal	8.16121
monoclonal	9.76144
monoclonal	9.28137
monoclonal	11.2017
monoclonal	11.0416
monoclonal	8.64128
monoclonal	9.12135
monoclonal	16.0024
monoclonal	7.52111
monoclonal	9.76144
monoclonal	11.6817
monoclonal	8.64128
polyclonal	11.8417
polyclonal	11.8417
no_apc_ctnnb1	7.68113
monoclonal	5.12076
monoclonal	8.32123
monoclonal	9.76144
no_apc_ctnnb1	5.60083
monoclonal	7.36109
monoclonal	14.7222
monoclonal	12.9619
monoclonal	2.7204
monoclonal	19.0428
monoclonal	8.32123
monoclonal	11.3617
monoclonal	11.2017

## Sheet: Sup_Info_Fig_2b
Cohort	clonality	Mut_rate
Control_ENU	Ctnnb1_monoclonal	4.96073
Control_ENU	Ctnnb1_monoclonal	5.92087
Control_ENU	Ctnnb1_monoclonal	7.04104
Control_ENU	Ctnnb1_monoclonal	5.4408
Control_ENU	Apc_monoclonal	6.56097
Control_ENU	Apc_monoclonal	8.32123
Control_ENU	Apc_monoclonal	2.88043
Control_ENU	Apc_monoclonal	5.4408
Control_ENU	Apc_monoclonal	7.04104
Control_ENU	Apc_monoclonal	6.88102
Control_ENU	Ctnnb1_monoclonal	3.52052
Control_ENU	Apc_monoclonal	8.48125
Control_ENU	Apc_monoclonal	5.76085
Control_ENU	Ctnnb1_monoclonal	4.00059
Control_ENU	Apc_monoclonal	7.04104
Control_ENU	Apc_monoclonal	4.64069
Control_ENU	Ctnnb1_monoclonal	7.36109
Control_ENU	Apc_monoclonal	4.80071
Control_ENU	Apc_monoclonal	4.80071
Control_ENU	Apc_monoclonal	2.56038
Control_ENU	Apc_monoclonal	5.60083
Control_ENU	Apc_monoclonal	4.80071
Control_ENU	Apc_monoclonal	4.32064
Control_ENU	Apc_monoclonal	7.20106
Control_ENU	Ctnnb1_monoclonal	7.84116
Control_ENU	Apc_monoclonal	4.16061
Control_ENU	Apc_monoclonal	9.12135
Control_ENU	Ctnnb1_monoclonal	5.4408
Control_ENU	Ctnnb1_monoclonal	7.68113
Control_ENU	Apc_monoclonal	5.60083
Control_ENU	Apc_monoclonal	10.0815
Control_ENU	Ctnnb1_monoclonal	11.5217
Control_ENU	Ctnnb1_monoclonal	5.92087
Control_ENU	Apc_monoclonal	6.88102
Control_ENU	Apc_monoclonal	10.5616
Control_ENU	Ctnnb1_monoclonal	7.36109
Control_ENU	Apc_monoclonal	5.12076
Control_ENU	Apc_monoclonal	7.52111
Fbxw7-null_Tam>ENU	Ctnnb1_monoclonal	11.6817
Fbxw7-null_Tam>ENU	Ctnnb1_monoclonal	5.92087
Fbxw7-null_Tam>ENU	Ctnnb1_monoclonal	5.76085
Fbxw7-null_Tam>ENU	Ctnnb1_monoclonal	9.28137
Fbxw7-null_Tam>ENU	Ctnnb1_monoclonal	4.48066
Fbxw7-null_Tam>ENU	Ctnnb1_monoclonal	6.72099
Fbxw7-null_Tam>ENU	Ctnnb1_monoclonal	5.76085
Fbxw7-null_Tam>ENU	Apc_monoclonal	5.12076
Fbxw7-null_Tam>ENU	Ctnnb1_monoclonal	8.16121
Fbxw7-null_Tam>ENU	Apc_monoclonal	4.80071
Fbxw7-null_Tam>ENU	Ctnnb1_monoclonal	6.24092
Fbxw7-null_Tam>ENU	Ctnnb1_monoclonal	9.12135
Fbxw7-null_Tam>ENU	Apc_monoclonal	5.76085
Fbxw7-null_Tam>ENU	Ctnnb1_monoclonal	8.32123
Fbxw7-null_Tam>ENU	Ctnnb1_monoclonal	10.7216
Fbxw7-null_Tam>ENU	Ctnnb1_monoclonal	8.96132
Fbxw7-null_Tam>ENU	Apc_monoclonal	11.3617
Fbxw7-null_Tam>ENU	Apc_monoclonal	6.56097
Fbxw7-null_Tam>ENU	Ctnnb1_monoclonal	5.28078
Fbxw7-null_Tam>ENU	Apc_monoclonal	6.56097
Fbxw7-null_Tam>ENU	Ctnnb1_monoclonal	9.44139
KrasG12D_Tam>ENU	Ctnnb1_monoclonal	7.84116
KrasG12D_Tam>ENU	Ctnnb1_monoclonal	9.76144
KrasG12D_Tam>ENU	Ctnnb1_monoclonal	7.20106
KrasG12D_Tam>ENU	Ctnnb1_monoclonal	12.3218
KrasG12D_Tam>ENU	Ctnnb1_monoclonal	10.4015
KrasG12D_Tam>ENU	Ctnnb1_monoclonal	7.68113
KrasG12D_Tam>ENU	Ctnnb1_monoclonal	7.68113
KrasG12D_Tam>ENU	Ctnnb1_monoclonal	5.28078
KrasG12D_Tam>ENU	Ctnnb1_monoclonal	7.68113
KrasG12D_Tam>ENU	Ctnnb1_monoclonal	8.96132
KrasG12D_Tam>ENU	Ctnnb1_monoclonal	6.40095
KrasG12D_Tam>ENU	Apc_monoclonal	4.96073
KrasG12D_Tam>ENU	Ctnnb1_monoclonal	3.3605
KrasG12D_Tam>ENU	Ctnnb1_monoclonal	3.52052
KrasG12D_Tam>ENU	Ctnnb1_monoclonal	6.88102
KrasG12D_Tam>ENU	Apc_monoclonal	2.40035
KrasG12D_Tam>ENU	Ctnnb1_monoclonal	5.12076
KrasG12D_Tam>ENU	Ctnnb1_monoclonal	2.7204
KrasG12D_Tam>ENU	Ctnnb1_monoclonal	6.0809
KrasG12D_Tam>ENU	Ctnnb1_monoclonal	6.40095
KrasG12D_Tam>ENU	Ctnnb1_monoclonal	5.92087
KrasG12D_Tam>ENU	Apc_monoclonal	16.9625
KrasG12D_Tam>ENU	Ctnnb1_monoclonal	5.12076
KrasG12D_Tam>ENU	Apc_monoclonal	6.72099
KrasG12D_Tam>ENU	Ctnnb1_monoclonal	6.88102
KrasG12D_Tam>ENU	Ctnnb1_monoclonal	4.48066
KrasG12D_Tam>ENU	Ctnnb1_monoclonal	9.76144
KrasG12D_Tam>ENU	Ctnnb1_monoclonal	3.84057
KrasG12D_Tam>ENU	Apc_monoclonal	3.84057
KrasG12D_Tam>ENU	Ctnnb1_monoclonal	5.76085
KrasG12D_Tam>ENU	Apc_monoclonal	8.00118
KrasG12D_Tam>ENU	Ctnnb1_monoclonal	4.48066
KrasG12D_Tam>ENU	Ctnnb1_monoclonal	5.76085
KrasG12D_Tam>ENU	Ctnnb1_monoclonal	5.12076
KrasG12D_Tam>ENU	Ctnnb1_monoclonal	4.64069
KrasG12D_Tam>ENU	Ctnnb1_monoclonal	3.84057
KrasG12D_Tam>ENU	Ctnnb1_monoclonal	7.52111
KrasG12D_Tam>ENU	Ctnnb1_monoclonal	7.84116
KrasG12D_Tam>ENU	Ctnnb1_monoclonal	8.48125
KrasG12D_Tam>ENU	Apc_monoclonal	9.28137
KrasG12D_Tam>ENU	Ctnnb1_monoclonal	8.16121
KrasG12D_Tam>ENU	Ctnnb1_monoclonal	6.56097
KrasG12D_Tam>ENU	Ctnnb1_monoclonal	5.4408
KrasG12D_Tam>ENU	Apc_monoclonal	7.84116
KrasG12D_Tam>ENU	Ctnnb1_monoclonal	7.68113
KrasG12D_Tam>ENU	Ctnnb1_monoclonal	7.84116
KrasG12D_Tam>ENU	Ctnnb1_monoclonal	10.5616
KrasG12D_Tam>ENU	Apc_monoclonal	6.40095
KrasG12D_Tam>ENU	Apc_monoclonal	8.32123
KrasG12D_Tam>ENU	Ctnnb1_monoclonal	10.4015
KrasG12D_Tam>ENU	Ctnnb1_monoclonal	3.68054
KrasG12D_Tam>ENU	Apc_monoclonal	5.4408
KrasG12D_Tam>ENU	Ctnnb1_monoclonal	7.84116
KrasG12D_Tam>ENU	Apc_monoclonal	3.84057
KrasG12D_Tam>ENU	Ctnnb1_monoclonal	7.36109
Pten-null_Tam>ENU	Apc_monoclonal	6.72099
Pten-null_Tam>ENU	Ctnnb1_monoclonal	6.0809
Pten-null_Tam>ENU	Apc_monoclonal	6.24092
Pten-null_Tam>ENU	Ctnnb1_monoclonal	5.76085
Pten-null_Tam>ENU	Apc_monoclonal	4.48066
Pten-null_Tam>ENU	Ctnnb1_monoclonal	7.68113
Pten-null_Tam>ENU	Apc_monoclonal	7.68113
Pten-null_Tam>ENU	Apc_monoclonal	5.76085
Pten-null_Tam>ENU	Ctnnb1_monoclonal	5.4408
Pten-null_Tam>ENU	Ctnnb1_monoclonal	3.84057
Pten-null_Tam>ENU	Ctnnb1_monoclonal	6.88102
Pten-null_Tam>ENU	Apc_monoclonal	3.52052
Pten-null_Tam>ENU	Apc_monoclonal	7.84116
Pten-null_Tam>ENU	Ctnnb1_monoclonal	6.72099
Pten-null_Tam>ENU	Ctnnb1_monoclonal	6.24092
Pten-null_Tam>ENU	Apc_monoclonal	3.84057
Pten-null_Tam>ENU	Ctnnb1_monoclonal	8.96132
Pten-null_Tam>ENU	Apc_monoclonal	7.04104
Pten-null_Tam>ENU	Apc_monoclonal	4.48066
Pten-null_Tam>ENU	Apc_monoclonal	4.48066
Pten-null_Tam>ENU	Apc_monoclonal	5.60083
Pten-null_Tam>ENU	Apc_monoclonal	4.48066
Pten-null_Tam>ENU	Ctnnb1_monoclonal	6.40095
Pten-null_Tam>ENU	Ctnnb1_monoclonal	5.12076
Pten-null_Tam>ENU	Apc_monoclonal	8.64128
Pten-null_Tam>ENU	Ctnnb1_monoclonal	6.24092
Pten-null_Tam>ENU	Apc_monoclonal	5.28078
Pten-null_Tam>ENU	Ctnnb1_monoclonal	6.56097
Pten-null_Tam>ENU	Apc_monoclonal	4.00059
Pten-null_Tam>ENU	Apc_monoclonal	3.52052
Pten-null_Tam>ENU	Ctnnb1_monoclonal	6.56097
Pten-null_Tam>ENU	Apc_monoclonal	4.16061
Pten-null_Tam>ENU	Ctnnb1_monoclonal	11.2017
Pten-null_Tam>ENU	Apc_monoclonal	5.76085
Pten-null_Tam>ENU	Ctnnb1_monoclonal	7.20106
Pten-null_Tam>ENU	Apc_monoclonal	3.04045
Pten-null_Tam>ENU	Apc_monoclonal	7.04104
Pten-null_Tam>ENU	Ctnnb1_monoclonal	3.52052
Pten-null_Tam>ENU	Apc_monoclonal	5.60083
Trp53_Het_Notch1-ICD_Tam>ENU	Apc_monoclonal	5.92087
Trp53_Het_Notch1-ICD_Tam>ENU	Ctnnb1_monoclonal	4.16061
Trp53_Het_Notch1-ICD_Tam>ENU	Apc_monoclonal	1.76026
Trp53_Het_Notch1-ICD_Tam>ENU	Ctnnb1_monoclonal	7.36109
Trp53_Het_Notch1-ICD_Tam>ENU	Ctnnb1_monoclonal	5.92087
Trp53_Het_Notch1-ICD_Tam>ENU	Apc_monoclonal	6.24092
Trp53_Het_Notch1-ICD_Tam>ENU	Ctnnb1_monoclonal	4.48066
Trp53_Het_Notch1-ICD_Tam>ENU	Ctnnb1_monoclonal	5.12076
Trp53_Het_Notch1-ICD_Tam>ENU	Ctnnb1_monoclonal	3.52052
Trp53_Het_Notch1-ICD_Tam>ENU	Apc_monoclonal	5.76085
Trp53_Het_Notch1-ICD_Tam>ENU	Ctnnb1_monoclonal	2.56038
Trp53_Het_Notch1-ICD_Tam>ENU	Ctnnb1_monoclonal	4.80071
Trp53_Het_Notch1-ICD_Tam>ENU	Apc_monoclonal	5.76085
Trp53_Het_Notch1-ICD_Tam>ENU	Ctnnb1_monoclonal	3.68054
Trp53_Het_Notch1-ICD_Tam>ENU	Ctnnb1_monoclonal	6.72099
Trp53_Het_Notch1-ICD_Tam>ENU	Ctnnb1_monoclonal	9.92147
Trp53_Het_Notch1-ICD_Tam>ENU	Ctnnb1_monoclonal	7.52111
Trp53_Het_Notch1-ICD_Tam>ENU	Ctnnb1_monoclonal	8.64128
Trp53_Het_Notch1-ICD_Tam>ENU	Ctnnb1_monoclonal	10.0815
Trp53_Het_Notch1-ICD_Tam>ENU	Apc_monoclonal	3.3605
Trp53_Het_Notch1-ICD_Tam>ENU	Ctnnb1_monoclonal	4.32064
Trp53_Het_Notch1-ICD_Tam>ENU	Apc_monoclonal	4.96073
Trp53_Het_Notch1-ICD_Tam>ENU	Ctnnb1_monoclonal	6.88102
Trp53_Het_Notch1-ICD_Tam>ENU	Ctnnb1_monoclonal	2.7204
Trp53_Het_Notch1-ICD_Tam>ENU	Apc_monoclonal	4.80071
Trp53_Het_Notch1-ICD_Tam>ENU	Ctnnb1_monoclonal	5.76085
Trp53_Het_Notch1-ICD_Tam>ENU	Ctnnb1_monoclonal	5.28078
Trp53_Het_Notch1-ICD_Tam>ENU	Ctnnb1_monoclonal	4.64069
Trp53_Het_Notch1-ICD_Tam>ENU	Ctnnb1_monoclonal	4.96073
Trp53-null_Tam>ENU	Apc_monoclonal	9.28137
Trp53-null_Tam>ENU	Ctnnb1_monoclonal	11.3617
Trp53-null_Tam>ENU	Ctnnb1_monoclonal	8.64128
Trp53-null_Tam>ENU	Apc_monoclonal	8.00118
Trp53-null_Tam>ENU	Ctnnb1_monoclonal	9.92147
Trp53-null_Tam>ENU	Ctnnb1_monoclonal	7.04104
Trp53-null_Tam>ENU	Apc_monoclonal	8.48125
Trp53-null_Tam>ENU	Ctnnb1_monoclonal	9.76144
Trp53-null_Tam>ENU	Ctnnb1_monoclonal	9.28137
Trp53-null_Tam>ENU	Apc_monoclonal	11.2017
Trp53-null_Tam>ENU	Ctnnb1_monoclonal	11.0416
Trp53-null_Tam>ENU	Ctnnb1_monoclonal	8.64128
Trp53-null_Tam>ENU	Ctnnb1_monoclonal	9.12135
Trp53-null_Tam>ENU	Ctnnb1_monoclonal	16.0024
Trp53-null_Tam>ENU	Apc_monoclonal	7.52111
Trp53-null_Tam>ENU	Ctnnb1_monoclonal	9.76144
Trp53-null_Tam>ENU	Ctnnb1_monoclonal	11.6817
Trp53-null_Tam>ENU	Apc_monoclonal	8.64128
Trp53-null_Tam>ENU	Ctnnb1_monoclonal	5.12076
Trp53-null_Tam>ENU	Apc_monoclonal	8.32123
Trp53-null_Tam>ENU	Ctnnb1_monoclonal	9.76144
Trp53-null_Tam>ENU	Ctnnb1_monoclonal	7.36109
Trp53-null_Tam>ENU	Ctnnb1_monoclonal	14.7222
Trp53-null_Tam>ENU	Apc_monoclonal	12.9619
Trp53-null_Tam>ENU	Apc_monoclonal	2.7204
Trp53-null_Tam>ENU	Apc_monoclonal	19.0428
Trp53-null_Tam>ENU	Ctnnb1_monoclonal	8.32123
Trp53-null_Tam>ENU	Ctnnb1_monoclonal	11.3617
Trp53-null_Tam>ENU	Ctnnb1_monoclonal	11.2017

## Sheet: Sup_Info_Fig_2c
Cohort	Location	Mut_burden
Trp53_Het_Notch1-ICD_Tam>ENU	SI	5.92087
Trp53_Het_Notch1-ICD_Tam>ENU	Colon	4.16061
Trp53_Het_Notch1-ICD_Tam>ENU	Colon	1.76026
Trp53_Het_Notch1-ICD_Tam>ENU	SI	7.36109
Trp53_Het_Notch1-ICD_Tam>ENU	SI	5.92087
Trp53_Het_Notch1-ICD_Tam>ENU	SI	6.24092
Trp53_Het_Notch1-ICD_Tam>ENU	Colon	4.48066
Trp53_Het_Notch1-ICD_Tam>ENU	Colon	5.12076
Trp53_Het_Notch1-ICD_Tam>ENU	Colon	3.52052
Trp53_Het_Notch1-ICD_Tam>ENU	SI	5.76085
Trp53_Het_Notch1-ICD_Tam>ENU	Colon	2.56038
Trp53_Het_Notch1-ICD_Tam>ENU	Colon	4.80071
Trp53_Het_Notch1-ICD_Tam>ENU	SI	5.76085
Trp53_Het_Notch1-ICD_Tam>ENU	Colon	3.68054
Trp53_Het_Notch1-ICD_Tam>ENU	SI	6.72099
Trp53_Het_Notch1-ICD_Tam>ENU	SI	9.92147
Trp53_Het_Notch1-ICD_Tam>ENU	SI	7.52111
Trp53_Het_Notch1-ICD_Tam>ENU	SI	8.64128
Trp53_Het_Notch1-ICD_Tam>ENU	SI	10.0815
Trp53_Het_Notch1-ICD_Tam>ENU	Colon	3.3605
Trp53_Het_Notch1-ICD_Tam>ENU	Colon	4.32064
Trp53_Het_Notch1-ICD_Tam>ENU	SI	4.96073
Trp53_Het_Notch1-ICD_Tam>ENU	SI	6.88102
Trp53_Het_Notch1-ICD_Tam>ENU	Colon	2.7204
Trp53_Het_Notch1-ICD_Tam>ENU	SI	4.80071
Trp53_Het_Notch1-ICD_Tam>ENU	SI	5.76085
Trp53_Het_Notch1-ICD_Tam>ENU	Colon	5.28078
Trp53_Het_Notch1-ICD_Tam>ENU	Colon	4.64069
Trp53_Het_Notch1-ICD_Tam>ENU	Colon	4.96073

## Sheet: Sup_Info_Fig_2d
Cohort	Mut_burden
Trp53-null_ENU>Tam_10d	12.3218
Trp53-null_ENU>Tam_10d	9.12135
Trp53-null_ENU>Tam_10d	8.00118
Trp53-null_ENU>Tam_10d	9.76144
Trp53-null_ENU>Tam_10d	8.64128
Trp53-null_ENU>Tam_10d	13.762
Trp53-null_ENU>Tam_10d	7.52111
Trp53-null_ENU>Tam_10d	6.40095
Trp53-null_ENU>Tam_10d	6.24092
Trp53-null_ENU>Tam_10d	7.68113
Trp53-null_ENU>Tam_10d	7.20106
Trp53-null_ENU>Tam_10d	6.88102
Trp53-null_ENU>Tam_10d	5.92087
Trp53-null_ENU>Tam_10d	5.4408
Trp53-null_ENU>Tam_10d	7.20106
Trp53-null_ENU>Tam_10d	3.04045
Trp53-null_ENU>Tam_10d	5.4408
Trp53-null_ENU>Tam_10d	4.00059
Trp53-null_ENU>Tam_10d	6.24092
Trp53-null_ENU>Tam_10d	3.52052
Trp53-null_ENU>Tam_10d	5.4408
Trp53-null_ENU>Tam_10d	6.0809
Trp53-null_ENU>Tam_10d	4.32064
Trp53-null_ENU>Tam_10d	5.76085
Trp53-null_ENU>Tam_10d	4.80071
Trp53-null_ENU>Tam_10d	6.0809
Trp53-null_ENU>Tam_10d	3.52052
Trp53-null_ENU>Tam_10d	7.04104
Trp53-null_ENU>Tam_30d	5.92087
Trp53-null_ENU>Tam_30d	9.60142
Trp53-null_ENU>Tam_30d	11.2017
Trp53-null_ENU>Tam_30d	8.48125
Trp53-null_ENU>Tam_30d	4.80071
Trp53-null_ENU>Tam_30d	6.40095
Trp53-null_ENU>Tam_30d	10.7216
Trp53-null_ENU>Tam_30d	7.84116
Trp53-null_ENU>Tam_30d	9.76144
Trp53-null_ENU>Tam_30d	9.44139
Trp53-null_ENU>Tam_30d	6.24092
Trp53-null_ENU>Tam_30d	7.36109
Trp53-null_ENU>Tam_30d	5.4408
Trp53-null_ENU>Tam_30d	6.72099
Trp53-null_ENU>Tam_30d	7.36109
Trp53-null_ENU>Tam_30d	6.72099
Trp53-null_ENU>Tam_30d	8.48125
Trp53-null_ENU>Tam_30d	7.04104
Trp53-null_ENU>Tam_30d	3.84057
Trp53-null_ENU>Tam_30d	8.48125
Trp53-null_ENU>Tam_30d	7.36109
Trp53-null_ENU>Tam_30d	8.00118
Trp53-null_ENU>Tam_30d	7.20106
Trp53-null_ENU>Tam_30d	5.92087
Trp53-null_ENU>Tam_30d	8.64128
Trp53-null_ENU>Tam_30d	4.16061
Trp53-null_ENU>Tam_30d	5.28078
Trp53-null_ENU>Tam_30d	7.36109
Trp53-null_ENU>Tam_30d	4.80071
Trp53-null_Tam>ENU	9.28137
Trp53-null_Tam>ENU	11.3617
Trp53-null_Tam>ENU	8.64128
Trp53-null_Tam>ENU	8.00118
Trp53-null_Tam>ENU	9.92147
Trp53-null_Tam>ENU	7.04104
Trp53-null_Tam>ENU	8.48125
Trp53-null_Tam>ENU	9.76144
Trp53-null_Tam>ENU	9.28137
Trp53-null_Tam>ENU	11.2017
Trp53-null_Tam>ENU	11.0416
Trp53-null_Tam>ENU	8.64128
Trp53-null_Tam>ENU	9.12135
Trp53-null_Tam>ENU	16.0024
Trp53-null_Tam>ENU	7.52111
Trp53-null_Tam>ENU	9.76144
Trp53-null_Tam>ENU	11.6817
Trp53-null_Tam>ENU	8.64128
Trp53-null_Tam>ENU	5.12076
Trp53-null_Tam>ENU	8.32123
Trp53-null_Tam>ENU	9.76144
Trp53-null_Tam>ENU	7.36109
Trp53-null_Tam>ENU	14.7222
Trp53-null_Tam>ENU	12.9619
Trp53-null_Tam>ENU	2.7204
Trp53-null_Tam>ENU	19.0428
Trp53-null_Tam>ENU	8.32123
Trp53-null_Tam>ENU	11.3617
Trp53-null_Tam>ENU	11.2017

## Sheet: Sup_Info_Fig_2e
clonality	Mut_burden
Ctnnb1_monoclonal	4.96073
Ctnnb1_monoclonal	5.92087
Ctnnb1_monoclonal	7.04104
Ctnnb1_monoclonal	5.4408
Apc_monoclonal	6.56097
Apc_monoclonal	8.32123
Apc_monoclonal	2.88043
Apc_monoclonal	5.4408
Apc_monoclonal	7.04104
Apc_monoclonal	6.88102
Ctnnb1_monoclonal	3.52052
Apc_monoclonal	8.48125
Apc_monoclonal	5.76085
Ctnnb1_monoclonal	4.00059
Apc_monoclonal	7.04104
Apc_monoclonal	4.64069
Ctnnb1_monoclonal	7.36109
Apc_monoclonal	4.80071
Apc_monoclonal	4.80071
Apc_monoclonal	2.56038
Apc_monoclonal	5.60083
Apc_monoclonal	4.80071
Apc_monoclonal	4.32064
Apc_monoclonal	7.20106
Ctnnb1_monoclonal	7.84116
Apc_monoclonal	4.16061
Apc_monoclonal	9.12135
Ctnnb1_monoclonal	5.4408
Ctnnb1_monoclonal	7.68113
Apc_monoclonal	5.60083
Apc_monoclonal	10.0815
Ctnnb1_monoclonal	11.5217
Ctnnb1_monoclonal	5.92087
Apc_monoclonal	6.88102
Apc_monoclonal	10.5616
Ctnnb1_monoclonal	7.36109
Apc_monoclonal	5.12076
Apc_monoclonal	7.52111
Ctnnb1_monoclonal	11.6817
Ctnnb1_monoclonal	5.92087
Ctnnb1_monoclonal	5.76085
Ctnnb1_monoclonal	9.28137
Ctnnb1_monoclonal	4.48066
Ctnnb1_monoclonal	6.72099
Ctnnb1_monoclonal	5.76085
Apc_monoclonal	5.12076
Ctnnb1_monoclonal	8.16121
Apc_monoclonal	4.80071
Ctnnb1_monoclonal	6.24092
Ctnnb1_monoclonal	9.12135
Apc_monoclonal	5.76085
Ctnnb1_monoclonal	8.32123
Ctnnb1_monoclonal	10.7216
Ctnnb1_monoclonal	8.96132
Apc_monoclonal	11.3617
Apc_monoclonal	6.56097
Ctnnb1_monoclonal	5.28078
Apc_monoclonal	6.56097
Ctnnb1_monoclonal	9.44139
Ctnnb1_monoclonal	7.84116
Ctnnb1_monoclonal	9.76144
Ctnnb1_monoclonal	7.20106
Ctnnb1_monoclonal	12.3218
Ctnnb1_monoclonal	10.4015
Ctnnb1_monoclonal	7.68113
Ctnnb1_monoclonal	7.68113
Ctnnb1_monoclonal	5.28078
Ctnnb1_monoclonal	7.68113
Ctnnb1_monoclonal	8.96132
Ctnnb1_monoclonal	6.40095
Apc_monoclonal	4.96073
Ctnnb1_monoclonal	3.3605
Ctnnb1_monoclonal	3.52052
Ctnnb1_monoclonal	6.88102
Apc_monoclonal	2.40035
Ctnnb1_monoclonal	5.12076
Ctnnb1_monoclonal	2.7204
Ctnnb1_monoclonal	6.0809
Ctnnb1_monoclonal	6.40095
Ctnnb1_monoclonal	5.92087
Apc_monoclonal	16.9625
Ctnnb1_monoclonal	5.12076
Apc_monoclonal	6.72099
Ctnnb1_monoclonal	6.88102
Ctnnb1_monoclonal	4.48066
Ctnnb1_monoclonal	9.76144
Ctnnb1_monoclonal	3.84057
Apc_monoclonal	3.84057
Ctnnb1_monoclonal	5.76085
Apc_monoclonal	8.00118
Ctnnb1_monoclonal	4.48066
Ctnnb1_monoclonal	5.76085
Ctnnb1_monoclonal	5.12076
Ctnnb1_monoclonal	4.64069
Ctnnb1_monoclonal	3.84057
Ctnnb1_monoclonal	7.52111
Ctnnb1_monoclonal	7.84116
Ctnnb1_monoclonal	8.48125
Apc_monoclonal	9.28137
Ctnnb1_monoclonal	8.16121
Ctnnb1_monoclonal	6.56097
Ctnnb1_monoclonal	5.4408
Apc_monoclonal	7.84116
Ctnnb1_monoclonal	7.68113
Ctnnb1_monoclonal	7.84116
Ctnnb1_monoclonal	10.5616
Apc_monoclonal	6.40095
Apc_monoclonal	8.32123
Ctnnb1_monoclonal	10.4015
Ctnnb1_monoclonal	3.68054
Apc_monoclonal	5.4408
Ctnnb1_monoclonal	7.84116
Apc_monoclonal	3.84057
Ctnnb1_monoclonal	7.36109
Apc_monoclonal	6.72099
Ctnnb1_monoclonal	6.0809
Apc_monoclonal	6.24092
Ctnnb1_monoclonal	5.76085
Apc_monoclonal	4.48066
Ctnnb1_monoclonal	7.68113
Apc_monoclonal	7.68113
Apc_monoclonal	5.76085
Ctnnb1_monoclonal	5.4408
Ctnnb1_monoclonal	3.84057
Ctnnb1_monoclonal	6.88102
Apc_monoclonal	3.52052
Apc_monoclonal	7.84116
Ctnnb1_monoclonal	6.72099
Ctnnb1_monoclonal	6.24092
Apc_monoclonal	3.84057
Ctnnb1_monoclonal	8.96132
Apc_monoclonal	7.04104
Apc_monoclonal	4.48066
Apc_monoclonal	4.48066
Apc_monoclonal	5.60083
Apc_monoclonal	4.48066
Ctnnb1_monoclonal	6.40095
Ctnnb1_monoclonal	5.12076
Apc_monoclonal	8.64128
Ctnnb1_monoclonal	6.24092
Apc_monoclonal	5.28078
Ctnnb1_monoclonal	6.56097
Apc_monoclonal	4.00059
Apc_monoclonal	3.52052
Ctnnb1_monoclonal	6.56097
Apc_monoclonal	4.16061
Ctnnb1_monoclonal	11.2017
Apc_monoclonal	5.76085
Ctnnb1_monoclonal	7.20106
Apc_monoclonal	3.04045
Apc_monoclonal	7.04104
Ctnnb1_monoclonal	3.52052
Apc_monoclonal	5.60083
Apc_monoclonal	5.92087
Ctnnb1_monoclonal	4.16061
Apc_monoclonal	1.76026
Ctnnb1_monoclonal	7.36109
Ctnnb1_monoclonal	5.92087
Apc_monoclonal	6.24092
Ctnnb1_monoclonal	4.48066
Ctnnb1_monoclonal	5.12076
Ctnnb1_monoclonal	3.52052
Apc_monoclonal	5.76085
Ctnnb1_monoclonal	2.56038
Ctnnb1_monoclonal	4.80071
Apc_monoclonal	5.76085
Ctnnb1_monoclonal	3.68054
Ctnnb1_monoclonal	6.72099
Ctnnb1_monoclonal	9.92147
Ctnnb1_monoclonal	7.52111
Ctnnb1_monoclonal	8.64128
Ctnnb1_monoclonal	10.0815
Apc_monoclonal	3.3605
Ctnnb1_monoclonal	4.32064
Apc_monoclonal	4.96073
Ctnnb1_monoclonal	6.88102
Ctnnb1_monoclonal	2.7204
Apc_monoclonal	4.80071
Ctnnb1_monoclonal	5.76085
Ctnnb1_monoclonal	5.28078
Ctnnb1_monoclonal	4.64069
Ctnnb1_monoclonal	4.96073
Ctnnb1_monoclonal	12.3218
Ctnnb1_monoclonal	9.12135
Ctnnb1_monoclonal	8.00118
Ctnnb1_monoclonal	9.76144
Apc_monoclonal	8.64128
Ctnnb1_monoclonal	13.762
Apc_monoclonal	7.52111
Ctnnb1_monoclonal	6.40095
Apc_monoclonal	6.24092
Ctnnb1_monoclonal	7.68113
Apc_monoclonal	7.20106
Ctnnb1_monoclonal	6.88102
Ctnnb1_monoclonal	5.92087
Apc_monoclonal	5.4408
Ctnnb1_monoclonal	7.20106
Apc_monoclonal	3.04045
Ctnnb1_monoclonal	5.4408
Ctnnb1_monoclonal	4.00059
Ctnnb1_monoclonal	6.24092
Apc_monoclonal	3.52052
Apc_monoclonal	5.4408
Ctnnb1_monoclonal	6.0809
Ctnnb1_monoclonal	4.32064
Ctnnb1_monoclonal	5.76085
Apc_monoclonal	4.80071
Ctnnb1_monoclonal	6.0809
Ctnnb1_monoclonal	3.52052
Apc_monoclonal	7.04104
Ctnnb1_monoclonal	5.92087
Ctnnb1_monoclonal	9.60142
Ctnnb1_monoclonal	11.2017
Ctnnb1_monoclonal	8.48125
Apc_monoclonal	4.80071
Ctnnb1_monoclonal	6.40095
Ctnnb1_monoclonal	10.7216
Ctnnb1_monoclonal	7.84116
Ctnnb1_monoclonal	9.76144
Apc_monoclonal	9.44139
Ctnnb1_monoclonal	6.24092
Apc_monoclonal	7.36109
Apc_monoclonal	5.4408
Apc_monoclonal	6.72099
Ctnnb1_monoclonal	7.36109
Ctnnb1_monoclonal	6.72099
Ctnnb1_monoclonal	8.48125
Apc_monoclonal	7.04104
Ctnnb1_monoclonal	3.84057
Apc_monoclonal	8.48125
Apc_monoclonal	7.36109
Apc_monoclonal	8.00118
Ctnnb1_monoclonal	7.20106
Ctnnb1_monoclonal	5.92087
Ctnnb1_monoclonal	8.64128
Apc_monoclonal	4.16061
Apc_monoclonal	5.28078
Apc_monoclonal	7.36109
Apc_monoclonal	4.80071
Apc_monoclonal	9.28137
Ctnnb1_monoclonal	11.3617
Ctnnb1_monoclonal	8.64128
Apc_monoclonal	8.00118
Ctnnb1_monoclonal	9.92147
Ctnnb1_monoclonal	7.04104
Apc_monoclonal	8.48125
Ctnnb1_monoclonal	9.76144
Ctnnb1_monoclonal	9.28137
Apc_monoclonal	11.2017
Ctnnb1_monoclonal	11.0416
Ctnnb1_monoclonal	8.64128
Ctnnb1_monoclonal	9.12135
Ctnnb1_monoclonal	16.0024
Apc_monoclonal	7.52111
Ctnnb1_monoclonal	9.76144
Ctnnb1_monoclonal	11.6817
Apc_monoclonal	8.64128
Ctnnb1_monoclonal	5.12076
Apc_monoclonal	8.32123
Ctnnb1_monoclonal	9.76144
Ctnnb1_monoclonal	7.36109
Ctnnb1_monoclonal	14.7222
Apc_monoclonal	12.9619
Apc_monoclonal	2.7204
Apc_monoclonal	19.0428
Ctnnb1_monoclonal	8.32123
Ctnnb1_monoclonal	11.3617
Ctnnb1_monoclonal	11.2017

## Sheet: Sup_Info_Fig_2_f_g_h
Cohort	G34	AA_change_num	Mut_burden
Control_ENU	no	35	7.04104
Control_ENU	yes	34	5.92087
Control_ENU	no	37	4.96073
Control_ENU	no	41	5.4408
Control_ENU	no	35	4.00059
Control_ENU	no	32	3.52052
Control_ENU	no	41	7.36109
Control_ENU	no	35	7.84116
Control_ENU	no	35	5.4408
Control_ENU	no	33	7.68113
Control_ENU	no	35	5.92087
Control_ENU	no	35	11.5217
Control_ENU	no	37	7.36109
Fbxw7-null_Tam>ENU	no	37	6.72099
Fbxw7-null_Tam>ENU	yes	34	9.28137
Fbxw7-null_Tam>ENU	no	41	5.76085
Fbxw7-null_Tam>ENU	yes	34	4.48066
Fbxw7-null_Tam>ENU	no	37	5.92087
Fbxw7-null_Tam>ENU	no	33	5.76085
Fbxw7-null_Tam>ENU	no	33	11.6817
Fbxw7-null_Tam>ENU	no	41	8.32123
Fbxw7-null_Tam>ENU	no	37	6.24092
Fbxw7-null_Tam>ENU	no	32	8.96132
Fbxw7-null_Tam>ENU	no	41	8.16121
Fbxw7-null_Tam>ENU	no	33	5.28078
Fbxw7-null_Tam>ENU	yes	34	10.7216
Fbxw7-null_Tam>ENU	no	41	9.12135
Fbxw7-null_Tam>ENU	yes	34	9.44139
KrasG12D_Tam>ENU	no	41	12.3218
KrasG12D_Tam>ENU	no	37	9.76144
KrasG12D_Tam>ENU	yes	34	7.20106
KrasG12D_Tam>ENU	yes	34	10.4015
KrasG12D_Tam>ENU	no	41	7.84116
KrasG12D_Tam>ENU	yes	34	7.68113
KrasG12D_Tam>ENU	yes	34	5.28078
KrasG12D_Tam>ENU	yes	34	8.96132
KrasG12D_Tam>ENU	no	37	6.40095
KrasG12D_Tam>ENU	yes	34	7.68113
KrasG12D_Tam>ENU	no	33	7.68113
KrasG12D_Tam>ENU	no	32	3.3605
KrasG12D_Tam>ENU	no	37	3.52052
KrasG12D_Tam>ENU	no	37	2.7204
KrasG12D_Tam>ENU	yes	34	6.88102
KrasG12D_Tam>ENU	no	37	5.12076
KrasG12D_Tam>ENU	no	41	6.88102
KrasG12D_Tam>ENU	yes	34	5.92087
KrasG12D_Tam>ENU	yes	34	6.0809
KrasG12D_Tam>ENU	yes	34	6.40095
KrasG12D_Tam>ENU	no	41	4.48066
KrasG12D_Tam>ENU	no	32	5.12076
KrasG12D_Tam>ENU	yes	34	3.84057
KrasG12D_Tam>ENU	yes	34	9.76144
KrasG12D_Tam>ENU	yes	34	4.48066
KrasG12D_Tam>ENU	yes	34	5.76085
KrasG12D_Tam>ENU	no	37	4.64069
KrasG12D_Tam>ENU	no	32	5.12076
KrasG12D_Tam>ENU	no	33	3.84057
KrasG12D_Tam>ENU	no	32	5.76085
KrasG12D_Tam>ENU	yes	34	5.4408
KrasG12D_Tam>ENU	no	41	7.84116
KrasG12D_Tam>ENU	yes	34	8.48125
KrasG12D_Tam>ENU	yes	34	7.52111
KrasG12D_Tam>ENU	no	37	6.56097
KrasG12D_Tam>ENU	no	32	8.16121
KrasG12D_Tam>ENU	yes	34	10.5616
KrasG12D_Tam>ENU	yes	34	7.84116
KrasG12D_Tam>ENU	yes	34	10.4015
KrasG12D_Tam>ENU	yes	34	7.68113
KrasG12D_Tam>ENU	no	33	3.68054
KrasG12D_Tam>ENU	no	37	7.36109
KrasG12D_Tam>ENU	no	32	7.84116
Pten-null_Tam>ENU	no	35	5.76085
Pten-null_Tam>ENU	no	32	6.0809
Pten-null_Tam>ENU	no	32	7.68113
Pten-null_Tam>ENU	yes	34	6.88102
Pten-null_Tam>ENU	no	32	3.84057
Pten-null_Tam>ENU	no	32	5.4408
Pten-null_Tam>ENU	no	35	8.96132
Pten-null_Tam>ENU	yes	34	6.72099
Pten-null_Tam>ENU	no	37	6.24092
Pten-null_Tam>ENU	no	37	6.40095
Pten-null_Tam>ENU	no	37	6.24092
Pten-null_Tam>ENU	no	41	6.56097
Pten-null_Tam>ENU	no	32	5.12076
Pten-null_Tam>ENU	no	41	3.52052
Pten-null_Tam>ENU	no	37	7.20106
Pten-null_Tam>ENU	no	32	6.56097
Pten-null_Tam>ENU	no	37	11.2017
Trp53_Het_Notch1-ICD_Tam>ENU	no	41	3.52052
Trp53_Het_Notch1-ICD_Tam>ENU	no	35	4.48066
Trp53_Het_Notch1-ICD_Tam>ENU	no	35	4.16061
Trp53_Het_Notch1-ICD_Tam>ENU	no	32	4.80071
Trp53_Het_Notch1-ICD_Tam>ENU	no	41	3.68054
Trp53_Het_Notch1-ICD_Tam>ENU	no	41	7.36109
Trp53_Het_Notch1-ICD_Tam>ENU	no	33	5.92087
Trp53_Het_Notch1-ICD_Tam>ENU	no	32	2.56038
Trp53_Het_Notch1-ICD_Tam>ENU	no	41	5.12076
Trp53_Het_Notch1-ICD_Tam>ENU	no	35	10.0815
Trp53_Het_Notch1-ICD_Tam>ENU	no	33	5.28078
Trp53_Het_Notch1-ICD_Tam>ENU	no	37	4.96073
Trp53_Het_Notch1-ICD_Tam>ENU	no	35	2.7204
Trp53_Het_Notch1-ICD_Tam>ENU	no	37	4.64069
Trp53_Het_Notch1-ICD_Tam>ENU	yes	34	4.32064
Trp53_Het_Notch1-ICD_Tam>ENU	no	32	6.72099
Trp53_Het_Notch1-ICD_Tam>ENU	no	35	5.76085
Trp53_Het_Notch1-ICD_Tam>ENU	yes	34	9.92147
Trp53_Het_Notch1-ICD_Tam>ENU	no	35	7.52111
Trp53_Het_Notch1-ICD_Tam>ENU	no	33	8.64128
Trp53_Het_Notch1-ICD_Tam>ENU	no	37	6.88102
Trp53-null_ENU>Tam_10d	no	35	9.76144
Trp53-null_ENU>Tam_10d	no	41	12.3218
Trp53-null_ENU>Tam_10d	yes	34	9.12135
Trp53-null_ENU>Tam_10d	yes	34	6.40095
Trp53-null_ENU>Tam_10d	no	32	13.762
Trp53-null_ENU>Tam_10d	no	41	8.00118
Trp53-null_ENU>Tam_10d	no	41	7.20106
Trp53-null_ENU>Tam_10d	no	35	5.92087
Trp53-null_ENU>Tam_10d	yes	34	7.68113
Trp53-null_ENU>Tam_10d	no	41	6.88102
Trp53-null_ENU>Tam_10d	no	41	5.4408
Trp53-null_ENU>Tam_10d	no	37	4.00059
Trp53-null_ENU>Tam_10d	no	32	6.24092
Trp53-null_ENU>Tam_10d	no	35	4.32064
Trp53-null_ENU>Tam_10d	no	35	5.76085
Trp53-null_ENU>Tam_10d	no	35	3.52052
Trp53-null_ENU>Tam_10d	no	37	6.0809
Trp53-null_ENU>Tam_10d	no	33	6.0809
Trp53-null_ENU>Tam_30d	no	33	5.92087
Trp53-null_ENU>Tam_30d	no	37	9.60142
Trp53-null_ENU>Tam_30d	yes	34	11.2017
Trp53-null_ENU>Tam_30d	no	41	8.48125
Trp53-null_ENU>Tam_30d	no	41	6.40095
Trp53-null_ENU>Tam_30d	no	41	10.7216
Trp53-null_ENU>Tam_30d	no	32	7.84116
Trp53-null_ENU>Tam_30d	no	32	6.72099
Trp53-null_ENU>Tam_30d	no	35	6.24092
Trp53-null_ENU>Tam_30d	no	41	7.36109
Trp53-null_ENU>Tam_30d	no	35	3.84057
Trp53-null_ENU>Tam_30d	no	41	8.48125
Trp53-null_ENU>Tam_30d	no	41	7.20106
Trp53-null_ENU>Tam_30d	no	33	5.92087
Trp53-null_ENU>Tam_30d	no	33	8.64128
Trp53-null_Tam>ENU	yes	34	11.3617
Trp53-null_Tam>ENU	no	32	8.64128
Trp53-null_Tam>ENU	yes	34	9.28137
Trp53-null_Tam>ENU	yes	34	9.76144
Trp53-null_Tam>ENU	yes	34	7.04104
Trp53-null_Tam>ENU	yes	34	9.92147
Trp53-null_Tam>ENU	no	37	9.12135
Trp53-null_Tam>ENU	no	41	16.0024
Trp53-null_Tam>ENU	yes	34	11.0416
Trp53-null_Tam>ENU	yes	34	8.64128
Trp53-null_Tam>ENU	yes	34	11.6817
Trp53-null_Tam>ENU	yes	34	9.76144
Trp53-null_Tam>ENU	yes	34	9.76144
Trp53-null_Tam>ENU	no	32	7.36109
Trp53-null_Tam>ENU	no	33	5.12076
Trp53-null_Tam>ENU	yes	34	11.3617
Trp53-null_Tam>ENU	yes	34	14.7222
Trp53-null_Tam>ENU	no	35	8.32123
Trp53-null_Tam>ENU	yes	34	11.2017

## Sheet: Sup_Info_Fig_2i
Tumour_diameter	Mut_burden
2	8.32123
7	2.88043
6	5.4408
3	7.04104
2	6.88102
3	3.52052
2	8.48125
2	5.76085
4	4.00059
5	7.04104
2	4.64069
6	7.36109
1	4.80071
6	4.80071
5	2.56038
2	5.60083
8	4.80071
7	4.32064
7	7.20106
5	7.84116
4	4.16061
2	9.12135
3	5.4408
5	7.68113
1	5.60083
5	10.0815
4	11.5217
3	5.92087
3	6.88102
8	10.5616
3	7.36109
3	5.12076
2	7.52111
4	7.84116
4	9.76144
4	7.20106
4	12.3218
4	10.4015
2	7.68113
3	7.68113
6	5.28078
6	7.68113
4	8.96132
5	6.40095
6	4.96073
2	3.3605
6	3.52052
4	6.88102
6	2.40035
5	5.12076
4	2.7204
9	6.0809
7	6.40095
6	5.92087
6	16.9625
4	5.12076
4	6.72099
4	6.88102
4	4.48066
3	9.76144
2	3.84057
3	3.84057
5	5.76085
7	8.00118
3	4.48066
4	5.76085
3	5.12076
7	4.64069
5	3.84057
4	7.52111
4	7.84116
4	8.48125
5	9.28137
4	8.16121
4	6.56097
5	5.4408
3	7.84116
4	7.68113
4	7.84116
3	10.5616
5	6.40095
7	8.32123
6	10.4015
6	3.68054
6	5.4408
4	7.84116
7	3.84057
4	7.36109
6	6.72099
8	6.0809
4	6.24092
6	5.76085
4	4.48066
2	7.68113
3	7.68113
4	5.76085
3	5.4408
3	3.84057
6	6.88102
4	3.52052
5	7.84116
5	6.72099
4	6.24092
3	3.84057
4	8.96132
3	7.04104
3	4.48066
8	4.48066
5	5.60083
3	4.48066
6	6.40095
3	5.12076
5	8.64128
4	6.24092
5	5.28078
3	6.56097
6	4.00059
3	3.52052
5	6.56097
4	4.16061
6	11.2017
3	5.76085
4	7.20106
4	3.04045
3	7.04104
3	3.52052
4	5.60083
3	5.92087
2	4.16061
4	1.76026
5	7.36109
3	5.92087
6	6.24092
4	4.48066
3	5.12076
3	3.52052
2	5.76085
3	2.56038
5	4.80071
5	5.76085
2	3.68054
2	6.72099
5	9.92147
5	7.52111
4	8.64128
4	10.0815
6	3.3605
2	4.32064
4	4.96073
7	6.88102
3	2.7204
3	4.80071
3	5.76085
5	5.28078
4	4.64069
4	4.96073
3	12.3218
2	9.12135
6	8.00118
3	9.76144
7	8.64128
4	13.762
3	7.52111
2	6.40095
4	6.24092
3	7.68113
3	7.20106
4	6.88102
6	5.92087
6	5.4408
5	7.20106
5	3.04045
3	5.4408
3	4.00059
3	6.24092
4	3.52052
2	5.4408
5	6.0809
4	4.32064
4	6.0809
5	3.52052
4	7.04104
5	5.92087
2	9.60142
2	11.2017
2	8.48125
5	4.80071
4	6.40095
4	10.7216
2	7.84116
10	9.76144
3	9.44139
2	6.24092
5	7.36109
3	5.4408
6	6.72099
4	7.36109
3	6.72099
6	8.48125
6	7.04104
3	3.84057
9	8.48125
5	7.36109
7	8.00118
12	7.20106
7	5.92087
5	8.64128
5	4.16061
2	5.28078
2	7.36109
5	4.80071
4	9.28137
7	11.3617
2	8.64128
5	8.00118
4	9.92147
4	7.04104
4	8.48125
5	9.76144
3	9.28137
6	11.2017
3	11.0416
5	8.64128
5	9.12135
3	16.0024
4	7.52111
3	9.76144
10	11.6817
2	8.64128
10	5.12076
5	8.32123
6	9.76144
3	7.36109
4	14.7222
7	12.9619
4	2.7204
4	19.0428
5	8.32123
4	11.3617
7	11.2017
