# Supplementary material for: Decay of driver mutations shapes the landscape of intestinal transformation
Source: Nature. 2025 Dec 3;649(8097):729–38. doi: 10.1038/s41586-025-09762-w (PMC12804087; doi:10.1038/s41586-025-09762-w)
Supplement: Supplementary file 3 — Source data files for Supplementary Figs. 1, 2, 4 and 5. [file 41586_2025_9762_MOESM3_ESM.zip › source data for Supplementary Figs/Sup_Info_Fig_4_all_panels.xlsx]

## Sheet: Sup_Info_Fig_4a
Tissue_ID	Treatment	Stain	Crypt_#	Brdu_front_position	Brdu_positive_cells
DWBL_BRU48.3C_ENU_10d	ENU	Brdu	1	30	8
DWBL_BRU48.3C_ENU_10d	ENU	Brdu	2	33	15
DWBL_BRU48.3C_ENU_10d	ENU	Brdu	3	34	13
DWBL_BRU48.3C_ENU_10d	ENU	Brdu	4	23	13
DWBL_BRU48.3C_ENU_10d	ENU	Brdu	5	30	14
DWBL_BRU48.3C_ENU_10d	ENU	Brdu	6	27	15
DWBL_BRU48.3C_ENU_10d	ENU	Brdu	7	28	11
DWBL_BRU48.3C_ENU_10d	ENU	Brdu	8	32	19
DWBL_BRU48.3C_ENU_10d	ENU	Brdu	9	32	14
DWBL_BRU48.3C_ENU_10d	ENU	Brdu	10	36	17
DWBL_BRU48.3C_ENU_10d	ENU	Brdu	11	33	12
DWBL_BRU48.3C_ENU_10d	ENU	Brdu	12	33	20
DWBL_BRU48.3C_ENU_10d	ENU	Brdu	13	34	22
DWBL_BRU48.3C_ENU_10d	ENU	Brdu	14	23	12
DWBL_BRU48.3C_ENU_10d	ENU	Brdu	15	26	11
DWBL_BRU48.3C_ENU_10d	ENU	Brdu	16	36	14
DWBL_BRU48.3C_ENU_10d	ENU	Brdu	17	25	11
DWBL_BRU48.3C_ENU_10d	ENU	Brdu	18	28	16
DWBL_BRU48.3C_ENU_10d	ENU	Brdu	19	28	15
DWBL_BRU48.3C_ENU_10d	ENU	Brdu	20	30	9
DWBL_BRU48.3C_ENU_10d	ENU	Brdu	21	25	9
DWBL_BRU48.3C_ENU_10d	ENU	Brdu	22	35	12
DWBL_BRU48.3C_ENU_10d	ENU	Brdu	23	34	16
DWBL_BRU48.3C_ENU_10d	ENU	Brdu	24	30	26
DWBL_BRU48.3C_ENU_10d	ENU	Brdu	25	35	9
DWBL_BRU48.3C_ENU_10d	ENU	Brdu	26	33	14
DWBL_BRU48.3C_ENU_10d	ENU	Brdu	27	29	11
DWBL_BRU48.3C_ENU_10d	ENU	Brdu	28	32	10
DWBL_BRU48.3C_ENU_10d	ENU	Brdu	29	19	15
DWBL_BRU48.3C_ENU_10d	ENU	Brdu	30	30	15
DWBL_BRU48.3C_ENU_10d	ENU	Brdu	31	39	14
DWBL_BRU48.3C_ENU_10d	ENU	Brdu	32	25	11
DWBL_BRU48.3C_ENU_10d	ENU	Brdu	33	23	10
DWBL_BRU48.3C_ENU_10d	ENU	Brdu	34	35	16
DWBL_BRU48.3C_ENU_10d	ENU	Brdu	35	27	13
DWBL_BRU48.3C_ENU_10d	ENU	Brdu	36	30	14
DWBL_BRU48.3C_ENU_10d	ENU	Brdu	37	27	16
DWBL_BRU48.3C_ENU_10d	ENU	Brdu	38	31	12
DWBL_BRU48.3C_ENU_10d	ENU	Brdu	39	34	14
DWBL_BRU48.3C_ENU_10d	ENU	Brdu	40	32	11
DWBL_BRU48.3C_ENU_10d	ENU	Brdu	41	30	12
DWBL_BRU48.3C_ENU_10d	ENU	Brdu	42	28	13
DWBL_BRU48.3C_ENU_10d	ENU	Brdu	43	32	13
DWBL_BRU48.3C_ENU_10d	ENU	Brdu	44	33	19
DWBL_BRU56.1E_Control_10d	Control	Brdu	1	30	13
DWBL_BRU56.1E_Control_10d	Control	Brdu	2	32	10
DWBL_BRU56.1E_Control_10d	Control	Brdu	3	34	13
DWBL_BRU56.1E_Control_10d	Control	Brdu	4	42	17
DWBL_BRU56.1E_Control_10d	Control	Brdu	5	38	18
DWBL_BRU56.1E_Control_10d	Control	Brdu	6	37	16
DWBL_BRU56.1E_Control_10d	Control	Brdu	7	38	14
DWBL_BRU56.1E_Control_10d	Control	Brdu	8	30	13
DWBL_BRU56.1E_Control_10d	Control	Brdu	9	38	18
DWBL_BRU56.1E_Control_10d	Control	Brdu	10	31	13
DWBL_BRU56.1E_Control_10d	Control	Brdu	11	35	20
DWBL_BRU56.1E_Control_10d	Control	Brdu	12	27	17
DWBL_BRU56.1E_Control_10d	Control	Brdu	13	38	19
DWBL_BRU56.1E_Control_10d	Control	Brdu	14	32	14
DWBL_BRU56.1E_Control_10d	Control	Brdu	15	34	16
DWBL_BRU56.1E_Control_10d	Control	Brdu	16	34	23
DWBL_BRU56.1E_Control_10d	Control	Brdu	17	33	17
DWBL_BRU56.1E_Control_10d	Control	Brdu	18	28	15
DWBL_BRU56.1E_Control_10d	Control	Brdu	19	32	15
DWBL_BRU56.1E_Control_10d	Control	Brdu	20	23	13
DWBL_BRU56.1E_Control_10d	Control	Brdu	21	41	12
DWBL_BRU56.1E_Control_10d	Control	Brdu	22	38	12
DWBL_BRU56.1E_Control_10d	Control	Brdu	23	31	13
DWBL_BRU56.1E_Control_10d	Control	Brdu	24	28	12
DWBL_BRU56.1E_Control_10d	Control	Brdu	25	35	13
DWBL_BRU56.1E_Control_10d	Control	Brdu	26	36	21
DWBL_BRU56.1E_Control_10d	Control	Brdu	27	23	13
DWBL_BRU56.1E_Control_10d	Control	Brdu	28	26	14
DWBL_BRU56.1E_Control_10d	Control	Brdu	29	22	11
DWBL_BRU56.1E_Control_10d	Control	Brdu	30	38	12
DWBL_BRU56.1E_Control_10d	Control	Brdu	31	37	14
DWBL_BRU56.1E_Control_10d	Control	Brdu	32	26	15
DWBL_BRU56.1E_Control_10d	Control	Brdu	33	24	11
DWBL_BRU56.1E_Control_10d	Control	Brdu	34	22	10
DWBL_BRU56.1E_Control_10d	Control	Brdu	35	24	10
DWBL_BRU56.1E_Control_10d	Control	Brdu	36	30	13
DWBL_BRU56.1E_Control_10d	Control	Brdu	37	28	20
DWBL_BRU56.1E_Control_10d	Control	Brdu	38	20	10
DWBL_BRU56.1E_Control_10d	Control	Brdu	39	23	15
DWBL_BRU56.1E_Control_10d	Control	Brdu	40	30	12
DWBL_BRU56.1E_Control_10d	Control	Brdu	41	23	11
DWBL_BRU56.1E_Control_10d	Control	Brdu	42	36	8
DWBL_BRU56.1E_Control_10d	Control	Brdu	43	31	19
DWBL_BRU56.1E_Control_10d	Control	Brdu	44	26	9
DWBL_BRU56.1E_Control_10d	Control	Brdu	45	29	12
DWBL_BRU56.1E_Control_10d	Control	Brdu	46	39	15
DWBL_BRU56.1E_Control_10d	Control	Brdu	47	35	20
DWBL_BRU56.1E_Control_10d	Control	Brdu	48	31	18
DWBL_BRU56.1E_Control_10d	Control	Brdu	49	35	16
DWBL_BRU56.1E_Control_10d	Control	Brdu	50	38	11

## Sheet: Sup_Info_Fig_4c
positive_cells_crypt	treatment	mouse
5	vehicle	DWLL14.1E
6	vehicle	DWLL14.1E
7	vehicle	DWLL14.1E
5	vehicle	DWLL14.1E
5	vehicle	DWLL14.1E
1	vehicle	DWLL14.1E
0	vehicle	DWLL14.1E
3	vehicle	DWLL14.1E
3	vehicle	DWLL14.1E
1	vehicle	DWLL14.1E
6	vehicle	DWLL14.1E
2	vehicle	DWLL14.1E
0	vehicle	DWLL14.1E
2	vehicle	DWLL14.1E
5	vehicle	DWLL14.1E
9	vehicle	DWLL14.1E
7	vehicle	DWLL14.1E
5	vehicle	DWLL14.1E
2	vehicle	DWLL14.1E
2	vehicle	DWLL14.1E
4	vehicle	DWLL14.1E
1	vehicle	DWLL14.1E
7	vehicle	DWLL14.1E
4	vehicle	DWLL14.1E
1	vehicle	DWLL14.1E
5	vehicle	DWLL14.1E
4	vehicle	DWLL14.1E
3	vehicle	DWLL14.1E
7	vehicle	DWLL14.1E
5	vehicle	DWLL14.1E
5	vehicle	DWLL14.1E
1	vehicle	DWLL14.1E
4	vehicle	DWLL14.1E
4	vehicle	DWLL14.1E
2	vehicle	DWLL14.1E
5	vehicle	DWLL14.1E
5	vehicle	DWLL14.1E
1	vehicle	DWLL14.1E
1	vehicle	DWLL14.1E
5	vehicle	DWLL14.1E
2	vehicle	DWLL14.1E
10	vehicle	DWLL14.1E
2	vehicle	DWLL14.1E
4	vehicle	DWLL14.1E
6	vehicle	DWLL14.1E
4	vehicle	DWLL14.1E
2	vehicle	DWLL14.1E
2	vehicle	DWLL14.1E
6	vehicle	DWLL14.1E
4	vehicle	DWLL14.1E
6	vehicle	DWLL14.1E
7	vehicle	DWLL14.1E
3	vehicle	DWLL14.1E
5	vehicle	DWLL14.1E
5	vehicle	DWLL14.1E
1	vehicle	DWLL14.1E
3	vehicle	DWLL14.1E
8	vehicle	DWLL14.1E
3	vehicle	DWLL14.1E
4	vehicle	DWLL14.1E
2	vehicle	DWLL14.1E
1	vehicle	DWLL14.1E
10	vehicle	DWLL14.1E
7	vehicle	DWLL14.1E
7	vehicle	DWLL14.1E
1	vehicle	DWLL14.1E
6	vehicle	DWLL14.1E
2	vehicle	DWLL14.1E
3	vehicle	DWLL14.1E
0	vehicle	DWLL14.1E
7	vehicle	DWLL14.1E
4	vehicle	DWLL14.1E
5	vehicle	DWLL14.1E
3	vehicle	DWLL14.1E
1	vehicle	DWLL14.1E
4	vehicle	DWLL14.1E
6	vehicle	DWLL14.1E
0	vehicle	DWLL14.1E
1	vehicle	DWLL14.1E
5	vehicle	DWLL14.1E
2	vehicle	DWLL14.1E
6	vehicle	DWLL14.1E
4	vehicle	DWLL14.1E
2	vehicle	DWLL14.1E
6	vehicle	DWLL14.1E
3	vehicle	DWLL14.1E
5	vehicle	DWLL14.1E
7	vehicle	DWLL14.1E
7	vehicle	DWLL14.1E
8	vehicle	DWLL14.1E
8	vehicle	DWLL14.1E
3	vehicle	DWLL14.1E
4	vehicle	DWLL14.1E
4	vehicle	DWLL14.1E
3	vehicle	DWLL14.1E
5	vehicle	DWLL14.1E
3	vehicle	DWLL14.1E
6	vehicle	DWLL14.1E
5	vehicle	DWLL14.1E
1	vehicle	DWLL14.1E
4	vehicle	DWLL14.1E
7	vehicle	DWLL14.1E
3	vehicle	DWLL14.1E
8	vehicle	DWLL14.1E
5	vehicle	DWLL14.1E
3	vehicle	DWLL14.1E
5	vehicle	DWLL14.1E
8	vehicle	DWLL14.1E
5	vehicle	DWLL14.1E
2	vehicle	DWLL14.1E
2	vehicle	DWLL14.1E
5	vehicle	DWLL14.1E
5	vehicle	DWLL14.1E
4	vehicle	DWLL14.1E
3	vehicle	DWLL14.1E
4	vehicle	DWLL14.1E
4	vehicle	DWLL14.1E
7	vehicle	DWLL14.1E
4	vehicle	DWLL14.1E
6	vehicle	DWLL14.1E
3	vehicle	DWLL14.1E
10	vehicle	DWLL14.1E
10	vehicle	DWLL14.1E
2	vehicle	DWLL14.1E
3	vehicle	DWLL14.1E
4	vehicle	DWLL14.1E
5	vehicle	DWLL14.1E
1	vehicle	DWLL14.1E
0	vehicle	DWLL14.1E
3	vehicle	DWLL14.1E
3	vehicle	DWLL14.1E
3	vehicle	DWLL14.1E
7	vehicle	DWLL14.1E
4	vehicle	DWLL14.1E
1	vehicle	DWLL14.1E
6	vehicle	DWLL14.1E
2	vehicle	DWLL14.1E
6	vehicle	DWLL14.1E
8	vehicle	DWLL14.1E
4	vehicle	DWLL14.1E
2	vehicle	DWLL14.1E
4	vehicle	DWLL14.1E
6	vehicle	DWLL14.1E
6	ENU	DWLL14.1F
1	ENU	DWLL14.1F
3	ENU	DWLL14.1F
6	ENU	DWLL14.1F
3	ENU	DWLL14.1F
1	ENU	DWLL14.1F
4	ENU	DWLL14.1F
4	ENU	DWLL14.1F
4	ENU	DWLL14.1F
3	ENU	DWLL14.1F
7	ENU	DWLL14.1F
2	ENU	DWLL14.1F
0	ENU	DWLL14.1F
5	ENU	DWLL14.1F
2	ENU	DWLL14.1F
1	ENU	DWLL14.1F
6	ENU	DWLL14.1F
7	ENU	DWLL14.1F
3	ENU	DWLL14.1F
9	ENU	DWLL14.1F
5	ENU	DWLL14.1F
2	ENU	DWLL14.1F
2	ENU	DWLL14.1F
3	ENU	DWLL14.1F
2	ENU	DWLL14.1F
3	ENU	DWLL14.1F
3	ENU	DWLL14.1F
0	ENU	DWLL14.1F
3	ENU	DWLL14.1F
8	ENU	DWLL14.1F
4	ENU	DWLL14.1F
7	ENU	DWLL14.1F
4	ENU	DWLL14.1F
0	ENU	DWLL14.1F
2	ENU	DWLL14.1F
1	ENU	DWLL14.1F
3	ENU	DWLL14.1F
6	ENU	DWLL14.1F
3	ENU	DWLL14.1F
4	ENU	DWLL14.1F
0	ENU	DWLL14.1F
12	ENU	DWLL14.1F
4	ENU	DWLL14.1F
3	ENU	DWLL14.1F
3	ENU	DWLL14.1F
1	ENU	DWLL14.1F
3	ENU	DWLL14.1F
6	ENU	DWLL14.1F
3	ENU	DWLL14.1F
1	ENU	DWLL14.1F
4	ENU	DWLL14.1F
7	ENU	DWLL14.1F
1	ENU	DWLL14.1F
1	ENU	DWLL14.1F
5	ENU	DWLL14.1F
2	ENU	DWLL14.1F
0	ENU	DWLL14.1F
4	ENU	DWLL14.1F
3	ENU	DWLL14.1F
1	ENU	DWLL14.1F
5	ENU	DWLL14.1F
3	ENU	DWLL14.1F
1	ENU	DWLL14.1F
3	ENU	DWLL14.1F
3	ENU	DWLL14.1F
4	ENU	DWLL14.1F
3	ENU	DWLL14.1F
4	ENU	DWLL14.1F
1	ENU	DWLL14.1F
3	ENU	DWLL14.1F
0	ENU	DWLL14.1F
9	ENU	DWLL14.1F
5	ENU	DWLL14.1F
6	ENU	DWLL14.1F
4	ENU	DWLL14.1F
1	ENU	DWLL14.1F
7	ENU	DWLL14.1F
4	ENU	DWLL14.1F
5	ENU	DWLL14.1F
5	ENU	DWLL14.1F
5	ENU	DWLL14.1F
3	ENU	DWLL14.1F
7	ENU	DWLL14.1F
3	ENU	DWLL14.1F
2	ENU	DWLL14.1F
0	ENU	DWLL14.1F
1	ENU	DWLL14.1F
3	ENU	DWLL14.1F
5	ENU	DWLL14.1F
4	ENU	DWLL14.1F
6	ENU	DWLL14.1F
2	ENU	DWLL14.1F
4	ENU	DWLL14.1F
2	ENU	DWLL14.1F
7	ENU	DWLL14.1F
4	ENU	DWLL14.1F
6	ENU	DWLL14.1F
3	ENU	DWLL14.1F
4	ENU	DWLL14.1F
10	ENU	DWLL14.1F
1	ENU	DWLL14.1F
2	ENU	DWLL14.1F
8	ENU	DWLL14.1F
1	ENU	DWLL14.1F
5	ENU	DWLL14.1F
3	ENU	DWLL14.1F
6	ENU	DWLL14.1F
4	ENU	DWLL14.1F
5	ENU	DWLL14.1F
1	ENU	DWLL14.1F
4	ENU	DWLL14.1F
7	ENU	DWLL14.1F
1	ENU	DWLL14.1F
4	ENU	DWLL14.1F
3	ENU	DWLL14.1F
8	ENU	DWLL14.1F
4	ENU	DWLL14.1F
3	ENU	DWLL14.1F
0	ENU	DWLL14.1F
3	ENU	DWLL14.1F
2	ENU	DWLL14.1F
5	ENU	DWLL14.1F
3	ENU	DWLL14.1F
2	ENU	DWLL14.1F
5	ENU	DWLL14.1F
3	ENU	DWLL14.1F
8	ENU	DWLL14.1F
4	ENU	DWLL14.1F
5	ENU	DWLL14.1F
2	ENU	DWLL14.1F
1	ENU	DWLL14.1F
7	ENU	DWLL14.1F
5	ENU	DWLL14.1F
5	ENU	DWLL14.1F
5	ENU	DWLL14.1F
6	ENU	DWLL14.1F
3	ENU	DWLL14.1F
4	ENU	DWLL14.1F
7	ENU	DWLL14.1F
1	ENU	DWLL14.1F
4	ENU	DWLL14.1F
7	ENU	DWLL14.1F
5	ENU	DWLL13.1C
4	ENU	DWLL13.1C
5	ENU	DWLL13.1C
4	ENU	DWLL13.1C
5	ENU	DWLL13.1C
10	ENU	DWLL13.1C
8	ENU	DWLL13.1C
5	ENU	DWLL13.1C
5	ENU	DWLL13.1C
2	ENU	DWLL13.1C
6	ENU	DWLL13.1C
8	ENU	DWLL13.1C
3	ENU	DWLL13.1C
7	ENU	DWLL13.1C
5	ENU	DWLL13.1C
4	ENU	DWLL13.1C
7	ENU	DWLL13.1C
3	ENU	DWLL13.1C
5	ENU	DWLL13.1C
7	ENU	DWLL13.1C
1	ENU	DWLL13.1C
5	ENU	DWLL13.1C
11	ENU	DWLL13.1C
2	ENU	DWLL13.1C
5	ENU	DWLL13.1C
3	ENU	DWLL13.1C
6	ENU	DWLL13.1C
5	ENU	DWLL13.1C
7	ENU	DWLL13.1C
3	ENU	DWLL13.1C
6	ENU	DWLL13.1C
8	ENU	DWLL13.1C
0	ENU	DWLL13.1C
3	ENU	DWLL13.1C
5	ENU	DWLL13.1C
8	ENU	DWLL13.1C
3	ENU	DWLL13.1C
2	ENU	DWLL13.1C
3	ENU	DWLL13.1C
5	ENU	DWLL13.1C
2	ENU	DWLL13.1C
7	ENU	DWLL13.1C
5	ENU	DWLL13.1C
3	ENU	DWLL13.1C
8	ENU	DWLL13.1C
3	ENU	DWLL13.1C
6	ENU	DWLL13.1C
6	ENU	DWLL13.1C
2	ENU	DWLL13.1C
3	ENU	DWLL13.1C
6	ENU	DWLL13.1C
10	ENU	DWLL13.1C
6	ENU	DWLL13.1C
3	ENU	DWLL13.1C
5	ENU	DWLL13.1C
5	ENU	DWLL13.1C
5	ENU	DWLL13.1C
4	ENU	DWLL13.1C
3	ENU	DWLL13.1C
2	ENU	DWLL13.1C
3	ENU	DWLL13.1C
4	ENU	DWLL13.1C
5	ENU	DWLL13.1C
6	ENU	DWLL13.1C
5	ENU	DWLL13.1C
3	ENU	DWLL13.1C
4	ENU	DWLL13.1C
5	ENU	DWLL13.1C
8	ENU	DWLL13.1C
7	ENU	DWLL13.1C
4	ENU	DWLL13.1C
1	ENU	DWLL13.1C
7	ENU	DWLL13.1C
9	ENU	DWLL13.1C
2	ENU	DWLL13.1C
4	ENU	DWLL13.1C
5	ENU	DWLL13.1C
6	ENU	DWLL13.1C
4	ENU	DWLL13.1C
3	ENU	DWLL13.1C
7	ENU	DWLL13.1C
7	ENU	DWLL13.1C
5	ENU	DWLL13.1C
3	ENU	DWLL13.1C
1	ENU	DWLL13.1C
8	ENU	DWLL13.1C
5	ENU	DWLL13.1C
3	ENU	DWLL13.1C
11	ENU	DWLL13.1C
5	ENU	DWLL13.1C
3	ENU	DWLL13.1C
4	ENU	DWLL13.1C
5	ENU	DWLL13.1C
3	ENU	DWLL13.1C
3	ENU	DWLL13.1C
11	ENU	DWLL13.1C
3	ENU	DWLL13.1C
2	ENU	DWLL13.1C
4	ENU	DWLL13.1C
2	ENU	DWLL13.1C
5	ENU	DWLL13.1C
6	ENU	DWLL13.1C
7	ENU	DWLL13.1C
3	ENU	DWLL13.1C
3	ENU	DWLL13.1C
4	ENU	DWLL13.1C
6	ENU	DWLL13.1C
7	ENU	DWLL13.1C
3	ENU	DWLL13.1C
3	ENU	DWLL13.1C
4	ENU	DWLL13.1C
6	ENU	DWLL13.1C
2	ENU	DWLL13.1C
8	ENU	DWLL13.1C
7	ENU	DWLL13.1C
5	ENU	DWLL13.1C
5	ENU	DWLL13.1C
4	ENU	DWLL13.1C
7	ENU	DWLL13.1C
6	ENU	DWLL13.1C
6	ENU	DWLL13.1C
5	ENU	DWLL13.1C
2	ENU	DWLL13.1C
8	ENU	DWLL13.1C
6	ENU	DWLL13.1C
8	ENU	DWLL13.1C
6	ENU	DWLL13.1C
2	ENU	DWLL13.1C
2	ENU	DWLL13.1C
2	ENU	DWLL13.1C
11	ENU	DWLL13.1C
5	ENU	DWLL13.1C
7	ENU	DWLL13.1C
5	ENU	DWLL13.1C
6	ENU	DWLL13.1C
2	ENU	DWLL13.1C
2	ENU	DWLL13.1C
13	ENU	DWLL13.1C
7	ENU	DWLL13.1C
2	ENU	DWLL13.1C

## Sheet: Sup_Info_Fig_4e
Treatment	Mouse	Clone size	count_per_mouse	total_count_per_mouse	ratio_per_mouse	mean_ratio_per_treatment
ENU	DWVL15.1A	1	2	27	0.0740741	0.049537
ENU	DWVL15.1A	2	4	27	0.148148	0.124074
ENU	DWVL15.1A	3	3	27	0.111111	0.130556
ENU	DWVL15.1A	4	8	27	0.296296	0.248148
ENU	DWVL15.1A	5	0	27	0	0.0625
ENU	DWVL15.1A	6	4	27	0.148148	0.161574
ENU	DWVL15.1A	7	2	27	0.0740741	0.074537
ENU	DWVL15.1A	8	4	27	0.148148	0.149074
Vehicle	DWVL15.1B	1	5	45	0.111111	0.142512
Vehicle	DWVL15.1B	2	5	45	0.111111	0.0990338
Vehicle	DWVL15.1B	3	4	45	0.0888889	0.131401
Vehicle	DWVL15.1B	4	7	45	0.155556	0.186473
Vehicle	DWVL15.1B	5	7	45	0.155556	0.121256
Vehicle	DWVL15.1B	6	6	45	0.133333	0.131884
Vehicle	DWVL15.1B	7	4	45	0.0888889	0.0879227
Vehicle	DWVL15.1B	8	7	45	0.155556	0.0995169
ENU	DWVL18.1B	1	1	40	0.025	0.049537
ENU	DWVL18.1B	2	4	40	0.1	0.124074
ENU	DWVL18.1B	3	6	40	0.15	0.130556
ENU	DWVL18.1B	4	8	40	0.2	0.248148
ENU	DWVL18.1B	5	5	40	0.125	0.0625
ENU	DWVL18.1B	6	7	40	0.175	0.161574
ENU	DWVL18.1B	7	3	40	0.075	0.074537
ENU	DWVL18.1B	8	6	40	0.15	0.149074
Vehicle	DWVL18.1C	1	4	23	0.173913	0.142512
Vehicle	DWVL18.1C	2	2	23	0.0869565	0.0990338
Vehicle	DWVL18.1C	3	4	23	0.173913	0.131401
Vehicle	DWVL18.1C	4	5	23	0.217391	0.186473
Vehicle	DWVL18.1C	5	2	23	0.0869565	0.121256
Vehicle	DWVL18.1C	6	3	23	0.130435	0.131884
Vehicle	DWVL18.1C	7	2	23	0.0869565	0.0879227
Vehicle	DWVL18.1C	8	1	23	0.0434783	0.0995169

## Sheet: Sup_Info_Fig_4f
Mouse	Treatment	time_post_Tam	average_clone_size_mouse
DWVL15.1A	ENU	21	4.48148
DWVL15.1B	Vehicle	21	4.66667
DWVL18.1B	ENU	21	4.875
DWVL18.1C	Vehicle	21	3.91304
