# Supplementary material for: Decay of driver mutations shapes the landscape of intestinal transformation
Source: Nature. 2025 Dec 3;649(8097):729–38. doi: 10.1038/s41586-025-09762-w (PMC12804087; doi:10.1038/s41586-025-09762-w)
Supplement: Supplementary file 3 — Source data files for Supplementary Figs. 1, 2, 4 and 5. [file 41586_2025_9762_MOESM3_ESM.zip › source data for Supplementary Figs/Sup_Info_Fig_5_all_panels.xlsx]

## Sheet: Sup_Info_Fig_5a
Gene	AA_pos	Amp_depth
Apc	1	2
Apc	2	2
Apc	3	2
Apc	4	2
Apc	5	2
Apc	6	2
Apc	7	2
Apc	8	2
Apc	9	2
Apc	10	2
Apc	11	2
Apc	12	2
Apc	13	2
Apc	14	2
Apc	15	2
Apc	16	2
Apc	17	2
Apc	18	2
Apc	19	3
Apc	20	3
Apc	21	3
Apc	22	3
Apc	23	3
Apc	24	3
Apc	25	3
Apc	26	3
Apc	27	3
Apc	28	3
Apc	29	3
Apc	30	3
Apc	31	3
Apc	32	3
Apc	33	3
Apc	34	3
Apc	35	3
Apc	36	3
Apc	37	3
Apc	38	3
Apc	39	3
Apc	40	3
Apc	41	3
Apc	42	3
Apc	43	3
Apc	43	2
Apc	44	2
Apc	45	2
Apc	46	2
Apc	47	2
Apc	48	2
Apc	49	2
Apc	50	2
Apc	51	2
Apc	52	2
Apc	53	2
Apc	54	2
Apc	55	2
Apc	56	2
Apc	57	2
Apc	58	2
Apc	59	2
Apc	60	2
Apc	61	2
Apc	62	2
Apc	63	2
Apc	64	2
Apc	65	2
Apc	66	2
Apc	67	2
Apc	68	2
Apc	69	2
Apc	70	2
Apc	71	2
Apc	72	2
Apc	73	2
Apc	73	1
Apc	74	1
Apc	75	1
Apc	76	1
Apc	77	1
Apc	78	1
Apc	79	1
Apc	80	1
Apc	81	1
Apc	82	1
Apc	83	1
Apc	84	1
Apc	84	2
Apc	85	2
Apc	86	2
Apc	87	2
Apc	88	2
Apc	89	2
Apc	90	2
Apc	91	2
Apc	92	2
Apc	93	2
Apc	94	2
Apc	95	2
Apc	96	2
Apc	97	2
Apc	98	2
Apc	99	2
Apc	100	2
Apc	101	2
Apc	102	2
Apc	103	2
Apc	104	2
Apc	105	2
Apc	106	2
Apc	107	2
Apc	108	2
Apc	109	2
Apc	110	2
Apc	111	2
Apc	112	2
Apc	112	3
Apc	113	2
Apc	114	2
Apc	115	2
Apc	116	2
Apc	117	2
Apc	118	2
Apc	119	2
Apc	120	2
Apc	121	2
Apc	122	2
Apc	122	1
Apc	123	1
Apc	124	1
Apc	125	1
Apc	126	1
Apc	127	1
Apc	128	1
Apc	129	1
Apc	130	1
Apc	131	1
Apc	132	1
Apc	133	1
Apc	134	1
Apc	135	1
Apc	136	1
Apc	137	1
Apc	138	1
Apc	139	1
Apc	139	2
Apc	140	2
Apc	141	2
Apc	142	2
Apc	143	2
Apc	144	2
Apc	145	2
Apc	146	2
Apc	147	2
Apc	148	3
Apc	149	3
Apc	150	3
Apc	151	3
Apc	152	3
Apc	153	3
Apc	154	3
Apc	154	4
Apc	155	4
Apc	156	4
Apc	157	4
Apc	158	4
Apc	159	4
Apc	160	4
Apc	161	4
Apc	162	3
Apc	163	3
Apc	164	3
Apc	165	3
Apc	166	3
Apc	167	3
Apc	168	3
Apc	168	2
Apc	169	2
Apc	170	2
Apc	171	2
Apc	172	2
Apc	173	2
Apc	174	2
Apc	175	2
Apc	176	2
Apc	177	2
Apc	178	3
Apc	179	3
Apc	180	3
Apc	181	3
Apc	182	3
Apc	183	3
Apc	184	3
Apc	185	3
Apc	186	4
Apc	187	4
Apc	188	4
Apc	189	4
Apc	190	4
Apc	191	4
Apc	192	4
Apc	193	4
Apc	194	4
Apc	195	4
Apc	196	4
Apc	197	4
Apc	197	3
Apc	198	3
Apc	199	3
Apc	200	3
Apc	201	3
Apc	202	3
Apc	203	3
Apc	204	3
Apc	205	3
Apc	206	3
Apc	207	3
Apc	208	3
Apc	208	2
Apc	209	2
Apc	210	2
Apc	211	2
Apc	212	2
Apc	213	2
Apc	214	2
Apc	215	2
Apc	216	2
Apc	217	2
Apc	218	2
Apc	219	2
Apc	220	2
Apc	221	2
Apc	222	2
Apc	223	2
Apc	224	2
Apc	225	2
Apc	226	2
Apc	227	2
Apc	228	2
Apc	229	2
Apc	230	2
Apc	231	2
Apc	232	2
Apc	233	2
Apc	234	2
Apc	235	2
Apc	236	2
Apc	237	2
Apc	238	2
Apc	239	2
Apc	240	2
Apc	241	2
Apc	242	2
Apc	243	2
Apc	244	2
Apc	245	2
Apc	246	2
Apc	247	2
Apc	248	2
Apc	249	2
Apc	250	2
Apc	251	2
Apc	252	2
Apc	253	2
Apc	254	2
Apc	255	2
Apc	255	3
Apc	256	3
Apc	257	3
Apc	258	3
Apc	259	3
Apc	260	3
Apc	261	3
Apc	262	3
Apc	262	2
Apc	263	2
Apc	264	2
Apc	265	2
Apc	266	2
Apc	267	2
Apc	268	2
Apc	269	2
Apc	270	2
Apc	271	2
Apc	272	2
Apc	273	2
Apc	274	2
Apc	275	2
Apc	276	2
Apc	277	2
Apc	278	2
Apc	279	2
Apc	280	2
Apc	281	2
Apc	281	3
Apc	282	3
Apc	283	3
Apc	284	3
Apc	285	3
Apc	286	3
Apc	287	3
Apc	288	3
Apc	289	3
Apc	290	3
Apc	291	3
Apc	292	3
Apc	293	3
Apc	294	3
Apc	295	3
Apc	296	3
Apc	297	3
Apc	298	3
Apc	299	2
Apc	300	2
Apc	301	2
Apc	302	2
Apc	303	2
Apc	304	2
Apc	305	2
Apc	306	2
Apc	307	2
Apc	308	2
Apc	309	2
Apc	310	2
Apc	311	2
Apc	312	2
Apc	313	2
Apc	314	2
Apc	315	2
Apc	315	3
Apc	316	3
Apc	317	3
Apc	318	3
Apc	319	2
Apc	320	2
Apc	320	3
Apc	321	3
Apc	322	3
Apc	323	3
Apc	324	3
Apc	324	4
Apc	325	4
Apc	326	4
Apc	327	4
Apc	328	4
Apc	329	4
Apc	330	4
Apc	331	4
Apc	332	4
Apc	333	4
Apc	334	3
Apc	335	3
Apc	336	3
Apc	337	3
Apc	338	3
Apc	339	3
Apc	340	3
Apc	341	3
Apc	342	3
Apc	343	3
Apc	344	3
Apc	345	3
Apc	346	3
Apc	347	3
Apc	348	3
Apc	349	3
Apc	350	3
Apc	351	3
Apc	352	3
Apc	353	3
Apc	353	2
Apc	354	2
Apc	355	2
Apc	356	2
Apc	357	2
Apc	358	2
Apc	359	2
Apc	360	2
Apc	361	2
Apc	361	3
Apc	362	3
Apc	363	3
Apc	364	3
Apc	364	2
Apc	365	2
Apc	366	2
Apc	367	2
Apc	368	2
Apc	369	2
Apc	370	2
Apc	371	2
Apc	372	2
Apc	373	2
Apc	374	2
Apc	375	2
Apc	376	2
Apc	377	2
Apc	377	3
Apc	378	3
Apc	379	3
Apc	380	3
Apc	381	3
Apc	382	3
Apc	383	3
Apc	383	2
Apc	384	2
Apc	385	2
Apc	386	2
Apc	387	2
Apc	388	2
Apc	389	2
Apc	390	2
Apc	391	2
Apc	392	2
Apc	393	2
Apc	393	3
Apc	394	3
Apc	395	3
Apc	396	3
Apc	397	3
Apc	398	3
Apc	399	3
Apc	400	3
Apc	401	3
Apc	402	3
Apc	403	3
Apc	404	3
Apc	405	3
Apc	406	3
Apc	407	3
Apc	408	2
Apc	409	2
Apc	410	2
Apc	411	2
Apc	412	2
Apc	413	2
Apc	414	2
Apc	415	2
Apc	416	2
Apc	417	2
Apc	418	2
Apc	419	2
Apc	420	2
Apc	421	2
Apc	422	2
Apc	423	2
Apc	424	2
Apc	425	2
Apc	426	2
Apc	427	2
Apc	428	2
Apc	429	2
Apc	430	2
Apc	431	2
Apc	432	2
Apc	433	2
Apc	434	2
Apc	435	2
Apc	436	2
Apc	437	2
Apc	438	2
Apc	439	2
Apc	440	2
Apc	441	2
Apc	442	2
Apc	443	2
Apc	444	2
Apc	445	2
Apc	446	2
Apc	447	2
Apc	448	2
Apc	449	2
Apc	450	2
Apc	451	2
Apc	452	2
Apc	452	3
Apc	453	3
Apc	454	3
Apc	455	3
Apc	456	3
Apc	457	3
Apc	458	3
Apc	458	2
Apc	459	2
Apc	460	2
Apc	461	2
Apc	462	2
Apc	463	2
Apc	464	2
Apc	465	2
Apc	466	2
Apc	467	2
Apc	468	2
Apc	469	2
Apc	470	2
Apc	471	2
Apc	472	2
Apc	473	2
Apc	474	2
Apc	475	2
Apc	476	2
Apc	476	3
Apc	477	3
Apc	478	3
Apc	479	3
Apc	480	3
Apc	480	2
Apc	481	3
Apc	482	3
Apc	483	3
Apc	484	3
Apc	485	3
Apc	486	3
Apc	487	3
Apc	488	3
Apc	489	3
Apc	490	3
Apc	491	3
Apc	492	3
Apc	493	3
Apc	494	3
Apc	495	3
Apc	496	3
Apc	497	3
Apc	498	2
Apc	499	2
Apc	500	2
Apc	501	2
Apc	502	2
Apc	503	2
Apc	504	2
Apc	505	2
Apc	506	2
Apc	507	2
Apc	508	2
Apc	509	2
Apc	510	2
Apc	511	2
Apc	512	2
Apc	513	2
Apc	514	2
Apc	515	2
Apc	516	2
Apc	517	2
Apc	518	2
Apc	519	2
Apc	520	2
Apc	521	2
Apc	522	2
Apc	523	2
Apc	524	2
Apc	525	2
Apc	526	2
Apc	527	2
Apc	528	2
Apc	529	2
Apc	530	2
Apc	531	2
Apc	532	2
Apc	533	2
Apc	534	2
Apc	535	2
Apc	536	2
Apc	537	2
Apc	538	2
Apc	539	2
Apc	540	2
Apc	541	2
Apc	542	2
Apc	543	2
Apc	544	2
Apc	545	2
Apc	546	2
Apc	547	2
Apc	548	2
Apc	549	2
Apc	550	2
Apc	551	2
Apc	552	2
Apc	552	3
Apc	553	3
Apc	554	3
Apc	555	3
Apc	556	3
Apc	557	3
Apc	558	3
Apc	559	3
Apc	560	3
Apc	561	3
Apc	562	3
Apc	563	3
Apc	563	2
Apc	564	2
Apc	565	2
Apc	566	2
Apc	567	2
Apc	568	2
Apc	569	2
Apc	570	2
Apc	571	2
Apc	572	2
Apc	573	2
Apc	574	2
Apc	575	2
Apc	576	2
Apc	577	2
Apc	578	2
Apc	579	2
Apc	580	2
Apc	581	2
Apc	582	2
Apc	583	2
Apc	583	3
Apc	584	3
Apc	585	3
Apc	586	3
Apc	587	3
Apc	588	3
Apc	589	3
Apc	590	3
Apc	591	3
Apc	592	4
Apc	593	4
Apc	594	4
Apc	595	4
Apc	596	4
Apc	597	4
Apc	597	3
Apc	598	3
Apc	599	3
Apc	600	3
Apc	601	3
Apc	602	3
Apc	603	3
Apc	604	3
Apc	605	3
Apc	606	3
Apc	607	3
Apc	608	3
Apc	609	3
Apc	610	3
Apc	611	3
Apc	612	3
Apc	613	3
Apc	614	3
Apc	615	3
Apc	616	3
Apc	617	3
Apc	618	3
Apc	618	2
Apc	619	2
Apc	620	2
Apc	621	2
Apc	622	2
Apc	623	2
Apc	624	2
Apc	625	2
Apc	626	2
Apc	627	3
Apc	628	3
Apc	629	3
Apc	630	3
Apc	631	3
Apc	632	3
Apc	633	3
Apc	634	3
Apc	635	3
Apc	636	3
Apc	637	3
Apc	638	3
Apc	639	3
Apc	640	3
Apc	641	3
Apc	642	3
Apc	643	3
Apc	644	3
Apc	645	3
Apc	646	2
Apc	647	2
Apc	648	2
Apc	649	2
Apc	650	2
Apc	651	2
Apc	652	2
Apc	653	2
Apc	654	2
Apc	655	2
Apc	656	2
Apc	657	2
Apc	658	2
Apc	659	2
Apc	660	2
Apc	661	2
Apc	662	2
Apc	663	2
Apc	664	2
Apc	665	2
Apc	666	2
Apc	667	2
Apc	668	2
Apc	668	3
Apc	669	3
Apc	670	3
Apc	671	3
Apc	672	3
Apc	673	3
Apc	674	3
Apc	675	3
Apc	675	4
Apc	676	4
Apc	677	4
Apc	678	4
Apc	679	4
Apc	679	3
Apc	680	3
Apc	681	3
Apc	682	3
Apc	683	3
Apc	684	3
Apc	685	3
Apc	686	3
Apc	687	3
Apc	688	3
Apc	689	2
Apc	690	2
Apc	691	2
Apc	692	2
Apc	693	2
Apc	694	2
Apc	695	2
Apc	696	2
Apc	697	2
Apc	698	2
Apc	699	2
Apc	700	2
Apc	701	2
Apc	702	2
Apc	703	2
Apc	704	2
Apc	705	2
Apc	706	2
Apc	707	2
Apc	708	2
Apc	709	2
Apc	710	2
Apc	711	2
Apc	711	3
Apc	712	3
Apc	713	3
Apc	714	3
Apc	715	3
Apc	716	3
Apc	717	3
Apc	718	4
Apc	719	4
Apc	720	4
Apc	721	4
Apc	722	4
Apc	723	4
Apc	724	4
Apc	724	3
Apc	725	3
Apc	726	3
Apc	727	3
Apc	728	3
Apc	729	3
Apc	730	3
Apc	731	3
Apc	732	2
Apc	733	2
Apc	734	2
Apc	735	2
Apc	736	2
Apc	737	2
Apc	738	2
Apc	739	2
Apc	740	2
Apc	741	2
Apc	742	2
Apc	743	2
Apc	744	2
Apc	745	2
Apc	746	2
Apc	747	2
Apc	748	2
Apc	749	2
Apc	750	2
Apc	751	2
Apc	752	2
Apc	752	3
Apc	753	3
Apc	754	3
Apc	755	3
Apc	756	3
Apc	757	3
Apc	758	3
Apc	759	3
Apc	760	3
Apc	761	3
Apc	762	3
Apc	763	3
Apc	764	3
Apc	764	4
Apc	765	4
Apc	765	3
Apc	766	3
Apc	767	3
Apc	768	3
Apc	769	3
Apc	770	3
Apc	771	3
Apc	772	3
Apc	772	2
Apc	773	2
Apc	774	2
Apc	775	2
Apc	776	2
Apc	777	2
Apc	778	2
Apc	779	2
Apc	780	2
Apc	781	2
Apc	782	2
Apc	783	2
Apc	784	2
Apc	784	3
Apc	785	3
Apc	786	3
Apc	787	3
Apc	788	3
Apc	789	3
Apc	790	3
Apc	791	3
Apc	792	3
Apc	793	3
Apc	794	3
Apc	795	3
Apc	796	3
Apc	797	3
Apc	798	3
Apc	799	3
Apc	800	3
Apc	800	2
Apc	801	2
Apc	801	3
Apc	802	3
Apc	803	3
Apc	804	3
Apc	805	3
Apc	806	3
Apc	807	3
Apc	808	3
Apc	809	3
Apc	810	3
Apc	811	3
Apc	812	3
Apc	813	3
Apc	814	3
Apc	815	3
Apc	816	3
Apc	817	3
Apc	818	3
Apc	819	3
Apc	820	3
Apc	821	3
Apc	822	3
Apc	823	4
Apc	824	3
Apc	825	3
Apc	826	3
Apc	827	3
Apc	828	3
Apc	829	3
Apc	830	3
Apc	831	3
Apc	832	3
Apc	833	3
Apc	834	3
Apc	835	3
Apc	836	3
Apc	837	3
Apc	838	3
Apc	839	3
Apc	840	3
Apc	841	3
Apc	842	3
Apc	842	4
Apc	843	4
Apc	844	4
Apc	844	3
Apc	845	3
Apc	846	3
Apc	847	3
Apc	848	3
Apc	849	3
Apc	850	3
Apc	851	3
Apc	852	3
Apc	853	3
Apc	854	3
Apc	855	3
Apc	856	3
Apc	857	3
Apc	858	3
Apc	859	3
Apc	859	2
Apc	860	2
Apc	861	2
Apc	862	2
Apc	863	2
Apc	864	2
Apc	865	2
Apc	866	3
Apc	867	3
Apc	868	3
Apc	869	3
Apc	870	3
Apc	870	2
Apc	871	2
Apc	872	2
Apc	873	2
Apc	874	2
Apc	875	2
Apc	876	2
Apc	877	2
Apc	878	2
Apc	879	2
Apc	880	2
Apc	881	2
Apc	882	2
Apc	883	2
Apc	884	2
Apc	885	2
Apc	886	2
Apc	887	2
Apc	888	2
Apc	889	2
Apc	890	2
Apc	891	2
Apc	891	3
Apc	892	3
Apc	893	3
Apc	894	3
Apc	895	3
Apc	896	3
Apc	897	4
Apc	898	4
Apc	899	4
Apc	900	4
Apc	901	4
Apc	902	4
Apc	903	4
Apc	904	4
Apc	905	3
Apc	906	3
Apc	907	3
Apc	908	3
Apc	909	3
Apc	910	3
Apc	911	3
Apc	912	3
Apc	913	3
Apc	914	3
Apc	915	3
Apc	915	2
Apc	916	2
Apc	917	2
Apc	918	2
Apc	919	2
Apc	920	2
Apc	921	2
Apc	922	2
Apc	923	2
Apc	924	2
Apc	925	2
Apc	926	2
Apc	927	2
Apc	928	2
Apc	929	2
Apc	930	2
Apc	931	2
Apc	932	2
Apc	933	2
Apc	934	2
Apc	935	2
Apc	935	3
Apc	936	3
Apc	937	3
Apc	938	3
Apc	939	3
Apc	940	3
Apc	941	3
Apc	942	3
Apc	942	4
Apc	943	4
Apc	944	4
Apc	944	3
Apc	945	3
Apc	946	3
Apc	947	3
Apc	948	3
Apc	949	3
Apc	950	3
Apc	951	3
Apc	952	3
Apc	953	3
Apc	954	2
Apc	955	2
Apc	956	2
Apc	957	2
Apc	958	2
Apc	959	2
Apc	960	2
Apc	961	2
Apc	962	2
Apc	963	2
Apc	964	2
Apc	965	2
Apc	966	2
Apc	967	2
Apc	968	2
Apc	969	2
Apc	970	2
Apc	971	2
Apc	972	2
Apc	973	2
Apc	974	2
Apc	975	2
Apc	976	2
Apc	977	2
Apc	978	2
Apc	979	2
Apc	979	3
Apc	980	3
Apc	981	3
Apc	982	3
Apc	983	3
Apc	983	4
Apc	984	4
Apc	985	4
Apc	986	4
Apc	987	4
Apc	988	4
Apc	989	4
Apc	990	4
Apc	991	4
Apc	992	3
Apc	993	3
Apc	994	3
Apc	995	3
Apc	996	3
Apc	997	3
Apc	997	2
Apc	998	2
Apc	999	2
Apc	1000	2
Apc	1001	2
Apc	1002	2
Apc	1003	2
Apc	1004	2
Apc	1005	2
Apc	1006	2
Apc	1007	2
Apc	1008	2
Apc	1009	2
Apc	1010	2
Apc	1011	2
Apc	1012	2
Apc	1013	2
Apc	1014	2
Apc	1015	2
Apc	1016	2
Apc	1017	2
Apc	1018	2
Apc	1019	2
Apc	1020	2
Apc	1021	2
Apc	1022	2
Apc	1023	2
Apc	1024	2
Apc	1025	2
Apc	1026	2
Apc	1027	2
Apc	1028	2
Apc	1029	2
Apc	1030	2
Apc	1031	2
Apc	1032	2
Apc	1033	2
Apc	1034	2
Apc	1034	3
Apc	1035	3
Apc	1036	3
Apc	1037	3
Apc	1037	2
Apc	1038	2
Apc	1038	3
Apc	1039	3
Apc	1040	3
Apc	1041	3
Apc	1042	3
Apc	1043	3
Apc	1044	3
Apc	1045	3
Apc	1046	3
Apc	1047	3
Apc	1047	2
Apc	1048	2
Apc	1049	2
Apc	1050	2
Apc	1051	2
Apc	1052	2
Apc	1053	2
Apc	1054	2
Apc	1055	2
Apc	1056	2
Apc	1057	2
Apc	1058	2
Apc	1059	2
Apc	1060	2
Apc	1061	2
Apc	1062	2
Apc	1063	2
Apc	1064	2
Apc	1065	2
Apc	1066	2
Apc	1067	2
Apc	1068	2
Apc	1069	2
Apc	1070	2
Apc	1071	2
Apc	1072	3
Apc	1073	3
Apc	1074	3
Apc	1075	3
Apc	1076	3
Apc	1076	4
Apc	1077	4
Apc	1078	4
Apc	1079	4
Apc	1080	4
Apc	1081	3
Apc	1082	3
Apc	1083	3
Apc	1084	3
Apc	1085	3
Apc	1086	3
Apc	1087	3
Apc	1088	3
Apc	1089	3
Apc	1090	3
Apc	1091	3
Apc	1092	3
Apc	1093	3
Apc	1094	3
Apc	1094	4
Apc	1095	4
Apc	1096	4
Apc	1097	4
Apc	1098	4
Apc	1099	4
Apc	1100	3
Apc	1101	3
Apc	1102	3
Apc	1103	3
Apc	1104	3
Apc	1105	3
Apc	1106	3
Apc	1107	3
Apc	1108	3
Apc	1109	3
Apc	1110	3
Apc	1111	3
Apc	1112	3
Apc	1113	3
Apc	1114	3
Apc	1115	3
Apc	1116	3
Apc	1117	3
Apc	1117	2
Apc	1118	2
Apc	1119	2
Apc	1119	3
Apc	1120	3
Apc	1121	3
Apc	1122	3
Apc	1123	3
Apc	1124	3
Apc	1125	3
Apc	1126	3
Apc	1127	3
Apc	1128	3
Apc	1129	3
Apc	1130	3
Apc	1131	3
Apc	1132	3
Apc	1133	3
Apc	1134	3
Apc	1135	3
Apc	1136	3
Apc	1137	2
Apc	1138	2
Apc	1139	2
Apc	1140	2
Apc	1141	2
Apc	1142	2
Apc	1143	2
Apc	1144	2
Apc	1145	3
Apc	1146	3
Apc	1147	3
Apc	1148	3
Apc	1149	3
Apc	1150	3
Apc	1151	3
Apc	1152	2
Apc	1153	2
Apc	1154	2
Apc	1155	2
Apc	1156	2
Apc	1157	2
Apc	1158	2
Apc	1159	2
Apc	1160	2
Apc	1160	3
Apc	1161	3
Apc	1162	3
Apc	1163	3
Apc	1164	3
Apc	1165	3
Apc	1166	3
Apc	1167	3
Apc	1168	3
Apc	1169	3
Apc	1170	3
Apc	1171	3
Apc	1172	3
Apc	1173	3
Apc	1174	3
Apc	1175	3
Apc	1176	3
Apc	1176	4
Apc	1177	4
Apc	1178	4
Apc	1179	4
Apc	1180	4
Apc	1181	4
Apc	1182	4
Apc	1183	3
Apc	1184	3
Apc	1185	3
Apc	1186	3
Apc	1187	3
Apc	1188	3
Apc	1189	2
Apc	1190	2
Apc	1191	2
Apc	1192	2
Apc	1193	2
Apc	1194	2
Apc	1195	2
Apc	1196	2
Apc	1197	2
Apc	1198	2
Apc	1199	2
Apc	1200	2
Apc	1201	2
Apc	1202	2
Apc	1203	2
Apc	1204	2
Apc	1205	2
Apc	1205	3
Apc	1206	3
Apc	1207	3
Apc	1208	3
Apc	1209	3
Apc	1210	4
Apc	1211	4
Apc	1212	4
Apc	1213	4
Apc	1214	4
Apc	1215	4
Apc	1216	4
Apc	1217	4
Apc	1217	3
Apc	1218	3
Apc	1219	3
Apc	1220	3
Apc	1221	3
Apc	1222	3
Apc	1223	3
Apc	1224	3
Apc	1225	3
Apc	1226	3
Apc	1227	3
Apc	1228	3
Apc	1229	3
Apc	1230	3
Apc	1231	3
Apc	1232	3
Apc	1233	3
Apc	1234	3
Apc	1234	2
Apc	1235	2
Apc	1236	2
Apc	1237	2
Apc	1238	2
Apc	1239	2
Apc	1240	2
Apc	1241	2
Apc	1242	2
Apc	1243	2
Apc	1244	2
Apc	1244	3
Apc	1245	3
Apc	1246	3
Apc	1247	3
Apc	1248	3
Apc	1249	3
Apc	1250	2
Apc	1251	2
Apc	1252	2
Apc	1253	2
Apc	1254	2
Apc	1255	2
Apc	1256	2
Apc	1257	2
Apc	1258	2
Apc	1259	2
Apc	1260	2
Apc	1261	2
Apc	1262	2
Apc	1263	2
Apc	1264	2
Apc	1265	2
Apc	1266	2
Apc	1266	3
Apc	1267	3
Apc	1268	3
Apc	1269	3
Apc	1270	3
Apc	1271	3
Apc	1272	3
Apc	1273	3
Apc	1273	2
Apc	1274	2
Apc	1275	2
Apc	1276	2
Apc	1277	2
Apc	1278	2
Apc	1279	2
Apc	1280	2
Apc	1281	2
Apc	1282	3
Apc	1283	3
Apc	1284	3
Apc	1284	2
Apc	1285	2
Apc	1286	2
Apc	1287	2
Apc	1288	2
Apc	1289	2
Apc	1290	2
Apc	1291	2
Apc	1292	2
Apc	1293	2
Apc	1294	2
Apc	1295	2
Apc	1296	2
Apc	1297	2
Apc	1298	2
Apc	1299	2
Apc	1300	2
Apc	1301	2
Apc	1302	2
Apc	1303	2
Apc	1304	2
Apc	1305	2
Apc	1306	2
Apc	1307	2
Apc	1308	2
Apc	1308	3
Apc	1309	3
Apc	1310	3
Apc	1311	3
Apc	1312	3
Apc	1313	3
Apc	1314	3
Apc	1315	3
Apc	1316	3
Apc	1317	3
Apc	1318	3
Apc	1319	3
Apc	1320	3
Apc	1321	3
Apc	1322	3
Apc	1323	3
Apc	1323	2
Apc	1324	2
Apc	1325	2
Apc	1326	2
Apc	1327	3
Apc	1328	3
Apc	1329	3
Apc	1330	2
Apc	1331	2
Apc	1332	2
Apc	1333	2
Apc	1334	2
Apc	1335	2
Apc	1336	2
Apc	1337	2
Apc	1338	2
Apc	1339	2
Apc	1340	2
Apc	1341	2
Apc	1342	2
Apc	1343	2
Apc	1344	2
Apc	1345	2
Apc	1346	2
Apc	1347	2
Apc	1348	2
Apc	1349	2
Apc	1350	2
Apc	1351	2
Apc	1352	2
Apc	1353	2
Apc	1354	2
Apc	1355	2
Apc	1356	2
Apc	1357	3
Apc	1358	3
Apc	1359	3
Apc	1360	3
Apc	1361	3
Apc	1362	3
Apc	1363	3
Apc	1364	3
Apc	1365	3
Apc	1366	3
Apc	1367	3
Apc	1368	3
Apc	1369	3
Apc	1370	3
Apc	1371	3
Apc	1372	3
Apc	1373	3
Apc	1374	3
Apc	1375	3
Apc	1376	3
Apc	1377	3
Apc	1378	3
Apc	1379	3
Apc	1380	3
Apc	1381	3
Apc	1382	3
Apc	1383	3
Apc	1384	3
Apc	1385	2
Apc	1386	2
Apc	1387	2
Apc	1388	2
Apc	1389	2
Apc	1390	2
Apc	1391	2
Apc	1392	2
Apc	1393	2
Apc	1394	2
Apc	1394	3
Apc	1395	3
Apc	1396	3
Apc	1397	3
Apc	1398	3
Apc	1399	4
Apc	1400	4
Apc	1401	4
Apc	1402	4
Apc	1403	4
Apc	1404	4
Apc	1405	4
Apc	1406	4
Apc	1407	4
Apc	1408	4
Apc	1409	4
Apc	1410	4
Apc	1411	4
Apc	1412	4
Apc	1412	3
Apc	1413	3
Apc	1414	3
Apc	1415	3
Apc	1416	3
Apc	1417	3
Apc	1418	3
Apc	1419	2
Apc	1420	2
Apc	1421	2
Apc	1422	2
Apc	1423	2
Apc	1424	2
Apc	1425	2
Apc	1426	2
Apc	1427	2
Apc	1428	2
Apc	1429	2
Apc	1430	2
Apc	1431	2
Apc	1432	2
Apc	1433	2
Apc	1434	2
Apc	1435	2
Apc	1436	2
Apc	1437	2
Apc	1438	2
Apc	1439	2
Apc	1440	2
Apc	1440	3
Apc	1441	3
Apc	1442	3
Apc	1443	3
Apc	1444	3
Apc	1445	3
Apc	1446	3
Apc	1447	3
Apc	1448	3
Apc	1449	3
Apc	1450	3
Apc	1451	3
Apc	1451	2
Apc	1452	2
Apc	1453	2
Apc	1454	3
Apc	1455	3
Apc	1456	3
Apc	1457	3
Apc	1458	3
Apc	1459	3
Apc	1460	2
Apc	1461	2
Apc	1462	2
Apc	1463	2
Apc	1464	2
Apc	1465	2
Apc	1466	2
Apc	1467	2
Apc	1468	2
Apc	1469	2
Apc	1470	2
Apc	1471	2
Apc	1472	2
Apc	1473	2
Apc	1474	2
Apc	1475	2
Apc	1476	2
Apc	1477	2
Apc	1478	2
Apc	1479	2
Apc	1480	2
Apc	1481	2
Apc	1482	2
Apc	1483	2
Apc	1483	3
Apc	1484	3
Apc	1485	3
Apc	1486	3
Apc	1487	3
Apc	1488	3
Apc	1488	2
Apc	1489	2
Apc	1490	2
Apc	1490	3
Apc	1491	3
Apc	1492	3
Apc	1493	3
Apc	1494	3
Apc	1495	3
Apc	1496	3
Apc	1497	3
Apc	1498	3
Apc	1499	3
Apc	1500	3
Apc	1501	3
Apc	1502	3
Apc	1503	3
Apc	1504	3
Apc	1505	3
Apc	1506	3
Apc	1507	3
Apc	1508	3
Apc	1509	3
Apc	1510	3
Apc	1511	3
Apc	1512	3
Apc	1513	3
Apc	1514	3
Apc	1515	3
Apc	1516	3
Apc	1517	3
Apc	1518	3
Apc	1519	3
Apc	1519	2
Apc	1520	3
Apc	1521	3
Apc	1522	3
Apc	1523	3
Apc	1524	3
Apc	1525	3
Apc	1526	3
Apc	1527	3
Apc	1528	3
Apc	1529	3
Apc	1530	3
Apc	1531	3
Apc	1532	3
Apc	1533	3
Apc	1534	3
Apc	1535	3
Apc	1536	3
Apc	1537	3
Apc	1538	3
Apc	1538	4
Apc	1539	4
Apc	1540	4
Apc	1541	4
Apc	1541	3
Apc	1542	3
Apc	1543	3
Apc	1544	3
Apc	1545	3
Apc	1546	3
Apc	1547	3
Apc	1548	3
Apc	1549	3
Apc	1550	3
Apc	1551	3
Apc	1552	3
Apc	1553	2
Apc	1554	2
Apc	1555	2
Apc	1556	2
Apc	1557	2
Apc	1558	2
Apc	1559	2
Apc	1559	3
Apc	1560	3
Apc	1561	3
Apc	1562	3
Apc	1563	3
Apc	1564	2
Apc	1565	2
Apc	1566	2
Apc	1567	2
Apc	1568	2
Apc	1569	2
Apc	1570	2
Apc	1571	2
Apc	1572	2
Apc	1573	2
Apc	1574	2
Apc	1575	2
Apc	1576	2
Apc	1577	2
Apc	1578	2
Apc	1579	2
Apc	1580	2
Apc	1581	2
Apc	1582	2
Apc	1582	3
Apc	1583	3
Apc	1584	3
Apc	1585	3
Apc	1586	3
Apc	1587	3
Apc	1588	3
Apc	1589	3
Apc	1590	3
Apc	1591	3
Apc	1592	3
Apc	1593	3
Apc	1593	4
Apc	1594	4
Apc	1595	4
Apc	1596	3
Apc	1597	3
Apc	1598	3
Apc	1599	3
Apc	1600	3
Apc	1601	3
Apc	1602	3
Apc	1603	3
Apc	1604	3
Apc	1604	2
Apc	1605	2
Apc	1606	2
Apc	1607	2
Apc	1608	2
Apc	1609	2
Apc	1610	2
Apc	1611	2
Apc	1612	2
Apc	1613	2
Apc	1614	2
Apc	1615	2
Apc	1616	2
Apc	1617	2
Apc	1617	3
Apc	1618	3
Apc	1619	3
Apc	1620	3
Apc	1621	3
Apc	1622	3
Apc	1623	3
Apc	1624	3
Apc	1625	3
Apc	1626	3
Apc	1627	3
Apc	1628	3
Apc	1629	3
Apc	1630	3
Apc	1631	3
Apc	1632	3
Apc	1633	3
Apc	1634	3
Apc	1635	3
Apc	1635	4
Apc	1636	4
Apc	1637	4
Apc	1638	4
Apc	1639	4
Apc	1640	4
Apc	1641	4
Apc	1642	4
Apc	1643	4
Apc	1643	3
Apc	1644	3
Apc	1645	3
Apc	1646	3
Apc	1647	3
Apc	1648	3
Apc	1649	3
Apc	1649	2
Apc	1650	2
Apc	1651	2
Apc	1652	2
Apc	1653	2
Apc	1654	2
Apc	1655	2
Apc	1656	2
Apc	1657	2
Apc	1658	2
Apc	1659	2
Apc	1660	2
Apc	1661	2
Apc	1662	2
Apc	1663	2
Apc	1663	3
Apc	1664	3
Apc	1665	3
Apc	1666	3
Apc	1667	3
Apc	1668	3
Apc	1669	3
Apc	1670	3
Apc	1671	3
Apc	1672	3
Apc	1672	4
Apc	1673	4
Apc	1674	4
Apc	1675	4
Apc	1676	4
Apc	1677	4
Apc	1677	3
Apc	1678	3
Apc	1679	3
Apc	1680	3
Apc	1681	3
Apc	1682	3
Apc	1683	3
Apc	1683	2
Apc	1684	2
Apc	1685	2
Apc	1686	2
Apc	1687	2
Apc	1688	2
Apc	1689	2
Apc	1690	2
Apc	1691	2
Apc	1692	2
Apc	1693	2
Apc	1694	2
Apc	1695	2
Apc	1696	2
Apc	1697	2
Apc	1698	2
Apc	1699	2
Apc	1700	2
Apc	1701	2
Apc	1702	2
Apc	1703	2
Apc	1704	2
Apc	1705	2
Apc	1706	2
Apc	1707	2
Apc	1708	2
Apc	1709	2
Apc	1710	2
Apc	1711	2
Apc	1712	2
Apc	1713	2
Apc	1714	2
Apc	1715	2
Apc	1715	3
Apc	1716	3
Apc	1717	3
Apc	1718	3
Apc	1719	3
Apc	1719	4
Apc	1720	4
Apc	1721	4
Apc	1722	4
Apc	1723	4
Apc	1724	4
Apc	1725	3
Apc	1726	3
Apc	1727	3
Apc	1728	3
Apc	1729	3
Apc	1730	3
Apc	1730	2
Apc	1731	2
Apc	1732	2
Apc	1733	2
Apc	1734	2
Apc	1735	2
Apc	1736	2
Apc	1737	2
Apc	1738	2
Apc	1739	2
Apc	1740	2
Apc	1741	2
Apc	1742	2
Apc	1743	2
Apc	1744	2
Apc	1745	2
Apc	1746	2
Apc	1747	2
Apc	1748	2
Apc	1749	2
Apc	1750	2
Apc	1751	2
Apc	1752	2
Apc	1753	2
Apc	1754	3
Apc	1755	3
Apc	1756	3
Apc	1757	3
Apc	1758	3
Apc	1759	3
Apc	1760	3
Apc	1761	3
Apc	1762	2
Apc	1763	2
Apc	1764	2
Apc	1765	2
Apc	1766	2
Apc	1767	2
Apc	1768	2
Apc	1769	2
Apc	1770	2
Apc	1771	2
Apc	1772	2
Apc	1773	2
Apc	1774	2
Apc	1775	2
Apc	1776	2
Apc	1777	3
Apc	1778	3
Apc	1779	3
Apc	1780	3
Apc	1781	3
Apc	1782	3
Apc	1783	3
Apc	1783	2
Apc	1784	2
Apc	1785	2
Apc	1786	2
Apc	1787	2
Apc	1788	2
Apc	1789	2
Apc	1790	2
Apc	1791	2
Apc	1792	2
Apc	1792	3
Apc	1793	3
Apc	1794	3
Apc	1795	3
Apc	1796	3
Apc	1797	3
Apc	1798	3
Apc	1799	3
Apc	1800	3
Apc	1801	3
Apc	1801	2
Apc	1802	2
Apc	1803	2
Apc	1804	2
Apc	1805	2
Apc	1806	2
Apc	1807	2
Apc	1808	2
Apc	1809	2
Apc	1810	2
Apc	1811	2
Apc	1812	2
Apc	1813	2
Apc	1814	2
Apc	1815	2
Apc	1816	2
Apc	1817	2
Apc	1818	2
Apc	1819	2
Apc	1819	3
Apc	1820	3
Apc	1821	3
Apc	1822	3
Apc	1823	3
Apc	1824	3
Apc	1825	3
Apc	1826	3
Apc	1827	3
Apc	1827	4
Apc	1828	4
Apc	1829	4
Apc	1830	4
Apc	1831	4
Apc	1832	4
Apc	1833	4
Apc	1834	4
Apc	1834	3
Apc	1835	3
Apc	1836	3
Apc	1837	3
Apc	1838	3
Apc	1839	3
Apc	1840	3
Apc	1841	3
Apc	1842	2
Apc	1843	2
Apc	1844	2
Apc	1845	2
Apc	1846	2
Apc	1847	2
Apc	1848	2
Apc	1849	2
Apc	1850	2
Apc	1851	2
Apc	1852	2
Apc	1853	2
Apc	1854	2
Apc	1855	2
Apc	1856	2
Apc	1857	2
Apc	1858	2
Apc	1859	2
Apc	1860	2
Apc	1860	3
Apc	1861	3
Apc	1862	3
Apc	1863	3
Apc	1864	3
Apc	1865	3
Apc	1866	3
Apc	1867	3
Apc	1868	3
Apc	1869	3
Apc	1870	3
Apc	1871	4
Apc	1872	4
Apc	1873	4
Apc	1874	4
Apc	1875	4
Apc	1876	4
Apc	1877	4
Apc	1878	4
Apc	1879	4
Apc	1879	3
Apc	1880	3
Apc	1881	3
Apc	1882	3
Apc	1883	3
Apc	1884	3
Apc	1885	3
Apc	1885	2
Apc	1886	2
Apc	1887	2
Apc	1888	2
Apc	1889	2
Apc	1890	2
Apc	1891	2
[truncated: 2,903 more rows]

## Sheet: Sup_Info_Fig_5b
Donor_ID	VAF
17-51834-3	0.168075
17-41722-10	0.2048
19-7793-11	0.16615
19-7793-12	0.0782
19-7794-10	0.0865
17-41889-2	0.148867
17-48923-14	0.13455
17-48923-10	0.01385
17-48920-1	0.12075
19-7794-15	0.0336
19-7794-9	0.0862
17-48920-3	0.292
19-7794-10	0.07145
17-48920-1	0.12055
19-7793-11	0.16895
19-7794-1	0.1136
19-7794-3	0.171667
17-48920-5	0.01305
19-7793-10	0.03985
17-51834-2	0.05505
17-48923-13	0.04185
17-48923-12	0.16755
17-48920-8	0.0730333
17-51834-3	0.14865
17-51834-3	0.14275
19-7794-8	0.10255
19-7794-2	0.1064
17-48920-8	0.13175
17-51834-1	0.0897333
19-7794-7	0.0313333
19-7794-4	0.105933
19-7794-6	0.3046
19-7794-6	0.30465
19-7794-6	0.30365
17-41889-5	0.2244
19-7793-12	0.0737
17-51834-2	0.0362
19-7794-14	0.1592
17-48920-2	0.3056
17-48920-5	0.2642
17-48923-12	0.15295
19-7794-4	0.0912333
17-41722-11	0.1511
19-7794-14	0.151667
17-48920-5	0.0297
19-7794-8	0.1003
17-48923-10	0.0876
19-7794-1	0.10555
17-51834-3	0.152933
17-51834-1	0.0869
19-7794-1	0.1071
19-7794-3	0.18685
19-7794-2	0.0972
19-7794-9	0.0871333
17-48920-5	0.1067
17-48920-8	0.02615
17-35925-4	0.08505
19-7793-7	0.0385
17-35924-8	0.03135
17-35924-8	0.03444
17-35924-8	0.05148
17-41722-10	0.0148
17-35925-4	0.0916667
17-48923-13	0.113733
19-7793-7	0.0865667
19-7793-8	0.119167
19-7793-9	0.1199
19-7794-12	0.117583
19-7794-13	0.131383
19-7794-5	0.149167
17-41722-9	0.0768
19-7794-7	0.116333
19-7794-11	0.108167
17-41889-3	0.13024
19-7793-10	0.02334
17-35924-8	0.0435
17-41722-7	0.12985
19-53475-11	0.0155
18-17644-3	0.07995
19-53475-10	0.078925
19-53475-9	0.027325
17-41726-6	0.02635
19-53475-11	0.015
18-14700-1	0.129
19-53475-23	0.01605
18-17168-3	0.0595333
19-53475-15	0.0252
18-17640-13	0.086625
18-14700-1	0.1232
19-53475-15	0.03575
17-41724-13	0.0152
18-17644-3	0.10265
17-41885-5	0.0256
19-53475-7	0.0124
18-17642-7	0.0987667
19-53475-1	0.01255
19-53475-4	0.01245
19-53475-14	0.02105
19-53475-28	0.0269
17-41724-13	0.0182
19-53475-10	0.01285
19-53475-28	0.1516
19-53475-3	0.01205
19-53475-21	0.03195
19-53475-11	0.0203
19-53475-12	0.0971
19-53475-14	0.08235
17-41722-8	0.0916333
18-17642-13	0.01435
19-53475-3	0.02235
19-53475-27	0.308633
18-17168-6	0.1083
19-53475-7	0.0311
19-53475-4	0.0141
17-41722-8	0.07875
18-17644-15	0.08
19-53475-22	0.0537
19-53475-26	0.0549
17-41722-7	0.0171
19-53475-29	0.38845
19-53475-5	0.02115
19-53475-20	0.01885
19-53475-28	0.05525
19-53475-5	0.013
19-53475-11	0.08505
19-53475-25	0.10255
19-53475-15	0.03865
17-41726-7	0.106333
17-41885-6	0.113267
19-53475-10	0.0200667
19-53475-25	0.0219
18-17641-10	0.038825
19-53475-1	0.01235
19-53475-14	0.0275
19-53475-9	0.0881333
17-41726-4	0.0289
19-53475-3	0.02435
19-53475-6	0.0424
18-17641-14	0.077
19-53475-2	0.01795
19-53475-21	0.04225
18-14697-7	0.0677
19-53475-19	0.0312
18-17644-4	0.0557
17-41724-13	0.0111
19-53475-17	0.0312333
19-53475-24	0.0166
19-53475-2	0.158333
19-53475-3	0.0175333
19-53475-21	0.0126
18-17640-12	0.0302333
19-53475-13	0.0639
19-53475-16	0.04925
19-53475-6	0.0435
18-14697-9	0.08815
18-17641-15	0.0853
19-53475-24	0.10515
18-17642-8	0.0235
18-17640-11	0.03535
19-53475-23	0.0104
18-14697-7	0.0663667
18-17168-6	0.112933
17-41724-16	0.01185
18-17640-13	0.0626
19-53475-5	0.06465
17-41726-6	0.01955
18-17644-4	0.0557
18-17641-15	0.0826
19-53475-22	0.0336
19-53475-15	0.0112
18-17642-13	0.0178
18-17640-15	0.06395
19-53475-20	0.077225
18-17644-10	0.144675
19-53475-8	0.0154
19-53475-5	0.0542667
19-53475-18	0.0847333
18-17168-3	0.0879
19-53475-3	0.01305
19-53475-6	0.0120667
17-41722-5	0.0432667
18-17640-15	0.0624667
17-41726-3	0.248167
19-53475-14	0.0361
18-17642-3	0.01855
18-17641-13	0.0125
19-53475-2	0.0178
19-53475-19	0.0265
18-17644-5	0.01175
19-53475-8	0.0764
19-53475-7	0.0435
18-17640-17	0.0625667
17-41885-6	0.1032
18-14700-1	0.15045
19-53475-14	0.01105
19-53475-15	0.04545
18-17644-17	0.01945
17-41722-3	0.1339
18-17642-10	0.0178
18-17640-17	0.06765
19-53475-25	0.08775
17-41722-2	0.12975
17-41726-5	0.103
19-53475-5	0.03975
17-41722-1	0.01715
17-41722-2	0.13515
17-41722-4	0.014
17-41726-5	0.1087
19-53475-26	0.0253
19-53475-11	0.0645
19-53475-6	0.0399
19-53475-23	0.01925
19-53475-19	0.01725
17-41722-7	0.1246
18-17640-14	0.1056
19-53475-28	0.05085
17-41722-1	0.167025
17-41724-14	0.22355
18-14697-9	0.093775
18-17642-9	0.0954
18-17644-15	0.0193667
17-41726-4	0.11862
17-41885-7	0.10168
18-14697-6	0.0739
18-17168-8	0.03132
18-17641-11	0.18088
18-17641-14	0.03674
18-17642-13	0.03072
18-17644-14	0.01464
18-17641-10	0.10422
18-17641-13	0.0508
17-41885-6	0.01545
18-17642-13	0.03374
18-14697-8	0.09354
18-17641-12	0.1718
19-53475-6	0.0287167
17-41722-3	0.145967
17-41722-4	0.127883
17-41722-7	0.13205
17-41722-8	0.08005
17-41724-16	0.1352
17-41885-5	0.026725
18-14697-2	0.19475
18-14697-3	0.0953667
18-14697-4	0.110483
18-17168-1	0.0212667
18-17640-17	0.0720167
18-17641-16	0.02778
18-17642-2	0.147917
18-17642-3	0.0381
18-17642-6	0.0873167
18-17642-8	0.111725
18-17644-2	0.06044
18-17644-6	0.0418833
18-17641-13	0.0496
17-41726-7	0.09865
17-41885-1	0.07745
17-41885-3	0.021
18-14697-5	0.0375833
18-14700-5	0.166567
18-17168-1	0.0809667
18-17168-2	0.0838667
18-17168-7	0.141683
18-17168-8	0.0872167
18-17640-16	0.0940833
18-17642-11	0.1494
18-17642-3	0.13076
18-17642-7	0.1159
18-17644-13	0.06745
18-17644-17	0.106217
18-17644-5	0.107183
18-17644-7	0.0869833
18-17644-9	0.11305
17-41722-6	0.112517
17-41724-13	0.100233
17-41726-4	0.0299
17-41885-2	0.0817333
18-17640-14	0.111167
18-17641-16	0.10945
18-17641-17	0.0786667
18-17642-4	0.128567
18-17644-10	0.1206
18-17644-12	0.139083
18-17642-10	0.167183
17-41885-4	0.11335
17-41885-6	0.0383667
18-17640-12	0.137533
18-17641-14	0.0825833
18-17644-1	0.0243
18-17644-12	0.0143667
18-17644-15	0.08095
17-41885-3	0.0949667
17-41722-2	0.13154
17-41722-5	0.12694
17-41726-1	0.13688
17-41726-2	0.14102
17-41726-5	0.15488
17-41726-6	0.09768
17-41885-5	0.07214
17-41890-1	0.20134
17-41890-2	0.1114
17-41890-4	0.06112
18-14697-1	0.08384
18-17640-11	0.16425
18-17641-10	0.05232
18-17642-1	0.16044
18-17644-1	0.13586
18-17644-11	0.0963
18-17644-14	0.11604
18-17644-8	0.07522
19-53475-24	0.01025
17-41724-16	0.01305
18-14697-3	0.0965833
21-23006-5	0.1432
21-8187-2	0.0104
21-5891-2	0.123767
21-5891-5	0.14545
19-16424-9	0.01785
19-16424-1	0.0134
21-8187-6	0.0495667
19-16424-2	0.019
21-8187-6	0.0308
21-23000-9	0.0329
21-23006-5	0.15995
21-23000-2	0.01445
19-16424-9	0.0235
21-23000-3	0.18155
19-16424-8	0.01915
21-23000-18	0.0219333
21-23000-7	0.0169
21-5891-6	0.01615
21-8187-8	0.015
21-23000-14	0.01745
18-1444-17	0.0204
21-5891-5	0.01395
21-23006-10	0.01475
18-1444-7	0.0203
18-1444-3	0.0157
21-8187-1	0.1439
21-23000-8	0.15995
21-8187-12	0.0485
18-6427-3	0.11295
18-1444-16	0.0153
19-11997-20	0.04785
21-5891-9	0.0186
21-8187-9	0.0358667
21-23000-15	0.0141
21-23000-19	0.02515
21-23000-20	0.050825
21-23000-23	0.066225
21-23000-3	0.0157667
18-6427-3	0.09055
21-23006-11	0.0816
21-23006-11	0.0244
18-1444-11	0.05815
21-8187-4	0.01575
19-16424-8	0.0176
21-8187-4	0.0131333
21-23000-11	0.143125
21-23006-8	0.0125
21-5891-4	0.01215
18-6427-15	0.01125
21-5891-6	0.0196
21-23006-6	0.0637
21-5891-15	0.0351
21-23006-13	0.07925
21-8187-5	0.07985
21-23006-10	0.01285
21-5891-10	0.0348
21-23000-19	0.0337667
21-23000-19	0.01345
19-16424-1	0.1081
21-23006-7	0.0226
21-23000-17	0.101733
18-1444-1	0.0821
21-23000-19	0.0248
21-23000-17	0.03925
21-23000-23	0.1711
18-1444-10	0.01355
21-23000-12	0.13405
21-23000-14	0.0309
19-11997-17	0.07895
18-6427-15	0.1043
21-23006-12	0.1005
21-5891-13	0.07955
21-23000-14	0.01225
21-23000-21	0.1064
19-16424-1	0.0972667
18-6427-12	0.171467
21-8187-10	0.0241667
21-8187-2	0.192867
18-6427-15	0.0788667
21-23000-10	0.158867
21-23000-16	0.0355
21-23000-8	0.02315
18-1444-17	0.059
21-23006-7	0.07985
21-23000-23	0.0166
19-16424-7	0.02275
21-5891-15	0.0334
21-23006-12	0.01325
21-8187-5	0.09085
21-23000-5	0.1132
19-16424-8	0.0296
19-11994-1	0.4539
19-16424-5	0.107033
21-23006-10	0.0561
21-23006-3	0.0228
21-8187-11	0.01735
18-6427-14	0.0727667
19-11997-17	0.0843333
21-23000-12	0.0215
19-16424-2	0.1203
21-23000-16	0.0329
21-23006-5	0.021
21-23006-8	0.01285
21-23000-11	0.0142
21-5891-12	0.0112
21-5891-3	0.0701333
21-23000-15	0.105867
21-8187-15	0.2898
19-16424-9	0.0218
21-23006-11	0.0335
21-5891-12	0.0708333
18-1444-10	0.0660333
18-1444-17	0.0436333
21-23006-5	0.134967
18-1444-10	0.0492
21-5891-9	0.06325
21-23006-14	0.0593
21-23000-5	0.129533
21-23000-14	0.0305
21-23000-14	0.09835
18-1444-17	0.0500667
21-23006-7	0.0162
19-16424-9	0.01405
19-16424-2	0.111967
21-23006-5	0.0181333
21-23006-6	0.02695
18-1444-16	0.0348
21-23000-9	0.11435
21-23006-1	0.088525
21-23006-6	0.0236
21-23000-21	0.03055
21-23000-22	0.1123
21-23006-5	0.01205
21-23006-6	0.0356
21-23000-19	0.01975
21-23000-17	0.0216
21-5891-6	0.05125
21-8187-1	0.140233
21-8187-7	0.01555
18-1444-10	0.0135
21-23000-9	0.12385
19-16424-7	0.11345
21-8187-11	0.0212333
21-8187-3	0.0219
21-23000-13	0.12755
21-23000-11	0.1709
21-5891-8	0.0386
21-23006-13	0.0635
19-16424-6	0.08395
21-23000-21	0.0379
21-23000-22	0.15425
21-23006-5	0.018
21-23006-6	0.0583
21-23000-7	0.0309333
21-23006-3	0.0731
19-16424-6	0.0839333
21-23000-9	0.114767
21-8187-10	0.06
21-8187-4	0.123967
21-8187-7	0.053
21-23006-1	0.05625
21-23006-4	0.0209
21-23006-7	0.02405
18-6427-3	0.0482
19-16424-7	0.107525
21-8187-5	0.02445
21-23006-3	0.0873667
21-5891-14	0.0448
21-23006-9	0.0166333
18-6427-2	0.180833
21-23000-20	0.0132
21-23000-20	0.0602667
21-5891-7	0.0236333
21-8187-3	0.0211667
21-5891-9	0.0689
18-6427-12	0.17415
21-8187-10	0.0176
21-8187-2	0.147067
21-23006-3	0.0244
18-6427-14	0.01665
19-16424-8	0.0146
21-23006-10	0.01125
21-5891-14	0.0109
21-23006-11	0.0434333
18-6427-7	0.093525
21-23000-5	0.0302
21-23000-3	0.02105
18-6427-15	0.01065
21-5891-8	0.0125
19-16424-9	0.02245
19-16424-8	0.02585
18-1444-6	0.05975
19-11994-4	0.3393
21-23000-7	0.16555
21-23006-9	0.01335
21-23000-2	0.01055
18-1444-13	0.0557667
19-16424-9	0.0156
21-23006-9	0.02295
19-11997-17	0.01245
19-11997-18	0.01195
19-11997-19	0.0158
19-11997-23	0.0159
21-8187-6	0.01395
21-23006-11	0.03355
21-23000-21	0.06215
21-23000-1	0.15705
21-5891-9	0.01265
21-23000-1	0.1695
18-6427-7	0.0806
18-1444-8	0.01245
21-23006-5	0.0221667
21-5891-12	0.0959667
18-6427-12	0.168467
21-5891-11	0.1073
19-16424-1	0.01195
19-16424-5	0.0877
18-1444-14	0.0194667
18-6427-8	0.024325
19-16424-1	0.0174333
18-6427-12	0.13225
18-6427-13	0.113
18-6427-8	0.07544
18-6427-9	0.06798
21-8187-10	0.01678
21-8187-2	0.14894
21-8187-4	0.0118333
18-6427-5	0.13428
21-23000-16	0.05296
18-1444-14	0.0167
18-1444-6	0.11088
18-1444-8	0.03366
18-6427-3	0.03602
18-6427-5	0.02844
18-6427-6	0.09186
19-16424-8	0.0586
19-16424-9	0.08225
18-1444-11	0.0697667
18-1444-12	0.0816
18-1444-13	0.0739167
18-1444-7	0.04905
18-1444-8	0.0552
18-1444-9	0.0536
18-6427-2	0.01805
19-16424-4	0.0623
18-1444-6	0.0163
18-1444-15	0.0394333
19-11994-1	0.0121
19-11994-3	0.3693
19-11994-5	0.304633
19-11997-18	0.160667
19-11997-22	0.278367
21-8187-5	0.01604
18-1444-3	0.0134
18-1444-9	0.0684333
18-6427-1	0.18525
21-23000-18	0.0771667
18-1444-4	0.101083
18-1444-5	0.101817
18-6427-2	0.190933
18-6427-4	0.12735
18-6427-6	0.0176
18-6427-7	0.0878
19-11997-21	0.371183
19-16424-10	0.14525
18-1444-11	0.0149667
18-1444-2	0.09474
18-1444-3	0.0861
19-11994-2	0.27958
19-11994-4	0.33174
19-11997-19	0.36772
19-11997-20	0.0489
19-11997-23	0.0942
19-16424-11	0.09254
19-16424-3	0.0226333
21-5891-4	0.0194
21-23000-19	0.0169667
21-5891-14	0.0205
19-16424-8	0.0202
18-6427-12	0.04695
18-6427-4	0.1435
21-23006-8	0.08425
21-23006-13	0.06865
19-16424-9	0.03375
21-5891-15	0.0153
21-23000-16	0.0166
21-5891-15	0.01335
19-11994-2	0.234167
19-16424-1	0.0916
19-16424-9	0.019
21-23000-13	0.10855
21-23000-19	0.0277
21-23000-5	0.08735
21-8187-9	0.0338
20-32424_1	0.0843167
20-32424_10	0.08654
20-32424_10	0.08785
20-32424_11	0.0626333
20-32424_12	0.0898
20-32424_12	0.10035
20-32424_12	0.0977
20-32424_2	0.0881333
20-32424_2	0.01295
20-32424_2	0.01095
20-32424_3	0.03255
20-32424_3	0.045
20-32424_3	0.0438
20-32424_4	0.10905
20-32424_5	0.0993
20-32424_6	0.0772333
20-32424_6	0.077325
20-32424_6	0.067575
20-32424_8	0.0691
20-32424_8	0.07025
20-6155_1	0.059
20-6155_2	0.10675
20-6155_3_11	0.242817
20-6162_1	0.08355
20-6162_1	0.08775
20-6162_2	0.04985
20-6162_2	0.0474
20-6162_3	0.04814
20-6162_3	0.05895
20-6162_4_4	0.05965
20-6162_4_4	0.0651
20-6162_4_5	0.02855
20-6162_4_5	0.0291333
DWVL2.1b_10	0.20744
DWVL2.1b_10	0.01435
DWVL2.1b_10	0.01275
DWVL2.1b_10	0.01225
DWVL2.1b_10	0.0152
DWVL2.1b_10	0.01415
DWVL2.1b_10	0.01525
DWVL2.1b_10	0.0138
DWVL2.1b_10	0.01565
DWVL2.1b_10	0.0173
DWVL2.1b_10	0.0155
DWVL2.1b_10	0.1337
DWVL2.1b_12	0.22834
DWVL2.1b_12	0.01325
DWVL2.1b_12	0.01795
DWVL2.1b_12	0.02
DWVL2.1b_12	0.0221
DWVL2.1b_12	0.02005
DWVL2.1b_14	0.195033
DWVL2.1b_14	0.2064
DWVL2.1b_14	0.0121
DWVL2.1b_14	0.02355
DWVL2.1b_14	0.2579
DWVL2.1b_15	0.2847
DWVL2.1b_15	0.0213
DWVL2.1b_15	0.0158
DWVL2.1b_15	0.286
DWVL2.1b_15	0.02085
DWVL2.1b_15	0.01455
DWVL2.1b_15	0.01595
DWVL2.1b_15	0.0208
DWVL2.1b_17	0.02335
DWVL2.1b_17	0.341
DWVL2.1b_17	0.01335
DWVL2.1b_17	0.0163
DWVL2.1b_17	0.04155
DWVL2.1b_17	0.01535
DWVL2.1b_17	0.0323
DWVL2.1b_17	0.0129
DWVL2.1b_17	0.0171
DWVL2.1b_17	0.0271
DWVL2.1b_17	0.0136
DWVL2.1b_17	0.0154
DWVL2.1b_17	0.0164
DWVL2.1b_17	0.0625
DWVL2.1b_18	0.226167
DWVL2.1b_18	0.2571
DWVL2.1b_18	0.03195
DWVL2.1b_18	0.01355
DWVL2.1b_19	0.17352
DWVL2.1b_19	0.0134
DWVL2.1b_19	0.015
DWVL2.1b_19	0.0137
DWVL2.1b_19	0.0251
DWVL2.1b_19	0.014
DWVL2.1b_2	0.0885
DWVL2.1b_2	0.0222
DWVL2.1b_2	0.01755
DWVL2.1b_21	0.0299
DWVL2.1b_21	0.29384
DWVL2.1b_21	0.0215333
DWVL2.1b_21	0.0111
DWVL2.1b_22	0.0245
DWVL2.1b_22	0.0231
DWVL2.1b_22	0.1846
DWVL2.1b_22	0.0154
DWVL2.1b_22	0.01045
DWVL2.1b_22	0.01145
DWVL2.1b_22	0.02665
DWVL2.1b_22	0.0118
DWVL2.1b_22	0.01385
DWVL2.1b_25	0.0197
DWVL2.1b_25	0.07456
DWVL2.1b_25	0.1174
DWVL2.1b_25	0.01225
DWVL2.1b_25	0.01115
DWVL2.1b_25	0.03185
DWVL2.1b_25	0.03175
DWVL2.1b_25	0.01855
DWVL2.1b_26	0.228717
DWVL2.1b_27	0.0188
DWVL2.1b_27	0.19784
DWVL2.1b_27	0.0171
DWVL2.1b_27	0.0114
DWVL2.1b_28	0.0209
DWVL2.1b_28	0.2731
DWVL2.1b_29	0.23848
DWVL2.1b_3	0.0163
DWVL2.1b_3	0.01435
DWVL2.1b_3	0.0266
DWVL2.1b_3	0.0173
DWVL2.1b_3	0.18035
DWVL2.1b_3	0.01315
DWVL2.1b_3	0.01555
DWVL2.1b_3	0.01405
DWVL2.1b_3	0.02105
DWVL2.1b_3	0.01315
DWVL2.1b_3	0.02185
DWVL2.1b_3	0.0335
DWVL2.1b_3	0.0162
DWVL2.1b_3	0.01685
DWVL2.1b_3	0.04295
DWVL2.1b_3	0.01395
DWVL2.1b_3	0.0331
DWVL2.1b_3	0.01995
DWVL2.1b_3	0.02345
DWVL2.1b_3	0.01715
DWVL2.1b_3	0.03085
DWVL2.1b_3	0.0203667
DWVL2.1b_3	0.0569
DWVL2.1b_3	0.02105
DWVL2.1b_3	0.0152
DWVL2.1b_3	0.01725
DWVL2.1b_3	0.02075
DWVL2.1b_3	0.01375
DWVL2.1b_3	0.01855
DWVL2.1b_3	0.07775
DWVL2.1b_31	0.229283
DWVL2.1b_31	0.2288
DWVL2.1b_32	0.02705
DWVL2.1b_32	0.04806
DWVL2.1b_32	0.18775
DWVL2.1b_32	0.01055
DWVL2.1b_32	0.0126
DWVL2.1b_32	0.0188
DWVL2.1b_33	0.02178
DWVL2.1b_33	0.08206
DWVL2.1b_33	0.05145
DWVL2.1b_33	0.0541667
DWVL2.1b_33	0.0985
DWVL2.1b_34	0.169417
DWVL2.1b_34	0.01905
DWVL2.1b_34	0.01615
DWVL2.1b_34	0.01245
DWVL2.1b_34	0.01535
DWVL2.1b_36	0.231433
DWVL2.1b_36	0.01965
DWVL2.1b_36	0.01605
DWVL2.1b_37	0.01165
DWVL2.1b_37	0.23502
DWVL2.1b_37	0.01905
DWVL2.1b_37	0.01845
DWVL2.1b_37	0.02165
DWVL2.1b_38	0.0146
DWVL2.1b_38	0.3292
DWVL2.1b_38	0.0112
DWVL2.1b_38	0.0168
DWVL2.1b_38	0.01445
DWVL2.1b_38	0.011
DWVL2.1b_39	0.257783
DWVL2.1b_39	0.0253
DWVL2.1b_39	0.0246
DWVL2.1b_39	0.233133
DWVL2.1b_4	0.0138
DWVL2.1b_4	0.01705
DWVL2.1b_4	0.0331
DWVL2.1b_4	0.01615
DWVL2.1b_4	0.1569
DWVL2.1b_4	0.01195
DWVL2.1b_4	0.02575
DWVL2.1b_4	0.0157
DWVL2.1b_4	0.01445
DWVL2.1b_4	0.0164
DWVL2.1b_4	0.02695
DWVL2.1b_40	0.237667
DWVL2.1b_40	0.0161
DWVL2.1b_40	0.20405
DWVL2.1b_40	0.011
DWVL2.1b_40	0.0363
DWVL2.1b_40	0.28045
DWVL2.1b_40	0.01115
DWVL2.1b_40	0.01195
DWVL2.1b_41	0.129733
DWVL2.1b_41	0.0126
DWVL2.1b_41	0.0186
DWVL2.1b_41	0.01425
DWVL2.1b_41	0.0965
DWVL2.1b_42	0.12784
DWVL2.1b_42	0.05342
DWVL2.1b_42	0.01445
DWVL2.1b_42	0.01395
DWVL2.1b_42	0.01595
DWVL2.1b_44	0.0411833
DWVL2.1b_44	0.21718
DWVL2.1b_44	0.01175
DWVL2.1b_44	0.01275
DWVL2.1b_45	0.071
DWVL2.1b_45	0.292233
DWVL2.1b_45	0.0158
DWVL2.1b_45	0.273467
DWVL2.1b_46	0.014
DWVL2.1b_46	0.271583
DWVL2.1b_46	0.33115
DWVL2.1b_47	0.0175
DWVL2.1b_47	0.1563
DWVL2.1b_47	0.01855
DWVL2.1b_48	0.29865
DWVL2.1b_48	0.248433
DWVL2.1b_48	0.01235
DWVL2.1b_49	0.19646
DWVL2.1b_49	0.0108
DWVL2.1b_5	0.0173
DWVL2.1b_5	0.267783
DWVL2.1b_5	0.01425
DWVL2.1b_5	0.01485
DWVL2.1b_5	0.017
DWVL2.1b_5	0.01475
DWVL2.1b_5	0.0131
DWVL2.1b_5	0.0165
DWVL2.1b_50	0.279767
DWVL2.1b_50	0.04398
DWVL2.1b_50	0.2151
DWVL2.1b_51	0.236217
DWVL2.1b_51	0.013
DWVL2.1b_52	0.13494
DWVL2.1b_52	0.0129
DWVL2.1b_52	0.0113
DWVL2.1b_54	0.118633
DWVL2.1b_54	0.23655
DWVL2.1b_54	0.0169
DWVL2.1b_54	0.0781
DWVL2.1b_54	0.02885
DWVL2.1b_54	0.0581
DWVL2.1b_54	0.05795
DWVL2.1b_56	0.244033
DWVL2.1b_56	0.01285
DWVL2.1b_56	0.0108
DWVL2.1b_57	0.1134
DWVL2.1b_58	0.28745
DWVL2.1b_58	0.28825
DWVL2.1b_59	0.325167
DWVL2.1b_6	0.392733
DWVL2.1b_6	0.337467
DWVL2.1b_6	0.0151
DWVL2.1b_6	0.0277
DWVL2.1b_6	0.0124
DWVL2.1b_6	0.01565
DWVL2.1b_6	0.01695
DWVL2.1b_6	0.0178
DWVL2.1b_6	0.321667
DWVL2.1b_60	0.02716
DWVL2.1b_60	0.10715
DWVL2.1b_60	0.07336
DWVL2.1b_60	0.028875
DWVL2.1b_60	0.1171
DWVL2.1b_60	0.0322333
DWVL2.1b_61	0.05616
DWVL2.1b_61	0.09538
DWVL2.1b_62	0.23385
DWVL2.1b_62	0.01025
DWVL2.1b_63	0.0646333
DWVL2.1b_64	0.1544
DWVL2.1b_64	0.0166
DWVL2.1b_64	0.0172
DWVL2.1b_65	0.226167
DWVL2.1b_65	0.01955
DWVL2.1b_66	0.2005
DWVL2.1b_67	0.112083
DWVL2.1b_67	0.07224
DWVL2.1b_67	0.05885
DWVL2.1b_67	0.08165
DWVL2.1b_67	0.1192
DWVL2.1b_68	0.20776
DWVL2.1b_68	0.0255
DWVL2.1b_68	0.0156
DWVL2.1b_68	0.0559333
DWVL2.1b_69	0.0873
DWVL2.1b_69	0.06645
DWVL2.1b_69	0.0117
DWVL2.1b_7	0.0169333
DWVL2.1b_7	0.01705
DWVL2.1b_7	0.01345
DWVL2.1b_7	0.0339
DWVL2.1b_7	0.0304
DWVL2.1b_7	0.0176
DWVL2.1b_7	0.01675
DWVL2.1b_7	0.02175
DWVL2.1b_7	0.02125
DWVL2.1b_7	0.0193
DWVL2.1b_70	0.2038
DWVL2.1b_70	0.194825
DWVL2.1b_70	0.06065
DWVL2.1b_71	0.26795
DWVL2.1b_71	0.23845
DWVL2.1b_71	0.01355
DWVL2.2i_1	0.03764
DWVL2.2i_1	0.20262
DWVL2.2i_1	0.0302
DWVL2.2i_1	0.01145
DWVL2.2i_1	0.0232667
DWVL2.2i_12	0.17722
DWVL2.2i_12	0.19125
DWVL2.2i_13	0.16806
DWVL2.2i_13	0.0114
DWVL2.2i_13	0.0113
DWVL2.2i_13	0.01415
DWVL2.2i_15	0.1917
DWVL2.2i_15	0.01335
DWVL2.2i_15	0.0125
DWVL2.2i_15	0.0105
DWVL2.2i_15	0.0117
DWVL2.2i_15	0.02415
DWVL2.2i_15	0.0167
DWVL2.2i_16	0.01735
DWVL2.2i_16	0.13266
DWVL2.2i_16	0.02295
DWVL2.2i_16	0.01525
DWVL2.2i_16	0.01965
DWVL2.2i_16	0.01475
DWVL2.2i_16	0.01155
DWVL2.2i_16	0.01155
DWVL2.2i_16	0.01345
DWVL2.2i_17	0.23624
DWVL2.2i_17	0.0261
DWVL2.2i_17	0.0167
DWVL2.2i_17	0.02135
DWVL2.2i_17	0.0115
DWVL2.2i_18	0.1992
DWVL2.2i_18	0.0187
DWVL2.2i_19	0.17515
DWVL2.2i_19	0.012
DWVL2.2i_2	0.28474
DWVL2.2i_2	0.26755
DWVL2.2i_2	0.0118
DWVL2.2i_2	0.2001
DWVL2.2i_2	0.0146
DWVL2.2i_2	0.0245
DWVL2.2i_2	0.01225
DWVL2.2i_21	0.01155
DWVL2.2i_21	0.02465
DWVL2.2i_21	0.0139
DWVL2.2i_21	0.012
DWVL2.2i_21	0.0308
DWVL2.2i_22	0.0142
DWVL2.2i_22	0.0136
DWVL2.2i_22	0.0211
DWVL2.2i_22	0.170367
DWVL2.2i_22	0.152
DWVL2.2i_22	0.01305
DWVL2.2i_22	0.0173
DWVL2.2i_22	0.012
DWVL2.2i_22	0.01385
DWVL2.2i_23	0.13852
DWVL2.2i_23	0.1908
DWVL2.2i_24	0.0199
DWVL2.2i_24	0.09118
DWVL2.2i_24	0.01255
DWVL2.2i_24	0.01085
DWVL2.2i_25	0.125175
DWVL2.2i_25	0.0132
DWVL2.2i_25	0.0298
DWVL2.2i_26	0.18474
DWVL2.2i_26	0.04925
DWVL2.2i_26	0.1836
DWVL2.2i_27	0.0927667
DWVL2.2i_27	0.01235
DWVL2.2i_27	0.0126
DWVL2.2i_28	0.2089
DWVL2.2i_28	0.0114
DWVL2.2i_28	0.01485
DWVL2.2i_29	0.0626
DWVL2.2i_29	0.235117
DWVL2.2i_3	0.192183
DWVL2.2i_3	0.01705
DWVL2.2i_3	0.0187333
DWVL2.2i_3	0.01585
DWVL2.2i_30	0.1255
DWVL2.2i_30	0.0152
DWVL2.2i_30	0.0153
DWVL2.2i_30	0.24105
DWVL2.2i_33	0.280733
DWVL2.2i_33	0.3042
DWVL2.2i_34	0.21866
DWVL2.2i_34	0.01195
DWVL2.2i_34	0.1966
DWVL2.2i_35	0.2805
DWVL2.2i_35	0.17715
DWVL2.2i_35	0.0159
DWVL2.2i_36	0.219175
DWVL2.2i_37	0.1764
DWVL2.2i_37	0.0335
DWVL2.2i_39	0.1768
DWVL2.2i_39	0.0148
DWVL2.2i_39	0.0218
DWVL2.2i_40	0.18536
DWVL2.2i_40	0.02895
DWVL2.2i_40	0.0144
DWVL2.2i_41	0.05014
DWVL2.2i_41	0.0292333
DWVL2.2i_41	0.07196
DWVL2.2i_41	0.0114
DWVL2.2i_42	0.27498
DWVL2.2i_43	0.208883
DWVL2.2i_45	0.35914
DWVL2.2i_46	0.31428
DWVL2.2i_46	0.2949
DWVL2.2i_47	0.304283
DWVL2.2i_47	0.3045
DWVL2.2i_48	0.23276
DWVL2.2i_48	0.0122
DWVL2.2i_48	0.01225
DWVL2.2i_5	0.3271
DWVL2.2i_5	0.319975
DWVL2.2i_5	0.3511
DWVL2.2i_50	0.0278
DWVL2.2i_50	0.14536
DWVL2.2i_50	0.0161333
DWVL2.2i_51	0.0801
DWVL2.2i_51	0.03835
DWVL2.2i_51	0.0735
DWVL2.2i_51	0.08245
DWVL2.2i_51	0.121
DWVL2.2i_52	0.162275
DWVL2.2i_52	0.0161
DWVL2.2i_52	0.01135
DWVL2.2i_52	0.0159
DWVL2.2i_52	0.0131
DWVL2.2i_52	0.0256
DWVL2.2i_52	0.02725
DWVL2.2i_52	0.01465
DWVL2.2i_52	0.01285
DWVL2.2i_52	0.0131
DWVL2.2i_52	0.0187
DWVL2.2i_54	0.02825
DWVL2.2i_54	0.20304
DWVL2.2i_54	0.18955
DWVL2.2i_55	0.0419333
DWVL2.2i_55	0.23245
DWVL2.2i_55	0.0364
DWVL2.2i_55	0.21335
DWVL2.2i_55	0.1849
DWVL2.2i_57	0.0221
DWVL2.2i_57	0.173617
DWVL2.2i_57	0.0104
DWVL2.2i_57	0.01305
DWVL2.2i_57	0.0155
DWVL2.2i_57	0.0197
DWVL2.2i_58	0.261233
DWVL2.2i_58	0.1976
DWVL2.2i_58	0.3204
DWVL2.2i_59	0.01215
DWVL2.2i_59	0.0332
DWVL2.2i_59	0.24336
DWVL2.2i_59	0.0197
DWVL2.2i_59	0.0141
DWVL2.2i_59	0.02305
DWVL2.2i_59	0.01665
DWVL2.2i_59	0.01745
DWVL2.2i_6	0.21742
DWVL2.2i_63	0.0143
DWVL2.2i_63	0.07825
DWVL2.2i_63	0.07388
DWVL2.2i_7	0.28822
DWVL2.2i_7	0.0142
DWVL2.2i_7	0.0102
DWVL2.2i_8	0.01385
DWVL2.2i_8	0.23344
DWVL2.2i_8	0.0154
DWVL2.2i_8	0.0173
DWVL2.2i_8	0.01675
DWVL2.2i_8	0.01525
DWVL2.2i_8	0.0151
DWVL2.2i_8	0.0219
DWVL2.2i_8	0.0144
DWVL2.2i_8	0.02225
DWVL2.2i_8	0.0182
DWVL2.2i_8	0.05805
DWVL2.2i_8	0.01775
DWVL2.2i_8	0.0161
DWVL2.2i_8	0.01275
DWVL2.2i_8	0.01655
DWVL2.2i_8	0.0175
DWVL2.2i_8	0.01585
DWVL2.2i_8	0.0127
DWVL2.2i_8	0.0226
DWVL2.2i_8	0.01385
DWVL2.2i_8	0.0178
DWVL2.2i_9	0.0436667
DWVL2.2i_9	0.25802
DWVL2.2i_9	0.02325
DWVL2.2i_9	0.0461
DWVL2.2i_9	0.01595
