# Supplementary material for: Decay of driver mutations shapes the landscape of intestinal transformation
Source: Nature. 2025 Dec 3;649(8097):729–38. doi: 10.1038/s41586-025-09762-w (PMC12804087; doi:10.1038/s41586-025-09762-w)
Supplement: Supplementary file 5 — Source Data Fig. 1 [file 41586_2025_9762_MOESM5_ESM.xlsx]

## Sheet: Fig_1b
location	Total
Proximal_SI	139
Distal_SI	49
Colon	16

## Sheet: Fig_1c
Cohort	short_mouse_ID	Lymphoma_Leukaemia	Timed_cull	Total
Control_ENU	18-21528	No	Yes	0
Control_ENU	18-21530	No	Yes	2
Control_ENU	18-21938	No	Yes	1
Control_ENU	18-30711	No	Yes	3
Control_ENU	18-30712	No	Yes	0
Control_ENU	18-35067	No	Yes	2
Control_ENU	18-35069	No	Yes	2
Control_ENU	18-35070	No	Yes	3
Control_ENU	18-35071	No	Yes	0
Control_ENU	18-36737	No	Yes	0
Control_ENU	18-36739	No	Yes	1
Control_ENU	18-38390	No	Yes	1
Control_ENU	13-2059	No	No	6
Control_ENU	13-2063	No	No	7
Control_ENU	13-2079	Yes	No	2
Control_ENU	14-21796	No	No	6
Control_ENU	14-21799	Yes	No	2
Control_ENU	14-21885	No	No	8
Control_ENU	14-21886	Yes	No	1
Control_ENU	14-21892	No	No	6
Control_ENU	14-21893	No	No	6
Control_ENU	14-21895	No	No	5
Control_ENU	14-21896	Yes	No	0
Control_ENU	14-23471	No	No	4
Control_ENU	14-25357	Yes	No	3
Control_ENU	14-25358	No	No	4
Control_ENU	14-25360	No	No	3
Control_ENU	14-30215	No	No	5
Control_ENU	14-30217	No	No	0
Control_ENU	14-32080	Yes	No	3
Control_ENU	14-36959	No	No	7
Control_ENU	15-4598	Yes	No	11
Control_ENU	15-4602	Yes	No	2
Control_ENU	15-4605	Yes	No	3
Control_ENU	15-4606	No	No	8
Control_ENU	15-4607	No	No	4
Control_ENU	15-32295	No	No	5
Control_ENU	15-32556	No	No	1
Control_ENU	15-32558	Yes	No	1
Control_ENU	15-32559	No	No	1
Control_ENU	15-34145	Yes	No	0
Control_ENU	15-34146	Yes	No	0
Control_ENU	15-34685	No	No	6
Control_ENU	15-34686	No	No	1
Control_ENU	15-37329	Yes	No	4
Control_ENU	16-17632	Yes	No	0
Control_ENU	16-17633	Yes	No	1
Control_ENU	16-17637	Yes	No	2
Control_ENU	16-17639	No	No	1
Control_ENU	16-20277	No	No	3
Control_ENU	16-20279	No	No	9
Control_ENU	16-22570	No	No	6
Control_ENU	16-24298	No	No	0
Control_ENU	16-24301	No	No	2
Control_ENU	16-32781	No	No	3
Control_ENU	18-14874	No	No	9
Control_ENU	18-14878	No	No	2
Control_ENU	18-21506	No	No	5
Control_ENU	18-21507	No	No	2
Control_ENU	18-21512	Yes	No	0
Control_ENU	18-21514	Yes	No	3
Control_ENU	18-24613	No	No	5
Control_ENU	18-39271	No	No	6
Control_ENU	19-9215	No	No	2
Control_ENU	19-12256	Yes	No	3

## Sheet: Fig_1d
Mouse_ID	Cohort	survival_days	status
AN13CUK002059	Control_ENU	259	1
AN13CUK002063	Control_ENU	263	1
AN13CUK002065	Control_ENU	137	1
AN13CUK002075	Control_ENU	259	1
AN13CUK002076	Control_ENU	259	1
AN13CUK002079	Control_ENU	371	1
AN14CUK021796	Control_ENU	286	1
AN14CUK021799	Control_ENU	344	1
AN14CUK021800	Control_ENU	271	1
AN14CUK021885	Control_ENU	251	1
AN14CUK021886	Control_ENU	142	1
AN14CUK021892	Control_ENU	262	1
AN14CUK021893	Control_ENU	242	1
AN14CUK021894	Control_ENU	373	1
AN14CUK021895	Control_ENU	368	1
AN14CUK021896	Control_ENU	128	1
AN14CUK023471	Control_ENU	295	1
AN14CUK025357	Control_ENU	228	1
AN14CUK025358	Control_ENU	271	1
AN14CUK025360	Control_ENU	375	1
AN14CUK030215	Control_ENU	291	1
AN14CUK030217	Control_ENU	181	1
AN14CUK032080	Control_ENU	275	1
AN14CUK032080	Control_ENU	274	1
AN14CUK036957	Control_ENU	107	1
AN14CUK036958	Control_ENU	151	1
AN14CUK036959	Control_ENU	323	1
AN15CUK004598	Control_ENU	219	1
AN15CUK004602	Control_ENU	365	1
AN15CUK004605	Control_ENU	468	1
AN15CUK004606	Control_ENU	192	1
AN15CUK004607	Control_ENU	192	1
AN15CUK032295	Control_ENU	345	1
AN15CUK032556	Control_ENU	439	1
AN15CUK032558	Control_ENU	250	1
AN15CUK032559	Control_ENU	233	1
AN15CUK034145	Control_ENU	117	1
AN15CUK034146	Control_ENU	130	1
AN15CUK034685	Control_ENU	263	1
AN15CUK034686	Control_ENU	302	1
AN15CUK037329	Control_ENU	185	1
AN16CUK017632	Control_ENU	235	1
AN16CUK017633	Control_ENU	105	1
AN16CUK017637	Control_ENU	300	1
AN16CUK017639	Control_ENU	299	1
AN16CUK018853	Control_ENU	168	1
AN16CUK018854	Control_ENU	206	1
AN16CUK018855	Control_ENU	206	1
AN16CUK020277	Control_ENU	208	1
AN16CUK020279	Control_ENU	174	1
AN16CUK022570	Control_ENU	362	1
AN16CUK022571	Control_ENU	100	1
AN16CUK024293	Control_ENU	305	1
AN16CUK024297	Control_ENU	118	1
AN16CUK024298	Control_ENU	172	1
AN16CUK024300	Control_ENU	113	1
AN16CUK024301	Control_ENU	354	1
AN16CUK026350	Control_ENU	139	1
AN16CUK032781	Control_ENU	290	1
AN18CUK009092	Control_ENU	262	1
AN18CUK014874	Control_ENU	227	1
AN18CUK014878	Control_ENU	273	1
AN18CUK021506	Control_ENU	227	1
AN18CUK021507	Control_ENU	177	1
AN18CUK021512	Control_ENU	163	1
AN18CUK021514	Control_ENU	160	1
AN18CUK024613	Control_ENU	297	1
AN18CUK039271	Control_ENU	222	1
AN19CUK009215	Control_ENU	474	1
AN19CUK011216	Control_ENU	293	1
AN19CUK012256	Control_ENU	151	1
C4187	Control_ENU	375	1
C4826	Control_ENU	354	1
C4834	Control_ENU	243	1
C4838	Control_ENU	211	1
AN16CUK016710	KrasG12D_Tam>ENU	42	1
AN16CUK017643	KrasG12D_Tam>ENU	44	1
AN16CUK017645	KrasG12D_Tam>ENU	34	1
AN16CUK020166	KrasG12D_Tam>ENU	35	1
AN16CUK020167	KrasG12D_Tam>ENU	24	1
AN16CUK020486	KrasG12D_Tam>ENU	37	1
AN18CUK024618	KrasG12D_Tam>ENU	44	1
AN18CUK027924	KrasG12D_Tam>ENU	37	1
AN18CUK030379	KrasG12D_Tam>ENU	37	1
AN18CUK039270	KrasG12D_Tam>ENU	37	1
AN16CUK023025	KrasG12D_Tam	327	1
AN16CUK025181	KrasG12D_Tam	358	1
AN16CUK029093	KrasG12D_Tam	361	1
AN16CUK029490	KrasG12D_Tam	383	1
AN16CUK029492	KrasG12D_Tam	164	1
AN21CUK022537	KrasG12D_Tam	454	1
AN21CUK022534	KrasG12D_Tam	493	1
AN18CUK001444	Fbxw7-null_Tam>ENU	69	1
AN18CUK001446	Fbxw7-null_Tam>ENU	58	1
AN18CUK006427	Fbxw7-null_Tam>ENU	69	1
AN18CUK006428	Fbxw7-null_Tam>ENU	51	1
AN18CUK006430	Fbxw7-null_Tam>ENU	58	1
AN19CUK039738	Fbxw7-null_Tam>ENU	64	1
AN19CUK040607	Fbxw7-null_Tam>ENU	64	1
AN19CUK047091	Fbxw7-null_Tam>ENU	64	1
AN17CUK023003	Fbxw7-null_Tam>ENU	80	1
AN17CUK023005	Fbxw7-null_Tam>ENU	63	1
AN17CUK027519	Fbxw7-null_Tam>ENU	65	1
AN17CUK028417	Fbxw7-null_Tam>ENU	62	1
AN17CUK028420	Fbxw7-null_Tam>ENU	69	1
AN18CUK009090	Fbxw7-null_Tam>ENU	51	1
AN17CUK032079	Fbxw7-null_Tam	407	1
AN17CUK039992	Fbxw7-null_Tam	506	1
AN17CUK043899	Fbxw7-null_Tam	429	1
AN17CUK044439	Fbxw7-null_Tam	407	1
AN17CUK048566	Fbxw7-null_Tam	250	1
AN17CUK048567	Fbxw7-null_Tam	368	1
AN17CUK048573	Fbxw7-null_Tam	422	1
AN17CUK048575	Fbxw7-null_Tam	506	1
AN19CUK040612	Fbxw7-null_Tam	574	1
AN19CUK040613	Fbxw7-null_Tam	482	1
AN19CUK040614	Fbxw7-null_Tam	574	1
AN16CUK017624	Trp53-null_Tam>ENU	147	1
AN16CUK017625	Trp53-null_Tam>ENU	120	1
AN16CUK017628	Trp53-null_Tam>ENU	96	1
AN16CUK017629	Trp53-null_Tam>ENU	118	1
AN16CUK017630	Trp53-null_Tam>ENU	94	1
AN16CUK017631	Trp53-null_Tam>ENU	90	1
AN16CUK019025	Trp53-null_Tam>ENU	115	1
AN16CUK019026	Trp53-null_Tam>ENU	106	1
AN16CUK019027	Trp53-null_Tam>ENU	116	1
AN16CUK019028	Trp53-null_Tam>ENU	111	1
AN16CUK019029	Trp53-null_Tam>ENU	147	1
AN16CUK019921	Trp53-null_Tam>ENU	91	1
AN16CUK019922	Trp53-null_Tam>ENU	124	1
AN16CUK019926	Trp53-null_Tam>ENU	114	1
AN16CUK020361	Trp53-null_Tam>ENU	106	1
AN16CUK020364	Trp53-null_Tam>ENU	90	1
AN16CUK022063	Trp53-null_Tam>ENU	106	1
AN16CUK022064	Trp53-null_Tam>ENU	86	1
AN17CUK005101	Trp53-null_Tam>ENU	145	1
AN17CUK005111	Trp53-null_Tam>ENU	117	1
AN18CUK006329	Trp53-null_Tam>ENU	132	1
AN18CUK006330	Trp53-null_Tam>ENU	122	1
AN18CUK006331	Trp53-null_Tam>ENU	108	1
AN18CUK006890	Trp53-null_Tam>ENU	151	1
AN18CUK009097	Trp53-null_Tam>ENU	125	1
AN18CUK011992	Trp53-null_Tam>ENU	89	1
AN18CUK018852	Trp53-null_Tam>ENU	126	1
AN18CUK030382	Trp53-null_Tam>ENU	104	1
AN18CUK030384	Trp53-null_Tam>ENU	113	1
AN19CUK001307	Trp53-null_Tam>ENU	135	1
AN19CUK009214	Trp53-null_Tam>ENU	268	1
AN19CUK043129	Trp53-null_Tam>ENU	198	1
AN19CUK043134	Trp53-null_Tam>ENU	133	1
AN19CUK043135	Trp53-null_Tam>ENU	127	1
AN19CUK047420	Trp53-null_Tam>ENU	145	1
AN17CUK018703	Trp53-null_Tam>ENU	130	1
AN17CUK018700	Trp53-null_Tam>ENU	130	1
AN17CUK018690	Trp53-null_Tam>ENU	173	1
AN17CUK017654	Trp53-null_Tam>ENU	133	1
AN17CUK018698	Trp53-null_Tam>ENU	130	1
AN21CUK010048	Trp53-null_Tam>ENU	116	1
AN16CUK039724	Trp53-null_Tam	698	1
AN16CUK039727	Trp53-null_Tam	614	1
AN16CUK039728	Trp53-null_Tam	698	1
AN16CUK039730	Trp53-null_Tam	495	1
AN16CUK041377	Trp53-null_Tam	467	1

## Sheet: Fig_1e
Cohort	Median_surv	mean_tumour_mouse	st_dev
Control_ENU	250.5	3.13846	2.66269
ApcHet_Tam_ENU	78	1975.67	577.001
KrasG12D_Tam>ENU	37	920.667	184.451
Fbxw7-null_Tam>ENU	64	157.273	41.1001
Trp53-null_Tam>ENU	120	39.6562	18.3331
Trp53-het_Tam>ENU	249	7.75	0.5
Trp53-null_Notch1-ICD_Tam>ENU	116	65.375	25.8122
Trp53_Het_Notch1-ICD_Tam>ENU	199	38.4444	21.6859
Notch1-ICD_Tam>ENU	183.5	15.75	6.55108
Pten-null_Tam>ENU	72	16.8571	11.8572
Pik3caH1047R_Tam>ENU	161	4.5	3.27448
Arid1a_null_Tam>ENU	312	1.83333	1.16905

## Sheet: Fig_1f
gene_name	wmis_cv	wnon_cv	qallsubs_cv
Ctnnb1	18.4922	0	0
Apc	1.15623	71.7487	0
Ntrk3	2.44681	4.7849	0.165217
Prdm2	0.590802	5.26781	0.17537
Ros1	1.52158	3.23055	0.243254
Ahnak	0.52784	2.22164	0.243254
Hrnr	0.378243	0	0.243254
Col11a1	1.1292	3.3175	0.389457
Tpte	2.74269	1.5381	0.406822
Prkn	0	0	0.468038
Map2k1	0	0	0.619767
Nfatc4	1.7115	5.28183	0.770216
Nsd1	0.495787	1.26975	0.814637
Tent5c	0	0	0.814637
Tdrd9	1.88573	0.77345	0.814637
Itga4	1.54785	3.81461	0.814637
Mutyh	2.59126	1.13471	0.814637
Tert	1.81029	0	0.814637
Pik3ca	0.396748	0	0.814637
Pik3r1	0.864077	4.44122	0.814637
Notch3	0.656533	0	0.814637
Stat4	2.24603	1.4195	0.814637
Ccnd3	0	0	0.814637
Flt3	2.09771	1.27977	0.814637
Fcrl1	2.72126	1.76816	0.814637
Kdm5c	0.472245	0	0.814637
Nup210l	1.81525	0.889228	0.814637
Bptf	0.580819	1.82181	0.814637
Ddr2	2.10687	0.956131	0.814637
Dcc	1.44157	0	0.814637
Amer1	0.633	4.52394	0.814637
Malt1	0.232816	0.883497	0.814637
Map3k14	0.384115	0	0.814637
Araf	1.05261	4.81506	0.814637
Kat6a	0.708966	0	0.814637
Rhoa	0.477033	8.79561	0.814637
Msh6	0.43618	0	0.814637
Etv1	0.19113	0	0.814637
Arhgap21	0.610236	0	0.814637
Kmt2d	0.861899	0.174178	0.814637
Akt2	0.192741	0	0.814637
Csf1r	1.6086	0	0.814637
Igf1r	1.85217	2.19394	0.814637
Pcbp1	2.49372	0	0.814637
Card11	1.5836	0	0.814637
Alox12b	1.77048	0	0.814637
Kcnq3	1.36068	4.16567	0.814637
Cdkn2a	3.16411	0	0.814637
Gsk3b	1.78352	4.33244	0.814637
Pcdh18	1.69983	0	0.814637
Fgf3	0	0	0.814637
Ifngr1	0.336146	3.19792	0.814637
Ephb1	1.96254	0.973714	0.814637
Epha3	1.9007	0.806693	0.816637
Rbm10	0.445279	0	0.816637
Eif4e	0	0	0.816637
Fancd2	1.02137	0	0.816637
Acvr1b	2.0462	0	0.816637
Polg2	2.12478	0	0.816637
Smarca4	1.61888	0.475373	0.816637
Ercc4	0.321744	1.24184	0.816637
Adam29	1.46471	4.14329	0.816637
Dnmt1	1.01409	0	0.816637
Dnah17	1.28162	0.39956	0.816637
Il13ra1	0.551784	3.56216	0.816637
Smad4	2.14738	1.3314	0.816637
Socs1	0	0	0.816637
Erbb2	0.665134	0	0.816637
Gata1	0.219131	2.7659	0.816637
Pdgfrb	1.43618	0	0.816637
Cdc27	1.54024	0	0.816637
Map3k13	0.582493	2.95178	0.816637
Ptprt	1.02806	2.87075	0.816637
Mpl	1.79343	0	0.816637
Trpa1	1.66967	0.51816	0.816637
Kdm6a	0.808324	0	0.816637
Syne1	0.56283	0.769045	0.816637
Kdr	1.74649	1.7327	0.816637
Ifna1	0	0	0.816637
Vhl	0	0	0.816637
Ndufb9	0	0	0.816637
Xiap	1.91069	0	0.816637
Pik3c2b	1.05298	0	0.816637
Ranbp17	0.805133	2.64212	0.816637
Smarcb1	0.445849	3.62018	0.816637
Tgif1	2.25152	0	0.816637
Ptgs1	1.8753	2.61607	0.816637
Hist1h1c	0	0	0.816637
Plcg1	0.796613	0	0.816637
Tjp2	1.68042	2.38253	0.816637
Grin2a	0.631225	2.4342	0.816637
Fat1	0.912829	2.22604	0.816637
Camta1	1.62617	1.70377	0.816637
Rad21	0.424063	0	0.816637
Flt1	1.39138	2.56642	0.816637
Brca1	1.02288	0	0.816637
Tshr	1.88839	1.27882	0.816637
Sox2	2.24329	0	0.816637
Myb	1.5622	0	0.816637
Il31ra	1.48217	0	0.816637
Bard1	0.526122	0	0.816637
Nicn1	2.3573	0	0.816637
Cux1	0.844982	0	0.816637
Cic	1.00282	0	0.816637
Zfx	0.372111	1.56165	0.816637
Bcl6	1.90545	1.75552	0.816637
Kmt2e	0.574283	1.42103	0.816637
Nup93	0.57798	0	0.816637
Pik3cd	1.26362	0	0.816637
Chd6	1.02081	2.32065	0.816637
Suz12	0.51932	0	0.816637
Epcam	0.268954	0	0.816637
Ncoa3	1.08615	0	0.816637
Ifitm2	0	0	0.816637
Xpo1	1.0257	0	0.816637
Rptor	0.623872	1.80974	0.816637
Ifit3	0.256557	0	0.816637
Prex2	1.28245	2.34411	0.816637
Arhgap29	1.1458	0	0.816637
Ifnb1	2.57757	0	0.816637
Pom121	0.577453	2.42465	0.816637
Irs1	1.50044	0	0.816637
Ifrd1	0.394313	0	0.816637
Foxp1	0.385261	0.76392	0.816637
Kras	2.40564	0	0.816637
Gna11	2.04029	2.58934	0.816637
Kit	1.64432	0.695149	0.816637
Tcf12	1.48279	0	0.816637
Arid5b	0.637907	0	0.816637
Robo1	1.59357	1.00982	0.816637
Ifna2	2.48781	0	0.816637
Myod1	1.83343	5.47207	0.816637
Atm	1.35576	1.88184	0.816637
Hmcn1	1.13381	0.591733	0.816637
Gnaq	1.79962	0	0.816637
Tmprss2	1.81148	2.31024	0.816637
Dnmt3a	0.656093	0	0.816637
H3f3a	0	0	0.816637
Il20ra	1.87215	1.40306	0.816637
Msr1	0.350944	1.51363	0.816637
Aurka	0.415013	0	0.816637
Fn1	1.07741	0.267977	0.816637
Atp1b4	2.02062	2.28763	0.816637
Kmt2a	1.09642	0.277754	0.816637
Uggt2	0.845734	2.06134	0.816637
Nbn	0.613588	0	0.816637
Itga9	1.20167	2.82162	0.816637
Idh1	0.409802	0	0.816637
Tet1	1.04869	0	0.816637
Lats1	0.753011	2.63592	0.816637
Arid2	0.820613	2.40811	0.816637
Egfr	0.52291	0.549335	0.816637
Axl	1.06325	0	0.816637
Pik3c2g	1.57575	2.06925	0.816637
Msh2	1.66404	0.865806	0.816637
Nfe2l2	1.44223	3.56821	0.816637
Spop	1.47698	3.84153	0.816637
Rbm39	1.06522	3.31598	0.816637
Atf6b	1.43152	0	0.816637
Nras	2.28166	0	0.816637
Ctcf	0.597358	0	0.816637
Inpp4b	1.07922	0	0.816637
Ccnd2	0.294987	0	0.816637
Chd9	0.70271	1.33413	0.816637
Foxo1	0.502749	0	0.816637
Fbxw7	0.806262	2.87248	0.816637
Icosl	0.298396	0	0.816637
Spen	0.894584	2.16	0.816637
Arid1b	0.900324	2.22489	0.816637
Rgs3	0.447819	1.12221	0.816637
Rps6kb2	1.65781	0	0.816637
Chd3	1.25594	0.353256	0.816637
Cop1	0.675106	0	0.816637
Cyld	0.535034	1.47709	0.816637
Bclaf1	0.639153	0	0.816637
Ifitm1	0	0	0.816637
Jun	1.98246	0	0.816637
Fubp1	0.494111	1.62118	0.816637
Axin1	0.665192	0	0.816637
Knstrn	1.8459	0	0.816637
Olfml2b	1.37578	0	0.816637
Mecom	0.67662	0	0.816637
Fancc	0.684338	0	0.816637
Dnmt3b	0.786238	0	0.816637
Brca2	1.14351	0.317258	0.816637
Rasa1	0.928766	0	0.816637
Xrn1	0.696933	0.339287	0.816637
Adamts18	1.58756	1.03206	0.816637
Ccne1	0.458736	0	0.816637
Max	2.35949	0	0.816637
Cxcr4	0.500911	4.37217	0.816637
Brd4	0.570302	1.39964	0.816637
Tbx21	0.491918	0	0.816637
Cdh2	0.751113	0	0.816637
Tsc2	0.650439	0.406378	0.816637
Alpk1	0.948001	0	0.816637
Fgfr2	1.0923	0	0.816637
Ntrk2	0.732328	0	0.816637
Pan3	0.775845	0	0.816637
Ercc5	0.741587	2.30758	0.816637
Cdh1	1.56663	1.92895	0.816637
Ntn4	1.56285	2.5787	0.816637
Plk2	0.650815	0	0.816637
Pcdhga1	1.36403	0	0.81716
Fancf	0.593942	5.66159	0.81716
Atp2a2	1.57653	0.790306	0.81716
Yap1	0.521746	0	0.81716
Mbd1	1.67278	2.02686	0.81716
Jak2	1.00286	2.52357	0.81716
Brwd1	0.882225	0.284834	0.81716
Robo2	1.43219	1.54107	0.81716
Cdkn1a	1.13342	8.06771	0.81716
Kmt2c	0.942088	1.65965	0.81716
Zfp292	0.703094	0.434836	0.81716
Csf3r	0.73242	0	0.81716
Csde1	1.09903	2.91354	0.81716
Ifi35	0.332064	0	0.81716
Jak1	0.574052	1.12854	0.81716
Zbtb20	0.586296	0	0.81716
Pmaip1	0	0	0.81716
Tcf7l2	0.699861	0	0.81716
Mdm2	0.555807	0	0.81716
Col9a2	0.504216	1.41027	0.81716
Pak3	1.57869	2.37469	0.81716
Ccnd1	0.323723	0	0.81716
Nf2	0.764036	0	0.81716
Rps6ka4	0.794553	0	0.81716
Eif4a2	0.66414	2.95054	0.81716
Stat2	0.518625	0.64441	0.81716
Ifi44	1.07351	3.68807	0.81716
Erg	1.49157	0	0.81716
Mbd4	0.54881	0	0.81716
Il7r	0.741842	3.10863	0.81716
Irf6	1.17653	3.59106	0.81716
Vim	0.620342	0	0.81716
Tff3	0	0	0.81716
Ptpn11	1.26694	0	0.81716
Ikzf1	1.26076	3.3235	0.81716
Gli1	1.14591	0	0.81716
Prkar1a	0.487283	0	0.81716
Setbp1	1.08565	0	0.81716
Plcg2	1.49168	1.62521	0.81716
Bcl2l1	2.002	0	0.81716
Aqr	0.784527	1.91058	0.81716
F5	1.39779	0.864666	0.81716
Bcl9l	1.17	0	0.81716
Esr1	1.66485	1.69767	0.81716
Polq	0.758532	0.375215	0.81716
Snx31	1.52445	2.5703	0.81716
Spred1	0.587976	0	0.81716
Myc	1.58671	0	0.81716
Il21r	1.33428	0	0.81716
Stk19	0.366611	0	0.81716
Pax5	1.49607	0	0.81716
Irf5	1.39527	0	0.81716
Stat1	0.797824	2.31791	0.81716
Mre11a	0.837158	0	0.81716
Polr2a	0.728105	0.43583	0.81716
Bmpr1a	0.710836	2.67212	0.81716
Cdk4	1.64306	0	0.81716
Akap9	1.01233	1.75088	0.81716
Ret	0.768954	1.99871	0.81716
Csmd1	1.24662	0.749058	0.81716
Mga	1.15141	1.86635	0.81716
Palb2	0.858445	2.30077	0.81716
Syk	0.808148	0	0.81716
Gps2	1.57322	0	0.81716
Nutm1	0.868563	0	0.81716
Mx1	0.481966	1.387	0.81716
Crlf2	0.496215	0	0.81716
Setd2	0.690293	0.731146	0.81716
Aox1	1.30584	1.92267	0.81716
Tbx3	1.31536	0	0.81716
Lztr1	1.00877	2.54174	0.81716
Fancg	0.89432	0	0.81716
Med23	1.29323	0.455712	0.81716
Prg4	1.10968	0	0.81716
Tshz3	1.26427	2.54947	0.81716
Traip	1.39884	2.67846	0.81716
Gabra6	0.939722	3.11772	0.81716
Kel	1.05537	2.52197	0.81716
Svep1	1.30415	1.45357	0.81716
Fat2	1.2971	1.00059	0.81716
Col6a3	1.32048	1.3619	0.81716
Atrx	1.18436	0.397258	0.81716
Bcl2	1.88943	0	0.81716
Reln	1.29406	1.19679	0.81716
Axin2	1.03173	0	0.81716
Il3ra	0.465773	1.92665	0.81716
Spta1	1.3627	1.35224	0.81716
Rad51c	1.44155	0	0.81716
Cntfr	0.485897	2.20688	0.81716
Ifne	0.94425	5.44264	0.81716
Pdgfra	1.44379	0.684532	0.81716
Dock2	1.2285	1.89891	0.81716
Pold1	0.569748	0.803353	0.81716
Afdn	1.18687	0.40117	0.81716
Atr	0.833826	1.53847	0.81716
Crebbp	1.09583	0.360336	0.81716
Sufu	1.2756	0	0.81716
Hydin	1.23164	1.18337	0.81716
Wt1	1.33898	0	0.81716
Src	0.503103	1.39772	0.81716
Tnfaip3	0.834496	0	0.81716
Pbrm1	0.662046	0.828079	0.81716
Chek2	0.961528	0	0.81716
Mrps31	1.5288	0	0.81716
Nkx3-1	0.779946	4.72854	0.81716
Irf2	1.47938	0	0.81716
Lats2	1.08513	0	0.81716
Slit2	1.03454	0.346722	0.81716
Tbl1xr1	0.868207	0	0.81716
Prdm1	0.926632	2.8643	0.81716
Il5ra	1.30578	0	0.81716
Foxa1	0.55168	0	0.81716
Ripk1	0.966222	0	0.81716
Pms1	1.54203	1.06801	0.81716
Ifrd2	0.750429	0	0.81716
Sox9	0.585201	0	0.81716
Fas	1.3757	0	0.81716
Ptprd	0.652276	0.880188	0.81716
Ppp6c	1.43455	0	0.81716
Ankrd17	1.10357	0.382426	0.81716
Phox2b	0.841305	4.58955	0.81716
Arid1a	0.687715	0.902017	0.81716
Tgfbr2	1.23035	0	0.81716
Inha	0.795141	4.31202	0.81716
Cd274	1.62239	2.81985	0.81716
Fsip1	0.794542	0	0.81716
Rel	0.776306	0	0.81716
Pik3c3	1.32333	1.98883	0.817691
Smad2	1.17324	0	0.817691
Pdcd1	0.564041	0	0.824985
Fyn	0.995702	0	0.825783
Smad3	1.29504	0	0.825783
Asxl2	1.38315	0.781096	0.825783
Flcn	1.00857	0	0.825783
Erbb3	1.35204	0.606081	0.831727
Pcdha2	1.2187	0	0.833631
Irs2	1.11735	0	0.833967
Acvr2a	1.12608	0	0.833967
Rad52	0.84575	0	0.833967
Ubr5	1.10308	1.67217	0.834871
Idh2	1.17238	0	0.834871
Npas3	0.62591	1.05072	0.834871
Oxa1l	0.807827	0	0.834871
Ctla4	0.804226	4.04974	0.834871
Akt1	0.915163	0	0.834871
Cdk6	0.570658	0	0.834871
Dot1l	0.696117	1.0118	0.834871
U2af1	1.49021	0	0.834871
Ep300	0.855782	1.53616	0.834871
Ogg1	1.36541	0	0.834871
Cbfb	0.472476	0	0.834871
Smo	0.843856	2.35767	0.834871
Plcb1	1.36459	1.43173	0.834871
Pole	1.2217	1.66031	0.834871
Gata6	0.630608	2.10272	0.834871
Irf4	0.95253	0	0.834871
Cdkn1b	0.422598	0	0.834871
Rara	0.747677	0	0.834871
Larp4b	1.53817	1.08677	0.834871
Polb	0.84134	0	0.839388
Cltc	0.847895	0.394366	0.839388
Fryl	1.04194	1.70462	0.839388
Irf9	0.909683	0	0.839388
Nthl1	1.37308	0	0.839388
Yes1	1.15984	2.48343	0.845764
Hnf1a	1.10307	0	0.845764
Nf1	0.755836	0.752977	0.849121
Hnf4a	1.03775	0	0.849121
Rasa2	1.17649	2.02888	0.849121
Gata3	1.30315	0	0.849121
Csf2ra	0.845487	0	0.849121
Abl1	0.860287	2.20016	0.849121
Clcc1	0.553743	1.32555	0.849121
Mgmt	0.455369	0	0.849121
Ifngr2	0.781267	0	0.849121
Recql4	1.07952	2.07041	0.849121
Crkl	1.50501	0	0.849121
Pten	0.870821	0	0.849121
Il10rb	1.09791	0	0.854366
Casp8	1.04812	0	0.854366
Trrap	0.786647	0.829098	0.857874
Pik3cg	1.39883	0.949677	0.857874
Gnas	0.928563	2.29509	0.857874
Bcl11a	1.01489	0	0.857874
Pced1b	0.65372	0	0.857874
Map3k1	1.05642	2.01776	0.857874
Igf2	0.459219	0	0.857874
Magi2	0.848982	1.70539	0.857874
Nup98	1.03497	0.411064	0.857874
Stat3	1.394	0.707643	0.857874
Lnpep	0.995961	1.98996	0.858028
Erbb4	1.30396	1.40447	0.863513
Ireb2	1.03793	1.98212	0.865365
Stk11	0.972788	0	0.865365
Fanca	0.909271	0.410291	0.865365
Sec24d	0.737792	1.5681	0.865365
Ppm1d	0.827179	0	0.868838
Nipbl	0.890493	1.49438	0.868838
Mycl	0.682483	0	0.876258
Mapk1	1.0511	0	0.879761
Insr	1.33768	1.39883	0.88168
Ifnlr1	1.4436	1.81011	0.88168
Gata2	1.15682	0	0.88168
Ercc2	1.29592	1.84916	0.886904
Negr1	0.993582	0	0.886904
Cdc73	1.05824	2.22434	0.886904
Tnfrsf14	0.935285	0	0.886904
Mtor	0.79471	1.16537	0.886904
Met	0.743091	1.12119	0.886904
Ifna6	0.482072	0	0.888699
Errfi1	0.76444	0	0.888699
E2f3	0.864612	0	0.890282
Creb3	0.976384	0	0.890282
Bub1b	0.721245	1.18243	0.890282
Runx1	1.07983	0	0.890282
Etv6	1.42072	1.68936	0.891937
Brip1	0.738622	0.630978	0.891937
Ifna5	0.490172	0	0.891937
Plppr2	1.34892	2.1844	0.891937
Map3k9	0.699568	1.06034	0.896108
Wasf3	1.38835	1.65163	0.896108
Ccdc28a	0.51494	0	0.897367
Fgfr3	1.36342	0.986411	0.903394
Pcdhb12	0.988855	0	0.907874
Rac1	1.28756	0	0.908818
Traf6	1.38117	1.75802	0.910332
Tlr4	1.33337	1.2788	0.91143
Dis3	0.695814	0.828279	0.91143
Ncor1	0.848637	0.612709	0.91143
Bmpr2	1.20605	1.80591	0.91143
Eif4g1	1.21615	1.52476	0.91143
Sox10	0.811027	0	0.911882
Itsn1	1.27229	0.892134	0.915659
Ifna4	0.527954	0	0.915659
Alk	0.9151	0.472995	0.915659
Jak3	1.27916	0.742929	0.915659
Hras	1.41506	0	0.915659
Ddx3x	0.671535	0.956724	0.915659
Foxa2	0.806126	0	0.915659
Arhgef2	0.730407	0.722176	0.915659
Klf4	0.977015	0	0.915659
Mef2b	1.11292	2.66301	0.915659
Ifit1	1.28077	2.18534	0.915659
Nkx2-1	0.798008	0	0.915659
Tacc1	1.34339	1.11673	0.915659
Smarcd1	1.40531	1.26412	0.917857
Trp53	0.722896	1.93637	0.917857
Ankrd35	1.10249	1.91485	0.917857
Parp1	0.734344	0.738608	0.917857
Rassf2	1.35816	1.9405	0.920752
Wnk1	0.872188	0.641816	0.920752
Ankrd11	0.891672	0.51895	0.920752
Inhba	0.86707	0	0.921673
Ect2l	1.2924	1.35115	0.921673
Kdm5a	0.816419	1.1886	0.9283
Bap1	0.697327	1.13941	0.931681
Grb2	0.879525	0	0.931681
Braf	1.30459	0.802799	0.931681
Rybp	1.27741	0	0.931681
Cd79a	0.870616	0	0.931681
Ptprs	0.960013	0.494664	0.931858
Ntrk1	1.28617	0.890703	0.932049
Leprot	0.651911	0	0.932049
Cdx2	0.991366	0	0.932867
Map2k2	1.22962	2.14464	0.932867
Sox17	1.01786	0	0.932867
Mycn	0.904512	0	0.935704
Aspm	0.904925	0.619045	0.938768
Cdkn2c	0.58642	0	0.940057
Tgfbr1	0.731271	1.51644	0.940057
Nuggc	1.16688	1.67084	0.940057
Ifih1	0.911596	1.67298	0.941543
Ahctf1	1.14792	1.34641	0.944116
Men1	0.777875	1.63038	0.944116
Foxl2	1.25143	0	0.944116
Blm	0.875424	0.569989	0.944116
Notch4	0.819984	0.858451	0.944116
Polr2b	0.883997	0.555195	0.944116
Fgfr1	1.13293	1.64159	0.944116
Epha7	1.20618	0.721373	0.944116
Elf3	1.18628	2.03135	0.944116
Top1	1.19058	0.657592	0.944116
Lepr	1.11068	0.591892	0.944116
Mcl1	0.824368	0	0.944116
Lsamp	1.25294	1.83598	0.944116
Rictor	0.848756	1.22333	0.944116
Hdlbp	0.848098	1.37774	0.944116
Hdac9	1.16459	0.656244	0.944116
Stag2	0.788657	1.05176	0.944116
Fh1	0.808682	1.66639	0.944116
Col1a1	0.923471	1.43545	0.944116
Ifit2	1.12611	2.0297	0.944116
Tet2	1.03704	0.559475	0.944116
Fanci	0.929726	1.45068	0.944116
Ptprb	1.17226	1.03239	0.944116
Nudt1	1.22642	0	0.944116
B2m	0.714438	0	0.944868
Ppp2r1a	1.28518	1.13998	0.94704
Baz2b	1.07955	0.704474	0.94704
Nfib	0.757687	1.23471	0.94704
H3f3b	0.690291	0	0.94704
Pms2	1.24082	0.937941	0.94704
Rad50	0.993771	0.559389	0.94704
Aff4	1.13269	1.52513	0.94704
Med12	0.834703	1.02708	0.948566
Notch2	1.03709	0.678371	0.948566
Rapgef5	1.14667	1.52918	0.948566
Ifnar1	0.770302	1.26626	0.948566
Sf3b1	0.821868	0.986546	0.948566
Rb1	0.847395	1.34524	0.948566
Ddx58	1.07095	1.56745	0.954761
Keap1	1.13516	1.7851	0.954761
Flt4	0.977355	0.579527	0.955149
Hgf	1.17199	1.39974	0.955964
Inpp4a	1.11735	0.662507	0.956024
Ift80	1.08796	1.53689	0.956868
Cdkn2b	0.687813	0	0.960563
Tsc1	0.920962	0.615772	0.963517
Lrp6	0.855617	0.883836	0.966786
Epha5	0.934983	1.43468	0.966786
Cftr	0.840669	1.00069	0.966786
Ptch1	0.938997	0.619917	0.966786
Acvr1	1.14446	1.656	0.966786
Adar	0.963306	1.46381	0.966786
Daxx	1.08881	1.72028	0.967917
Fgf4	0.942223	0	0.967917
Shq1	0.820986	1.33109	0.967917
Mlh1	1.17898	0.847432	0.967917
Eed	0.799414	1.2766	0.967917
Ptprk	0.956874	1.32776	0.967917
Cdk12	0.901594	0.680255	0.968512
Col2a1	1.1397	1.07609	0.970256
Sos2	0.91976	0.655862	0.970256
Pik3cb	0.856366	1.08354	0.970256
Ezh2	1.14146	0.760852	0.970256
Atp8b1	1.15162	1.09961	0.975233
Pias1	1.18584	1.27219	0.975233
Birc3	0.883844	1.43952	0.975233
Taok1	0.987608	0.656354	0.977128
Cnot1	1.12248	1.01667	0.977128
Bcor	0.9443	0.674875	0.977128
Map3k5	1.13468	1.05416	0.979005
Dicer1	0.932251	0.772023	0.979005
Ikbke	1.14104	0.846051	0.981746
Ctnna1	1.15607	0.995937	0.981746
Msh3	1.0041	1.35685	0.981746
Sos1	1.03286	1.35132	0.981746
Ank3	0.91263	0.824174	0.981746
Map3k4	0.909106	1.17347	0.981746
Akt3	1.16207	1.26825	0.981746
Mdc1	0.925362	0.749437	0.981746
Sdha	1.15943	1.12803	0.981746
Mst1r	1.07301	0.777357	0.981746
Acan	0.984789	1.29124	0.981746
Map2k4	1.07478	1.40985	0.981746
Xrcc1	0.87257	1.13779	0.981746
Usp9x	1.09663	1.01758	0.981746
Raf1	1.14427	1.09294	0.981746
Dnajc11	1.13437	1.1843	0.981746
Arfgef2	1.03141	1.21734	0.981746
Rnf43	0.902385	1.18648	0.981746
Pgr	1.07792	1.30869	0.981746
Mdm4	1.0706	1.36039	0.981746
Ikbkb	1.11011	0.860889	0.981746
Pak1	1.04881	1.35583	0.981746
Cep290	0.969844	0.844684	0.981746
Crtc3	1.03996	1.3504	0.981746
Lrpprc	0.973218	1.17027	0.981746
Asxl1	0.976326	0.764295	0.981746
Ar	0.908949	1.08091	0.981746
Pik3r2	0.915772	1.17026	0.981746
Arhgap35	1.03774	0.807241	0.981746
Trp63	1.09518	1.13201	0.985688
Tcf4	0.911202	0.995702	0.988053
Prkcd	0.912776	1.00589	0.988053
Notch1	1.02138	1.12733	0.988519
Fgfr4	0.925075	0.99696	0.988519
Eif4g3	1.04381	0.933671	0.988519
Cdk8	0.960625	1.17638	0.988655
Ercc3	0.94171	1.02356	0.990706
Traf7	0.958505	0.897474	0.990706
Brd7	0.94735	0.945911	0.990706

## Sheet: Fig_1g
sample	cohort	gene	variant_class	amino.acid.change	location	sex
14-21885-2	Control_ENU	Apc	stop_gained	p.C518*	SI	Female
14-21895-1	Control_ENU	Apc	stop_gained	p.C449*	SI10	Male
14-21895-1	Control_ENU	Apc	splice_donor_variant	NA	SI10	Male
14-21895-2	Control_ENU	Apc	stop_gained	p.Q221*	SI20	Male
14-21895-2	Control_ENU	Apc	splice_donor_variant	NA	SI20	Male
14-21895-3	Control_ENU	Apc	stop_gained	p.L696*	SI10	Male
15-34685-12	Control_ENU	Apc	splice_donor_variant	NA	Colon	Male
15-34685-13	Control_ENU	Apc	stop_gained	p.L1034*	SI10	Male
15-34685-13	Control_ENU	Apc	stop_gained	p.C1386*	SI10	Male
15-34685-14	Control_ENU	Apc	stop_gained	p.Q1366*	SI10	Male
15-34685-14	Control_ENU	Apc	stop_gained	p.L962*	SI10	Male
15-34685-16	Control_ENU	Apc	stop_gained	p.L1340*	SI30	Male
15-34685-16	Control_ENU	Apc	missense_variant	p.G2370D	SI30	Male
15-4598-11	Control_ENU	Apc	stop_gained	p.C342*	SI10	Female
15-4598-11	Control_ENU	Apc	stop_gained	p.R688*	SI10	Female
15-4598-5	Control_ENU	Apc	stop_gained	p.Y1100*	SI40	Female
15-4598-5	Control_ENU	Apc	stop_gained	p.R412*	SI40	Female
15-4598-6	Control_ENU	Apc	stop_gained	p.R412*	SI40	Female
15-4598-6	Control_ENU	Apc	stop_gained	p.Q755*	SI40	Female
15-4598-7	Control_ENU	Apc	stop_gained	p.Q234*	SI10	Female
15-4598-7	Control_ENU	Apc	stop_gained	p.Q1336*	SI10	Female
15-4598-8	Control_ENU	Apc	stop_gained	p.Q221*	SI10	Female
15-4598-8	Control_ENU	Apc	splice_donor_variant	NA	SI10	Female
15-4598-9	Control_ENU	Apc	stop_gained	p.W419*	SI10	Female
15-4598-9	Control_ENU	Apc	stop_gained	p.Q422*	SI10	Female
16-20277-25	Control_ENU	Apc	stop_gained	p.Y1161*	SI20	Female
16-20277-26	Control_ENU	Apc	stop_gained	p.Y797*	SI10	Female
16-20277-26	Control_ENU	Apc	stop_gained	p.E1352*	SI10	Female
16-20277-27	Control_ENU	Apc	stop_gained	p.Y1141*	SI10	Female
16-20277-27	Control_ENU	Apc	stop_gained	p.Q1292*	SI10	Female
16-20279-18	Control_ENU	Apc	stop_gained	p.L233*	SI10	Male
16-20279-19	Control_ENU	Apc	stop_gained	p.W683*	SI20	Male
16-20279-20	Control_ENU	Apc	stop_gained	p.W155*	SI20	Male
16-20279-20	Control_ENU	Apc	missense_variant	p.R688K	SI20	Male
16-20279-20	Control_ENU	Apc	stop_gained	p.Y1133*	SI20	Male
16-20279-24	Control_ENU	Apc	stop_gained	p.Y1375*	SI20	Male
16-20279-24	Control_ENU	Apc	stop_gained	p.C679*	SI20	Male
17-17654-3	Trp53-null_Tam>ENU	Apc	stop_gained	p.C481*	SI10	Male
17-17654-3	Trp53-null_Tam>ENU	Apc	stop_gained	p.C1268*	SI10	Male
17-18690-1	Trp53-null_Tam>ENU	Apc	stop_gained	p.S2328*	SI10	Female
17-18690-4	Trp53-null_Tam>ENU	Apc	missense_variant	p.P2536S	SI20	Female
17-18690-4	Trp53-null_Tam>ENU	Apc	stop_gained	p.W155*	SI20	Female
17-18690-7	Trp53-null_Tam>ENU	Apc	stop_gained	p.Q1203*	SI40	Female
17-18690-7	Trp53-null_Tam>ENU	Apc	stop_gained	p.Q410*	SI40	Female
17-18698-2	Trp53-null_Tam>ENU	Apc	stop_gained	p.Q201*	SI20	Female
17-18698-4	Trp53-null_Tam>ENU	Apc	missense_variant	p.T120I	SI30	Female
17-18698-4	Trp53-null_Tam>ENU	Apc	missense_variant	p.S961N	SI30	Female
17-18698-4	Trp53-null_Tam>ENU	Apc	missense_variant	p.V1389I	SI30	Female
17-18698-6	Trp53-null_Tam>ENU	Apc	stop_gained	p.Y998*	SI40	Female
17-18698-6	Trp53-null_Tam>ENU	Apc	splice_donor_variant	NA	SI40	Female
17-18698-7	Trp53-null_Tam>ENU	Apc	splice_donor_variant	NA	SI50	Female
17-18698-7	Trp53-null_Tam>ENU	Apc	stop_gained	p.L506*	SI50	Female
17-18700-3	Trp53-null_Tam>ENU	Apc	splice_donor_variant	NA	SI10	Female
17-18700-3	Trp53-null_Tam>ENU	Apc	stop_gained	p.Q471*	SI10	Female
17-18700-5	Trp53-null_Tam>ENU	Apc	stop_gained	p.C449*	SI50	Female
17-18703-1	Trp53-null_Tam>ENU	Apc	splice_donor_variant	NA	SI10	Male
17-18703-2	Trp53-null_Tam>ENU	Apc	stop_gained	p.Q161*	SI20	Male
17-18703-3	Trp53-null_Tam>ENU	Apc	stop_gained	p.Y1375*	SI20	Male
17-18703-3	Trp53-null_Tam>ENU	Apc	stop_gained	p.L696*	SI20	Male
17-27519-1	Fbxw7-null_Tam>ENU	Apc	missense_variant	p.D847G	SI	Male
17-28417-1	Fbxw7-null_Tam>ENU	Apc	stop_gained	p.Y971*	SI	Male
17-28417-1	Fbxw7-null_Tam>ENU	Apc	stop_gained	p.Q1258*	SI	Male
17-28417-11	Fbxw7-null_Tam>ENU	Apc	stop_gained&splice_region_variant	p.Q652*	SI	Male
17-28417-11	Fbxw7-null_Tam>ENU	Apc	splice_donor_variant	NA	SI	Male
17-28417-12	Fbxw7-null_Tam>ENU	Apc	stop_gained	p.Y1141*	SI	Male
17-28417-12	Fbxw7-null_Tam>ENU	Apc	stop_gained	p.Y933*	SI	Male
17-28417-16	Fbxw7-null_Tam>ENU	Apc	stop_gained	p.S1193*	SI	Male
17-28417-16	Fbxw7-null_Tam>ENU	Apc	stop_gained	p.Y414*	SI	Male
17-28417-17	Fbxw7-null_Tam>ENU	Apc	stop_gained	p.L531*	SI	Male
17-28417-17	Fbxw7-null_Tam>ENU	Apc	stop_gained	p.Y1076*	SI	Male
17-28417-19	Fbxw7-null_Tam>ENU	Apc	stop_gained	p.Q443*	SI	Male
17-28417-19	Fbxw7-null_Tam>ENU	Apc	stop_gained	p.Y995*	SI	Male
17-28417-3	Fbxw7-null_Tam>ENU	Apc	stop_gained	p.Q1093*	SI	Male
17-28417-3	Fbxw7-null_Tam>ENU	Apc	stop_gained	p.L495*	SI	Male
17-35922-1	KrasG12D_Tam>ENU	Apc	missense_variant	p.R92S	SI10	Female
17-35922-2	KrasG12D_Tam>ENU	Apc	missense_variant	p.I2224N	SI10	Female
17-35923-4	KrasG12D_Tam>ENU	Apc	stop_gained&splice_region_variant	p.Q213*	SI20	Female
17-35923-4	KrasG12D_Tam>ENU	Apc	stop_gained	p.Y131*	SI20	Female
17-35924-5	KrasG12D_Tam>ENU	Apc	stop_gained	p.Q1377*	SI20	Female
17-35924-6	KrasG12D_Tam>ENU	Apc	missense_variant	p.E599D	SI20	Female
17-35924-6	KrasG12D_Tam>ENU	Apc	missense_variant	p.D1657E	SI20	Female
17-35924-8	KrasG12D_Tam>ENU	Apc	missense_variant	p.S1804P	SI20	Female
17-35925-2	KrasG12D_Tam>ENU	Apc	stop_gained	p.Q1150*	SI20	Female
17-35925-6	KrasG12D_Tam>ENU	Apc	missense_variant	p.D915G	SI20	Female
17-35925-8	KrasG12D_Tam>ENU	Apc	stop_gained	p.E1078*	SI30	Female
17-35927-3	KrasG12D_Tam>ENU	Apc	stop_gained	p.Y1073*	SI10	Male
17-38604-10	KrasG12D_Tam>ENU	Apc	stop_gained	p.W155*	SI10	Female
17-38604-10	KrasG12D_Tam>ENU	Apc	stop_gained	p.Q1240*	SI10	Female
17-38604-10	KrasG12D_Tam>ENU	Apc	missense_variant	p.L2437S	SI10	Female
17-38606-2	KrasG12D_Tam>ENU	Apc	missense_variant	p.P732L	SI20	Female
17-38606-4	KrasG12D_Tam>ENU	Apc	stop_gained	p.Q1088*	SI20	Female
17-38606-4	KrasG12D_Tam>ENU	Apc	stop_gained	p.G680*	SI20	Female
17-38606-5	KrasG12D_Tam>ENU	Apc	missense_variant	p.C518S	SI20	Female
17-38606-6	KrasG12D_Tam>ENU	Apc	stop_gained	p.Y998*	SI20	Female
17-40749-14	KrasG12D_Tam>ENU	Apc	stop_gained	p.Q1203*	SI10	Female
17-40749-14	KrasG12D_Tam>ENU	Apc	stop_gained	p.W421*	SI10	Female
17-40749-16	KrasG12D_Tam>ENU	Apc	stop_gained	p.Q221*	SI30	Female
17-40749-16	KrasG12D_Tam>ENU	Apc	stop_gained	p.Y1073*	SI30	Female
17-40749-18	KrasG12D_Tam>ENU	Apc	stop_gained	p.Q410*	SI50	Female
17-40749-18	KrasG12D_Tam>ENU	Apc	stop_gained	p.C605*	SI50	Female
17-40752-10	KrasG12D_Tam>ENU	Apc	splice_donor_variant	NA	SI10	Male
17-40752-10	KrasG12D_Tam>ENU	Apc	stop_gained	p.S1276*	SI10	Male
17-40752-12	KrasG12D_Tam>ENU	Apc	stop_gained	p.W683*	SI30	Male
17-40752-12	KrasG12D_Tam>ENU	Apc	stop_gained	p.S745*	SI30	Male
17-45164-13	Pten-null_Tam>ENU	Apc	missense_variant	p.S990N	SI10	Female
17-45164-13	Pten-null_Tam>ENU	Apc	stop_gained	p.W683*	SI10	Female
17-45164-13	Pten-null_Tam>ENU	Apc	stop_gained	p.L850*	SI10	Female
17-45164-14	Pten-null_Tam>ENU	Apc	stop_gained	p.Y1100*	SI10	Female
17-45164-14	Pten-null_Tam>ENU	Apc	stop_gained	p.Y949*	SI10	Female
17-45164-15	Pten-null_Tam>ENU	Apc	stop_gained	p.L561*	SI10	Female
17-45164-15	Pten-null_Tam>ENU	Apc	stop_gained	p.S835*	SI10	Female
17-45164-17	Pten-null_Tam>ENU	Apc	missense_variant	p.N1044D	SI20	Female
17-51516-11	Pten-null_Tam>ENU	Apc	stop_gained	p.L850*	SI20	Male
17-51516-11	Pten-null_Tam>ENU	Apc	stop_gained	p.Y971*	SI20	Male
17-51516-12	Pten-null_Tam>ENU	Apc	missense_variant	p.P1939S	SI20	Male
17-51516-13	Pten-null_Tam>ENU	Apc	stop_gained	p.S745*	SI20	Male
17-51516-13	Pten-null_Tam>ENU	Apc	stop_gained	p.K1164*	SI20	Male
17-51516-9	Pten-null_Tam>ENU	Apc	stop_gained	p.C445*	SI10	Male
17-51516-9	Pten-null_Tam>ENU	Apc	stop_gained	p.L663*	SI10	Male
17-51521-1	Pten-null_Tam>ENU	Apc	stop_gained	p.G815*	SI10	Female
17-51521-1	Pten-null_Tam>ENU	Apc	stop_gained	p.Q1129*	SI10	Female
17-51521-10	Pten-null_Tam>ENU	Apc	splice_donor_variant	NA	SI30	Female
17-51521-10	Pten-null_Tam>ENU	Apc	stop_gained	p.S1193*	SI30	Female
17-51521-2	Pten-null_Tam>ENU	Apc	stop_gained	p.Q661*	SI10	Female
17-51521-2	Pten-null_Tam>ENU	Apc	stop_gained	p.Q976*	SI10	Female
17-51521-4	Pten-null_Tam>ENU	Apc	stop_gained	p.Q1094*	SI20	Female
17-51521-4	Pten-null_Tam>ENU	Apc	stop_gained	p.C1096*	SI20	Female
17-51521-6	Pten-null_Tam>ENU	Apc	splice_donor_variant	NA	SI20	Female
17-51521-6	Pten-null_Tam>ENU	Apc	stop_gained	p.Q201*	SI20	Female
17-51521-6	Pten-null_Tam>ENU	Apc	stop_gained	p.L408*	SI20	Female
17-51521-8	Pten-null_Tam>ENU	Apc	stop_gained	p.Y131*	SI20	Female
17-51521-8	Pten-null_Tam>ENU	Apc	stop_gained	p.Q1121*	SI20	Female
17-51521-9	Pten-null_Tam>ENU	Apc	stop_gained	p.L587*	SI20	Female
17-51711-10	Pten-null_Tam>ENU	Apc	stop_gained	p.Q1242*	SI20	Female
17-51711-10	Pten-null_Tam>ENU	Apc	stop_gained	p.L549*	SI20	Female
17-51711-13	Pten-null_Tam>ENU	Apc	stop_gained&splice_region_variant	p.Q652*	SI30	Female
17-51711-13	Pten-null_Tam>ENU	Apc	stop_gained	p.E909*	SI30	Female
17-51711-4	Pten-null_Tam>ENU	Apc	stop_gained	p.C573*	SI10	Female
17-51711-4	Pten-null_Tam>ENU	Apc	stop_gained	p.L575*	SI10	Female
17-51711-5	Pten-null_Tam>ENU	Apc	missense_variant	p.A41S	SI10	Female
17-51711-7	Pten-null_Tam>ENU	Apc	stop_gained	p.Q443*	SI10	Female
17-51711-7	Pten-null_Tam>ENU	Apc	stop_gained	p.Q899*	SI10	Female
17-51711-8	Pten-null_Tam>ENU	Apc	stop_gained	p.Y797*	SI20	Female
17-51711-8	Pten-null_Tam>ENU	Apc	stop_gained	p.Q665*	SI20	Female
17-51711-8	Pten-null_Tam>ENU	Apc	stop_gained	p.S871*	SI20	Female
17-51711-8	Pten-null_Tam>ENU	Apc	stop_gained	p.Y995*	SI20	Female
17-51711-9	Pten-null_Tam>ENU	Apc	stop_gained	p.Q1093*	SI20	Female
17-51711-9	Pten-null_Tam>ENU	Apc	stop_gained	p.Q1150*	SI20	Female
17-51712-10	Pten-null_Tam>ENU	Apc	stop_gained	p.Y1100*	SI10	Male
17-51712-10	Pten-null_Tam>ENU	Apc	stop_gained	p.Q1150*	SI10	Male
17-51712-10	Pten-null_Tam>ENU	Apc	stop_gained	p.L672*	SI10	Male
17-51712-10	Pten-null_Tam>ENU	Apc	stop_gained	p.Q1043*	SI10	Male
17-51712-11	Pten-null_Tam>ENU	Apc	missense_variant	p.I2042K	SI10	Male
17-51712-13	Pten-null_Tam>ENU	Apc	stop_gained	p.W155*	SI20	Male
17-51712-14	Pten-null_Tam>ENU	Apc	stop_gained	p.C481*	SI20	Male
17-51712-14	Pten-null_Tam>ENU	Apc	stop_gained	p.Y1100*	SI20	Male
17-51712-15	Pten-null_Tam>ENU	Apc	stop_gained	p.L590*	SI10	Male
17-51712-15	Pten-null_Tam>ENU	Apc	stop_gained	p.Y954*	SI10	Male
17-51712-7	Pten-null_Tam>ENU	Apc	missense_variant	p.I1973S	SI10	Male
17-51712-7	Pten-null_Tam>ENU	Apc	splice_donor_variant	NA	SI10	Male
17-51712-7	Pten-null_Tam>ENU	Apc	stop_gained	p.Q1033*	SI10	Male
17-51712-8	Pten-null_Tam>ENU	Apc	stop_gained	p.C449*	SI10	Male
17-51712-8	Pten-null_Tam>ENU	Apc	stop_gained	p.S1234*	SI10	Male
17-51712-9	Pten-null_Tam>ENU	Apc	missense_variant	p.S2352N	SI10	Male
18-19416-1	Trp53_Het_Notch1-ICD_Tam>ENU	Apc	stop_gained	p.W683*	SI10	Male
18-19416-1	Trp53_Het_Notch1-ICD_Tam>ENU	Apc	stop_gained	p.W1047*	SI10	Male
18-19416-10	Trp53_Het_Notch1-ICD_Tam>ENU	Apc	missense_variant	p.D207G	Colon	Male
18-19416-14	Trp53_Het_Notch1-ICD_Tam>ENU	Apc	stop_gained	p.L587*	Colon	Male
18-19416-14	Trp53_Het_Notch1-ICD_Tam>ENU	Apc	stop_gained	p.Q1405*	Colon	Male
18-19416-3	Trp53_Het_Notch1-ICD_Tam>ENU	Apc	missense_variant	p.C1386Y	SI10	Male
18-19416-5	Trp53_Het_Notch1-ICD_Tam>ENU	Apc	stop_gained	p.L1034*	SI20	Male
18-19416-6	Trp53_Het_Notch1-ICD_Tam>ENU	Apc	stop_gained	p.W697*	SI40	Male
18-19416-7	Trp53_Het_Notch1-ICD_Tam>ENU	Apc	missense_variant	p.S1656R	SI40	Male
18-19416-7	Trp53_Het_Notch1-ICD_Tam>ENU	Apc	splice_donor_variant	NA	SI40	Male
18-19416-9	Trp53_Het_Notch1-ICD_Tam>ENU	Apc	missense_variant	p.P1207S	Colon	Male
18-19417-10	Trp53_Het_Notch1-ICD_Tam>ENU	Apc	missense_variant	p.D1569E	Colon	Male
18-19417-11	Trp53_Het_Notch1-ICD_Tam>ENU	Apc	missense_variant	p.S1538T	Colon	Male
18-19417-11	Trp53_Het_Notch1-ICD_Tam>ENU	Apc	missense_variant	p.S1538P	Colon	Male
18-19417-12	Trp53_Het_Notch1-ICD_Tam>ENU	Apc	missense_variant	p.I2573N	Colon	Male
18-19417-13	Trp53_Het_Notch1-ICD_Tam>ENU	Apc	stop_gained	p.Q1203*	Colon	Male
18-19417-13	Trp53_Het_Notch1-ICD_Tam>ENU	Apc	splice_acceptor_variant	NA	Colon	Male
18-19417-4	Trp53_Het_Notch1-ICD_Tam>ENU	Apc	missense_variant	p.R902K	SI20	Male
18-19417-5	Trp53_Het_Notch1-ICD_Tam>ENU	Apc	stop_gained	p.Q427*	SI20	Male
18-19417-5	Trp53_Het_Notch1-ICD_Tam>ENU	Apc	stop_gained	p.S1355*	SI20	Male
18-19417-7	Trp53_Het_Notch1-ICD_Tam>ENU	Apc	stop_gained	p.C605*	SI30	Male
18-19417-7	Trp53_Het_Notch1-ICD_Tam>ENU	Apc	stop_gained	p.Y861*	SI30	Male
18-24613-13	Control_ENU	Apc	stop_gained	p.Q1094*	SI10	Female
18-24613-15	Control_ENU	Apc	missense_variant	p.R2599K	SI20	Female
18-24613-15	Control_ENU	Apc	stop_gained	p.C912*	SI20	Female
18-24613-15	Control_ENU	Apc	stop_gained	p.C1386*	SI20	Female
18-24613-17	Control_ENU	Apc	missense_variant	p.A2827T	SI30	Female
18-24613-17	Control_ENU	Apc	stop_gained	p.Q765*	SI30	Female
18-39271-1	Control_ENU	Apc	missense_variant	p.T295M	SI10	Male
18-39271-1	Control_ENU	Apc	stop_gained	p.Q1150*	SI10	Male
18-39271-1	Control_ENU	Apc	stop_gained	p.C1287*	SI10	Male
18-39271-1	Control_ENU	Apc	stop_gained	p.L667*	SI10	Male
18-39271-2	Control_ENU	Apc	missense_variant	p.S1650T	SI10	Male
18-39271-3	Control_ENU	Apc	stop_gained	p.Q787*	SI20	Male
18-39271-3	Control_ENU	Apc	stop_gained	p.Y794*	SI20	Male
18-39271-5	Control_ENU	Apc	stop_gained	p.Y1165*	SI20	Male
18-39271-6	Control_ENU	Apc	stop_gained&splice_region_variant	p.Q652*	SI30	Male
18-39271-6	Control_ENU	Apc	stop_gained	p.C523*	SI30	Male
18-9097-11	Trp53-null_Tam>ENU	Apc	splice_acceptor_variant	NA	SI10	Male
18-9097-11	Trp53-null_Tam>ENU	Apc	stop_gained	p.W591*	SI10	Male
18-9097-11	Trp53-null_Tam>ENU	Apc	stop_gained	p.S1277*	SI10	Male
18-9097-13	Trp53-null_Tam>ENU	Apc	stop_gained	p.Y1178*	SI20	Male
18-9097-14	Trp53-null_Tam>ENU	Apc	stop_gained	p.L561*	SI20	Male
18-9097-14	Trp53-null_Tam>ENU	Apc	splice_donor_variant	NA	SI20	Male
18-9097-15	Trp53-null_Tam>ENU	Apc	stop_gained	p.L290*	SI30	Male
18-9097-15	Trp53-null_Tam>ENU	Apc	stop_gained	p.R956*	SI30	Male
14-21885-1	Control_ENU	Ctnnb1	missense_variant	p.I35S	SI	Female
14-21885-3	Control_ENU	Ctnnb1	missense_variant	p.S37F	SI	Female
14-21885-3	Control_ENU	Ctnnb1	missense_variant	p.S37P	SI	Female
14-21885-4	Control_ENU	Ctnnb1	missense_variant	p.G34E	SI	Female
14-21885-5	Control_ENU	Ctnnb1	missense_variant	p.S37P	SI	Female
14-21885-7	Control_ENU	Ctnnb1	missense_variant	p.T41I	SI	Female
15-34685-15	Control_ENU	Ctnnb1	missense_variant	p.T41I	SI10	Male
15-34685-16	Control_ENU	Ctnnb1	missense_variant	p.D32G	SI30	Male
15-4598-10	Control_ENU	Ctnnb1	missense_variant	p.I35S	SI10	Female
15-4598-4	Control_ENU	Ctnnb1	missense_variant	p.D32N	SI10	Female
16-20279-17	Control_ENU	Ctnnb1	missense_variant	p.I35S	SI10	Male
16-20279-21	Control_ENU	Ctnnb1	missense_variant	p.I35S	SI30	Male
16-20279-22	Control_ENU	Ctnnb1	missense_variant	p.S33F	SI30	Male
17-17654-4	Trp53-null_Tam>ENU	Ctnnb1	missense_variant	p.G34E	SI30	Male
17-17654-5	Trp53-null_Tam>ENU	Ctnnb1	missense_variant	p.D32H	SI30	Male
17-17654-6	Trp53-null_Tam>ENU	Ctnnb1	missense_variant	p.S33F	SI40	Male
17-18690-1	Trp53-null_Tam>ENU	Ctnnb1	missense_variant	p.S33F	SI10	Female
17-18690-2	Trp53-null_Tam>ENU	Ctnnb1	missense_variant	p.G34E	SI10	Female
17-18690-4	Trp53-null_Tam>ENU	Ctnnb1	missense_variant	p.G34E	SI20	Female
17-18690-6	Trp53-null_Tam>ENU	Ctnnb1	missense_variant	p.G34E	SI20	Female
17-18698-1	Trp53-null_Tam>ENU	Ctnnb1	missense_variant	p.G34R	SI20	Female
17-18698-3	Trp53-null_Tam>ENU	Ctnnb1	missense_variant	p.G34E	SI20	Female
17-18698-4	Trp53-null_Tam>ENU	Ctnnb1	missense_variant	p.I35S	SI30	Female
17-18698-5	Trp53-null_Tam>ENU	Ctnnb1	missense_variant	p.G34R	SI20	Female
17-18700-1	Trp53-null_Tam>ENU	Ctnnb1	missense_variant	p.S37P	SI10	Female
17-18700-2	Trp53-null_Tam>ENU	Ctnnb1	missense_variant	p.T41I	SI10	Female
17-18700-4	Trp53-null_Tam>ENU	Ctnnb1	missense_variant	p.G34E	SI20	Female
17-18700-6	Trp53-null_Tam>ENU	Ctnnb1	missense_variant	p.G34E	SI10	Female
17-18703-1	Trp53-null_Tam>ENU	Ctnnb1	missense_variant	p.G34E	SI10	Male
17-18703-2	Trp53-null_Tam>ENU	Ctnnb1	missense_variant	p.T551I	SI20	Male
17-18703-4	Trp53-null_Tam>ENU	Ctnnb1	missense_variant	p.G34E	SI20	Male
17-18703-5	Trp53-null_Tam>ENU	Ctnnb1	missense_variant	p.G34E	SI40	Male
17-18703-6	Trp53-null_Tam>ENU	Ctnnb1	missense_variant	p.G34E	SI50	Male
17-18703-7	Trp53-null_Tam>ENU	Ctnnb1	missense_variant	p.G34E	Colon	Male
17-27519-1	Fbxw7-null_Tam>ENU	Ctnnb1	missense_variant	p.S37P	SI	Male
17-27519-2	Fbxw7-null_Tam>ENU	Ctnnb1	missense_variant	p.G34E	SI	Male
17-27519-3	Fbxw7-null_Tam>ENU	Ctnnb1	missense_variant	p.T41I	SI	Male
17-27519-4	Fbxw7-null_Tam>ENU	Ctnnb1	missense_variant	p.G34E	SI	Male
17-27519-5	Fbxw7-null_Tam>ENU	Ctnnb1	missense_variant	p.S37P	SI	Male
17-27519-6	Fbxw7-null_Tam>ENU	Ctnnb1	missense_variant	p.S33F	SI	Male
17-27519-7	Fbxw7-null_Tam>ENU	Ctnnb1	missense_variant	p.S33F	SI	Male
17-28417-10	Fbxw7-null_Tam>ENU	Ctnnb1	missense_variant	p.S33F	SI	Male
17-28417-10	Fbxw7-null_Tam>ENU	Ctnnb1	missense_variant	p.S37F	SI	Male
17-28417-13	Fbxw7-null_Tam>ENU	Ctnnb1	missense_variant	p.T41I	SI	Male
17-28417-15	Fbxw7-null_Tam>ENU	Ctnnb1	missense_variant	p.S33F	SI	Male
17-28417-15	Fbxw7-null_Tam>ENU	Ctnnb1	missense_variant	p.G34E	SI	Male
17-28417-16	Fbxw7-null_Tam>ENU	Ctnnb1	missense_variant	p.S37F	SI	Male
17-28417-16	Fbxw7-null_Tam>ENU	Ctnnb1	missense_variant	p.S33A	SI	Male
17-28417-18	Fbxw7-null_Tam>ENU	Ctnnb1	missense_variant	p.S37F	SI	Male
17-28417-2	Fbxw7-null_Tam>ENU	Ctnnb1	missense_variant	p.D32G	SI	Male
17-28417-4	Fbxw7-null_Tam>ENU	Ctnnb1	missense_variant	p.T41I	SI	Male
17-28417-5	Fbxw7-null_Tam>ENU	Ctnnb1	missense_variant	p.S37F	SI	Male
17-28417-5	Fbxw7-null_Tam>ENU	Ctnnb1	missense_variant	p.S37P	SI	Male
17-28417-6	Fbxw7-null_Tam>ENU	Ctnnb1	missense_variant	p.S33Y	SI	Male
17-28417-7	Fbxw7-null_Tam>ENU	Ctnnb1	missense_variant	p.G34E	SI	Male
17-28417-8	Fbxw7-null_Tam>ENU	Ctnnb1	missense_variant	p.T41I	SI	Male
17-28417-9	Fbxw7-null_Tam>ENU	Ctnnb1	missense_variant	p.G34E	SI	Male
17-35922-1	KrasG12D_Tam>ENU	Ctnnb1	missense_variant	p.T41I	SI10	Female
17-35922-2	KrasG12D_Tam>ENU	Ctnnb1	missense_variant	p.S37F	SI10	Female
17-35922-3	KrasG12D_Tam>ENU	Ctnnb1	missense_variant	p.G34E	SI10	Female
17-35922-4	KrasG12D_Tam>ENU	Ctnnb1	missense_variant	p.G34E	SI20	Female
17-35922-5	KrasG12D_Tam>ENU	Ctnnb1	missense_variant	p.T41I	SI20	Female
17-35922-5	KrasG12D_Tam>ENU	Ctnnb1	missense_variant	p.S37F	SI20	Female
17-35922-6	KrasG12D_Tam>ENU	Ctnnb1	missense_variant	p.T41I	SI20	Female
17-35922-7	KrasG12D_Tam>ENU	Ctnnb1	missense_variant	p.S33Y	SI20	Female
17-35922-7	KrasG12D_Tam>ENU	Ctnnb1	missense_variant	p.S37P	SI20	Female
17-35923-1	KrasG12D_Tam>ENU	Ctnnb1	missense_variant	p.G34E	SI10	Female
17-35923-2	KrasG12D_Tam>ENU	Ctnnb1	missense_variant	p.G34E	SI10	Female
17-35923-3	KrasG12D_Tam>ENU	Ctnnb1	missense_variant	p.G34E	SI20	Female
17-35923-5	KrasG12D_Tam>ENU	Ctnnb1	missense_variant	p.S37F	SI20	Female
17-35923-6	KrasG12D_Tam>ENU	Ctnnb1	missense_variant	p.G34E	SI20	Female
17-35923-7	KrasG12D_Tam>ENU	Ctnnb1	missense_variant	p.S33A	SI30	Female
17-35924-1	KrasG12D_Tam>ENU	Ctnnb1	missense_variant	p.D32N	SI10	Female
17-35924-1	KrasG12D_Tam>ENU	Ctnnb1	missense_variant	p.D32G	SI10	Female
17-35924-2	KrasG12D_Tam>ENU	Ctnnb1	missense_variant	p.D32G	SI10	Female
17-35924-3	KrasG12D_Tam>ENU	Ctnnb1	missense_variant	p.S37F	SI10	Female
17-35924-4	KrasG12D_Tam>ENU	Ctnnb1	missense_variant	p.S37A	SI20	Female
17-35924-6	KrasG12D_Tam>ENU	Ctnnb1	missense_variant	p.G34E	SI20	Female
17-35924-7	KrasG12D_Tam>ENU	Ctnnb1	missense_variant	p.S37P	SI20	Female
17-35924-8	KrasG12D_Tam>ENU	Ctnnb1	missense_variant	p.D32G	SI20	Female
17-35924-8	KrasG12D_Tam>ENU	Ctnnb1	missense_variant&splice_region_variant	p.A80V	SI20	Female
17-35925-1	KrasG12D_Tam>ENU	Ctnnb1	missense_variant	p.T41I	SI10	Female
17-35925-3	KrasG12D_Tam>ENU	Ctnnb1	missense_variant	p.G34E	SI20	Female
17-35925-4	KrasG12D_Tam>ENU	Ctnnb1	missense_variant	p.G34E	SI20	Female
17-35925-5	KrasG12D_Tam>ENU	Ctnnb1	missense_variant	p.G34E	SI20	Female
17-35925-6	KrasG12D_Tam>ENU	Ctnnb1	missense_variant	p.T41I	SI20	Female
17-35925-7	KrasG12D_Tam>ENU	Ctnnb1	missense_variant	p.D32N	SI30	Female
17-35927-1	KrasG12D_Tam>ENU	Ctnnb1	missense_variant	p.G34E	SI10	Male
17-35927-2	KrasG12D_Tam>ENU	Ctnnb1	missense_variant	p.G34E	SI10	Male
17-38604-11	KrasG12D_Tam>ENU	Ctnnb1	missense_variant	p.G34E	SI20	Female
17-38604-12	KrasG12D_Tam>ENU	Ctnnb1	missense_variant	p.G34E	SI20	Female
17-38604-13	KrasG12D_Tam>ENU	Ctnnb1	missense_variant	p.S37F	SI20	Female
17-38604-14	KrasG12D_Tam>ENU	Ctnnb1	missense_variant	p.D32N	SI20	Female
17-38604-15	KrasG12D_Tam>ENU	Ctnnb1	missense_variant	p.S33P	SI20	Female
17-38604-16	KrasG12D_Tam>ENU	Ctnnb1	missense_variant	p.D32N	SI30	Female
17-38606-1	KrasG12D_Tam>ENU	Ctnnb1	missense_variant	p.G34E	SI10	Female
17-38606-2	KrasG12D_Tam>ENU	Ctnnb1	missense_variant	p.T41I	SI20	Female
17-38606-3	KrasG12D_Tam>ENU	Ctnnb1	missense_variant	p.G34E	SI20	Female
17-38606-5	KrasG12D_Tam>ENU	Ctnnb1	missense_variant	p.G34E	SI20	Female
17-38606-6	KrasG12D_Tam>ENU	Ctnnb1	missense_variant	p.S37P	SI20	Female
17-38606-7	KrasG12D_Tam>ENU	Ctnnb1	missense_variant	p.S37F	SI20	Female
17-38606-8	KrasG12D_Tam>ENU	Ctnnb1	missense_variant	p.D32G	SI30	Female
17-40749-12	KrasG12D_Tam>ENU	Ctnnb1	missense_variant	p.G34E	SI10	Female
17-40749-13	KrasG12D_Tam>ENU	Ctnnb1	missense_variant	p.G34E	SI10	Female
17-40749-15	KrasG12D_Tam>ENU	Ctnnb1	missense_variant	p.G34E	SI10	Female
17-40749-17	KrasG12D_Tam>ENU	Ctnnb1	missense_variant	p.G34E	SI30	Female
17-40752-11	KrasG12D_Tam>ENU	Ctnnb1	missense_variant	p.S33F	SI30	Male
17-40752-13	KrasG12D_Tam>ENU	Ctnnb1	missense_variant	p.S37F	SI40	Male
17-40752-9	KrasG12D_Tam>ENU	Ctnnb1	missense_variant	p.D32G	SI10	Male
17-45164-16	Pten-null_Tam>ENU	Ctnnb1	missense_variant	p.I35S	SI20	Female
17-45164-17	Pten-null_Tam>ENU	Ctnnb1	missense_variant	p.D32G	SI20	Female
17-51516-10	Pten-null_Tam>ENU	Ctnnb1	missense_variant	p.D32N	SI10	Male
17-51516-12	Pten-null_Tam>ENU	Ctnnb1	missense_variant	p.G34E	SI20	Male
17-51516-14	Pten-null_Tam>ENU	Ctnnb1	missense_variant	p.D32N	SI20	Male
17-51516-15	Pten-null_Tam>ENU	Ctnnb1	missense_variant	p.D32N	SI30	Male
17-51521-11	Pten-null_Tam>ENU	Ctnnb1	missense_variant	p.I35S	SI40	Female
17-51521-3	Pten-null_Tam>ENU	Ctnnb1	missense_variant	p.G34E	SI10	Female
17-51521-7	Pten-null_Tam>ENU	Ctnnb1	missense_variant	p.S37P	SI20	Female
17-51711-11	Pten-null_Tam>ENU	Ctnnb1	missense_variant	p.S37P	SI20	Female
17-51711-12	Pten-null_Tam>ENU	Ctnnb1	missense_variant	p.S37P	SI20	Female
17-51711-5	Pten-null_Tam>ENU	Ctnnb1	missense_variant	p.T41I	SI10	Female
17-51711-6	Pten-null_Tam>ENU	Ctnnb1	missense_variant	p.D32N	SI10	Female
17-51712-11	Pten-null_Tam>ENU	Ctnnb1	missense_variant	p.T41I	SI10	Male
17-51712-12	Pten-null_Tam>ENU	Ctnnb1	missense_variant	p.S37A	SI20	Male
17-51712-6	Pten-null_Tam>ENU	Ctnnb1	missense_variant	p.D32G	SI10	Male
17-51712-9	Pten-null_Tam>ENU	Ctnnb1	missense_variant	p.S37F	SI10	Male
18-19416-10	Trp53_Het_Notch1-ICD_Tam>ENU	Ctnnb1	missense_variant	p.T41I	Colon	Male
18-19416-11	Trp53_Het_Notch1-ICD_Tam>ENU	Ctnnb1	missense_variant	p.I35S	Colon	Male
18-19416-12	Trp53_Het_Notch1-ICD_Tam>ENU	Ctnnb1	missense_variant	p.I35S	Colon	Male
18-19416-13	Trp53_Het_Notch1-ICD_Tam>ENU	Ctnnb1	missense_variant	p.D32V	Colon	Male
18-19416-15	Trp53_Het_Notch1-ICD_Tam>ENU	Ctnnb1	missense_variant	p.T41I	Colon	Male
18-19416-3	Trp53_Het_Notch1-ICD_Tam>ENU	Ctnnb1	missense_variant	p.T41I	SI10	Male
18-19416-4	Trp53_Het_Notch1-ICD_Tam>ENU	Ctnnb1	missense_variant	p.S33Y	SI20	Male
18-19416-8	Trp53_Het_Notch1-ICD_Tam>ENU	Ctnnb1	missense_variant	p.D32G	Colon	Male
18-19416-9	Trp53_Het_Notch1-ICD_Tam>ENU	Ctnnb1	missense_variant	p.T41I	Colon	Male
18-19417-1	Trp53_Het_Notch1-ICD_Tam>ENU	Ctnnb1	missense_variant	p.I35S	SI10	Male
18-19417-10	Trp53_Het_Notch1-ICD_Tam>ENU	Ctnnb1	missense_variant	p.I35S	Colon	Male
18-19417-10	Trp53_Het_Notch1-ICD_Tam>ENU	Ctnnb1	missense_variant	p.T75M	Colon	Male
18-19417-11	Trp53_Het_Notch1-ICD_Tam>ENU	Ctnnb1	missense_variant	p.S33F	Colon	Male
18-19417-12	Trp53_Het_Notch1-ICD_Tam>ENU	Ctnnb1	missense_variant	p.S37F	Colon	Male
18-19417-14	Trp53_Het_Notch1-ICD_Tam>ENU	Ctnnb1	missense_variant	p.I35S	Colon	Male
18-19417-15	Trp53_Het_Notch1-ICD_Tam>ENU	Ctnnb1	missense_variant	p.S37P	Colon	Male
18-19417-16	Trp53_Het_Notch1-ICD_Tam>ENU	Ctnnb1	missense_variant	p.G34E	Colon	Male
18-19417-2	Trp53_Het_Notch1-ICD_Tam>ENU	Ctnnb1	missense_variant	p.D32G	SI10	Male
18-19417-3	Trp53_Het_Notch1-ICD_Tam>ENU	Ctnnb1	missense_variant	p.I35S	SI10	Male
18-19417-4	Trp53_Het_Notch1-ICD_Tam>ENU	Ctnnb1	missense_variant	p.G34E	SI20	Male
18-19417-6	Trp53_Het_Notch1-ICD_Tam>ENU	Ctnnb1	missense_variant	p.I35S	SI20	Male
18-19417-8	Trp53_Het_Notch1-ICD_Tam>ENU	Ctnnb1	missense_variant	p.S33F	SI40	Male
18-19417-9	Trp53_Het_Notch1-ICD_Tam>ENU	Ctnnb1	missense_variant	p.S37P	SI40	Male
18-24613-14	Control_ENU	Ctnnb1	missense_variant	p.I35S	SI10	Female
18-24613-16	Control_ENU	Ctnnb1	missense_variant	p.I35S	SI30	Female
18-24613-17	Control_ENU	Ctnnb1	missense_variant	p.G34E	SI30	Female
18-39271-1	Control_ENU	Ctnnb1	missense_variant	p.D32G	SI10	Male
18-39271-2	Control_ENU	Ctnnb1	missense_variant	p.S37P	SI10	Male
18-9097-12	Trp53-null_Tam>ENU	Ctnnb1	missense_variant	p.G34E	SI20	Male
18-9097-13	Trp53-null_Tam>ENU	Ctnnb1	missense_variant	p.D32G	SI20	Male
18-9097-16	Trp53-null_Tam>ENU	Ctnnb1	missense_variant	p.S33F	SI30	Male
18-9097-16	Trp53-null_Tam>ENU	Ctnnb1	missense_variant&splice_region_variant	p.T693S	SI30	Male
18-9097-17	Trp53-null_Tam>ENU	Ctnnb1	missense_variant	p.D32G	SI20	Male
14-21885-3	Control_ENU	Ntrk3	missense_variant	p.I728R	SI	Female
15-34685-16	Control_ENU	Ntrk3	missense_variant	p.L746F	SI30	Male
15-4598-6	Control_ENU	Ntrk3	missense_variant&splice_region_variant	p.R156G	SI40	Female
15-4598-9	Control_ENU	Ntrk3	missense_variant	p.P797S	SI10	Female
16-20279-17	Control_ENU	Ntrk3	missense_variant	p.N66I	SI10	Male
16-20279-21	Control_ENU	Ntrk3	missense_variant	p.V297D	SI30	Male
17-18690-1	Trp53-null_Tam>ENU	Ntrk3	stop_gained	p.K804*	SI10	Female
17-18700-2	Trp53-null_Tam>ENU	Ntrk3	missense_variant	p.E590V	SI10	Female
17-18700-4	Trp53-null_Tam>ENU	Ntrk3	missense_variant	p.P304L	SI20	Female
17-27519-4	Fbxw7-null_Tam>ENU	Ntrk3	missense_variant	p.E360G	SI	Male
17-27519-6	Fbxw7-null_Tam>ENU	Ntrk3	stop_gained	p.Q643*	SI	Male
17-28417-1	Fbxw7-null_Tam>ENU	Ntrk3	splice_acceptor_variant	NA	SI	Male
17-28417-15	Fbxw7-null_Tam>ENU	Ntrk3	missense_variant	p.E474G	SI	Male
17-28417-6	Fbxw7-null_Tam>ENU	Ntrk3	missense_variant	p.V569L	SI	Male
17-35923-1	KrasG12D_Tam>ENU	Ntrk3	missense_variant	p.L639I	SI10	Female
17-35925-3	KrasG12D_Tam>ENU	Ntrk3	splice_donor_variant	NA	SI20	Female
17-35927-3	KrasG12D_Tam>ENU	Ntrk3	missense_variant	p.D412V	SI10	Male
17-35927-3	KrasG12D_Tam>ENU	Ntrk3	splice_donor_variant	NA	SI10	Male
17-38604-12	KrasG12D_Tam>ENU	Ntrk3	missense_variant	p.P797S	SI20	Female
17-38604-14	KrasG12D_Tam>ENU	Ntrk3	missense_variant	p.L333P	SI20	Female
17-38606-4	KrasG12D_Tam>ENU	Ntrk3	missense_variant	p.M292L	SI20	Female
17-51521-4	Pten-null_Tam>ENU	Ntrk3	missense_variant	p.H674N	SI20	Female
17-51711-7	Pten-null_Tam>ENU	Ntrk3	missense_variant	p.P7L	SI10	Female
18-19417-1	Trp53_Het_Notch1-ICD_Tam>ENU	Ntrk3	missense_variant	p.S113T	SI10	Male
18-24613-15	Control_ENU	Ntrk3	missense_variant	p.A380V	SI20	Female
18-39271-1	Control_ENU	Ntrk3	missense_variant	p.P756S	SI10	Male
18-9097-16	Trp53-null_Tam>ENU	Ntrk3	missense_variant	p.G713E	SI30	Male
16-20277-27	Control_ENU	Ros1	missense_variant	p.Y1452N	SI10	Female
16-20279-17	Control_ENU	Ros1	stop_gained	p.Y1082*	SI10	Male
16-20279-24	Control_ENU	Ros1	splice_acceptor_variant	NA	SI20	Male
17-17654-4	Trp53-null_Tam>ENU	Ros1	missense_variant	p.F749I	SI30	Male
17-18690-6	Trp53-null_Tam>ENU	Ros1	stop_gained	p.W1637*	SI20	Female
17-18698-1	Trp53-null_Tam>ENU	Ros1	missense_variant	p.G1620D	SI20	Female
17-18698-2	Trp53-null_Tam>ENU	Ros1	missense_variant	p.T1872N	SI20	Female
17-18698-5	Trp53-null_Tam>ENU	Ros1	splice_donor_variant	NA	SI20	Female
17-18698-7	Trp53-null_Tam>ENU	Ros1	missense_variant	p.V645A	SI50	Female
17-18700-3	Trp53-null_Tam>ENU	Ros1	missense_variant	p.Q485P	SI10	Female
17-18703-2	Trp53-null_Tam>ENU	Ros1	missense_variant	p.V621F	SI20	Male
17-18703-3	Trp53-null_Tam>ENU	Ros1	missense_variant	p.I1389K	SI20	Male
17-18703-5	Trp53-null_Tam>ENU	Ros1	splice_donor_variant	NA	SI40	Male
17-18703-5	Trp53-null_Tam>ENU	Ros1	missense_variant	p.P566S	SI40	Male
17-18703-5	Trp53-null_Tam>ENU	Ros1	missense_variant&splice_region_variant	p.P1037S	SI40	Male
17-18703-6	Trp53-null_Tam>ENU	Ros1	missense_variant	p.G1579E	SI50	Male
17-18703-6	Trp53-null_Tam>ENU	Ros1	missense_variant	p.V1704I	SI50	Male
17-18703-7	Trp53-null_Tam>ENU	Ros1	missense_variant	p.G1131E	Colon	Male
17-27519-2	Fbxw7-null_Tam>ENU	Ros1	missense_variant	p.M675K	SI	Male
17-28417-15	Fbxw7-null_Tam>ENU	Ros1	missense_variant	p.V25A	SI	Male
17-28417-17	Fbxw7-null_Tam>ENU	Ros1	stop_gained	p.L784*	SI	Male
17-28417-19	Fbxw7-null_Tam>ENU	Ros1	stop_gained	p.R1903*	SI	Male
17-28417-19	Fbxw7-null_Tam>ENU	Ros1	missense_variant	p.S100N	SI	Male
17-28417-2	Fbxw7-null_Tam>ENU	Ros1	missense_variant	p.G121E	SI	Male
17-28417-3	Fbxw7-null_Tam>ENU	Ros1	missense_variant	p.V347G	SI	Male
17-28417-4	Fbxw7-null_Tam>ENU	Ros1	stop_gained	p.Q422*	SI	Male
17-28417-5	Fbxw7-null_Tam>ENU	Ros1	missense_variant	p.C1322S	SI	Male
17-35922-3	KrasG12D_Tam>ENU	Ros1	missense_variant	p.E694K	SI10	Female
17-35922-5	KrasG12D_Tam>ENU	Ros1	stop_gained	p.K1367*	SI20	Female
17-35924-1	KrasG12D_Tam>ENU	Ros1	missense_variant	p.V401D	SI10	Female
17-35924-8	KrasG12D_Tam>ENU	Ros1	missense_variant	p.E1936G	SI20	Female
17-38604-11	KrasG12D_Tam>ENU	Ros1	missense_variant	p.W302R	SI20	Female
17-38606-4	KrasG12D_Tam>ENU	Ros1	missense_variant	p.T619S	SI20	Female
17-38606-8	KrasG12D_Tam>ENU	Ros1	missense_variant	p.S462N	SI30	Female
17-38606-8	KrasG12D_Tam>ENU	Ros1	missense_variant	p.E1582K	SI30	Female
17-40749-15	KrasG12D_Tam>ENU	Ros1	missense_variant	p.G2141E	SI10	Female
17-40752-10	KrasG12D_Tam>ENU	Ros1	splice_donor_variant	NA	SI10	Male
17-45164-16	Pten-null_Tam>ENU	Ros1	missense_variant	p.M885K	SI20	Female
17-51516-11	Pten-null_Tam>ENU	Ros1	missense_variant	p.T1923I	SI20	Male
17-51521-1	Pten-null_Tam>ENU	Ros1	splice_donor_variant	NA	SI10	Female
17-51521-2	Pten-null_Tam>ENU	Ros1	missense_variant	p.Q1514L	SI10	Female
17-51521-3	Pten-null_Tam>ENU	Ros1	missense_variant	p.S1885F	SI10	Female
17-51521-7	Pten-null_Tam>ENU	Ros1	missense_variant&splice_region_variant	p.I338V	SI20	Female
17-51521-7	Pten-null_Tam>ENU	Ros1	missense_variant	p.E1986A	SI20	Female
17-51711-10	Pten-null_Tam>ENU	Ros1	missense_variant	p.L316M	SI20	Female
17-51711-8	Pten-null_Tam>ENU	Ros1	missense_variant	p.Q1414L	SI20	Female
17-51712-10	Pten-null_Tam>ENU	Ros1	missense_variant	p.T718S	SI10	Male
17-51712-10	Pten-null_Tam>ENU	Ros1	missense_variant	p.E2174K	SI10	Male
17-51712-14	Pten-null_Tam>ENU	Ros1	missense_variant	p.T353I	SI20	Male
17-51712-8	Pten-null_Tam>ENU	Ros1	missense_variant	p.I1958K	SI10	Male
18-19416-4	Trp53_Het_Notch1-ICD_Tam>ENU	Ros1	missense_variant	p.V426A	SI20	Male
18-19417-12	Trp53_Het_Notch1-ICD_Tam>ENU	Ros1	missense_variant	p.G237D	Colon	Male
18-19417-2	Trp53_Het_Notch1-ICD_Tam>ENU	Ros1	missense_variant	p.P2014S	SI10	Male
18-19417-6	Trp53_Het_Notch1-ICD_Tam>ENU	Ros1	missense_variant	p.D47G	SI20	Male
18-24613-13	Control_ENU	Ros1	missense_variant	p.D2055N	SI10	Female
18-39271-5	Control_ENU	Ros1	missense_variant	p.Y1118F	SI20	Male
18-9097-14	Trp53-null_Tam>ENU	Ros1	missense_variant	p.I879F	SI20	Male
18-9097-16	Trp53-null_Tam>ENU	Ros1	stop_gained	p.Q1685*	SI30	Male
18-9097-16	Trp53-null_Tam>ENU	Ros1	splice_donor_variant	NA	SI30	Male

## Sheet: Fig_1h
Cohort	Wnt_driver	count
ApcHet_Tam_ENU	Both	2
Control_ENU	Both	3
Fbxw7-null_Tam>ENU	Both	2
KrasG12D_Tam>ENU	Both	8
Notch1-ICD_Tam>ENU	Both	1
Trp53-null_Tam>ENU	Both	5
Trp53_Het_Notch1-ICD_Tam>ENU	Both	1
Pten-null_Tam>ENU	Both	0
ApcHet_Tam_ENU	Apc_only	26
Control_ENU	Apc_only	25
Fbxw7-null_Tam>ENU	Apc_only	12
KrasG12D_Tam>ENU	Apc_only	16
Notch1-ICD_Tam>ENU	Apc_only	1
Trp53-null_Tam>ENU	Apc_only	11
Trp53_Het_Notch1-ICD_Tam>ENU	Apc_only	12
Pten-null_Tam>ENU	Apc_only	36
ApcHet_Tam_ENU	Ctnnb1_only	0
Control_ENU	Ctnnb1_only	14
Fbxw7-null_Tam>ENU	Ctnnb1_only	41
KrasG12D_Tam>ENU	Ctnnb1_only	141
Notch1-ICD_Tam>ENU	Ctnnb1_only	10
Trp53-null_Tam>ENU	Ctnnb1_only	20
Trp53_Het_Notch1-ICD_Tam>ENU	Ctnnb1_only	28
Pten-null_Tam>ENU	Ctnnb1_only	23
ApcHet_Tam_ENU	unknown	1
Control_ENU	unknown	1
Fbxw7-null_Tam>ENU	unknown	0
KrasG12D_Tam>ENU	unknown	0
Notch1-ICD_Tam>ENU	unknown	0
Trp53-null_Tam>ENU	unknown	2
Trp53_Het_Notch1-ICD_Tam>ENU	unknown	1
Pten-null_Tam>ENU	unknown	1

## Sheet: Fig_1i
Cohort	clonality_status	n_tumours
ApcHet_Tam_ENU	polyclonal	16
ApcHet_Tam_ENU	monoclonal	12
Control_ENU	monoclonal	38
Control_ENU	polyclonal	4
Fbxw7-null_Tam>ENU	monoclonal	39
Fbxw7-null_Tam>ENU	polyclonal	16
KrasG12D_Tam>ENU	monoclonal	113
KrasG12D_Tam>ENU	polyclonal	52
Notch1-ICD_Tam>ENU	polyclonal	2
Notch1-ICD_Tam>ENU	monoclonal	10
Pten-null_Tam>ENU	monoclonal	55
Pten-null_Tam>ENU	polyclonal	4
Trp53_Het_Notch1-ICD_Tam>ENU	monoclonal	36
Trp53_Het_Notch1-ICD_Tam>ENU	polyclonal	5
Trp53-null_Tam>ENU	polyclonal	7
Trp53-null_Tam>ENU	monoclonal	29

## Sheet: Fig_1j
Cohort	ratio_Apc_Total
ApcHet_Tam_ENU	1068.16
Control_ENU	1
Fbxw7-null_Tam>ENU	19.83
KrasG12D_Tam>ENU	58.26
Notch1-ICD_Tam>ENU	1.25
Pten-null_Tam>ENU	5.21
Trp53-null_Tam>ENU	7.58
Trp53_Het_Notch1-ICD_Tam>ENU	5.96

## Sheet: Fig_1k
Cohort	ratio_Ctnnb1_Total
ApcHet_Tam_ENU	125.67
Control_ENU	1
Fbxw7-null_Tam>ENU	100.34
KrasG12D_Tam>ENU	595.73
Notch1-ICD_Tam>ENU	11.3
Pten-null_Tam>ENU	5.48
Trp53-null_Tam>ENU	19.52
Trp53_Het_Notch1-ICD_Tam>ENU	21.9
