# Supplementary material for: Decay of driver mutations shapes the landscape of intestinal transformation
Source: Nature. 2025 Dec 3;649(8097):729–38. doi: 10.1038/s41586-025-09762-w (PMC12804087; doi:10.1038/s41586-025-09762-w)
Supplement: Supplementary file 6 — Source Data Fig. 2 [file 41586_2025_9762_MOESM6_ESM.xlsx]

## Sheet: Fig_2a
sample	AA_change	Mutation_type	Cohort	Location	Seq_method
14-21885-1	p.I35S	missense_variant	Control_ENU	SI	Exome_seq
14-21885-3	p.S37F	missense_variant	Control_ENU	SI	Exome_seq
14-21885-3	p.S37P	missense_variant	Control_ENU	SI	Exome_seq
14-21885-4	p.G34E	missense_variant	Control_ENU	SI	Exome_seq
14-21885-5	p.S37P	missense_variant	Control_ENU	SI	Exome_seq
14-21885-7	p.T41I	missense_variant	Control_ENU	SI	Exome_seq
15-4598-10	p.I35S	missense_variant	Control_ENU	SI10	Exome_seq
15-4598-4	p.D32N	missense_variant	Control_ENU	SI10	Exome_seq
15-34685-15	p.T41I	missense_variant	Control_ENU	SI10	Exome_seq
15-34685-16	p.D32G	missense_variant	Control_ENU	SI30	Exome_seq
16-20279-17	p.I35S	missense_variant	Control_ENU	SI10	Exome_seq
16-20279-21	p.I35S	missense_variant	Control_ENU	SI30	Exome_seq
16-20279-22	p.S33F	missense_variant	Control_ENU	SI30	Exome_seq
18-24613-14	p.I35S	missense_variant	Control_ENU	SI10	Exome_seq
18-24613-16	p.I35S	missense_variant	Control_ENU	SI30	Exome_seq
18-24613-17	p.G34E	missense_variant	Control_ENU	SI30	Exome_seq
18-39271-1	p.D32G	missense_variant	Control_ENU	SI10	Exome_seq
18-39271-2	p.S37P	missense_variant	Control_ENU	SI10	Exome_seq
19-53475-6	p.G34R	missense_variant	ApcHet_Tam_ENU	SI20	Amplicon_seq
17-35922-1	p.T41I	missense_variant	KrasG12D_Tam>ENU	SI10	Exome_seq
17-35922-2	p.S37F	missense_variant	KrasG12D_Tam>ENU	SI10	Exome_seq
17-35922-3	p.G34E	missense_variant	KrasG12D_Tam>ENU	SI10	Exome_seq
17-35922-4	p.G34E	missense_variant	KrasG12D_Tam>ENU	SI20	Exome_seq
17-35922-5	p.T41I	missense_variant	KrasG12D_Tam>ENU	SI20	Exome_seq
17-35922-5	p.S37F	missense_variant	KrasG12D_Tam>ENU	SI20	Exome_seq
17-35922-6	p.T41I	missense_variant	KrasG12D_Tam>ENU	SI20	Exome_seq
17-35922-7	p.S33Y	missense_variant	KrasG12D_Tam>ENU	SI20	Exome_seq
17-35922-7	p.S37P	missense_variant	KrasG12D_Tam>ENU	SI20	Exome_seq
17-35923-1	p.G34E	missense_variant	KrasG12D_Tam>ENU	SI10	Exome_seq
17-35923-2	p.G34E	missense_variant	KrasG12D_Tam>ENU	SI10	Exome_seq
17-35923-3	p.G34E	missense_variant	KrasG12D_Tam>ENU	SI20	Exome_seq
17-35923-5	p.S37F	missense_variant	KrasG12D_Tam>ENU	SI20	Exome_seq
17-35923-6	p.G34E	missense_variant	KrasG12D_Tam>ENU	SI20	Exome_seq
17-35923-7	p.S33A	missense_variant	KrasG12D_Tam>ENU	SI30	Exome_seq
17-35924-1	p.D32N	missense_variant	KrasG12D_Tam>ENU	SI10	Exome_seq
17-35924-1	p.D32G	missense_variant	KrasG12D_Tam>ENU	SI10	Exome_seq
17-35924-2	p.D32G	missense_variant	KrasG12D_Tam>ENU	SI10	Exome_seq
17-35924-3	p.S37F	missense_variant	KrasG12D_Tam>ENU	SI10	Exome_seq
17-35924-4	p.S37A	missense_variant	KrasG12D_Tam>ENU	SI20	Exome_seq
17-35924-6	p.G34E	missense_variant	KrasG12D_Tam>ENU	SI20	Exome_seq
17-35924-7	p.S37P	missense_variant	KrasG12D_Tam>ENU	SI20	Exome_seq
17-35924-8	p.D32G	missense_variant	KrasG12D_Tam>ENU	SI20	Exome_seq
17-35925-1	p.T41I	missense_variant	KrasG12D_Tam>ENU	SI10	Exome_seq
17-35925-3	p.G34E	missense_variant	KrasG12D_Tam>ENU	SI20	Exome_seq
17-35925-4	p.G34E	missense_variant	KrasG12D_Tam>ENU	SI20	Exome_seq
17-35925-5	p.G34E	missense_variant	KrasG12D_Tam>ENU	SI20	Exome_seq
17-35925-6	p.T41I	missense_variant	KrasG12D_Tam>ENU	SI20	Exome_seq
17-35925-7	p.D32N	missense_variant	KrasG12D_Tam>ENU	SI30	Exome_seq
17-35927-1	p.G34E	missense_variant	KrasG12D_Tam>ENU	SI10	Exome_seq
17-35927-2	p.G34E	missense_variant	KrasG12D_Tam>ENU	SI10	Exome_seq
17-38604-11	p.G34E	missense_variant	KrasG12D_Tam>ENU	SI20	Exome_seq
17-38604-12	p.G34E	missense_variant	KrasG12D_Tam>ENU	SI20	Exome_seq
17-38604-13	p.S37F	missense_variant	KrasG12D_Tam>ENU	SI20	Exome_seq
17-38604-14	p.D32N	missense_variant	KrasG12D_Tam>ENU	SI20	Exome_seq
17-38604-15	p.S33P	missense_variant	KrasG12D_Tam>ENU	SI20	Exome_seq
17-38604-16	p.D32N	missense_variant	KrasG12D_Tam>ENU	SI30	Exome_seq
17-38606-1	p.G34E	missense_variant	KrasG12D_Tam>ENU	SI10	Exome_seq
17-38606-2	p.T41I	missense_variant	KrasG12D_Tam>ENU	SI20	Exome_seq
17-38606-3	p.G34E	missense_variant	KrasG12D_Tam>ENU	SI20	Exome_seq
17-38606-5	p.G34E	missense_variant	KrasG12D_Tam>ENU	SI20	Exome_seq
17-38606-6	p.S37P	missense_variant	KrasG12D_Tam>ENU	SI20	Exome_seq
17-38606-7	p.S37F	missense_variant	KrasG12D_Tam>ENU	SI20	Exome_seq
17-38606-8	p.D32G	missense_variant	KrasG12D_Tam>ENU	SI30	Exome_seq
17-40749-12	p.G34E	missense_variant	KrasG12D_Tam>ENU	SI10	Exome_seq
17-40749-13	p.G34E	missense_variant	KrasG12D_Tam>ENU	SI10	Exome_seq
17-40749-15	p.G34E	missense_variant	KrasG12D_Tam>ENU	SI10	Exome_seq
17-40749-17	p.G34E	missense_variant	KrasG12D_Tam>ENU	SI30	Exome_seq
17-40752-11	p.S33F	missense_variant	KrasG12D_Tam>ENU	SI30	Exome_seq
17-40752-13	p.S37F	missense_variant	KrasG12D_Tam>ENU	SI40	Exome_seq
17-40752-9	p.D32G	missense_variant	KrasG12D_Tam>ENU	SI10	Exome_seq
DWVL2.1b_10	p.S33P	missense_variant	KrasG12D_Tam>ENU	SI10	Amplicon_seq
DWVL2.1b_12	p.T41I	missense_variant	KrasG12D_Tam>ENU	SI10	Amplicon_seq
DWVL2.1b_14	p.S37P	missense_variant	KrasG12D_Tam>ENU	SI10	Amplicon_seq
DWVL2.1b_15	p.G34E	missense_variant	KrasG12D_Tam>ENU	SI10	Amplicon_seq
DWVL2.1b_17	p.G34E	missense_variant	KrasG12D_Tam>ENU	SI10	Amplicon_seq
DWVL2.1b_18	p.S37A	missense_variant	KrasG12D_Tam>ENU	SI10	Amplicon_seq
DWVL2.1b_19	p.S33F	missense_variant	KrasG12D_Tam>ENU	SI20	Amplicon_seq
DWVL2.1b_2	p.G34V	missense_variant	KrasG12D_Tam>ENU	SI10	Amplicon_seq
DWVL2.1b_21	p.S33P	missense_variant	KrasG12D_Tam>ENU	SI20	Amplicon_seq
DWVL2.1b_21	p.T41I	missense_variant	KrasG12D_Tam>ENU	SI20	Amplicon_seq
DWVL2.1b_22	p.S33F	missense_variant	KrasG12D_Tam>ENU	SI20	Amplicon_seq
DWVL2.1b_22	p.S37F	missense_variant	KrasG12D_Tam>ENU	SI20	Amplicon_seq
DWVL2.1b_22	p.T41I	missense_variant	KrasG12D_Tam>ENU	SI20	Amplicon_seq
DWVL2.1b_25	p.D32E	missense_variant	KrasG12D_Tam>ENU	SI20	Amplicon_seq
DWVL2.1b_25	p.S33P	missense_variant	KrasG12D_Tam>ENU	SI20	Amplicon_seq
DWVL2.1b_25	p.S37F	missense_variant	KrasG12D_Tam>ENU	SI20	Amplicon_seq
DWVL2.1b_26	p.S37F	missense_variant	KrasG12D_Tam>ENU	SI20	Amplicon_seq
DWVL2.1b_27	p.D32E	missense_variant	KrasG12D_Tam>ENU	SI20	Amplicon_seq
DWVL2.1b_27	p.T41I	missense_variant	KrasG12D_Tam>ENU	SI20	Amplicon_seq
DWVL2.1b_28	p.S37F	missense_variant	KrasG12D_Tam>ENU	SI20	Amplicon_seq
DWVL2.1b_28	p.T41I	missense_variant	KrasG12D_Tam>ENU	SI20	Amplicon_seq
DWVL2.1b_29	p.S33F	missense_variant	KrasG12D_Tam>ENU	SI20	Amplicon_seq
DWVL2.1b_3	p.S37F	missense_variant	KrasG12D_Tam>ENU	SI10	Amplicon_seq
DWVL2.1b_31	p.G34E	missense_variant	KrasG12D_Tam>ENU	SI20	Amplicon_seq
DWVL2.1b_32	p.S33P	missense_variant	KrasG12D_Tam>ENU	SI20	Amplicon_seq
DWVL2.1b_32	p.G34E	missense_variant	KrasG12D_Tam>ENU	SI20	Amplicon_seq
DWVL2.1b_33	p.S33F	missense_variant	KrasG12D_Tam>ENU	SI20	Amplicon_seq
DWVL2.1b_33	p.T41I	missense_variant	KrasG12D_Tam>ENU	SI20	Amplicon_seq
DWVL2.1b_34	p.G34R	missense_variant	KrasG12D_Tam>ENU	SI20	Amplicon_seq
DWVL2.1b_36	p.S37F	missense_variant	KrasG12D_Tam>ENU	SI20	Amplicon_seq
DWVL2.1b_37	p.S33F	missense_variant	KrasG12D_Tam>ENU	SI20	Amplicon_seq
DWVL2.1b_38	p.G34E	missense_variant	KrasG12D_Tam>ENU	SI20	Amplicon_seq
DWVL2.1b_39	p.G34E	missense_variant	KrasG12D_Tam>ENU	SI20	Amplicon_seq
DWVL2.1b_39	p.S37P	missense_variant	KrasG12D_Tam>ENU	SI20	Amplicon_seq
DWVL2.1b_4	p.S37F	missense_variant	KrasG12D_Tam>ENU	SI10	Amplicon_seq
DWVL2.1b_40	p.G34E	missense_variant	KrasG12D_Tam>ENU	SI20	Amplicon_seq
DWVL2.1b_41	p.G34E	missense_variant	KrasG12D_Tam>ENU	SI20	Amplicon_seq
DWVL2.1b_42	p.S33F	missense_variant	KrasG12D_Tam>ENU	SI20	Amplicon_seq
DWVL2.1b_42	p.G34E	missense_variant	KrasG12D_Tam>ENU	SI20	Amplicon_seq
DWVL2.1b_44	p.G34E	missense_variant	KrasG12D_Tam>ENU	SI20	Amplicon_seq
DWVL2.1b_44	p.T41I	missense_variant	KrasG12D_Tam>ENU	SI20	Amplicon_seq
DWVL2.1b_45	p.G34E	missense_variant	KrasG12D_Tam>ENU	SI20	Amplicon_seq
DWVL2.1b_46	p.G34E	missense_variant	KrasG12D_Tam>ENU	SI20	Amplicon_seq
DWVL2.1b_47	p.D32E	missense_variant	KrasG12D_Tam>ENU	SI20	Amplicon_seq
DWVL2.1b_47	p.S37F	missense_variant	KrasG12D_Tam>ENU	SI20	Amplicon_seq
DWVL2.1b_48	p.G34E	missense_variant	KrasG12D_Tam>ENU	SI20	Amplicon_seq
DWVL2.1b_49	p.S33P	missense_variant	KrasG12D_Tam>ENU	SI20	Amplicon_seq
DWVL2.1b_5	p.I35S	missense_variant	KrasG12D_Tam>ENU	SI10	Amplicon_seq
DWVL2.1b_50	p.G34E	missense_variant	KrasG12D_Tam>ENU	SI20	Amplicon_seq
DWVL2.1b_50	p.T41I	missense_variant	KrasG12D_Tam>ENU	SI20	Amplicon_seq
DWVL2.1b_51	p.G34E	missense_variant	KrasG12D_Tam>ENU	SI20	Amplicon_seq
DWVL2.1b_52	p.D32G	missense_variant	KrasG12D_Tam>ENU	SI20	Amplicon_seq
DWVL2.1b_54	p.S33F	missense_variant	KrasG12D_Tam>ENU	SI20	Amplicon_seq
DWVL2.1b_54	p.G34E	missense_variant	KrasG12D_Tam>ENU	SI20	Amplicon_seq
DWVL2.1b_56	p.G34E	missense_variant	KrasG12D_Tam>ENU	SI20	Amplicon_seq
DWVL2.1b_57	p.D32G	missense_variant	KrasG12D_Tam>ENU	SI20	Amplicon_seq
DWVL2.1b_58	p.G34E	missense_variant	KrasG12D_Tam>ENU	SI20	Amplicon_seq
DWVL2.1b_59	p.G34E	missense_variant	KrasG12D_Tam>ENU	SI20	Amplicon_seq
DWVL2.1b_6	p.G34E	missense_variant	KrasG12D_Tam>ENU	SI10	Amplicon_seq
DWVL2.1b_60	p.S33F	missense_variant	KrasG12D_Tam>ENU	SI20	Amplicon_seq
DWVL2.1b_60	p.G34E	missense_variant	KrasG12D_Tam>ENU	SI20	Amplicon_seq
DWVL2.1b_60	p.T41I	missense_variant	KrasG12D_Tam>ENU	SI20	Amplicon_seq
DWVL2.1b_61	p.S33P	missense_variant	KrasG12D_Tam>ENU	SI30	Amplicon_seq
DWVL2.1b_61	p.T41I	missense_variant	KrasG12D_Tam>ENU	SI30	Amplicon_seq
DWVL2.1b_62	p.G34E	missense_variant	KrasG12D_Tam>ENU	SI30	Amplicon_seq
DWVL2.1b_63	p.G34E	missense_variant	KrasG12D_Tam>ENU	SI30	Amplicon_seq
DWVL2.1b_64	p.G34E	missense_variant	KrasG12D_Tam>ENU	SI30	Amplicon_seq
DWVL2.1b_65	p.S37P	missense_variant	KrasG12D_Tam>ENU	SI30	Amplicon_seq
DWVL2.1b_66	p.I35S	missense_variant	KrasG12D_Tam>ENU	SI30	Amplicon_seq
DWVL2.1b_67	p.G34E	missense_variant	KrasG12D_Tam>ENU	SI30	Amplicon_seq
DWVL2.1b_67	p.T41I	missense_variant	KrasG12D_Tam>ENU	SI30	Amplicon_seq
DWVL2.1b_68	p.S33P	missense_variant	KrasG12D_Tam>ENU	SI30	Amplicon_seq
DWVL2.1b_7	p.T41I	missense_variant	KrasG12D_Tam>ENU	SI10	Amplicon_seq
DWVL2.2i_1	p.S33P	missense_variant	KrasG12D_Tam>ENU	SI10	Amplicon_seq
DWVL2.2i_1	p.S33F	missense_variant	KrasG12D_Tam>ENU	SI10	Amplicon_seq
DWVL2.2i_1	p.T41I	missense_variant	KrasG12D_Tam>ENU	SI10	Amplicon_seq
DWVL2.2i_12	p.T41I	missense_variant	KrasG12D_Tam>ENU	SI10	Amplicon_seq
DWVL2.2i_13	p.T41I	missense_variant	KrasG12D_Tam>ENU	SI10	Amplicon_seq
DWVL2.2i_15	p.S33F	missense_variant	KrasG12D_Tam>ENU	SI10	Amplicon_seq
DWVL2.2i_16	p.S45F	missense_variant	KrasG12D_Tam>ENU	SI10	Amplicon_seq
DWVL2.2i_17	p.T41I	missense_variant	KrasG12D_Tam>ENU	SI10	Amplicon_seq
DWVL2.2i_18	p.I35S	missense_variant	KrasG12D_Tam>ENU	SI10	Amplicon_seq
DWVL2.2i_19	p.I35S	missense_variant	KrasG12D_Tam>ENU	SI10	Amplicon_seq
DWVL2.2i_2	p.T41I	missense_variant	KrasG12D_Tam>ENU	SI10	Amplicon_seq
DWVL2.2i_21	p.T41I	missense_variant	KrasG12D_Tam>ENU	SI10	Amplicon_seq
DWVL2.2i_23	p.D32G	missense_variant	KrasG12D_Tam>ENU	SI20	Amplicon_seq
DWVL2.2i_23	p.T41I	missense_variant	KrasG12D_Tam>ENU	SI20	Amplicon_seq
DWVL2.2i_24	p.T41I	missense_variant	KrasG12D_Tam>ENU	SI20	Amplicon_seq
DWVL2.2i_25	p.D32N	missense_variant	KrasG12D_Tam>ENU	SI20	Amplicon_seq
DWVL2.2i_26	p.D32G	missense_variant	KrasG12D_Tam>ENU	SI20	Amplicon_seq
DWVL2.2i_27	p.S37F	missense_variant	KrasG12D_Tam>ENU	SI20	Amplicon_seq
DWVL2.2i_28	p.G34E	missense_variant	KrasG12D_Tam>ENU	SI20	Amplicon_seq
DWVL2.2i_29	p.S33F	missense_variant	KrasG12D_Tam>ENU	SI20	Amplicon_seq
DWVL2.2i_29	p.G34E	missense_variant	KrasG12D_Tam>ENU	SI20	Amplicon_seq
DWVL2.2i_3	p.G34E	missense_variant	KrasG12D_Tam>ENU	SI10	Amplicon_seq
DWVL2.2i_30	p.D32G	missense_variant	KrasG12D_Tam>ENU	SI20	Amplicon_seq
DWVL2.2i_30	p.S37P	missense_variant	KrasG12D_Tam>ENU	SI20	Amplicon_seq
DWVL2.2i_30	p.S37F	missense_variant	KrasG12D_Tam>ENU	SI20	Amplicon_seq
DWVL2.2i_30	p.T41I	missense_variant	KrasG12D_Tam>ENU	SI20	Amplicon_seq
DWVL2.2i_33	p.S37F	missense_variant	KrasG12D_Tam>ENU	SI20	Amplicon_seq
DWVL2.2i_34	p.T41I	missense_variant	KrasG12D_Tam>ENU	SI20	Amplicon_seq
DWVL2.2i_35	p.D32G	missense_variant	KrasG12D_Tam>ENU	SI20	Amplicon_seq
DWVL2.2i_36	p.D32G	missense_variant	KrasG12D_Tam>ENU	SI20	Amplicon_seq
DWVL2.2i_37	p.D32V	missense_variant	KrasG12D_Tam>ENU	SI20	Amplicon_seq
DWVL2.2i_39	p.D32N	missense_variant	KrasG12D_Tam>ENU	SI20	Amplicon_seq
DWVL2.2i_40	p.T41I	missense_variant	KrasG12D_Tam>ENU	SI20	Amplicon_seq
DWVL2.2i_41	p.S33P	missense_variant	KrasG12D_Tam>ENU	SI20	Amplicon_seq
DWVL2.2i_41	p.T41A	missense_variant	KrasG12D_Tam>ENU	SI20	Amplicon_seq
DWVL2.2i_41	p.T41I	missense_variant	KrasG12D_Tam>ENU	SI20	Amplicon_seq
DWVL2.2i_42	p.S33A	missense_variant	KrasG12D_Tam>ENU	SI20	Amplicon_seq
DWVL2.2i_43	p.S37F	missense_variant	KrasG12D_Tam>ENU	SI20	Amplicon_seq
DWVL2.2i_45	p.T41I	missense_variant	KrasG12D_Tam>ENU	SI20	Amplicon_seq
DWVL2.2i_46	p.D32G	missense_variant	KrasG12D_Tam>ENU	SI20	Amplicon_seq
DWVL2.2i_47	p.S37F	missense_variant	KrasG12D_Tam>ENU	SI20	Amplicon_seq
DWVL2.2i_48	p.T41I	missense_variant	KrasG12D_Tam>ENU	SI20	Amplicon_seq
DWVL2.2i_5	p.D32N	missense_variant	KrasG12D_Tam>ENU	SI10	Amplicon_seq
DWVL2.2i_50	p.D32N	missense_variant	KrasG12D_Tam>ENU	SI20	Amplicon_seq
DWVL2.2i_50	p.D32G	missense_variant	KrasG12D_Tam>ENU	SI20	Amplicon_seq
DWVL2.2i_50	p.S37Y	missense_variant	KrasG12D_Tam>ENU	SI20	Amplicon_seq
DWVL2.2i_52	p.D32N	missense_variant	KrasG12D_Tam>ENU	SI20	Amplicon_seq
DWVL2.2i_54	p.D32N	missense_variant	KrasG12D_Tam>ENU	SI20	Amplicon_seq
DWVL2.2i_54	p.T41I	missense_variant	KrasG12D_Tam>ENU	SI20	Amplicon_seq
DWVL2.2i_55	p.G34R	missense_variant	KrasG12D_Tam>ENU	SI20	Amplicon_seq
DWVL2.2i_57	p.S37P	missense_variant	KrasG12D_Tam>ENU	SI30	Amplicon_seq
DWVL2.2i_59	p.G34E	missense_variant	KrasG12D_Tam>ENU	SI30	Amplicon_seq
DWVL2.2i_59	p.T41I	missense_variant	KrasG12D_Tam>ENU	SI30	Amplicon_seq
DWVL2.2i_6	p.T41I	missense_variant	KrasG12D_Tam>ENU	SI10	Amplicon_seq
DWVL2.2i_63	p.D32N	missense_variant	KrasG12D_Tam>ENU	SI10	Amplicon_seq
DWVL2.2i_63	p.G34V	missense_variant	KrasG12D_Tam>ENU	SI10	Amplicon_seq
DWVL2.2i_63	p.T41I	missense_variant	KrasG12D_Tam>ENU	SI10	Amplicon_seq
DWVL2.2i_7	p.D32G	missense_variant	KrasG12D_Tam>ENU	SI10	Amplicon_seq
DWVL2.2i_8	p.T41I	missense_variant	KrasG12D_Tam>ENU	SI10	Amplicon_seq
DWVL2.2i_9	p.S37F	missense_variant	KrasG12D_Tam>ENU	SI10	Amplicon_seq
DWVL2.2i_9	p.T41I	missense_variant	KrasG12D_Tam>ENU	SI10	Amplicon_seq
18-9097-12	p.G34E	missense_variant	Trp53-null_Tam>ENU	SI20	Exome_seq
18-9097-13	p.D32G	missense_variant	Trp53-null_Tam>ENU	SI20	Exome_seq
18-9097-16	p.S33F	missense_variant	Trp53-null_Tam>ENU	SI30	Exome_seq
18-9097-17	p.D32G	missense_variant	Trp53-null_Tam>ENU	SI20	Exome_seq
17-18703-1	p.G34E	missense_variant	Trp53-null_Tam>ENU	SI10	Exome_seq
17-18703-4	p.G34E	missense_variant	Trp53-null_Tam>ENU	SI20	Exome_seq
17-18703-5	p.G34E	missense_variant	Trp53-null_Tam>ENU	SI40	Exome_seq
17-18703-6	p.G34E	missense_variant	Trp53-null_Tam>ENU	SI50	Exome_seq
17-18703-7	p.G34E	missense_variant	Trp53-null_Tam>ENU	Colon	Exome_seq
17-18700-1	p.S37P	missense_variant	Trp53-null_Tam>ENU	SI10	Exome_seq
17-18700-2	p.T41I	missense_variant	Trp53-null_Tam>ENU	SI10	Exome_seq
17-18700-4	p.G34E	missense_variant	Trp53-null_Tam>ENU	SI20	Exome_seq
17-18700-6	p.G34E	missense_variant	Trp53-null_Tam>ENU	SI10	Exome_seq
17-18690-1	p.S33F	missense_variant	Trp53-null_Tam>ENU	SI10	Exome_seq
17-18690-2	p.G34E	missense_variant	Trp53-null_Tam>ENU	SI10	Exome_seq
17-18690-4	p.G34E	missense_variant	Trp53-null_Tam>ENU	SI20	Exome_seq
17-18690-6	p.G34E	missense_variant	Trp53-null_Tam>ENU	SI20	Exome_seq
17-17654-4	p.G34E	missense_variant	Trp53-null_Tam>ENU	SI30	Exome_seq
17-17654-5	p.D32H	missense_variant	Trp53-null_Tam>ENU	SI30	Exome_seq
17-17654-6	p.S33F	missense_variant	Trp53-null_Tam>ENU	SI40	Exome_seq
17-18698-1	p.G34R	missense_variant	Trp53-null_Tam>ENU	SI20	Exome_seq
17-18698-3	p.G34E	missense_variant	Trp53-null_Tam>ENU	SI20	Exome_seq
17-18698-4	p.I35S	missense_variant	Trp53-null_Tam>ENU	SI30	Exome_seq
17-18698-5	p.G34R	missense_variant	Trp53-null_Tam>ENU	SI20	Exome_seq
18-19416-10	p.T41I	missense_variant	Trp53_Het_Notch1-ICD_Tam>ENU	Colon	Exome_seq
18-19416-11	p.I35S	missense_variant	Trp53_Het_Notch1-ICD_Tam>ENU	Colon	Exome_seq
18-19416-12	p.I35S	missense_variant	Trp53_Het_Notch1-ICD_Tam>ENU	Colon	Exome_seq
18-19416-13	p.D32V	missense_variant	Trp53_Het_Notch1-ICD_Tam>ENU	Colon	Exome_seq
18-19416-15	p.T41I	missense_variant	Trp53_Het_Notch1-ICD_Tam>ENU	Colon	Exome_seq
18-19416-3	p.T41I	missense_variant	Trp53_Het_Notch1-ICD_Tam>ENU	SI10	Exome_seq
18-19416-4	p.S33Y	missense_variant	Trp53_Het_Notch1-ICD_Tam>ENU	SI20	Exome_seq
18-19416-8	p.D32G	missense_variant	Trp53_Het_Notch1-ICD_Tam>ENU	Colon	Exome_seq
18-19416-9	p.T41I	missense_variant	Trp53_Het_Notch1-ICD_Tam>ENU	Colon	Exome_seq
18-19417-1	p.I35S	missense_variant	Trp53_Het_Notch1-ICD_Tam>ENU	SI10	Exome_seq
18-19417-10	p.I35S	missense_variant	Trp53_Het_Notch1-ICD_Tam>ENU	Colon	Exome_seq
18-19417-11	p.S33F	missense_variant	Trp53_Het_Notch1-ICD_Tam>ENU	Colon	Exome_seq
18-19417-12	p.S37F	missense_variant	Trp53_Het_Notch1-ICD_Tam>ENU	Colon	Exome_seq
18-19417-14	p.I35S	missense_variant	Trp53_Het_Notch1-ICD_Tam>ENU	Colon	Exome_seq
18-19417-15	p.S37P	missense_variant	Trp53_Het_Notch1-ICD_Tam>ENU	Colon	Exome_seq
18-19417-16	p.G34E	missense_variant	Trp53_Het_Notch1-ICD_Tam>ENU	Colon	Exome_seq
18-19417-2	p.D32G	missense_variant	Trp53_Het_Notch1-ICD_Tam>ENU	SI10	Exome_seq
18-19417-3	p.I35S	missense_variant	Trp53_Het_Notch1-ICD_Tam>ENU	SI10	Exome_seq
18-19417-4	p.G34E	missense_variant	Trp53_Het_Notch1-ICD_Tam>ENU	SI20	Exome_seq
18-19417-6	p.I35S	missense_variant	Trp53_Het_Notch1-ICD_Tam>ENU	SI20	Exome_seq
18-19417-8	p.S33F	missense_variant	Trp53_Het_Notch1-ICD_Tam>ENU	SI40	Exome_seq
18-19417-9	p.S37P	missense_variant	Trp53_Het_Notch1-ICD_Tam>ENU	SI40	Exome_seq
19-16424-1	p.D32N	missense_variant	Trp53_Het_Notch1-ICD_Tam>ENU	SI10	Amplicon_seq
19-16424-8	p.S33F	missense_variant	Trp53_Het_Notch1-ICD_Tam>ENU	Caecum	Amplicon_seq
19-16424-9	p.S33F	missense_variant	Trp53_Het_Notch1-ICD_Tam>ENU	Caecum	Amplicon_seq
19-16424-4	p.G34E	missense_variant	Trp53_Het_Notch1-ICD_Tam>ENU	SI10	Amplicon_seq
19-16424-10	p.S37F	missense_variant	Trp53_Het_Notch1-ICD_Tam>ENU	Colon	Amplicon_seq
19-16424-11	p.T41I	missense_variant	Trp53_Het_Notch1-ICD_Tam>ENU	Colon	Amplicon_seq
19-16424-3	p.T41I	missense_variant	Trp53_Het_Notch1-ICD_Tam>ENU	SI10	Amplicon_seq
19-11994-1	p.I35S	missense_variant	Notch1-ICD_Tam>ENU	SI40	Amplicon_seq
19-11994-3	p.I35S	missense_variant	Notch1-ICD_Tam>ENU	Colon	Amplicon_seq
19-11994-5	p.I35S	missense_variant	Notch1-ICD_Tam>ENU	Colon	Amplicon_seq
19-11994-2	p.T41I	missense_variant	Notch1-ICD_Tam>ENU	Colon	Amplicon_seq
19-11994-4	p.T41I	missense_variant	Notch1-ICD_Tam>ENU	Colon	Amplicon_seq
19-11997-18	p.I35S	missense_variant	Notch1-ICD_Tam>ENU	SI20	Amplicon_seq
19-11997-22	p.I35S	missense_variant	Notch1-ICD_Tam>ENU	Colon	Amplicon_seq
19-11997-21	p.S37F	missense_variant	Notch1-ICD_Tam>ENU	Colon	Amplicon_seq
19-11997-19	p.T41I	missense_variant	Notch1-ICD_Tam>ENU	SI30	Amplicon_seq
19-11997-20	p.T41I	missense_variant	Notch1-ICD_Tam>ENU	Colon	Amplicon_seq
19-11997-23	p.T41I	missense_variant	Notch1-ICD_Tam>ENU	Colon	Amplicon_seq
17-45164-16	p.I35S	missense_variant	Pten-null_Tam>ENU	SI20	Exome_seq
17-45164-17	p.D32G	missense_variant	Pten-null_Tam>ENU	SI20	Exome_seq
17-51516-10	p.D32N	missense_variant	Pten-null_Tam>ENU	SI10	Exome_seq
17-51516-12	p.G34E	missense_variant	Pten-null_Tam>ENU	SI20	Exome_seq
17-51516-14	p.D32N	missense_variant	Pten-null_Tam>ENU	SI20	Exome_seq
17-51516-15	p.D32N	missense_variant	Pten-null_Tam>ENU	SI30	Exome_seq
17-51521-11	p.I35S	missense_variant	Pten-null_Tam>ENU	SI40	Exome_seq
17-51521-3	p.G34E	missense_variant	Pten-null_Tam>ENU	SI10	Exome_seq
17-51521-7	p.S37P	missense_variant	Pten-null_Tam>ENU	SI20	Exome_seq
17-51711-11	p.S37P	missense_variant	Pten-null_Tam>ENU	SI20	Exome_seq
17-51711-12	p.S37P	missense_variant	Pten-null_Tam>ENU	SI20	Exome_seq
17-51711-5	p.T41I	missense_variant	Pten-null_Tam>ENU	SI10	Exome_seq
17-51711-6	p.D32N	missense_variant	Pten-null_Tam>ENU	SI10	Exome_seq
17-51712-11	p.T41I	missense_variant	Pten-null_Tam>ENU	SI10	Exome_seq
17-51712-12	p.S37A	missense_variant	Pten-null_Tam>ENU	SI20	Exome_seq
17-51712-6	p.D32G	missense_variant	Pten-null_Tam>ENU	SI10	Exome_seq
17-51712-9	p.S37F	missense_variant	Pten-null_Tam>ENU	SI10	Exome_seq
20-6155_3_11	p.G34E	missense_variant	Pten-null_Tam>ENU	SI30	Amplicon_seq
20-6162_3	p.D32G	missense_variant	Pten-null_Tam>ENU	SI20	Amplicon_seq
20-32424_1	p.S37F	missense_variant	Pten-null_Tam>ENU	SI10	Amplicon_seq
20-32424_10	p.S33A	missense_variant	Pten-null_Tam>ENU	SI30	Amplicon_seq
20-32424_2	p.S37A	missense_variant	Pten-null_Tam>ENU	SI10	Amplicon_seq
20-32424_5	p.D32N	missense_variant	Pten-null_Tam>ENU	SI20	Amplicon_seq
18-1444-14	p.D32N	missense_variant	Fbxw7-null_Tam>ENU	SI30	Amplicon_seq
18-1444-14	p.S33F	missense_variant	Fbxw7-null_Tam>ENU	SI30	Amplicon_seq
18-1444-6	p.S33F	missense_variant	Fbxw7-null_Tam>ENU	SI20	Amplicon_seq
18-1444-8	p.S33F	missense_variant	Fbxw7-null_Tam>ENU	SI30	Amplicon_seq
18-1444-11	p.G34R	missense_variant	Fbxw7-null_Tam>ENU	SI30	Amplicon_seq
18-1444-12	p.G34E	missense_variant	Fbxw7-null_Tam>ENU	SI30	Amplicon_seq
18-1444-13	p.G34E	missense_variant	Fbxw7-null_Tam>ENU	SI30	Amplicon_seq
18-1444-7	p.G34E	missense_variant	Fbxw7-null_Tam>ENU	SI30	Amplicon_seq
18-1444-8	p.G34E	missense_variant	Fbxw7-null_Tam>ENU	SI30	Amplicon_seq
18-1444-9	p.G34E	missense_variant	Fbxw7-null_Tam>ENU	SI30	Amplicon_seq
18-1444-6	p.I35T	missense_variant	Fbxw7-null_Tam>ENU	SI20	Amplicon_seq
18-1444-15	p.I35S	missense_variant	Fbxw7-null_Tam>ENU	SI40	Amplicon_seq
18-1444-3	p.S37P	missense_variant	Fbxw7-null_Tam>ENU	SI20	Amplicon_seq
18-1444-9	p.S37P	missense_variant	Fbxw7-null_Tam>ENU	SI30	Amplicon_seq
18-1444-4	p.S37A	missense_variant	Fbxw7-null_Tam>ENU	SI20	Amplicon_seq
18-1444-5	p.S37F	missense_variant	Fbxw7-null_Tam>ENU	SI20	Amplicon_seq
18-1444-11	p.T41I	missense_variant	Fbxw7-null_Tam>ENU	SI30	Amplicon_seq
18-1444-2	p.T41I	missense_variant	Fbxw7-null_Tam>ENU	SI20	Amplicon_seq
18-1444-3	p.T41I	missense_variant	Fbxw7-null_Tam>ENU	SI20	Amplicon_seq
18-6427-8	p.D32N	missense_variant	Fbxw7-null_Tam>ENU	SI30	Amplicon_seq
18-6427-12	p.D32G	missense_variant	Fbxw7-null_Tam>ENU	SI30	Amplicon_seq
18-6427-13	p.D32G	missense_variant	Fbxw7-null_Tam>ENU	SI30	Amplicon_seq
18-6427-8	p.D32G	missense_variant	Fbxw7-null_Tam>ENU	SI30	Amplicon_seq
18-6427-9	p.D32G	missense_variant	Fbxw7-null_Tam>ENU	SI30	Amplicon_seq
18-6427-5	p.D32V	missense_variant	Fbxw7-null_Tam>ENU	SI20	Amplicon_seq
18-6427-3	p.S33F	missense_variant	Fbxw7-null_Tam>ENU	SI20	Amplicon_seq
18-6427-5	p.S33F	missense_variant	Fbxw7-null_Tam>ENU	SI20	Amplicon_seq
18-6427-6	p.S33F	missense_variant	Fbxw7-null_Tam>ENU	SI20	Amplicon_seq
18-6427-2	p.G34E	missense_variant	Fbxw7-null_Tam>ENU	SI10	Amplicon_seq
18-6427-1	p.S37P	missense_variant	Fbxw7-null_Tam>ENU	SI10	Amplicon_seq
18-6427-2	p.S37F	missense_variant	Fbxw7-null_Tam>ENU	SI10	Amplicon_seq
18-6427-4	p.S37F	missense_variant	Fbxw7-null_Tam>ENU	SI20	Amplicon_seq
18-6427-6	p.S37F	missense_variant	Fbxw7-null_Tam>ENU	SI20	Amplicon_seq
18-6427-7	p.S37F	missense_variant	Fbxw7-null_Tam>ENU	SI30	Amplicon_seq
17-27519-1	p.S37P	missense_variant	Fbxw7-null_Tam>ENU	SI	Exome_seq
17-27519-2	p.G34E	missense_variant	Fbxw7-null_Tam>ENU	SI	Exome_seq
17-27519-3	p.T41I	missense_variant	Fbxw7-null_Tam>ENU	SI	Exome_seq
17-27519-4	p.G34E	missense_variant	Fbxw7-null_Tam>ENU	SI	Exome_seq
17-27519-5	p.S37P	missense_variant	Fbxw7-null_Tam>ENU	SI	Exome_seq
17-27519-6	p.S33F	missense_variant	Fbxw7-null_Tam>ENU	SI	Exome_seq
17-27519-7	p.S33F	missense_variant	Fbxw7-null_Tam>ENU	SI	Exome_seq
17-28417-10	p.S33F	missense_variant	Fbxw7-null_Tam>ENU	SI	Exome_seq
17-28417-10	p.S37F	missense_variant	Fbxw7-null_Tam>ENU	SI	Exome_seq
17-28417-13	p.T41I	missense_variant	Fbxw7-null_Tam>ENU	SI	Exome_seq
17-28417-15	p.S33F	missense_variant	Fbxw7-null_Tam>ENU	SI	Exome_seq
17-28417-15	p.G34E	missense_variant	Fbxw7-null_Tam>ENU	SI	Exome_seq
17-28417-16	p.S37F	missense_variant	Fbxw7-null_Tam>ENU	SI	Exome_seq
17-28417-16	p.S33A	missense_variant	Fbxw7-null_Tam>ENU	SI	Exome_seq
17-28417-18	p.S37F	missense_variant	Fbxw7-null_Tam>ENU	SI	Exome_seq
17-28417-2	p.D32G	missense_variant	Fbxw7-null_Tam>ENU	SI	Exome_seq
17-28417-4	p.T41I	missense_variant	Fbxw7-null_Tam>ENU	SI	Exome_seq
17-28417-5	p.S37F	missense_variant	Fbxw7-null_Tam>ENU	SI	Exome_seq
17-28417-5	p.S37P	missense_variant	Fbxw7-null_Tam>ENU	SI	Exome_seq
17-28417-6	p.S33Y	missense_variant	Fbxw7-null_Tam>ENU	SI	Exome_seq
17-28417-7	p.G34E	missense_variant	Fbxw7-null_Tam>ENU	SI	Exome_seq
17-28417-8	p.T41I	missense_variant	Fbxw7-null_Tam>ENU	SI	Exome_seq
17-28417-9	p.G34E	missense_variant	Fbxw7-null_Tam>ENU	SI	Exome_seq

## Sheet: Fig_2b
Cohort	AA_change_num	count	total_cohort	ratio_AA_change_num
Control_ENU	32	3	18	16.6667
Control_ENU	33	1	18	5.55556
Control_ENU	34	2	18	11.1111
Control_ENU	35	6	18	33.3333
Control_ENU	37	4	18	22.2222
Control_ENU	41	2	18	11.1111
Fbxw7-null_Tam>ENU	32	8	57	14.0351
Fbxw7-null_Tam>ENU	33	12	57	21.0526
Fbxw7-null_Tam>ENU	34	12	57	21.0526
Fbxw7-null_Tam>ENU	35	2	57	3.50877
Fbxw7-null_Tam>ENU	37	16	57	28.0702
Fbxw7-null_Tam>ENU	41	7	57	12.2807
KrasG12D_Tam>ENU	32	30	185	16.2162
KrasG12D_Tam>ENU	33	25	185	13.5135
KrasG12D_Tam>ENU	34	54	185	29.1892
KrasG12D_Tam>ENU	35	4	185	2.16216
KrasG12D_Tam>ENU	37	32	185	17.2973
KrasG12D_Tam>ENU	41	39	185	21.0811
KrasG12D_Tam>ENU	45	1	185	0.540541
Notch1-ICD_Tam>ENU	35	5	11	45.4545
Notch1-ICD_Tam>ENU	37	1	11	9.09091
Notch1-ICD_Tam>ENU	41	5	11	45.4545
Pten-null_Tam>ENU	32	8	23	34.7826
Pten-null_Tam>ENU	33	1	23	4.34783
Pten-null_Tam>ENU	34	3	23	13.0435
Pten-null_Tam>ENU	35	2	23	8.69565
Pten-null_Tam>ENU	37	7	23	30.4348
Pten-null_Tam>ENU	41	2	23	8.69565
Trp53-null_Tam>ENU	32	3	24	12.5
Trp53-null_Tam>ENU	33	3	24	12.5
Trp53-null_Tam>ENU	34	15	24	62.5
Trp53-null_Tam>ENU	35	1	24	4.16667
Trp53-null_Tam>ENU	37	1	24	4.16667
Trp53-null_Tam>ENU	41	1	24	4.16667
Trp53_Het_Notch1-ICD_Tam>ENU	32	4	29	13.7931
Trp53_Het_Notch1-ICD_Tam>ENU	33	5	29	17.2414
Trp53_Het_Notch1-ICD_Tam>ENU	34	3	29	10.3448
Trp53_Het_Notch1-ICD_Tam>ENU	35	7	29	24.1379
Trp53_Het_Notch1-ICD_Tam>ENU	37	4	29	13.7931
Trp53_Het_Notch1-ICD_Tam>ENU	41	6	29	20.6897

## Sheet: Fig_2c
tri_nt_change	Count	SNV	Tri_nt_conventional	Count_scaled_pc	sum_Count_scaled_pc_SNV
ACA>A	222	C>A	ACA	1.22798	8.45508
ACC>A	87	C>A	ACC	0.573658	8.45508
ACG>A	85	C>A	ACG	1.3878	8.45508
ACT>A	53	C>A	ACT	0.341932	8.45508
CCA>A	133	C>A	CCA	0.554573	8.45508
CCC>A	23	C>A	CCC	0.137841	8.45508
CCG>A	38	C>A	CCG	0.45507	8.45508
CCT>A	37	C>A	CCT	0.171132	8.45508
GCA>A	85	C>A	GCA	0.442245	8.45508
GCC>A	46	C>A	GCC	0.261324	8.45508
GCG>A	50	C>A	GCG	0.76817	8.45508
GCT>A	51	C>A	GCT	0.244419	8.45508
TCA>A	151	C>A	TCA	0.736439	8.45508
TCC>A	50	C>A	TCC	0.237558	8.45508
TCG>A	48	C>A	TCG	0.716444	8.45508
TCT>A	45	C>A	TCT	0.198494	8.45508
ACA>G	11	C>G	ACA	0.0608461	0.70187
ACC>G	11	C>G	ACC	0.0725315	0.70187
ACG>G	2	C>G	ACG	0.0326541	0.70187
ACT>G	8	C>G	ACT	0.0516124	0.70187
CCA>G	7	C>G	CCA	0.0291881	0.70187
CCC>G	8	C>G	CCC	0.0479446	0.70187
CCG>G	1	C>G	CCG	0.0119755	0.70187
CCT>G	4	C>G	CCT	0.0185007	0.70187
GCA>G	6	C>G	GCA	0.0312173	0.70187
GCC>G	11	C>G	GCC	0.0624905	0.70187
GCG>G	2	C>G	GCG	0.0307268	0.70187
GCT>G	14	C>G	GCT	0.0670954	0.70187
TCA>G	4	C>G	TCA	0.0195083	0.70187
TCC>G	13	C>G	TCC	0.0617651	0.70187
TCG>G	4	C>G	TCG	0.0597036	0.70187
TCT>G	10	C>G	TCT	0.0441097	0.70187
ACA>T	447	C>T	ACA	2.47256	46.39
ACC>T	964	C>T	ACC	6.3564	46.39
ACG>T	239	C>T	ACG	3.90216	46.39
ACT>T	639	C>T	ACT	4.12254	46.39
CCA>T	278	C>T	CCA	1.15918	46.39
CCC>T	374	C>T	CCC	2.24141	46.39
CCG>T	146	C>T	CCG	1.74843	46.39
CCT>T	404	C>T	CCT	1.86857	46.39
GCA>T	389	C>T	GCA	2.02392	46.39
GCC>T	504	C>T	GCC	2.8632	46.39
GCG>T	143	C>T	GCG	2.19697	46.39
GCT>T	564	C>T	GCT	2.70299	46.39
TCA>T	362	C>T	TCA	1.7655	46.39
TCC>T	987	C>T	TCC	4.68939	46.39
TCG>T	198	C>T	TCG	2.95533	46.39
TCT>T	753	C>T	TCT	3.32146	46.39
ATA>A	196	T>A	ATA	2.22817	19.3487
ATC>A	369	T>A	ATC	2.55072	19.3487
ATG>A	512	T>A	ATG	2.93668	19.3487
ATT>A	128	T>A	ATT	1.03411	19.3487
CTA>A	76	T>A	CTA	0.867575	19.3487
CTC>A	117	T>A	CTC	0.544405	19.3487
CTG>A	356	T>A	CTG	1.20883	19.3487
CTT>A	68	T>A	CTT	0.32103	19.3487
GTA>A	161	T>A	GTA	1.62328	19.3487
GTC>A	166	T>A	GTC	1.16915	19.3487
GTG>A	343	T>A	GTG	1.92864	19.3487
GTT>A	89	T>A	GTT	0.682692	19.3487
TTA>A	52	T>A	TTA	0.5669	19.3487
TTC>A	77	T>A	TTC	0.374338	19.3487
TTG>A	192	T>A	TTG	1.12051	19.3487
TTT>A	36	T>A	TTT	0.191714	19.3487
ATA>C	153	T>C	ATA	1.73934	20.0588
ATC>C	256	T>C	ATC	1.7696	20.0588
ATG>C	239	T>C	ATG	1.37083	20.0588
ATT>C	126	T>C	ATT	1.01795	20.0588
CTA>C	57	T>C	CTA	0.650682	20.0588
CTC>C	296	T>C	CTC	1.3773	20.0588
CTG>C	180	T>C	CTG	0.611205	20.0588
CTT>C	129	T>C	CTT	0.609013	20.0588
GTA>C	278	T>C	GTA	2.80293	20.0588
GTC>C	408	T>C	GTC	2.87358	20.0588
GTG>C	272	T>C	GTG	1.52942	20.0588
GTT>C	200	T>C	GTT	1.53414	20.0588
TTA>C	58	T>C	TTA	0.632311	20.0588
TTC>C	174	T>C	TTC	0.845908	20.0588
TTG>C	67	T>C	TTG	0.391012	20.0588
TTT>C	57	T>C	TTT	0.303547	20.0588
ATA>G	42	T>G	ATA	0.477465	5.04551
ATC>G	86	T>G	ATC	0.594476	5.04551
ATG>G	92	T>G	ATG	0.527685	5.04551
ATT>G	27	T>G	ATT	0.218133	5.04551
CTA>G	16	T>G	CTA	0.182647	5.04551
CTC>G	71	T>G	CTC	0.330365	5.04551
CTG>G	43	T>G	CTG	0.14601	5.04551
CTT>G	33	T>G	CTT	0.155794	5.04551
GTA>G	30	T>G	GTA	0.302475	5.04551
GTC>G	111	T>G	GTC	0.781784	5.04551
GTG>G	80	T>G	GTG	0.449829	5.04551
GTT>G	34	T>G	GTT	0.260804	5.04551
TTA>G	16	T>G	TTA	0.174431	5.04551
TTC>G	28	T>G	TTC	0.136123	5.04551
TTG>G	39	T>G	TTG	0.227604	5.04551
TTT>G	15	T>G	TTT	0.0798809	5.04551

## Sheet: Fig_2d
AA_change	AA_change_tri_nt	tri_nt_change	AA_change_count	Observed	Expected	log2FC_Observed_Expected
p.T41I	p.T41I_ACC>T	ACC>T	61	17.5287	26.8558	-0.615511
p.G34E	p.G34E_TCC>T	TCC>T	82	23.5632	19.8127	0.250111
p.D32N	p.D32N_TCC>T	TCC>T	20	5.74713	19.8127	-1.78551
p.S45F	p.S45F_TCC>T	TCC>T	1	0.287356	19.8127	-6.10744
p.S37F	p.S37F_TCT>T	TCT>T	36	10.3448	14.0332	-0.439933
p.S33F	p.S33F_TCT>T	TCT>T	30	8.62069	14.0332	-0.702967
p.D32V	p.D32V_ATC>A	ATC>A	3	0.862069	10.7768	-3.64398
p.D32G	p.D32G_ATC>C	ATC>C	29	8.33333	7.47658	0.156516
p.I35T	p.I35T_ATC>C	ATC>C	1	0.287356	7.47658	-4.70146
p.T41A	p.T41A_GTG>C	GTG>C	1	0.287356	6.46179	-4.49102
p.G34R	p.G34R_CCA>T	CCA>T	6	1.72414	4.89755	-1.50619
p.S37P	p.S37P_TTC>C	TTC>C	23	6.6092	3.57396	0.886951
p.S33P	p.S33P_TTC>C	TTC>C	10	2.87356	3.57396	-0.314683
p.I35S	p.I35S_ATC>G	ATC>G	26	7.47126	2.51166	1.57271
p.G34V	p.G34V_TCC>A	TCC>A	2	0.574713	1.00368	-0.804391
p.D32E	p.D32E_ATT>G	ATT>G	3	0.862069	0.921611	-0.0963543
p.S33Y	p.S33Y_TCT>A	TCT>A	3	0.862069	0.838637	0.0397575
p.S37Y	p.S37Y_TCT>A	TCT>A	1	0.287356	0.838637	-1.54521
p.S37A	p.S37A_TTC>G	TTC>G	5	1.43678	0.57512	1.32091
p.S33A	p.S33A_TTC>G	TTC>G	4	1.14943	0.57512	0.998977
p.D32H	p.D32H_TCC>G	TCC>G	1	0.287356	0.260958	0.139026

## Sheet: Fig_2e
Cohort	AA_change	AA_change_tri_nt	tri_nt_change	AA_change_count	Observed	Expected	log2FC_Observed_Expected
Control_ENU	p.T41I	p.T41I_ACC>T	ACC>T	2	11.1111	24.8412	-1.16073
Control_ENU	p.G34E	p.G34E_TCC>T	TCC>T	2	11.1111	18.3265	-0.721926
Control_ENU	p.D32N	p.D32N_TCC>T	TCC>T	1	5.55556	18.3265	-1.72193
Control_ENU	p.S33F	p.S33F_TCT>T	TCT>T	1	5.55556	12.9805	-1.22434
Control_ENU	p.S37F	p.S37F_TCT>T	TCT>T	1	5.55556	12.9805	-1.22434
Control_ENU	p.D32G	p.D32G_ATC>C	ATC>C	2	11.1111	6.91573	0.68405
Control_ENU	p.S37P	p.S37P_TTC>C	TTC>C	3	16.6667	3.30586	2.33387
Control_ENU	p.I35S	p.I35S_ATC>G	ATC>G	6	33.3333	2.32325	3.84275
KrasG12D_Tam>ENU	p.T41I	p.T41I_ACC>T	ACC>T	38	20.5405	16.956	0.27668
KrasG12D_Tam>ENU	p.G34E	p.G34E_TCC>T	TCC>T	50	27.027	12.5092	1.11142
KrasG12D_Tam>ENU	p.D32N	p.D32N_TCC>T	TCC>T	11	5.94595	12.5092	-1.07301
KrasG12D_Tam>ENU	p.S37F	p.S37F_TCT>T	TCT>T	21	11.3514	8.86015	0.35746
KrasG12D_Tam>ENU	p.S33F	p.S33F_TCT>T	TCT>T	12	6.48649	8.86015	-0.449895
KrasG12D_Tam>ENU	p.D32G	p.D32G_ATC>C	ATC>C	15	8.10811	4.7205	0.780427
KrasG12D_Tam>ENU	p.S33P	p.S33P_TTC>C	TTC>C	10	5.40541	2.2565	1.26032
KrasG12D_Tam>ENU	p.S37P	p.S37P_TTC>C	TTC>C	8	4.32432	2.2565	0.93839
KrasG12D_Tam>ENU	p.I35S	p.I35S_ATC>G	ATC>G	4	2.16216	1.58579	0.447271
Trp53-null_Tam>ENU	p.T41I	p.T41I_ACC>T	ACC>T	1	4.16667	33.8139	-3.02065
Trp53-null_Tam>ENU	p.G34E	p.G34E_TCC>T	TCC>T	13	54.1667	24.946	1.1186
Trp53-null_Tam>ENU	p.S33F	p.S33F_TCT>T	TCT>T	3	12.5	17.6691	-0.499297
Trp53-null_Tam>ENU	p.D32G	p.D32G_ATC>C	ATC>C	2	8.33333	9.41369	-0.175866
Trp53-null_Tam>ENU	p.S37P	p.S37P_TTC>C	TTC>C	1	4.16667	4.49994	-0.111013
Trp53-null_Tam>ENU	p.I35S	p.I35S_ATC>G	ATC>G	1	4.16667	3.16241	0.397869
Trp53_Het_Notch1-ICD_Tam>ENU	p.T41I	p.T41I_ACC>T	ACC>T	6	20.6897	22.4312	-0.116597
Trp53_Het_Notch1-ICD_Tam>ENU	p.G34E	p.G34E_TCC>T	TCC>T	3	10.3448	16.5485	-0.677789
Trp53_Het_Notch1-ICD_Tam>ENU	p.D32N	p.D32N_TCC>T	TCC>T	1	3.44828	16.5485	-2.26275
Trp53_Het_Notch1-ICD_Tam>ENU	p.S33F	p.S33F_TCT>T	TCT>T	4	13.7931	11.7212	0.234831
Trp53_Het_Notch1-ICD_Tam>ENU	p.S37F	p.S37F_TCT>T	TCT>T	2	6.89655	11.7212	-0.765169
Trp53_Het_Notch1-ICD_Tam>ENU	p.D32G	p.D32G_ATC>C	ATC>C	2	6.89655	6.24478	0.143224
Trp53_Het_Notch1-ICD_Tam>ENU	p.S37P	p.S37P_TTC>C	TTC>C	2	6.89655	2.98514	1.20808
Trp53_Het_Notch1-ICD_Tam>ENU	p.I35S	p.I35S_ATC>G	ATC>G	7	24.1379	2.09786	3.52431
Pten-null_Tam>ENU	p.T41I	p.T41I_ACC>T	ACC>T	2	8.69565	28.2019	-1.69743
Pten-null_Tam>ENU	p.D32N	p.D32N_TCC>T	TCC>T	5	21.7391	20.8058	0.0633086
Pten-null_Tam>ENU	p.G34E	p.G34E_TCC>T	TCC>T	3	13.0435	20.8058	-0.673657
Pten-null_Tam>ENU	p.S37F	p.S37F_TCT>T	TCT>T	2	8.69565	14.7366	-0.761037
Pten-null_Tam>ENU	p.D32G	p.D32G_ATC>C	ATC>C	3	13.0435	7.85133	0.732319
Pten-null_Tam>ENU	p.S37P	p.S37P_TTC>C	TTC>C	3	13.0435	3.7531	1.79717
Pten-null_Tam>ENU	p.I35S	p.I35S_ATC>G	ATC>G	2	8.69565	2.63756	1.72109
Fbxw7-null_Tam>ENU	p.T41I	p.T41I_ACC>T	ACC>T	7	12.2807	20.1545	-0.714709
Fbxw7-null_Tam>ENU	p.G34E	p.G34E_TCC>T	TCC>T	11	19.2982	14.8689	0.376175
Fbxw7-null_Tam>ENU	p.D32N	p.D32N_TCC>T	TCC>T	2	3.50877	14.8689	-2.08326
Fbxw7-null_Tam>ENU	p.S33F	p.S33F_TCT>T	TCT>T	10	17.5439	10.5315	0.736254
Fbxw7-null_Tam>ENU	p.S37F	p.S37F_TCT>T	TCT>T	9	15.7895	10.5315	0.584251
Fbxw7-null_Tam>ENU	p.D32G	p.D32G_ATC>C	ATC>C	5	8.77193	5.61096	0.644647
Fbxw7-null_Tam>ENU	p.S37P	p.S37P_TTC>C	TTC>C	6	10.5263	2.68216	1.97254
Fbxw7-null_Tam>ENU	p.I35S	p.I35S_ATC>G	ATC>G	1	1.75439	1.88493	-0.103546

## Sheet: Fig_2e_stats
Mutation	ChiSquared_PValue	ChiSquared_Significance	Cohort
p.I35S	0.0275752	*	Control_ENU
p.S37P	0.204659		Control_ENU
p.T41I	0.331295		Control_ENU
p.G34E	0.572609		Control_ENU
p.D32G	0.675051		Control_ENU
p.D32N	0.26755		Control_ENU
p.S33F	0.464364		Control_ENU
p.S37F	0.464364		Control_ENU
p.G34E	0.00168693	**	KrasG12D_Tam>ENU
p.T41I	0.425911		KrasG12D_Tam>ENU
p.S37F	0.451033		KrasG12D_Tam>ENU
p.D32G	0.198289		KrasG12D_Tam>ENU
p.S33F	0.409862		KrasG12D_Tam>ENU
p.D32N	0.0377096	*	KrasG12D_Tam>ENU
p.S33P	0.121788		KrasG12D_Tam>ENU
p.S37P	0.272914		KrasG12D_Tam>ENU
p.I35S	0.685522		KrasG12D_Tam>ENU
p.D32E	0.340743		KrasG12D_Tam>ENU
p.G34R	0.180571		KrasG12D_Tam>ENU
p.G34V	0.642154		KrasG12D_Tam>ENU
p.S33A	0.416447		KrasG12D_Tam>ENU
p.S37A	0.416447		KrasG12D_Tam>ENU
p.S45F	6.59362e-06	***	KrasG12D_Tam>ENU
p.D32V	0.00166897	**	KrasG12D_Tam>ENU
p.T41A	0.0251202	*	KrasG12D_Tam>ENU
p.S33Y	0.988408		KrasG12D_Tam>ENU
p.S37Y	0.988408		KrasG12D_Tam>ENU
p.G34E	0.107522		Trp53-null_Tam>ENU
p.S33F	0.644772		Trp53-null_Tam>ENU
p.D32G	0.900021		Trp53-null_Tam>ENU
p.G34R	0.780416		Trp53-null_Tam>ENU
p.T41I	0.0184369	*	Trp53-null_Tam>ENU
p.S37P	0.955772		Trp53-null_Tam>ENU
p.I35S	0.855795		Trp53-null_Tam>ENU
p.D32H	0.375165		Trp53-null_Tam>ENU
p.I35S	0.0204924	*	Trp53_Het_Notch1-ICD_Tam>ENU
p.T41I	0.886432		Trp53_Het_Notch1-ICD_Tam>ENU
p.S33F	0.825175		Trp53_Het_Notch1-ICD_Tam>ENU
p.G34E	0.519442		Trp53_Het_Notch1-ICD_Tam>ENU
p.S37F	0.54708		Trp53_Het_Notch1-ICD_Tam>ENU
p.D32G	0.922868		Trp53_Het_Notch1-ICD_Tam>ENU
p.S37P	0.502816		Trp53_Het_Notch1-ICD_Tam>ENU
p.D32N	0.114657		Trp53_Het_Notch1-ICD_Tam>ENU
p.D32V	0.396706		Trp53_Het_Notch1-ICD_Tam>ENU
p.S33Y	0.467541		Trp53_Het_Notch1-ICD_Tam>ENU
p.D32N	0.945289		Pten-null_Tam>ENU
p.G34E	0.522268		Pten-null_Tam>ENU
p.D32G	0.585931		Pten-null_Tam>ENU
p.S37P	0.276974		Pten-null_Tam>ENU
p.T41I	0.123544		Pten-null_Tam>ENU
p.S37F	0.549509		Pten-null_Tam>ENU
p.I35S	0.388124		Pten-null_Tam>ENU
p.S37A	0.203181		Pten-null_Tam>ENU
p.S33A	0.41974		Pten-null_Tam>ENU
p.G34E	0.567251		Fbxw7-null_Tam>ENU
p.S33F	0.317713		Fbxw7-null_Tam>ENU
p.S37F	0.439075		Fbxw7-null_Tam>ENU
p.T41I	0.296582		Fbxw7-null_Tam>ENU
p.S37P	0.103205		Fbxw7-null_Tam>ENU
p.D32G	0.529174		Fbxw7-null_Tam>ENU
p.D32N	0.0454284	*	Fbxw7-null_Tam>ENU
p.D32V	0.127475		Fbxw7-null_Tam>ENU
p.I35T	0.283335		Fbxw7-null_Tam>ENU
p.G34R	0.533659		Fbxw7-null_Tam>ENU
p.I35S	0.958796		Fbxw7-null_Tam>ENU
p.S33Y	0.582232		Fbxw7-null_Tam>ENU
p.S33A	0.499385		Fbxw7-null_Tam>ENU
p.S37A	0.499385		Fbxw7-null_Tam>ENU
