# Supplementary material for: Decay of driver mutations shapes the landscape of intestinal transformation
Source: Nature. 2025 Dec 3;649(8097):729–38. doi: 10.1038/s41586-025-09762-w (PMC12804087; doi:10.1038/s41586-025-09762-w)
Supplement: Supplementary file 7 — Source Data Fig. 3 [file 41586_2025_9762_MOESM7_ESM.xlsx]

## Sheet: Fig_3a
Hugo_Symbol	Sample_ID	Protein_Change	Cohort
APC	14-21885-2	p.C518*	Control_ENU
APC	14-21895-1	p.A515*	Control_ENU
APC	14-21895-1	p.C449*	Control_ENU
APC	14-21895-2	p.R651*	Control_ENU
APC	14-21895-2	p.Q221*	Control_ENU
APC	14-21895-3	p.L696*	Control_ENU
APC	15-34685-12	p.A515*	Control_ENU
APC	15-34685-13	p.C1386*	Control_ENU
APC	15-34685-13	p.L1034*	Control_ENU
APC	15-34685-14	p.L962*	Control_ENU
APC	15-34685-14	p.Q1366*	Control_ENU
APC	15-34685-16	p.L1340*	Control_ENU
APC	15-4598-11	p.C342*	Control_ENU
APC	15-4598-11	p.R688*	Control_ENU
APC	15-4598-5	p.R412*	Control_ENU
APC	15-4598-5	p.Y1100*	Control_ENU
APC	15-4598-6	p.Q755*	Control_ENU
APC	15-4598-6	p.R412*	Control_ENU
APC	15-4598-7	p.Q1336*	Control_ENU
APC	15-4598-7	p.Q234*	Control_ENU
APC	15-4598-8	p.R651*	Control_ENU
APC	15-4598-8	p.Q221*	Control_ENU
APC	15-4598-9	p.Q422*	Control_ENU
APC	15-4598-9	p.W419*	Control_ENU
APC	16-20277-25	p.Y1161*	Control_ENU
APC	16-20277-26	p.E1352*	Control_ENU
APC	16-20277-26	p.Y797*	Control_ENU
APC	16-20277-27	p.Q1292*	Control_ENU
APC	16-20277-27	p.Y1141*	Control_ENU
APC	16-20279-18	p.L233*	Control_ENU
APC	16-20279-19	p.W683*	Control_ENU
APC	16-20279-20	p.W155*	Control_ENU
APC	16-20279-20	p.Y1133*	Control_ENU
APC	16-20279-24	p.C679*	Control_ENU
APC	16-20279-24	p.Y1375*	Control_ENU
APC	18-24613-13	p.Q1094*	Control_ENU
APC	18-24613-15	p.C1386*	Control_ENU
APC	18-24613-15	p.C912*	Control_ENU
APC	18-24613-17	p.Q765*	Control_ENU
APC	18-39271-1	p.C1287*	Control_ENU
APC	18-39271-1	p.L667*	Control_ENU
APC	18-39271-1_1	p.Q1150*	Control_ENU
APC	18-39271-3	p.Q787*	Control_ENU
APC	18-39271-3	p.Y794*	Control_ENU
APC	18-39271-5	p.Y1165*	Control_ENU
APC	18-39271-6	p.C523*	Control_ENU
APC	18-39271-6	p.Q652*	Control_ENU
APC	19-53475-1	p.E599*	Apchet
APC	19-53475-10_2	p.Q422*	Apchet
APC	19-53475-10_1	p.W591*	Apchet
APC	19-53475-10	p.Y157*	Apchet
APC	19-53475-11_1	p.M436*	Apchet
APC	19-53475-11	p.C573*	Apchet
APC	19-53475-12	p.C445*	Apchet
APC	19-53475-13	p.R803*	Apchet
APC	19-53475-14	p.C449*	Apchet
APC	19-53475-14_1	p.C605*	Apchet
APC	19-53475-14_2	p.Q1254*	Apchet
APC	19-53475-14_3	p.Q1405*	Apchet
APC	19-53475-15_1	p.L575*	Apchet
APC	19-53475-15	p.Q1405*	Apchet
APC	19-53475-15_2	p.Q179*	Apchet
APC	19-53475-15_3	p.Y1073*	Apchet
APC	19-53475-16	p.E853*	Apchet
APC	19-53475-17	p.Q765*	Apchet
APC	19-53475-18	p.Q1174*	Apchet
APC	19-53475-19	p.Q693*	Apchet
APC	19-53475-19_1	p.S1280*	Apchet
APC	19-53475-2_1	p.R651*	Apchet
APC	19-53475-2	p.Y794*	Apchet
APC	19-53475-20	p.C1096*	Apchet
APC	19-53475-21_1	p.Q427*	Apchet
APC	19-53475-21	p.Q652*	Apchet
APC	19-53475-22	p.A515*	Apchet
APC	19-53475-22_1	p.Q1065*	Apchet
APC	19-53475-24_1	p.Q765*	Apchet
APC	19-53475-24	p.R921*	Apchet
APC	19-53475-25	p.C573*	Apchet
APC	19-53475-26	p.A515*	Apchet
APC	19-53475-27	p.L477*	Apchet
APC	19-53475-28_1	p.L570*	Apchet
APC	19-53475-28	p.Q422*	Apchet
APC	19-53475-29	p.L538*	Apchet
APC	19-53475-3_1	p.L467*	Apchet
APC	19-53475-3	p.L637*	Apchet
APC	19-53475-3_3	p.Y1178*	Apchet
APC	19-53475-3_2	p.Y794*	Apchet
APC	19-53475-4	p.L503*	Apchet
APC	19-53475-5_2	p.L570*	Apchet
APC	19-53475-5_1	p.Q539*	Apchet
APC	19-53475-5	p.Y1161*	Apchet
APC	19-53475-6	p.R651*	Apchet
APC	19-53475-6_1	p.Y1178*	Apchet
APC	19-53475-7	p.S1313*	Apchet
APC	19-53475-7_1	p.Y498*	Apchet
APC	19-53475-8	p.C1287*	Apchet
APC	19-53475-8_1	p.G1104*	Apchet
APC	19-53475-9	p.E631*	Apchet
APC	19-53475-9_1	p.Y157*	Apchet
APC	17-45164-13	p.L850*	Pten_null
APC	17-45164-13	p.W683*	Pten_null
APC	17-45164-14	p.Y1100*	Pten_null
APC	17-45164-14	p.Y949*	Pten_null
APC	17-45164-15	p.L561*	Pten_null
APC	17-45164-15	p.S835*	Pten_null
APC	17-51516-11	p.L850*	Pten_null
APC	17-51516-11	p.Y971*	Pten_null
APC	17-51516-13	p.K1164*	Pten_null
APC	17-51516-13	p.S745*	Pten_null
APC	17-51516-9	p.C445*	Pten_null
APC	17-51516-9	p.L663*	Pten_null
APC	17-51521-1	p.G815*	Pten_null
APC	17-51521-1	p.Q1129*	Pten_null
APC	17-51521-10	p.R651*	Pten_null
APC	17-51521-10	p.S1193*	Pten_null
APC	17-51521-2	p.Q661*	Pten_null
APC	17-51521-2	p.Q976*	Pten_null
APC	17-51521-4	p.C1096*	Pten_null
APC	17-51521-4	p.Q1094*	Pten_null
APC	17-51521-6_1	p.F176*	Pten_null
APC	17-51521-6	p.L408*	Pten_null
APC	17-51521-6	p.Q201*	Pten_null
APC	17-51521-8	p.Q1121*	Pten_null
APC	17-51521-8	p.Y131*	Pten_null
APC	17-51521-9	p.L587*	Pten_null
APC	17-51711-10	p.L549*	Pten_null
APC	17-51711-10	p.Q1242*	Pten_null
APC	17-51711-13	p.E909*	Pten_null
APC	17-51711-13	p.Q652*	Pten_null
APC	17-51711-4	p.C573*	Pten_null
APC	17-51711-4	p.L575*	Pten_null
APC	17-51711-7	p.Q443*	Pten_null
APC	17-51711-7	p.Q899*	Pten_null
APC	17-51711-8	p.Q665*	Pten_null
APC	17-51711-8	p.S871*	Pten_null
APC	17-51711-8_1	p.Y797*	Pten_null
APC	17-51711-8_1	p.Y995*	Pten_null
APC	17-51711-9	p.Q1093*	Pten_null
APC	17-51711-9	p.Q1150*	Pten_null
APC	17-51712-10_1	p.L672*	Pten_null
APC	17-51712-10	p.Q1043*	Pten_null
APC	17-51712-10_1	p.Q1150*	Pten_null
APC	17-51712-10	p.Y1100*	Pten_null
APC	17-51712-13	p.W155*	Pten_null
APC	17-51712-14	p.C481*	Pten_null
APC	17-51712-14	p.Y1100*	Pten_null
APC	17-51712-15	p.L590*	Pten_null
APC	17-51712-15	p.Y954*	Pten_null
APC	17-51712-7	p.F176*	Pten_null
APC	17-51712-7	p.Q1033*	Pten_null
APC	17-51712-8	p.C449*	Pten_null
APC	17-51712-8	p.S1234*	Pten_null
APC	20-32424_11	p.Y1161*	Pten_null
APC	20-32424_12	p.A515*	Pten_null
APC	20-32424_12	p.Q1292*	Pten_null
APC	20-32424_3	p.L1180*	Pten_null
APC	20-32424_3_1	p.W155*	Pten_null
APC	20-32424_3	p.Y998*	Pten_null
APC	20-32424_6	p.Q179*	Pten_null
APC	20-32424_6	p.Y1182*	Pten_null
APC	20-32424_8	p.C1287*	Pten_null
APC	20-32424_8	p.R956*	Pten_null
APC	20-6155_1	p.L503*	Pten_null
APC	20-6155_2	p.W697*	Pten_null
APC	20-6162_1	p.A515*	Pten_null
APC	20-6162_1	p.S930*	Pten_null
APC	20-6162_2	p.L575*	Pten_null
APC	20-6162_2	p.Y1133*	Pten_null
APC	20-6162_4_4	p.L408*	Pten_null
APC	20-6162_4_4	p.Y797*	Pten_null
APC	20-6162_4_5	p.L408*	Pten_null
APC	20-6162_4_5	p.Y797*	Pten_null
APC	17-35923-4	p.Q213*	KrasG12D
APC	17-35923-4	p.Y131*	KrasG12D
APC	17-35924-5	p.Q1377*	KrasG12D
APC	17-35925-2	p.Q1150*	KrasG12D
APC	17-35925-8	p.E1078*	KrasG12D
APC	17-35927-3	p.Y1073*	KrasG12D
APC	17-38604-10	p.Q1240*	KrasG12D
APC	17-38604-10	p.W155*	KrasG12D
APC	17-38606-4	p.G680*	KrasG12D
APC	17-38606-4	p.Q1088*	KrasG12D
APC	17-38606-6	p.Y998*	KrasG12D
APC	17-40749-14	p.Q1203*	KrasG12D
APC	17-40749-14	p.W421*	KrasG12D
APC	17-40749-16	p.Q221*	KrasG12D
APC	17-40749-16	p.Y1073*	KrasG12D
APC	17-40749-18	p.C605*	KrasG12D
APC	17-40749-18	p.Q410*	KrasG12D
APC	17-40752-10	p.A515*	KrasG12D
APC	17-40752-10	p.S1276*	KrasG12D
APC	17-40752-12	p.S745*	KrasG12D
APC	17-40752-12	p.W683*	KrasG12D
APC	DWVL2.1b_17	p.Q2741*	KrasG12D
APC	DWVL2.1b_33	p.R1112*	KrasG12D
APC	DWVL2.1b_33	p.R412*	KrasG12D
APC	DWVL2.1b_34	p.R1112*	KrasG12D
APC	DWVL2.1b_40	p.F176*	KrasG12D
APC	DWVL2.1b_54	p.Q179*	KrasG12D
APC	DWVL2.1b_69	p.Q1326*	KrasG12D
APC	DWVL2.1b_69	p.Y1100*	KrasG12D
APC	DWVL2.1b_70_1	p.G1017*	KrasG12D
APC	DWVL2.1b_70	p.S140*	KrasG12D
APC	DWVL2.1b_70	p.W155*	KrasG12D
APC	DWVL2.1b_71	p.L503*	KrasG12D
APC	DWVL2.1b_71	p.Y735*	KrasG12D
APC	DWVL2.2i_22	p.S835*	KrasG12D
APC	DWVL2.2i_22	p.Y971*	KrasG12D
APC	DWVL2.2i_55	p.E459*	KrasG12D
APC	DWVL2.2i_55	p.Q661*	KrasG12D
APC	DWVL2.2i_58	p.S941*	KrasG12D
APC	18-19416-1	p.W1047*	Trp53all
APC	18-19416-1	p.W683*	Trp53all
APC	18-19416-14	p.L587*	Trp53all
APC	18-19416-14	p.Q1405*	Trp53all
APC	18-19416-5	p.L1034*	Trp53all
APC	18-19416-6	p.W697*	Trp53all
APC	18-19416-7	p.M436*	Trp53all
APC	18-19417-13	p.L467*	Trp53all
APC	18-19417-13	p.Q1203*	Trp53all
APC	18-19417-5	p.Q427*	Trp53all
APC	18-19417-5	p.S1355*	Trp53all
APC	18-19417-7	p.C605*	Trp53all
APC	18-19417-7	p.Y861*	Trp53all
APC	19-16424-1	p.W591*	Trp53all
APC	19-16424-1	p.Y484*	Trp53all
APC	19-16424-2	p.E853*	Trp53all
APC	19-16424-2	p.S1108*	Trp53all
APC	19-16424-5	p.S768*	Trp53all
APC	19-16424-6	p.L1340*	Trp53all
APC	19-16424-6	p.Y1375*	Trp53all
APC	19-16424-7	p.Q1258*	Trp53all
APC	19-16424-7	p.Q1405*	Trp53all
APC	19-16424-7_1	p.Q693*	Trp53all
APC	17-17654-3	p.C1268*	Trp53all
APC	17-17654-3	p.C481*	Trp53all
APC	17-18690-1	p.S2328*	Trp53all
APC	17-18690-4	p.W155*	Trp53all
APC	17-18690-7	p.Q1203*	Trp53all
APC	17-18690-7	p.Q410*	Trp53all
APC	17-18698-2	p.Q201*	Trp53all
APC	17-18698-6	p.F176*	Trp53all
APC	17-18698-6	p.Y998*	Trp53all
APC	17-18698-7	p.M436*	Trp53all
APC	17-18698-7	p.L506*	Trp53all
APC	17-18700-3	p.A515*	Trp53all
APC	17-18700-3	p.Q471*	Trp53all
APC	17-18700-5	p.C449*	Trp53all
APC	17-18703-1	p.F176*	Trp53all
APC	17-18703-2	p.Q161*	Trp53all
APC	17-18703-3	p.L696*	Trp53all
APC	17-18703-3	p.Y1375*	Trp53all
APC	18-9097-11	p.E138*	Trp53all
APC	18-9097-11	p.S1277*	Trp53all
APC	18-9097-11_1	p.W591*	Trp53all
APC	18-9097-13	p.Y1178*	Trp53all
APC	18-9097-14	p.R651*	Trp53all
APC	18-9097-14	p.L561*	Trp53all
APC	18-9097-15	p.L290*	Trp53all
APC	18-9097-15	p.R956*	Trp53all

## Sheet: Fig_3b
Bin	Control_ENU	Pten_null	Trp53_all	KrasG12D	ApcHet	ratio_Control_ENU	Ratio_Pten_null	ratio_Trp53_all	ratio_KrasG12D	ratio_ApcHet
A	5	7	7	8	3	0.106383	0.0958904	0.145833	0.210526	0.0576923
B	20	26	21	12	30	0.425532	0.356164	0.4375	0.315789	0.576923
C	5	18	5	5	5	0.106383	0.246575	0.104167	0.131579	0.0961538
D	8	20	6	10	9	0.170213	0.273973	0.125	0.263158	0.173077
E	9	2	9	3	5	0.191489	0.0273973	0.1875	0.0789474	0.0961538

## Sheet: Fig_3c
Bin	log2FC_obs_exp
A	-1.16922
B	0.523189
C	0.16846
D	0.648014
E	-0.90512

## Sheet: Fig_3d
Cohort	Bin	obs_exp_log2
Control_ENU	A	-0.906186
Control_ENU	B	0.478794
Control_ENU	C	-0.448211
Control_ENU	D	0.350333
Control_ENU	E	-0.00821331
Pten-null_Tam>ENU	A	-1.56738
Pten-null_Tam>ENU	B	0.341158
Pten-null_Tam>ENU	C	0.738588
Pten-null_Tam>ENU	D	1.01106
Pten-null_Tam>ENU	E	-2.83934
Trp53-null_Tam>ENU	A	-0.049777
Trp53-null_Tam>ENU	B	0.657132
Trp53-null_Tam>ENU	C	-0.591802
Trp53-null_Tam>ENU	D	-0.47133
Trp53-null_Tam>ENU	E	-0.414839
KrasG12D_Tam>ENU	A	-0.16442
KrasG12D_Tam>ENU	B	0.194566
KrasG12D_Tam>ENU	C	-0.191871
KrasG12D_Tam>ENU	D	0.928601
KrasG12D_Tam>ENU	E	-1.33684
Fbxw7-null_Tam>ENU	A	-2.32541
Fbxw7-null_Tam>ENU	B	0.381497
Fbxw7-null_Tam>ENU	C	0.939919
Fbxw7-null_Tam>ENU	D	0.837998
Fbxw7-null_Tam>ENU	E	-2.27544
ApcHet_Tam_ENU	A	-1.74045
ApcHet_Tam_ENU	B	0.96646
ApcHet_Tam_ENU	C	-0.545508
ApcHet_Tam_ENU	D	0.422961
ApcHet_Tam_ENU	E	-0.953507

## Sheet: Fig_3e
Cohort	Tumour_clone	AA_change
Control_ENU	14-21885-2	p.C518*
Control_ENU	14-21895-1	p.A515*
Control_ENU	14-21895-1	p.C449*
Control_ENU	14-21895-2	p.R651*
Control_ENU	14-21895-2_1	p.Q221*
Control_ENU	14-21895-3	p.L696*
Control_ENU	15-34685-12	p.A515*
Control_ENU	15-34685-13	p.C1386*
Control_ENU	15-34685-13	p.L1034*
Control_ENU	15-34685-14	p.L962*
Control_ENU	15-34685-14	p.Q1366*
Control_ENU	15-34685-16	p.L1340*
Control_ENU	15-4598-11	p.C342*
Control_ENU	15-4598-11	p.R688*
Control_ENU	15-4598-5	p.R412*
Control_ENU	15-4598-5	p.Y1100*
Control_ENU	15-4598-6	p.Q755*
Control_ENU	15-4598-6	p.R412*
Control_ENU	15-4598-7	p.Q1336*
Control_ENU	15-4598-7	p.Q234*
Control_ENU	15-4598-8	p.R651*
Control_ENU	15-4598-8	p.Q221*
Control_ENU	15-4598-9	p.Q422*
Control_ENU	15-4598-9	p.W419*
Control_ENU	16-20277-25	p.Y1161*
Control_ENU	16-20277-26	p.E1352*
Control_ENU	16-20277-26	p.Y797*
Control_ENU	16-20277-27	p.Q1292*
Control_ENU	16-20277-27	p.Y1141*
Control_ENU	16-20279-18	p.L233*
Control_ENU	16-20279-19	p.W683*
Control_ENU	16-20279-20	p.W155*
Control_ENU	16-20279-20	p.Y1133*
Control_ENU	16-20279-24	p.C679*
Control_ENU	16-20279-24_1	p.Y1375*
Control_ENU	18-24613-13	p.Q1094*
Control_ENU	18-24613-15	p.C1386*
Control_ENU	18-24613-15	p.C912*
Control_ENU	18-24613-17	p.Q765*
Control_ENU	18-39271-1	p.C1287*
Control_ENU	18-39271-1	p.L667*
Control_ENU	18-39271-1_1	p.Q1150*
Control_ENU	18-39271-3	p.Q787*
Control_ENU	18-39271-3	p.Y794*
Control_ENU	18-39271-5	p.Y1165*
Control_ENU	18-39271-6	p.C523*
Control_ENU	18-39271-6	p.Q652*
KrasG12D_Tam>ENU	17-35923-4	p.Q213*
KrasG12D_Tam>ENU	17-35923-4	p.Y131*
KrasG12D_Tam>ENU	17-35924-5	p.Q1377*
KrasG12D_Tam>ENU	17-35925-2	p.Q1150*
KrasG12D_Tam>ENU	17-35925-8	p.E1078*
KrasG12D_Tam>ENU	17-35927-3	p.Y1073*
KrasG12D_Tam>ENU	17-38604-10	p.Q1240*
KrasG12D_Tam>ENU	17-38604-10	p.W155*
KrasG12D_Tam>ENU	17-38606-4	p.G680*
KrasG12D_Tam>ENU	17-38606-4	p.Q1088*
KrasG12D_Tam>ENU	17-38606-6	p.Y998*
KrasG12D_Tam>ENU	17-40749-14	p.Q1203*
KrasG12D_Tam>ENU	17-40749-14	p.W421*
KrasG12D_Tam>ENU	17-40749-16	p.Q221*
KrasG12D_Tam>ENU	17-40749-16	p.Y1073*
KrasG12D_Tam>ENU	17-40749-18	p.C605*
KrasG12D_Tam>ENU	17-40749-18	p.Q410*
KrasG12D_Tam>ENU	17-40752-10	p.A515*
KrasG12D_Tam>ENU	17-40752-10	p.S1276*
KrasG12D_Tam>ENU	17-40752-12	p.S745*
KrasG12D_Tam>ENU	17-40752-12	p.W683*
KrasG12D_Tam>ENU	DWVL2.1b_33	p.R1112*
KrasG12D_Tam>ENU	DWVL2.1b_33	p.R412*
KrasG12D_Tam>ENU	DWVL2.1b_34	p.R1112*
KrasG12D_Tam>ENU	DWVL2.1b_40	p.F176*
KrasG12D_Tam>ENU	DWVL2.1b_54	p.Q179*
KrasG12D_Tam>ENU	DWVL2.1b_69	p.Q1326*
KrasG12D_Tam>ENU	DWVL2.1b_69	p.Y1100*
KrasG12D_Tam>ENU	DWVL2.1b_70_1	p.G1017*
KrasG12D_Tam>ENU	DWVL2.1b_70	p.S140*
KrasG12D_Tam>ENU	DWVL2.1b_70	p.W155*
KrasG12D_Tam>ENU	DWVL2.1b_71	p.L503*
KrasG12D_Tam>ENU	DWVL2.1b_71	p.Y735*
KrasG12D_Tam>ENU	DWVL2.2i_22	p.S835*
KrasG12D_Tam>ENU	DWVL2.2i_22	p.Y971*
KrasG12D_Tam>ENU	DWVL2.2i_55	p.E459*
KrasG12D_Tam>ENU	DWVL2.2i_55	p.Q661*
KrasG12D_Tam>ENU	DWVL2.2i_58	p.S941*
Pten-null_Tam>ENU	17-45164-13	p.L850*
Pten-null_Tam>ENU	17-45164-13	p.W683*
Pten-null_Tam>ENU	17-45164-14	p.Y1100*
Pten-null_Tam>ENU	17-45164-14	p.Y949*
Pten-null_Tam>ENU	17-45164-15	p.L561*
Pten-null_Tam>ENU	17-45164-15	p.S835*
Pten-null_Tam>ENU	17-51516-11	p.L850*
Pten-null_Tam>ENU	17-51516-11	p.Y971*
Pten-null_Tam>ENU	17-51516-13	p.K1164*
Pten-null_Tam>ENU	17-51516-13	p.S745*
Pten-null_Tam>ENU	17-51516-9	p.C445*
Pten-null_Tam>ENU	17-51516-9	p.L663*
Pten-null_Tam>ENU	17-51521-1	p.G815*
Pten-null_Tam>ENU	17-51521-1	p.Q1129*
Pten-null_Tam>ENU	17-51521-10	p.R651*
Pten-null_Tam>ENU	17-51521-10	p.S1193*
Pten-null_Tam>ENU	17-51521-2	p.Q661*
Pten-null_Tam>ENU	17-51521-2	p.Q976*
Pten-null_Tam>ENU	17-51521-4	p.C1096*
Pten-null_Tam>ENU	17-51521-4	p.Q1094*
Pten-null_Tam>ENU	17-51521-6_1	p.F176*
Pten-null_Tam>ENU	17-51521-6	p.L408*
Pten-null_Tam>ENU	17-51521-6	p.Q201*
Pten-null_Tam>ENU	17-51521-8	p.Q1121*
Pten-null_Tam>ENU	17-51521-8	p.Y131*
Pten-null_Tam>ENU	17-51521-9	p.L587*
Pten-null_Tam>ENU	17-51711-10	p.L549*
Pten-null_Tam>ENU	17-51711-10	p.Q1242*
Pten-null_Tam>ENU	17-51711-13	p.E909*
Pten-null_Tam>ENU	17-51711-13	p.Q652*
Pten-null_Tam>ENU	17-51711-4	p.C573*
Pten-null_Tam>ENU	17-51711-4	p.L575*
Pten-null_Tam>ENU	17-51711-7	p.Q443*
Pten-null_Tam>ENU	17-51711-7	p.Q899*
Pten-null_Tam>ENU	17-51711-8	p.Q665*
Pten-null_Tam>ENU	17-51711-8	p.S871*
Pten-null_Tam>ENU	17-51711-8_1	p.Y797*
Pten-null_Tam>ENU	17-51711-8_1	p.Y995*
Pten-null_Tam>ENU	17-51711-9	p.Q1093*
Pten-null_Tam>ENU	17-51711-9	p.Q1150*
Pten-null_Tam>ENU	17-51712-10_1	p.L672*
Pten-null_Tam>ENU	17-51712-10	p.Q1043*
Pten-null_Tam>ENU	17-51712-10_1	p.Q1150*
Pten-null_Tam>ENU	17-51712-10	p.Y1100*
Pten-null_Tam>ENU	17-51712-13	p.W155*
Pten-null_Tam>ENU	17-51712-14	p.C481*
Pten-null_Tam>ENU	17-51712-14	p.Y1100*
Pten-null_Tam>ENU	17-51712-15	p.L590*
Pten-null_Tam>ENU	17-51712-15	p.Y954*
Pten-null_Tam>ENU	17-51712-7	p.F176*
Pten-null_Tam>ENU	17-51712-7	p.Q1033*
Pten-null_Tam>ENU	17-51712-8	p.C449*
Pten-null_Tam>ENU	17-51712-8	p.S1234*
Pten-null_Tam>ENU	20-32424_11	p.Y1161*
Pten-null_Tam>ENU	20-32424_12	p.A515*
Pten-null_Tam>ENU	20-32424_12	p.Q1292*
Pten-null_Tam>ENU	20-32424_3	p.L1180*
Pten-null_Tam>ENU	20-32424_3_1	p.W155*
Pten-null_Tam>ENU	20-32424_3	p.Y998*
Pten-null_Tam>ENU	20-32424_6	p.Q179*
Pten-null_Tam>ENU	20-32424_6	p.Y1182*
Pten-null_Tam>ENU	20-32424_8	p.C1287*
Pten-null_Tam>ENU	20-32424_8	p.R956*
Pten-null_Tam>ENU	20-6155_1	p.L503*
Pten-null_Tam>ENU	20-6155_2	p.W697*
Pten-null_Tam>ENU	20-6162_1	p.A515*
Pten-null_Tam>ENU	20-6162_1	p.S930*
Pten-null_Tam>ENU	20-6162_2	p.L575*
Pten-null_Tam>ENU	20-6162_2	p.Y1133*
Pten-null_Tam>ENU	20-6162_4_4	p.L408*
Pten-null_Tam>ENU	20-6162_4_4	p.Y797*
Pten-null_Tam>ENU	20-6162_4_5	p.L408*
Pten-null_Tam>ENU	20-6162_4_5	p.Y797*
Trp53_all	18-19416-1	p.W1047*
Trp53_all	18-19416-1	p.W683*
Trp53_all	18-19416-14	p.L587*
Trp53_all	18-19416-14	p.Q1405*
Trp53_all	18-19416-5	p.L1034*
Trp53_all	18-19416-6	p.W697*
Trp53_all	18-19416-7	p.M436*
Trp53_all	18-19417-13	p.L467*
Trp53_all	18-19417-13	p.Q1203*
Trp53_all	18-19417-5	p.Q427*
Trp53_all	18-19417-5	p.S1355*
Trp53_all	18-19417-7	p.C605*
Trp53_all	18-19417-7	p.Y861*
Trp53_all	19-16424-1	p.W591*
Trp53_all	19-16424-1	p.Y484*
Trp53_all	19-16424-2	p.E853*
Trp53_all	19-16424-2	p.S1108*
Trp53_all	19-16424-5	p.S768*
Trp53_all	19-16424-6	p.L1340*
Trp53_all	19-16424-6	p.Y1375*
Trp53_all	19-16424-7	p.Q1258*
Trp53_all	19-16424-7	p.Q1405*
Trp53_all	19-16424-7_1	p.Q693*
Trp53_all	17-17654-3	p.C1268*
Trp53_all	17-17654-3	p.C481*
Trp53_all	17-18690-4	p.W155*
Trp53_all	17-18690-7	p.Q1203*
Trp53_all	17-18690-7	p.Q410*
Trp53_all	17-18698-2	p.Q201*
Trp53_all	17-18698-6	p.F176*
Trp53_all	17-18698-6	p.Y998*
Trp53_all	17-18698-7	p.M436*
Trp53_all	17-18698-7	p.L506*
Trp53_all	17-18700-3	p.A515*
Trp53_all	17-18700-3	p.Q471*
Trp53_all	17-18700-5	p.C449*
Trp53_all	17-18703-1	p.F176*
Trp53_all	17-18703-2	p.Q161*
Trp53_all	17-18703-3	p.L696*
Trp53_all	17-18703-3	p.Y1375*
Trp53_all	18-9097-11	p.E138*
Trp53_all	18-9097-11	p.S1277*
Trp53_all	18-9097-11_1	p.W591*
Trp53_all	18-9097-13	p.Y1178*
Trp53_all	18-9097-14	p.R651*
Trp53_all	18-9097-14	p.L561*
Trp53_all	18-9097-15	p.L290*
Trp53_all	18-9097-15	p.R956*

## Sheet: Fig_3f
Bin_combo	Control_ENU	Pten_null	Trp53_all	KrasG12D	ratio_Control_ENU	Ratio_Pten_null	ratio_Trp53_all	ratio_KrasG12D
AA	2	3	4	4	0.0645161	0.075	0.133333	0.166667
AB	1	1	0	0	0.0322581	0.025	0	0
AC	0	0	2	0	0	0	0.0666667	0
AD	1	3	0	2	0.0322581	0.075	0	0.0833333
AE	1	0	1	0	0.0322581	0	0.0333333	0
BB	12	5	9	4	0.387097	0.125	0.3	0.166667
BC	0	10	1	0	0	0.25	0.0333333	0
BD	1	7	3	3	0.0322581	0.175	0.1	0.125
BE	1	1	4	1	0.0322581	0.025	0.133333	0.0416667
CC	1	2	1	4	0.0322581	0.05	0.0333333	0.166667
CD	0	3	1	0	0	0.075	0.0333333	0
CE	3	1	0	0	0.0967742	0.025	0	0
DD	4	4	2	4	0.129032	0.1	0.0666667	0.166667
DE	2	0	0	1	0.0645161	0	0	0.0416667
EE	2	0	2	1	0.0645161	0	0.0666667	0.0416667

## Sheet: Fig_3g
Bin_combo	log2FC_Obs_Exp
AA	0.0641188
AB	-2.6884
AC	-1.93734
AD	-0.231903
AE	-2.34534
BB	0.972701
BC	0.354534
BD	0.977506
BE	-0.831073
CC	0.842566
CD	0.226072
CE	-0.565434
DD	1.66847
DE	-1.18193
EE	-0.973433
