# Supplementary material for: Decay of driver mutations shapes the landscape of intestinal transformation
Source: Nature. 2025 Dec 3;649(8097):729–38. doi: 10.1038/s41586-025-09762-w (PMC12804087; doi:10.1038/s41586-025-09762-w)
Supplement: Supplementary file 8 — Source Data Fig. 4 [file 41586_2025_9762_MOESM8_ESM.xlsx]

## Sheet: Fig_4b
Cohort	Time_ENU	mean_tumours_SI	stdev_SI	Ncount_SI
ApcHet_Tam_ENU	0	966.667	267.5	3
Apc_Het_ENU>Tam_10d	10	320	202.61	5
Apc_Het_ENU>Tam_30d	30	109.4	32.2382	5
KrasG12D_Tam>ENU	0	388	126.76	3
KrasG12D_ENU_Tam_10d	10	57.5455	32.2688	11
KrasG12D_ENU_Tam_30d	30	11	6.97615	4
Fbxw7-null_Tam>ENU	0	156.909	40.9279	11
Fbxw7null_ENU_Tam_10d	10	134.75	32.9987	4
Fbxw7null_ENU_Tam_20d	20	83	20.2237	3
Fbxw7null_ENU_Tam_30d	30	18.5	7.32575	4
Trp53-null_Tam>ENU	0	39.3125	18.5741	32
Trp53-null_ENU>Tam_10d	10	19.1111	9.43987	9
Trp53-null_ENU>Tam_30d	30	11	4.49444	11

## Sheet: Fig_4d
Genotype	Protocol	time(days)	variable	Prop_tumours_left				time(days)	variable(neutral_decay_proxSI)	value			time_days	variable	Prop_tumours_left	Cohort
Fbxw7null	TAM_ENU	0	Apc_absolute_SI_pc	100				1	prop_clones_left_proxSI	1			10	Apc_absolute_SI_pc	0.461625	KTF
Fbxw7null	ENU_Tam_10d	10	Apc_absolute_SI_pc	65.5585				1.5	prop_clones_left_proxSI	0.952399			10	Apc_absolute_SI_pc	0.461625	KTF
Fbxw7null	ENU_Tam_20d	20	Apc_absolute_SI_pc	29.7056				2	prop_clones_left_proxSI	0.909222			10	Apc_absolute_SI_pc	0.461625	KTF
Fbxw7null	ENU_Tam_30d	30	Apc_absolute_SI_pc	29.2194				2.5	prop_clones_left_proxSI	0.869958			10	Apc_absolute_SI_pc	0.461625	KTF
Fbxw7null	TAM_ENU	0	Ctnnb1_absolute_SI_pc	100				3	prop_clones_left_proxSI	0.834165			10	Apc_absolute_SI_pc	0.461625	KTF
Fbxw7null	ENU_Tam_10d	10	Ctnnb1_absolute_SI_pc	92.4933				3.5	prop_clones_left_proxSI	0.801456			10	Apc_absolute_SI_pc	0.461625	KTF
Fbxw7null	ENU_Tam_20d	20	Ctnnb1_absolute_SI_pc	58.0296				4	prop_clones_left_proxSI	0.771492			10	Apc_absolute_SI_pc	0.461625	KTF
Fbxw7null	ENU_Tam_30d	30	Ctnnb1_absolute_SI_pc	6.11568				4.5	prop_clones_left_proxSI	0.743976			30	Apc_absolute_SI_pc	0.196261	KTF
KrasG12D	ENU_Tam_10d	10	Apc_absolute_SI_pc	23.1155				5	prop_clones_left_proxSI	0.718648			30	Apc_absolute_SI_pc	0.196261	KTF
KrasG12D	ENU_Tam_30d	30	Apc_absolute_SI_pc	17.8815				5.5	prop_clones_left_proxSI	0.695279			30	Apc_absolute_SI_pc	0.196261	KTF
KrasG12D	TAM_ENU	0	Apc_absolute_SI_pc	100				6	prop_clones_left_proxSI	0.67367			30	Apc_absolute_SI_pc	0.196261	KTF
KrasG12D	ENU_Tam_10d	10	Ctnnb1_absolute_SI_pc	13.4969				6.5	prop_clones_left_proxSI	0.653642			30	Apc_absolute_SI_pc	0.196261	KTF
KrasG12D	ENU_Tam_30d	30	Ctnnb1_absolute_SI_pc	0.411463				7	prop_clones_left_proxSI	0.635039			30	Apc_absolute_SI_pc	0.196261	KTF
KrasG12D	TAM_ENU	0	Ctnnb1_absolute_SI_pc	100				7.5	prop_clones_left_proxSI	0.617723			30	Apc_absolute_SI_pc	0.196261	KTF
Trp53null	ENU_Tam_10d	10	Apc_absolute_SI_pc	44.6955				8	prop_clones_left_proxSI	0.60157			0	Apc_absolute_SI_pc	1	KTF
Trp53null	ENU_Tam_30d	30	Apc_absolute_SI_pc	29.2439				8.5	prop_clones_left_proxSI	0.586473			0	Apc_absolute_SI_pc	1	KTF
Trp53null	TAM_ENU	0	Apc_absolute_SI_pc	100				9	prop_clones_left_proxSI	0.572335			0	Apc_absolute_SI_pc	1	KTF
Trp53null	ENU_Tam_10d	10	Ctnnb1_absolute_SI_pc	48.4086				9.5	prop_clones_left_proxSI	0.559069			0	Apc_absolute_SI_pc	1	KTF
Trp53null	ENU_Tam_30d	30	Ctnnb1_absolute_SI_pc	22.7267				10	prop_clones_left_proxSI	0.546598			0	Apc_absolute_SI_pc	1	KTF
Trp53null	TAM_ENU	0	Ctnnb1_absolute_SI_pc	100				10.5	prop_clones_left_proxSI	0.534855			0	Apc_absolute_SI_pc	1	KTF
								11	prop_clones_left_proxSI	0.523778			0	Apc_absolute_SI_pc	1	KTF
								11.5	prop_clones_left_proxSI	0.513311			10	Ctnnb1_absolute_SI_pc	0.327605	KTF
								12	prop_clones_left_proxSI	0.503406			10	Ctnnb1_absolute_SI_pc	0.327605	KTF
								12.5	prop_clones_left_proxSI	0.494017			10	Ctnnb1_absolute_SI_pc	0.327605	KTF
								13	prop_clones_left_proxSI	0.485105			10	Ctnnb1_absolute_SI_pc	0.327605	KTF
								13.5	prop_clones_left_proxSI	0.476634			10	Ctnnb1_absolute_SI_pc	0.327605	KTF
								14	prop_clones_left_proxSI	0.46857			10	Ctnnb1_absolute_SI_pc	0.327605	KTF
								14.5	prop_clones_left_proxSI	0.460883			10	Ctnnb1_absolute_SI_pc	0.327605	KTF
								15	prop_clones_left_proxSI	0.453548			30	Ctnnb1_absolute_SI_pc	0.0325595	KTF
								15.5	prop_clones_left_proxSI	0.44654			30	Ctnnb1_absolute_SI_pc	0.0325595	KTF
								16	prop_clones_left_proxSI	0.439836			30	Ctnnb1_absolute_SI_pc	0.0325595	KTF
								16.5	prop_clones_left_proxSI	0.433416			30	Ctnnb1_absolute_SI_pc	0.0325595	KTF
								17	prop_clones_left_proxSI	0.427261			30	Ctnnb1_absolute_SI_pc	0.0325595	KTF
								17.5	prop_clones_left_proxSI	0.421354			30	Ctnnb1_absolute_SI_pc	0.0325595	KTF
								18	prop_clones_left_proxSI	0.415681			30	Ctnnb1_absolute_SI_pc	0.0325595	KTF
								18.5	prop_clones_left_proxSI	0.410226			0	Ctnnb1_absolute_SI_pc	1	KTF
								19	prop_clones_left_proxSI	0.404977			0	Ctnnb1_absolute_SI_pc	1	KTF
								19.5	prop_clones_left_proxSI	0.399921			0	Ctnnb1_absolute_SI_pc	1	KTF
								20	prop_clones_left_proxSI	0.395047			0	Ctnnb1_absolute_SI_pc	1	KTF
								20.5	prop_clones_left_proxSI	0.390346			0	Ctnnb1_absolute_SI_pc	1	KTF
								21	prop_clones_left_proxSI	0.385807			0	Ctnnb1_absolute_SI_pc	1	KTF
								21.5	prop_clones_left_proxSI	0.381422			0	Ctnnb1_absolute_SI_pc	1	KTF
								22	prop_clones_left_proxSI	0.377183
								22.5	prop_clones_left_proxSI	0.373082
								23	prop_clones_left_proxSI	0.369112
								23.5	prop_clones_left_proxSI	0.365266
								24	prop_clones_left_proxSI	0.36154
								24.5	prop_clones_left_proxSI	0.357926
								25	prop_clones_left_proxSI	0.35442
								25.5	prop_clones_left_proxSI	0.351017
								26	prop_clones_left_proxSI	0.347712
								26.5	prop_clones_left_proxSI	0.3445
								27	prop_clones_left_proxSI	0.341379
								27.5	prop_clones_left_proxSI	0.338343
								28	prop_clones_left_proxSI	0.33539
								28.5	prop_clones_left_proxSI	0.332517
								29	prop_clones_left_proxSI	0.329719
								29.5	prop_clones_left_proxSI	0.326994
								30	prop_clones_left_proxSI	0.324339

## Sheet: Fig_4e
Cohort	AA_change_num	count	Genotype	Protocol
Fbxw7-null_Tam>ENU	32	8	Fbxw7null	TAM_ENU
Fbxw7-null_Tam>ENU	33	12	Fbxw7null	TAM_ENU
Fbxw7-null_Tam>ENU	34	12	Fbxw7null	TAM_ENU
Fbxw7-null_Tam>ENU	35	2	Fbxw7null	TAM_ENU
Fbxw7-null_Tam>ENU	37	16	Fbxw7null	TAM_ENU
Fbxw7-null_Tam>ENU	41	7	Fbxw7null	TAM_ENU
Fbxw7null_ENU_Tam_10d	32	7	Fbxw7null	ENU_Tam_10d
Fbxw7null_ENU_Tam_10d	33	1	Fbxw7null	ENU_Tam_10d
Fbxw7null_ENU_Tam_10d	34	4	Fbxw7null	ENU_Tam_10d
Fbxw7null_ENU_Tam_10d	35	11	Fbxw7null	ENU_Tam_10d
Fbxw7null_ENU_Tam_10d	37	8	Fbxw7null	ENU_Tam_10d
Fbxw7null_ENU_Tam_10d	41	5	Fbxw7null	ENU_Tam_10d
Fbxw7null_ENU_Tam_20d	32	4	Fbxw7null	ENU_Tam_20d
Fbxw7null_ENU_Tam_20d	33	2	Fbxw7null	ENU_Tam_20d
Fbxw7null_ENU_Tam_20d	34	8	Fbxw7null	ENU_Tam_20d
Fbxw7null_ENU_Tam_20d	35	5	Fbxw7null	ENU_Tam_20d
Fbxw7null_ENU_Tam_20d	37	4	Fbxw7null	ENU_Tam_20d
Fbxw7null_ENU_Tam_20d	41	3	Fbxw7null	ENU_Tam_20d
Fbxw7null_ENU_Tam_30d	35	6	Fbxw7null	ENU_Tam_30d
Fbxw7null_ENU_Tam_30d	37	2	Fbxw7null	ENU_Tam_30d
Fbxw7null_ENU_Tam_30d	41	1	Fbxw7null	ENU_Tam_30d
KrasG12D_ENU_Tam_10d	32	4	KrasG12D	ENU_Tam_10d
KrasG12D_ENU_Tam_10d	33	2	KrasG12D	ENU_Tam_10d
KrasG12D_ENU_Tam_10d	34	6	KrasG12D	ENU_Tam_10d
KrasG12D_ENU_Tam_10d	35	3	KrasG12D	ENU_Tam_10d
KrasG12D_ENU_Tam_10d	37	7	KrasG12D	ENU_Tam_10d
KrasG12D_ENU_Tam_10d	41	11	KrasG12D	ENU_Tam_10d
KrasG12D_ENU_Tam_10d	45	1	KrasG12D	ENU_Tam_10d
KrasG12D_ENU_Tam_30d	34	1	KrasG12D	ENU_Tam_30d
KrasG12D_ENU_Tam_30d	41	1	KrasG12D	ENU_Tam_30d
KrasG12D_Tam>ENU	32	30	KrasG12D	TAM_ENU
KrasG12D_Tam>ENU	33	25	KrasG12D	TAM_ENU
KrasG12D_Tam>ENU	34	54	KrasG12D	TAM_ENU
KrasG12D_Tam>ENU	35	4	KrasG12D	TAM_ENU
KrasG12D_Tam>ENU	37	32	KrasG12D	TAM_ENU
KrasG12D_Tam>ENU	41	39	KrasG12D	TAM_ENU
KrasG12D_Tam>ENU	45	1	KrasG12D	TAM_ENU
Trp53-null_ENU>Tam_10d	32	2	Trp53null	ENU_Tam_10d
Trp53-null_ENU>Tam_10d	33	2	Trp53null	ENU_Tam_10d
Trp53-null_ENU>Tam_10d	34	5	Trp53null	ENU_Tam_10d
Trp53-null_ENU>Tam_10d	35	5	Trp53null	ENU_Tam_10d
Trp53-null_ENU>Tam_10d	37	2	Trp53null	ENU_Tam_10d
Trp53-null_ENU>Tam_10d	41	6	Trp53null	ENU_Tam_10d
Trp53-null_ENU>Tam_30d	32	3	Trp53null	ENU_Tam_30d
Trp53-null_ENU>Tam_30d	33	3	Trp53null	ENU_Tam_30d
Trp53-null_ENU>Tam_30d	34	1	Trp53null	ENU_Tam_30d
Trp53-null_ENU>Tam_30d	35	2	Trp53null	ENU_Tam_30d
Trp53-null_ENU>Tam_30d	37	1	Trp53null	ENU_Tam_30d
Trp53-null_ENU>Tam_30d	41	6	Trp53null	ENU_Tam_30d
Trp53-null_Tam>ENU	32	3	Trp53null	TAM_ENU
Trp53-null_Tam>ENU	33	3	Trp53null	TAM_ENU
Trp53-null_Tam>ENU	34	15	Trp53null	TAM_ENU
Trp53-null_Tam>ENU	35	1	Trp53null	TAM_ENU
Trp53-null_Tam>ENU	37	1	Trp53null	TAM_ENU
Trp53-null_Tam>ENU	41	1	Trp53null	TAM_ENU

## Sheet: Fig_4f
time_days	Ctnnb1_AApos	Prop_tumours_left	Cohort
0	32	1	Fbxw7_null
0	33	1	Fbxw7_null
0	34	1	Fbxw7_null
0	35	1	Fbxw7_null
0	37	1	Fbxw7_null
0	41	1	Fbxw7_null
10	32	1.28142	Fbxw7_null
10	33	0.12204	Fbxw7_null
10	34	0.488159	Fbxw7_null
10	35	8.05463	Fbxw7_null
10	37	0.732239	Fbxw7_null
10	41	1.04606	Fbxw7_null
30	32	0	Fbxw7_null
30	33	0	Fbxw7_null
30	34	0	Fbxw7_null
30	35	1.16198	Fbxw7_null
30	37	0.0484158	Fbxw7_null
30	41	0.0553323	Fbxw7_null
0	32	1	KrasG12D
0	33	1	KrasG12D
0	34	1	KrasG12D
0	35	1	KrasG12D
0	37	1	KrasG12D
0	41	1	KrasG12D
10	32	0.097919	KrasG12D
10	33	0.0587514	KrasG12D
10	34	0.0815992	KrasG12D
10	35	0.550794	KrasG12D
10	37	0.160648	KrasG12D
10	41	0.207136	KrasG12D
30	32	0	KrasG12D
30	33	0	KrasG12D
30	34	0.00704821	KrasG12D
30	35	0	KrasG12D
30	37	0	KrasG12D
30	41	0.00975906	KrasG12D
0	32	1	Trp53_null
0	33	1	Trp53_null
0	34	1	Trp53_null
0	35	1	Trp53_null
0	37	1	Trp53_null
0	41	1	Trp53_null
10	32	0.352063	Trp53_null
10	33	0.352063	Trp53_null
10	34	0.176031	Trp53_null
10	35	2.64047	Trp53_null
10	37	1.05619	Trp53_null
10	41	3.16856	Trp53_null
30	32	0.340901	Trp53_null
30	33	0.340901	Trp53_null
30	34	0.0227267	Trp53_null
30	35	0.681802	Trp53_null
30	37	0.340901	Trp53_null
30	41	2.04541	Trp53_null

## Sheet: Fig_4f_stats
Mutation	ChiSquared_PValue	ChiSquared_Significance	Cohort
32	3.88617e-05	***	KrasG12D_ENU_Tam_10d
33	2.51362e-05	***	KrasG12D_ENU_Tam_10d
34	6.86059e-09	***	KrasG12D_ENU_Tam_10d
35	0.99141		KrasG12D_ENU_Tam_10d
37	0.000484543	***	KrasG12D_ENU_Tam_10d
41	0.0010314	**	KrasG12D_ENU_Tam_10d
32	2.76047e-05	***	KrasG12D_ENU_Tam_30d
33	0.000129662	***	KrasG12D_ENU_Tam_30d
34	5.22131e-08	***	KrasG12D_ENU_Tam_30d
35	0.125809		KrasG12D_ENU_Tam_30d
37	1.49199e-05	***	KrasG12D_ENU_Tam_30d
41	4.92392e-06	***	KrasG12D_ENU_Tam_30d
32	0.728695		Trp53-null_ENU>Tam_10d
33	0.728695		Trp53-null_ENU>Tam_10d
34	0.0994361		Trp53-null_ENU>Tam_10d
35	0.252379		Trp53-null_ENU>Tam_10d
37	0.694463		Trp53-null_ENU>Tam_10d
41	0.184344		Trp53-null_ENU>Tam_10d
32	0.97262		Trp53-null_ENU>Tam_30d
33	0.97262		Trp53-null_ENU>Tam_30d
34	0.0529885		Trp53-null_ENU>Tam_30d
35	0.72801		Trp53-null_ENU>Tam_30d
37	0.98419		Trp53-null_ENU>Tam_30d
41	0.275253		Trp53-null_ENU>Tam_30d
32	0.0267442	*	Fbxw7null_ENU_Tam_10d
33	0.0095451	**	Fbxw7null_ENU_Tam_10d
34	0.774276		Fbxw7null_ENU_Tam_10d
35	1.81569e-07	***	Fbxw7null_ENU_Tam_10d
37	0.344018		Fbxw7null_ENU_Tam_10d
41	0.131316		Fbxw7null_ENU_Tam_10d
32	0.0202716	*	Fbxw7null_ENU_Tam_30d
33	0.0044694	**	Fbxw7null_ENU_Tam_30d
34	0.0044694	**	Fbxw7null_ENU_Tam_30d
35	0.161444		Fbxw7null_ENU_Tam_30d
37	0.00918545	**	Fbxw7null_ENU_Tam_30d
41	0.0960066		Fbxw7null_ENU_Tam_30d

## Sheet: Fig_4g
time_days	Bin	Prop_tumours_left	Cohort
0	A	1	KrasG12D
0	B	1	KrasG12D
0	C	1	KrasG12D
0	D	1	KrasG12D
0	E	1	KrasG12D
10	A	0.219597	KrasG12D
10	B	0.219597	KrasG12D
10	C	0.175677	KrasG12D
10	D	0.263516	KrasG12D
10	E	0.292796	KrasG12D
30	A	0.127406	KrasG12D
30	B	0.254811	KrasG12D
30	C	0.339748	KrasG12D
30	D	0.101925	KrasG12D
30	E	0	KrasG12D
0	A	1	Trp53_null
0	B	1	Trp53_null
0	C	1	Trp53_null
0	D	1	Trp53_null
0	E	1	Trp53_null
10	A	0.228038	Trp53_null
10	B	0.145115	Trp53_null
10	C	0.532089	Trp53_null
10	D	1.59627	Trp53_null
10	E	1.24154	Trp53_null
30	A	0.0435178	Trp53_null
30	B	0.193852	Trp53_null
30	C	0.609249	Trp53_null
30	D	1.2185	Trp53_null
30	E	0.406166	Trp53_null
0	A	1	Fbxw7_null
0	B	1	Fbxw7_null
0	C	1	Fbxw7_null
0	D	1	Fbxw7_null
0	E	1	Fbxw7_null
10	A	4.72021	Fbxw7_null
10	B	0.349645	Fbxw7_null
10	C	0.674316	Fbxw7_null
10	D	0.524468	Fbxw7_null
10	E	0	Fbxw7_null
30	A	0.350632	Fbxw7_null
30	B	0.233755	Fbxw7_null
30	C	0.250452	Fbxw7_null
30	D	0.233755	Fbxw7_null
30	E	1.40253	Fbxw7_null
0	A	1	KTF
0	B	1	KTF
0	C	1	KTF
0	D	1	KTF
0	E	1	KTF
10	A	0.489773	KTF
10	B	0.244887	KTF
10	C	0.419806	KTF
10	D	0.598612	KTF
10	E	1.11948	KTF
30	A	0.0833727	KTF
30	B	0.18342	KTF
30	C	0.266792	KTF
30	D	0.222327	KTF
30	E	0.304906	KTF

## Sheet: Fig_4h
time_days	Bin	Prop_tumours_left
0	A	1
0	B	1
0	C	1
0	D	1
0	E	1
10	A	0.834466
10	B	0.133515
10	C	0.300408
10	D	0.417233
10	E	0.600816
30	A	0.279706
30	B	0.0223765
30	C	0.100694
30	D	0.0372941
30	E	0.201388

## Sheet: Fig_4i
Bin	Decay	Estimated_Tumour_count_TE
A	0.720294	50.3722
B	0.977624	503.722
C	0.899306	83.9537
D	0.962706	151.117
E	0.798612	83.9537
