# Supplementary material for: Decay of driver mutations shapes the landscape of intestinal transformation
Source: Nature. 2025 Dec 3;649(8097):729–38. doi: 10.1038/s41586-025-09762-w (PMC12804087; doi:10.1038/s41586-025-09762-w)
Supplement: Supplementary file 9 — Source Data Fig. 5 [file 41586_2025_9762_MOESM9_ESM.xlsx]

## Sheet: Fig_5b
Consequence	AA_pos	Normal_tri_nt_change_frequency	relative_exp	relative_obs
stop_gained	5	0.00282095	0.0114607	NA
stop_gained	5	0.00155514	0.00631808	NA
stop_gained	6	0.00202319	0.00821961	NA
stop_gained	6	0.000869971	0.00353443	NA
stop_gained	8	0.00419526	0.0170441	NA
stop_gained	9	0.000945463	0.00384114	NA
stop_gained	10	0.000868533	0.00352859	NA
stop_gained	10	0.000579022	0.0023524	NA
stop_gained	11	0.00100317	0.00407556	NA
stop_gained	12	0.00565001	0.0229543	NA
stop_gained	14	0.00282095	0.0114607	NA
stop_gained	17	0.00131928	0.00535983	NA
stop_gained	19	0.00401929	0.0163292	NA
stop_gained	21	0.00282095	0.0114607	NA
stop_gained	21	0.00155514	0.00631808	NA
stop_gained	24	0.130636	0.530735	0.00913242
stop_gained	25	0.00493064	0.0200317	NA
stop_gained	26	0.00254491	0.0103392	NA
stop_gained	28	0.00254491	0.0103392	NA
stop_gained	36	0.00100317	0.00407556	NA
stop_gained	38	0.00401929	0.0163292	NA
stop_gained	40	0.00282095	0.0114607	NA
stop_gained,splice_region_variant	45	0.00131928	0.00535983	NA
stop_gained,splice_region_variant	46	0.00401929	0.0163292	NA
stop_gained	49	0.000868533	0.00352859	NA
stop_gained	50	0.00493064	0.0200317	NA
stop_gained	52	0.00493064	0.0200317	NA
stop_gained	53	0.00242589	0.00985568	NA
stop_gained	56	0.00282095	0.0114607	NA
stop_gained	58	0.00282095	0.0114607	NA
stop_gained	64	0.00291332	0.011836	NA
stop_gained	65	0.00493064	0.0200317	NA
stop_gained	68	0.000868533	0.00352859	NA
stop_gained	68	0.000579022	0.0023524	NA
stop_gained	69	0.000868533	0.00352859	NA
stop_gained	69	0.000579022	0.0023524	NA
stop_gained	70	0.00254491	0.0103392	NA
stop_gained	73	0.000868533	0.00352859	NA
stop_gained,splice_region_variant	74	0.00242589	0.00985568	NA
stop_gained	77	0.000868533	0.00352859	NA
stop_gained	77	0.000579022	0.0023524	NA
stop_gained	84	0.00291332	0.011836	NA
stop_gained	86	0.00100317	0.00407556	NA
stop_gained	89	0.00282095	0.0114607	0.00913242
stop_gained	89	0.00155514	0.00631808	0.00913242
stop_gained	90	0.00100317	0.00407556	NA
stop_gained	96	0.00202319	0.00821961	NA
stop_gained	96	0.000869971	0.00353443	NA
stop_gained	97	0.00291332	0.011836	NA
stop_gained	100	0.00401929	0.0163292	NA
stop_gained	101	0.00242589	0.00985568	NA
stop_gained	104	0.00282095	0.0114607	NA
stop_gained	104	0.00155514	0.00631808	NA
stop_gained	108	0.00291332	0.011836	NA
stop_gained	109	0.00254491	0.0103392	NA
stop_gained	110	0.00471527	0.0191567	NA
stop_gained	117	0.00282095	0.0114607	NA
stop_gained	117	0.00155514	0.00631808	NA
stop_gained	120	0.00190241	0.00772891	NA
stop_gained	121	0.00190241	0.00772891	NA
stop_gained	126	0.00291332	0.011836	NA
stop_gained	128	0.0031414	0.0127626	NA
stop_gained	129	0.00254491	0.0103392	NA
stop_gained	132	0.00291332	0.011836	NA
stop_gained	133	0.000973434	0.00395478	NA
stop_gained	133	0.000730076	0.00296608	NA
stop_gained	134	0.000868533	0.00352859	NA
stop_gained	134	0.000579022	0.0023524	NA
stop_gained	135	0.00254491	0.0103392	NA
stop_gained	136	0.00254491	0.0103392	NA
stop_gained	138	0.00282095	0.0114607	NA
stop_gained	139	0.00131928	0.00535983	NA
stop_gained	140	0.00254491	0.0103392	NA
stop_gained,splice_region_variant	142	0.00282095	0.0114607	NA
stop_gained,splice_region_variant	142	0.00155514	0.00631808	NA
stop_gained	143	0.000945463	0.00384114	NA
stop_gained	150	0.000945463	0.00384114	NA
stop_gained	151	0.00254491	0.0103392	NA
stop_gained	152	0.00254491	0.0103392	NA
stop_gained	153	0.00100317	0.00407556	NA
stop_gained	154	0.00401929	0.0163292	NA
stop_gained	155	0.00100317	0.00407556	NA
stop_gained	157	0.00477461	0.0193978	0.00456621
stop_gained	157	0.00749223	0.0304387	0.00456621
stop_gained	158	0.000973434	0.00395478	NA
stop_gained	158	0.000730076	0.00296608	NA
stop_gained	159	0.00777289	0.0315789	NA
stop_gained	159	0.00357374	0.0145191	NA
stop_gained	161	0.00419526	0.0170441	0.00456621
stop_gained	163	0.00419526	0.0170441	NA
stop_gained	167	0.000868533	0.00352859	NA
stop_gained	168	0.00190241	0.00772891	NA
stop_gained	174	0.000868533	0.00352859	NA
stop_gained	174	0.000579022	0.0023524	NA
stop_gained	176	0.00282095	0.0114607	NA
stop_gained	180	0.000868533	0.00352859	NA
stop_gained	180	0.000579022	0.0023524	NA
stop_gained	181	0.00493064	0.0200317	0.00456621
stop_gained	186	0.0031414	0.0127626	NA
stop_gained	188	0.00565001	0.0229543	0.00456621
stop_gained	189	0.000945463	0.00384114	NA
stop_gained	190	0.00401929	0.0163292	0.00456621
stop_gained	191	0.00202319	0.00821961	NA
stop_gained	191	0.000869971	0.00353443	NA
stop_gained	192	0.00282095	0.0114607	0.00456621
stop_gained	195	0.00565001	0.0229543	0.0136986
stop_gained	197	0.0031414	0.0127626	0.00456621
stop_gained	201	0.00401929	0.0163292	NA
stop_gained	202	0.00254491	0.0103392	NA
stop_gained	203	0.00493064	0.0200317	0.00456621
stop_gained	207	0.00442737	0.0179871	0.00456621
stop_gained	208	0.00477461	0.0193978	NA
stop_gained	211	0.00401929	0.0163292	NA
stop_gained	212	0.00100317	0.00407556	NA
stop_gained	213	0.246141	1	0.410959
stop_gained,splice_region_variant	215	0.00493064	0.0200317	0.00456621
stop_gained,splice_region_variant	216	0.185889	0.755213	0.310502
stop_gained	217	0.00190241	0.00772891	NA
stop_gained	220	0.0031414	0.0127626	NA
stop_gained	222	0.00419526	0.0170441	NA
stop_gained	223	0.00565001	0.0229543	0.00913242
stop_gained	225	0.0113096	0.0459477	NA
stop_gained	226	0.00100317	0.00407556	NA
stop_gained	232	0.246141	1	0.228311
stop_gained	233	0.00493064	0.0200317	0.00456621
stop_gained	235	0.000868533	0.00352859	NA
stop_gained	235	0.000579022	0.0023524	NA
stop_gained	236	0.00493064	0.0200317	0.0228311
stop_gained	238	0.00477461	0.0193978	NA
stop_gained	241	0.00254491	0.0103392	NA
stop_gained,splice_region_variant	243	0.00254491	0.0103392	NA
stop_gained	245	0.00282095	0.0114607	0.00456621
stop_gained	245	0.00155514	0.00631808	0.00456621
stop_gained	247	0.00419526	0.0170441	NA
stop_gained	249	0.000945463	0.00384114	NA
stop_gained	251	0.00282095	0.0114607	0.00456621
stop_gained	254	0.00282095	0.0114607	0.00456621
stop_gained	254	0.00155514	0.00631808	0.00456621
stop_gained	258	0.00282095	0.0114607	NA
stop_gained	260	0.00565001	0.0229543	0.0182648
stop_gained	262	0.00282095	0.0114607	0.00456621
stop_gained	264	0.00419526	0.0170441	0.00913242
stop_gained	265	0.00242589	0.00985568	NA
stop_gained	267	0.00260165	0.0105697	0.00456621
stop_gained	268	0.00254491	0.0103392	0.0182648
stop_gained,splice_region_variant	278	0.00419526	0.0170441	0.00913242
stop_gained	280	0.00282095	0.0114607	NA
stop_gained	280	0.00155514	0.00631808	NA
stop_gained	283	0.246141	1	0.228311
stop_gained	287	0.00282095	0.0114607	NA
stop_gained	292	0.000945463	0.00384114	NA
stop_gained	302	0.130636	0.530735	0.127854
stop_gained	309	0.00260165	0.0105697	NA
stop_gained,splice_region_variant	311	0.000945463	0.00384114	NA
stop_gained	313	0.00401929	0.0163292	NA
stop_gained	316	0.000973434	0.00395478	NA
stop_gained	316	0.000730076	0.00296608	NA
stop_gained	317	0.00282095	0.0114607	NA
stop_gained	317	0.00155514	0.00631808	NA
stop_gained	318	0.000945463	0.00384114	NA
stop_gained	319	0.000945463	0.00384114	NA
stop_gained	320	0.00282095	0.0114607	NA
stop_gained	320	0.00155514	0.00631808	NA
stop_gained	327	0.000868533	0.00352859	NA
stop_gained	331	0.0113096	0.0459477	NA
stop_gained	332	0.185889	0.755213	0.00456621
stop_gained	334	0.000945463	0.00384114	NA
stop_gained	341	0.00477461	0.0193978	NA
stop_gained	344	0.0033427	0.0135804	NA
stop_gained	348	0.185889	0.755213	NA
stop_gained	349	0.00493064	0.0200317	NA
stop_gained	351	0.00291332	0.011836	NA
stop_gained	352	0.00153958	0.00625488	NA
stop_gained	358	0.00477461	0.0193978	NA
stop_gained	360	0.000868533	0.00352859	NA
stop_gained	360	0.000579022	0.0023524	NA
stop_gained	365	0.000945463	0.00384114	NA
stop_gained	369	0.000945463	0.00384114	NA
stop_gained	370	0.000945463	0.00384114	NA
stop_gained	371	0.00260165	0.0105697	NA
stop_gained	377	0.000868533	0.00352859	NA
stop_gained	378	0.00254491	0.0103392	NA
stop_gained	393	0.00282095	0.0114607	0.00456621
stop_gained	393	0.00155514	0.00631808	0.00456621
stop_gained	394	0.00493064	0.0200317	NA
stop_gained	398	0.000945463	0.00384114	NA
stop_gained	399	0.00163645	0.00664842	NA
stop_gained	403	0.00282095	0.0114607	NA
stop_gained	405	0.159657	0.648641	0.0182648
stop_gained	410	0.000945463	0.00384114	NA
stop_gained	411	0.00401929	0.0163292	NA
stop_gained	412	0.00493064	0.0200317	0.0182648
stop_gained	416	0.00263039	0.0106865	NA
stop_gained	416	0.00162606	0.00660619	NA
stop_gained	417	0.00203139	0.00825294	NA
stop_gained	418	0.00282095	0.0114607	0.00456621
stop_gained	420	0.00124436	0.00505548	NA
stop_gained	421	0.00477461	0.0193978	0.00456621
stop_gained	421	0.00688797	0.0279838	0.00456621
stop_gained	422	0.00401929	0.0163292	NA
stop_gained	423	0.00477461	0.0193978	0.0273973
stop_gained	423	0.00763938	0.0310366	0.0273973
stop_gained	424	0.00565001	0.0229543	0.00456621
stop_gained	425	0.00401929	0.0163292	NA
stop_gained	428	0.00282095	0.0114607	NA
stop_gained	433	0.00477461	0.0193978	NA
stop_gained	435	0.000945463	0.00384114	NA
stop_gained	443	0.00282095	0.0114607	NA
stop_gained	445	0.00419526	0.0170441	0.0136986
stop_gained	447	0.00153958	0.00625488	NA
stop_gained	451	0.00203139	0.00825294	NA
stop_gained	455	0.00131928	0.00535983	NA
stop_gained	457	0.00282095	0.0114607	0.0228311
stop_gained	457	0.00155514	0.00631808	0.0228311
stop_gained	460	0.00282095	0.0114607	0.0136986
stop_gained	461	0.00254491	0.0103392	NA
stop_gained	463	0.00251823	0.0102308	NA
stop_gained	468	0.00282095	0.0114607	0.00913242
stop_gained,splice_region_variant	471	0.00260165	0.0105697	0.00913242
stop_gained	473	0.00493064	0.0200317	NA
stop_gained	477	0.00254491	0.0103392	NA
stop_gained	478	0.000868533	0.00352859	NA
stop_gained	478	0.000579022	0.0023524	NA
stop_gained	479	0.000945463	0.00384114	NA
stop_gained	480	0.00565001	0.0229543	0.00913242
stop_gained	483	0.00203139	0.00825294	NA
stop_gained	484	0.00282095	0.0114607	NA
stop_gained	486	0.00202319	0.00821961	NA
stop_gained	486	0.000869971	0.00353443	NA
stop_gained	493	0.00306966	0.0124711	NA
stop_gained	493	0.00153483	0.00623556	NA
stop_gained	498	0.00190241	0.00772891	NA
stop_gained	499	0.246141	1	0.182648
stop_gained	500	0.00202319	0.00821961	0.00456621
stop_gained	500	0.000869971	0.00353443	0.00456621
stop_gained	502	0.00291332	0.011836	NA
stop_gained	505	0.000945463	0.00384114	NA
stop_gained	508	0.000945463	0.00384114	NA
stop_gained	511	0.00291332	0.011836	NA
stop_gained,splice_region_variant	516	0.000945463	0.00384114	NA
stop_gained	520	0.00341273	0.0138649	NA
stop_gained	523	0.00131928	0.00535983	NA
stop_gained	525	0.00471527	0.0191567	NA
stop_gained	527	0.00163645	0.00664842	NA
stop_gained	532	0.00477461	0.0193978	NA
stop_gained	534	0.00100317	0.00407556	0.0730594
stop_gained	536	0.00282095	0.0114607	0.00456621
stop_gained	538	0.00282095	0.0114607	NA
stop_gained	540	0.000868533	0.00352859	NA
stop_gained	540	0.000579022	0.0023524	NA
stop_gained	541	0.00493064	0.0200317	0.0136986
stop_gained,splice_region_variant	542	0.00565001	0.0229543	0.00456621
stop_gained	548	0.000945463	0.00384114	NA
stop_gained	551	0.000945463	0.00384114	NA
stop_gained	553	0.00477461	0.0193978	0.0136986
stop_gained	553	0.00763938	0.0310366	0.0136986
stop_gained	554	0.185889	0.755213	0.118721
stop_gained	560	0.000868533	0.00352859	NA
stop_gained	561	0.00100317	0.00407556	NA
stop_gained	563	0.000945463	0.00384114	NA
stop_gained	564	0.185889	0.755213	0.159817
stop_gained	565	0.00254491	0.0103392	NA
stop_gained	567	0.00291332	0.011836	NA
stop_gained	570	0.00131928	0.00535983	NA
stop_gained	572	0.000945463	0.00384114	NA
stop_gained	574	0.00401929	0.0163292	0.00913242
stop_gained	575	0.00203139	0.00825294	NA
stop_gained	577	0.000868533	0.00352859	NA
stop_gained	577	0.000579022	0.0023524	NA
stop_gained	578	0.00254491	0.0103392	NA
stop_gained	580	0.000868533	0.00352859	NA
stop_gained,splice_region_variant	581	0.00100317	0.00407556	NA
stop_gained,splice_region_variant	582	0.00401929	0.0163292	0.00913242
stop_gained	583	0.00282095	0.0114607	0.00456621
stop_gained	583	0.00155514	0.00631808	0.00456621
stop_gained	586	0.000945463	0.00384114	NA
stop_gained	589	0.000945463	0.00384114	NA
stop_gained	592	0.000868533	0.00352859	0.00456621
stop_gained	592	0.000579022	0.0023524	0.00456621
stop_gained	593	0.00477461	0.0193978	0.0228311
stop_gained	593	0.00673041	0.0273437	0.0228311
stop_gained	595	0.000945463	0.00384114	NA
stop_gained	596	0.00282095	0.0114607	0.00913242
stop_gained	596	0.00155514	0.00631808	0.00913242
stop_gained	599	0.00471527	0.0191567	NA
stop_gained	601	0.00282095	0.0114607	0.00913242
stop_gained	603	0.000868533	0.00352859	NA
stop_gained	607	0.00203139	0.00825294	NA
stop_gained	616	0.000945463	0.00384114	NA
stop_gained	622	0.00483987	0.019663	0.00456621
stop_gained	622	0.00153126	0.00622105	0.00456621
stop_gained	625	0.00477461	0.0193978	NA
stop_gained	629	0.000868533	0.00352859	NA
stop_gained	629	0.000579022	0.0023524	NA
stop_gained	633	0.00282095	0.0114607	NA
stop_gained	635	0.00291332	0.011836	NA
stop_gained	639	0.000868533	0.00352859	NA
stop_gained	639	0.000579022	0.0023524	NA
stop_gained	645	0.000945463	0.00384114	NA
stop_gained	650	0.00282095	0.0114607	0.00456621
stop_gained,splice_region_variant	654	0.00565001	0.0229543	NA
stop_gained	657	0.00190241	0.00772891	NA
stop_gained	658	0.00254491	0.0103392	0.00456621
stop_gained	661	0.00153958	0.00625488	NA
stop_gained	663	0.00493064	0.0200317	0.00456621
stop_gained	665	0.000868533	0.00352859	NA
stop_gained	665	0.000579022	0.0023524	NA
stop_gained	666	0.000868533	0.00352859	NA
stop_gained	666	0.000579022	0.0023524	NA
stop_gained	667	0.00493064	0.0200317	NA
stop_gained	669	0.000868533	0.00352859	NA
stop_gained	669	0.000579022	0.0023524	NA
stop_gained	670	0.00100317	0.00407556	0.0319635
stop_gained	674	0.000945463	0.00384114	0.00456621
stop_gained	681	0.00203139	0.00825294	NA
stop_gained	682	0.00291332	0.011836	NA
stop_gained	684	0.000945463	0.00384114	NA
stop_gained	685	0.00477461	0.0193978	0.00913242
stop_gained	685	0.00673041	0.0273437	0.00913242
stop_gained	688	0.00282095	0.0114607	NA
stop_gained	688	0.00155514	0.00631808	NA
stop_gained	690	0.00190241	0.00772891	NA
stop_gained	693	0.000868533	0.00352859	NA
stop_gained	695	0.00477461	0.0193978	NA
stop_gained	696	0.00401929	0.0163292	NA
stop_gained	698	0.000868533	0.00352859	NA
stop_gained	698	0.000579022	0.0023524	NA
stop_gained	699	0.00477461	0.0193978	0.0136986
stop_gained	699	0.00688797	0.0279838	0.0136986
stop_gained	708	0.000945463	0.00384114	NA
stop_gained	713	0.00282095	0.0114607	0.00913242
stop_gained	713	0.00155514	0.00631808	0.00913242
stop_gained	714	0.00100317	0.00407556	NA
stop_gained	716	0.000945463	0.00384114	NA
stop_gained	721	0.00260165	0.0105697	0.00456621
stop_gained	726	0.000868533	0.00352859	NA
stop_gained	726	0.000579022	0.0023524	NA
stop_gained	736	0.00131928	0.00535983	0.00456621
stop_gained	737	0.00306966	0.0124711	0.00456621
stop_gained	737	0.00153483	0.00623556	0.00456621
stop_gained	738	0.000945463	0.00384114	NA
stop_gained	747	0.00282095	0.0114607	0.0136986
stop_gained	747	0.00155514	0.00631808	0.0136986
stop_gained	749	0.000945463	0.00384114	NA
stop_gained	756	0.00131928	0.00535983	0.00456621
stop_gained	757	0.00493064	0.0200317	0.00456621
stop_gained	758	0.00100317	0.00407556	NA
stop_gained	761	0.00254491	0.0103392	NA
stop_gained	763	0.00254491	0.0103392	0.0136986
stop_gained	764	0.000868533	0.00352859	0.0182648
stop_gained	764	0.000579022	0.0023524	0.0182648
stop_gained	767	0.00419526	0.0170441	0.0136986
stop_gained	769	0.000868533	0.00352859	0.00456621
stop_gained	769	0.000579022	0.0023524	0.00456621
stop_gained	770	0.00282095	0.0114607	0.00913242
stop_gained	770	0.00155514	0.00631808	0.00913242
stop_gained	771	0.00254491	0.0103392	0.00913242
stop_gained	779	0.000868533	0.00352859	0.0136986
stop_gained	779	0.000579022	0.0023524	0.0136986
stop_gained	782	0.000945463	0.00384114	NA
stop_gained	788	0.000868533	0.00352859	NA
stop_gained	789	0.00565001	0.0229543	0.00913242
stop_gained	790	0.00163645	0.00664842	NA
stop_gained	792	0.000945463	0.00384114	0.00456621
stop_gained	793	0.00565001	0.0229543	NA
stop_gained	796	0.00202319	0.00821961	NA
stop_gained	796	0.000869971	0.00353443	NA
stop_gained	799	0.00202319	0.00821961	NA
stop_gained	799	0.000869971	0.00353443	NA
stop_gained	805	0.130636	0.530735	0.146119
stop_gained	811	0.00282095	0.0114607	NA
stop_gained	811	0.00155514	0.00631808	NA
stop_gained	823	0.00282095	0.0114607	NA
stop_gained	823	0.00155514	0.00631808	NA
stop_gained	825	0.000973434	0.00395478	NA
stop_gained	825	0.000730076	0.00296608	NA
stop_gained	826	0.000945463	0.00384114	NA
stop_gained	831	0.000868533	0.00352859	NA
stop_gained	831	0.000579022	0.0023524	NA
stop_gained	836	0.00282095	0.0114607	NA
stop_gained	836	0.00155514	0.00631808	NA
stop_gained	837	0.00282095	0.0114607	0.0228311
stop_gained	837	0.00155514	0.00631808	0.0228311
stop_gained	838	0.00190241	0.00772891	0.00913242
stop_gained	839	0.00242589	0.00985568	NA
stop_gained	841	0.000868533	0.00352859	NA
stop_gained	841	0.000579022	0.0023524	NA
stop_gained	847	0.00282095	0.0114607	0.00913242
stop_gained	848	0.00100317	0.00407556	NA
stop_gained	850	0.00251823	0.0102308	NA
stop_gained	852	0.000945463	0.00384114	NA
stop_gained	853	0.00401929	0.0163292	0.00913242
stop_gained	854	0.00163645	0.00664842	NA
stop_gained	855	0.00254491	0.0103392	0.00913242
stop_gained	857	0.00809584	0.032891	0.00456621
stop_gained	863	0.00483987	0.019663	NA
stop_gained	863	0.00153126	0.00622105	NA
stop_gained	868	0.00254491	0.0103392	0.00913242
stop_gained	871	0.00242589	0.00985568	NA
stop_gained	874	0.00282095	0.0114607	0.00456621
stop_gained	874	0.00155514	0.00631808	0.00456621
stop_gained	875	0.00100317	0.00407556	NA
stop_gained	876	0.185889	0.755213	0.598174
stop_gained	878	0.000945463	0.00384114	NA
stop_gained	879	0.00565001	0.0229543	0.0228311
stop_gained	886	0.00477461	0.0193978	0.00456621
stop_gained	889	0.000945463	0.00384114	NA
stop_gained	892	0.00401929	0.0163292	NA
stop_gained	893	0.00254491	0.0103392	0.00456621
stop_gained	895	0.00282095	0.0114607	0.0136986
stop_gained	895	0.00155514	0.00631808	0.0136986
stop_gained	901	0.00419526	0.0170441	0.0136986
stop_gained	902	0.00401929	0.0163292	0.0136986
stop_gained	904	0.0031414	0.0127626	NA
stop_gained	911	0.00282095	0.0114607	NA
stop_gained	912	0.000868533	0.00352859	NA
stop_gained	912	0.000579022	0.0023524	NA
stop_gained	914	0.00203139	0.00825294	NA
stop_gained	918	0.00282095	0.0114607	0.00913242
stop_gained	919	0.00163645	0.00664842	NA
stop_gained	923	0.00251823	0.0102308	0.00456621
stop_gained	924	0.00190241	0.00772891	0.00456621
stop_gained	932	0.00282095	0.0114607	0.00913242
stop_gained	932	0.00155514	0.00631808	0.00913242
stop_gained	935	0.00306966	0.0124711	0.0821918
stop_gained	935	0.00153483	0.00623556	0.0821918
stop_gained	939	0.000868533	0.00352859	0.00456621
stop_gained	940	0.0113096	0.0459477	0.00913242
stop_gained	941	0.00401929	0.0163292	0.0593607
stop_gained	943	0.00282095	0.0114607	0.0182648
stop_gained	943	0.00155514	0.00631808	0.0182648
stop_gained	947	0.00124436	0.00505548	NA
stop_gained	951	0.00202319	0.00821961	NA
stop_gained	951	0.000869971	0.00353443	NA
stop_gained	953	0.000945463	0.00384114	NA
stop_gained	954	0.000868533	0.00352859	0.00456621
stop_gained	954	0.000579022	0.0023524	0.00456621
stop_gained	955	0.00254491	0.0103392	0.0182648
stop_gained	956	0.00306966	0.0124711	0.00913242
stop_gained	956	0.00153483	0.00623556	0.00913242
stop_gained	957	0.000945463	0.00384114	NA
stop_gained	958	0.00163645	0.00664842	0.00456621
stop_gained	960	0.00282095	0.0114607	0.00913242
stop_gained	960	0.00155514	0.00631808	0.00913242
stop_gained	964	0.000868533	0.00352859	NA
stop_gained	964	0.000579022	0.0023524	NA
stop_gained	973	0.00202319	0.00821961	NA
stop_gained	973	0.000869971	0.00353443	NA
stop_gained	975	0.000868533	0.00352859	NA
stop_gained	976	0.00190241	0.00772891	NA
stop_gained	978	0.00419526	0.0170441	0.00913242
stop_gained	980	0.00131928	0.00535983	NA
stop_gained	982	0.0113096	0.0459477	0.00456621
stop_gained	984	0.00282095	0.0114607	0.0136986
stop_gained	986	0.000973434	0.00395478	NA
stop_gained	986	0.000730076	0.00296608	NA
stop_gained	988	0.00282095	0.0114607	NA
stop_gained	991	0.00282095	0.0114607	0.00456621
stop_gained	993	0.000868533	0.00352859	0.0365297
stop_gained	995	0.00471527	0.0191567	NA
stop_gained	997	0.00202319	0.00821961	0.00913242
stop_gained	997	0.000869971	0.00353443	0.00913242
stop_gained	999	0.00419526	0.0170441	0.00456621
stop_gained	1000	0.00483987	0.019663	NA
stop_gained	1000	0.00153126	0.00622105	NA
stop_gained	1007	0.000868533	0.00352859	0.00456621
stop_gained	1019	0.00291332	0.011836	NA
stop_gained	1020	0.00254491	0.0103392	0.00456621
stop_gained	1027	0.0014172	0.00575766	NA
stop_gained	1027	0.000555765	0.00225791	NA
stop_gained	1030	0.000868533	0.00352859	NA
stop_gained	1031	0.000973434	0.00395478	0.00456621
stop_gained	1031	0.000730076	0.00296608	0.00456621
stop_gained	1032	0.00282095	0.0114607	0.00456621
stop_gained	1032	0.00155514	0.00631808	0.00456621
stop_gained	1034	0.00282095	0.0114607	NA
stop_gained	1035	0.00565001	0.0229543	0.00913242
stop_gained	1036	0.000945463	0.00384114	NA
stop_gained	1039	0.00291332	0.011836	0.00456621
stop_gained	1041	0.00565001	0.0229543	0.00913242
stop_gained	1044	0.00282095	0.0114607	NA
stop_gained	1044	0.00155514	0.00631808	NA
stop_gained	1045	0.00493064	0.0200317	NA
stop_gained	1047	0.00282095	0.0114607	NA
stop_gained	1048	0.00190241	0.00772891	NA
stop_gained	1049	0.00477461	0.0193978	0.0136986
stop_gained	1049	0.00688797	0.0279838	0.0136986
stop_gained	1051	0.00190241	0.00772891	NA
stop_gained	1053	0.000945463	0.00384114	NA
stop_gained	1057	0.00254491	0.0103392	0.00456621
stop_gained	1059	0.00282095	0.0114607	0.0182648
stop_gained	1061	0.00100317	0.00407556	NA
stop_gained	1062	0.00493064	0.0200317	0.00456621
stop_gained	1064	0.00282095	0.0114607	NA
stop_gained	1065	0.00565001	0.0229543	0.00913242
stop_gained	1066	0.00190241	0.00772891	NA
stop_gained	1067	0.00493064	0.0200317	0.00456621
stop_gained	1068	0.00282095	0.0114607	NA
stop_gained	1068	0.00155514	0.00631808	NA
stop_gained	1071	0.00419526	0.0170441	0.00456621
stop_gained	1075	0.00200709	0.00815419	NA
stop_gained	1075	0.000802834	0.00326168	NA
stop_gained	1078	0.0014172	0.00575766	NA
stop_gained	1078	0.000555765	0.00225791	NA
stop_gained	1080	0.00282095	0.0114607	0.00456621
stop_gained	1085	0.000868533	0.00352859	NA
stop_gained	1088	0.000945463	0.00384114	NA
stop_gained	1090	0.00477461	0.0193978	0.00456621
stop_gained	1094	0.00291332	0.011836	NA
stop_gained	1095	0.00493064	0.0200317	0.00456621
stop_gained	1096	0.00565001	0.0229543	NA
stop_gained	1097	0.00401929	0.0163292	0.00456621
stop_gained	1098	0.00203139	0.00825294	NA
stop_gained	1102	0.00306966	0.0124711	0.00456621
stop_gained	1102	0.00153483	0.00623556	0.00456621
stop_gained	1104	0.00282095	0.0114607	0.0182648
stop_gained	1104	0.00155514	0.00631808	0.0182648
stop_gained	1106	0.00260165	0.0105697	0.00456621
stop_gained	1110	0.00282095	0.0114607	0.00456621
stop_gained	1110	0.00155514	0.00631808	0.00456621
stop_gained	1111	0.00254491	0.0103392	NA
stop_gained	1114	0.130636	0.530735	0.237443
stop_gained	1120	0.00291332	0.011836	NA
stop_gained	1123	0.00419526	0.0170441	0.00913242
stop_gained	1127	0.00477461	0.0193978	0.00913242
stop_gained	1129	0.000945463	0.00384114	0.00456621
stop_gained	1130	0.00153958	0.00625488	NA
stop_gained	1131	0.00419526	0.0170441	0.00456621
stop_gained	1132	0.00254491	0.0103392	0.0136986
stop_gained	1135	0.00202319	0.00821961	NA
stop_gained	1135	0.000869971	0.00353443	NA
stop_gained	1136	0.00282095	0.0114607	NA
stop_gained	1139	0.000868533	0.00352859	NA
stop_gained	1143	0.0014172	0.00575766	NA
stop_gained	1143	0.000555765	0.00225791	NA
stop_gained	1145	0.00282095	0.0114607	NA
stop_gained	1147	0.00263039	0.0106865	NA
stop_gained	1147	0.00162606	0.00660619	NA
stop_gained	1149	0.00282095	0.0114607	0.0136986
stop_gained	1150	0.00254491	0.0103392	NA
stop_gained	1151	0.00254491	0.0103392	0.00456621
stop_gained	1152	0.00493064	0.0200317	0.00456621
stop_gained	1154	0.00282095	0.0114607	NA
stop_gained	1155	0.00254491	0.0103392	0.00456621
stop_gained	1156	0.00254491	0.0103392	0.00456621
stop_gained	1157	0.00254491	0.0103392	NA
stop_gained	1158	0.00163645	0.00664842	NA
stop_gained	1162	0.0014172	0.00575766	NA
stop_gained	1162	0.000555765	0.00225791	NA
stop_gained	1165	0.00100317	0.00407556	0.00456621
stop_gained	1166	0.0014172	0.00575766	0.00456621
stop_gained	1166	0.000555765	0.00225791	0.00456621
stop_gained	1168	0.00282095	0.0114607	0.00913242
stop_gained	1169	0.00254491	0.0103392	NA
stop_gained	1170	0.00131928	0.00535983	NA
stop_gained	1175	0.00419526	0.0170441	0.00913242
stop_gained	1179	0.0014172	0.00575766	NA
stop_gained	1179	0.000555765	0.00225791	NA
stop_gained	1181	0.000868533	0.00352859	0.00456621
stop_gained	1181	0.000579022	0.0023524	0.00456621
stop_gained	1182	0.00100317	0.00407556	0.0228311
stop_gained	1183	0.00202319	0.00821961	0.00456621
stop_gained	1183	0.000869971	0.00353443	0.00456621
stop_gained	1189	0.00282095	0.0114607	NA
stop_gained	1189	0.00155514	0.00631808	NA
stop_gained	1190	0.00282095	0.0114607	NA
stop_gained	1190	0.00155514	0.00631808	NA
stop_gained	1191	0.00493064	0.0200317	NA
stop_gained	1192	0.00131928	0.00535983	0.00456621
stop_gained	1193	0.00493064	0.0200317	0.0273973
stop_gained	1194	0.00282095	0.0114607	0.00456621
stop_gained	1194	0.00155514	0.00631808	0.00456621
stop_gained	1196	0.00282095	0.0114607	0.00456621
stop_gained	1196	0.00155514	0.00631808	0.00456621
stop_gained	1198	0.00282095	0.0114607	NA
stop_gained	1198	0.00155514	0.00631808	NA
stop_gained	1199	0.00100317	0.00407556	NA
stop_gained	1201	0.00282095	0.0114607	0.0136986
stop_gained	1201	0.00155514	0.00631808	0.0136986
stop_gained	1203	0.00291332	0.011836	NA
stop_gained	1204	0.00493064	0.0200317	NA
stop_gained	1207	0.000868533	0.00352859	NA
stop_gained	1209	0.0113096	0.0459477	0.00456621
stop_gained	1213	0.00282095	0.0114607	0.00456621
stop_gained	1213	0.00155514	0.00631808	0.00456621
stop_gained	1216	0.00282095	0.0114607	NA
stop_gained	1222	0.00282095	0.0114607	NA
stop_gained	1222	0.00155514	0.00631808	NA
stop_gained	1226	0.000945463	0.00384114	NA
stop_gained	1228	0.00565001	0.0229543	0.0136986
stop_gained	1230	0.00419526	0.0170441	0.00456621
stop_gained	1237	0.00493064	0.0200317	NA
stop_gained	1239	0.00251823	0.0102308	0.00456621
stop_gained	1242	0.00419526	0.0170441	0.00913242
stop_gained	1244	0.00419526	0.0170441	0.00456621
stop_gained	1245	0.00100317	0.00407556	NA
stop_gained	1249	0.00471527	0.0191567	0.00456621
stop_gained	1250	0.000945463	0.00384114	NA
stop_gained	1256	0.00477461	0.0193978	NA
stop_gained	1257	0.00254491	0.0103392	NA
stop_gained	1260	0.00493064	0.0200317	NA
stop_gained	1262	0.000973434	0.00395478	NA
stop_gained	1262	0.000730076	0.00296608	NA
stop_gained	1263	0.00203139	0.00825294	0.00456621
stop_gained	1265	0.00254491	0.0103392	NA
stop_gained	1270	0.00124436	0.00505548	NA
stop_gained	1272	0.00282095	0.0114607	NA
stop_gained	1272	0.00155514	0.00631808	NA
stop_gained	1273	0.00190241	0.00772891	NA
stop_gained	1274	0.0033427	0.0135804	NA
stop_gained	1276	0.00282095	0.0114607	0.00456621
stop_gained	1276	0.00155514	0.00631808	0.00456621
stop_gained	1277	0.000868533	0.00352859	NA
stop_gained	1277	0.000579022	0.0023524	NA
stop_gained	1278	0.00282095	0.0114607	NA
stop_gained	1278	0.00155514	0.00631808	NA
stop_gained	1280	0.000945463	0.00384114	NA
stop_gained	1281	0.00282095	0.0114607	0.00456621
stop_gained	1281	0.00155514	0.00631808	0.00456621
stop_gained	1282	0.00282095	0.0114607	0.0228311
stop_gained	1282	0.00155514	0.00631808	0.0228311
stop_gained	1284	0.00282095	0.0114607	0.0136986
stop_gained	1286	0.00282095	0.0114607	0.0456621
stop_gained	1288	0.00242589	0.00985568	0.0228311
stop_gained	1289	0.0033427	0.0135804	NA
stop_gained	1291	0.00419526	0.0170441	0.127854
stop_gained	1294	0.00493064	0.0200317	0.100457
stop_gained	1295	0.00401929	0.0163292	0.0547945
stop_gained	1303	0.00565001	0.0229543	0.0821918
stop_gained	1306	0.00254491	0.0103392	0.114155
stop_gained	1308	0.00100317	0.00407556	0.0228311
stop_gained	1309	0.00254491	0.0103392	0.127854
stop_gained	1310	0.00100317	0.00407556	0.0136986
stop_gained	1312	0.00291332	0.011836	0.0456621
stop_gained	1315	0.00282095	0.0114607	0.0319635
stop_gained	1315	0.00155514	0.00631808	0.0319635
stop_gained	1317	0.00282095	0.0114607	0.00456621
stop_gained	1322	0.0113096	0.0459477	0.0684932
stop_gained	1327	0.00282095	0.0114607	0.0273973
stop_gained	1327	0.00155514	0.00631808	0.0273973
stop_gained	1328	0.00493064	0.0200317	0.0456621
stop_gained	1331	0.00251823	0.0102308	0.0365297
stop_gained	1333	0.000945463	0.00384114	0.00913242
stop_gained	1336	0.0031414	0.0127626	NA
stop_gained	1338	0.00565001	0.0229543	0.13242
stop_gained	1342	0.000868533	0.00352859	NA
stop_gained	1342	0.000579022	0.0023524	NA
stop_gained	1344	0.00282095	0.0114607	0.0410959
stop_gained	1344	0.00155514	0.00631808	0.0410959
stop_gained	1345	0.00254491	0.0103392	0.0502283
stop_gained	1346	0.00282095	0.0114607	0.0593607
stop_gained	1346	0.00155514	0.00631808	0.0593607
stop_gained	1350	0.000945463	0.00384114	NA
stop_gained	1353	0.00282095	0.0114607	0.109589
stop_gained	1356	0.00282095	0.0114607	0.0684932
stop_gained	1356	0.00155514	0.00631808	0.0684932
stop_gained	1357	0.00242589	0.00985568	0.0182648
stop_gained	1359	0.00131928	0.00535983	0.0136986
stop_gained	1363	0.000945463	0.00384114	0.0136986
stop_gained	1367	0.00419526	0.0170441	0.237443
stop_gained	1370	0.000945463	0.00384114	0.00456621
stop_gained	1374	0.00282095	0.0114607	0.0456621
stop_gained	1376	0.00202319	0.00821961	0.0319635
stop_gained	1376	0.000869971	0.00353443	0.0319635
stop_gained	1378	0.00419526	0.0170441	0.127854
stop_gained	1379	0.00401929	0.0163292	0.109589
stop_gained	1386	0.0031414	0.0127626	0.0136986
stop_gained	1387	0.0033427	0.0135804	0.00456621
stop_gained	1392	0.00282095	0.0114607	0.0365297
stop_gained	1392	0.00155514	0.00631808	0.0365297
stop_gained	1397	0.00282095	0.0114607	0.141553
stop_gained	1400	0.0113096	0.0459477	0.0502283
stop_gained	1406	0.00419526	0.0170441	0.173516
stop_gained	1408	0.00282095	0.0114607	0.0821918
stop_gained	1410	0.00471527	0.0191567	0.00456621
stop_gained	1412	0.00291332	0.011836	0.00913242
stop_gained	1428	0.00291332	0.011836	NA
stop_gained	1429	0.00493064	0.0200317	0.260274
stop_gained	1435	0.0031414	0.0127626	0.00913242
stop_gained	1437	0.000868533	0.00352859	0.00913242
stop_gained	1444	0.00419526	0.0170441	0.0319635
stop_gained	1447	0.00419526	0.0170441	0.00456621
stop_gained	1449	0.000945463	0.00384114	NA
stop_gained	1450	0.185889	0.755213	1
stop_gained	1451	0.00254491	0.0103392	0.0182648
stop_gained	1454	0.000868533	0.00352859	0.00913242
stop_gained	1456	0.000868533	0.00352859	0.00456621
stop_gained	1461	0.00282095	0.0114607	0.00913242
stop_gained	1462	0.00100317	0.00407556	NA
stop_gained	1463	0.00163645	0.00664842	NA
stop_gained	1464	0.00254491	0.0103392	NA
stop_gained	1466	0.00291332	0.011836	0.00913242
stop_gained	1468	0.000868533	0.00352859	NA
stop_gained	1469	0.00565001	0.0229543	0.0136986
stop_gained	1477	0.00419526	0.0170441	0.0182648
stop_gained	1480	0.00477461	0.0193978	0.00456621
stop_gained	1488	0.000868533	0.00352859	0.0228311
stop_gained	1488	0.000579022	0.0023524	0.0228311
stop_gained	1489	0.000868533	0.00352859	0.00456621
stop_gained	1489	0.000579022	0.0023524	0.00456621
stop_gained	1494	0.00401929	0.0163292	0.00456621
stop_gained	1499	0.00291332	0.011836	0.00456621
stop_gained	1502	0.00124436	0.00505548	NA
stop_gained	1503	0.00282095	0.0114607	0.0136986
stop_gained	1503	0.00155514	0.00631808	0.0136986
stop_gained	1513	0.00282095	0.0114607	NA
stop_gained	1517	0.00493064	0.0200317	0.00913242
stop_gained	1518	0.00131928	0.00535983	NA
stop_gained	1521	0.00401929	0.0163292	0.0136986
stop_gained	1522	0.000868533	0.00352859	0.00456621
stop_gained	1522	0.000579022	0.0023524	0.00456621
stop_gained	1523	0.00190241	0.00772891	NA
stop_gained	1529	0.00419526	0.0170441	0.00456621
stop_gained	1530	0.00401929	0.0163292	0.00456621
stop_gained	1536	0.00282095	0.0114607	0.0136986
stop_gained	1538	0.00254491	0.0103392	NA
stop_gained	1539	0.00282095	0.0114607	NA
stop_gained	1539	0.00155514	0.00631808	NA
stop_gained	1540	0.00254491	0.0103392	0.00913242
stop_gained	1541	0.00565001	0.0229543	0.00456621
stop_gained	1543	0.000868533	0.00352859	0.00456621
stop_gained	1544	0.00254491	0.0103392	0.0182648
stop_gained	1545	0.00282095	0.0114607	0.0182648
stop_gained	1545	0.00155514	0.00631808	0.0182648
stop_gained	1547	0.00282095	0.0114607	0.0182648
stop_gained	1549	0.00477461	0.0193978	0.00456621
stop_gained	1550	0.00254491	0.0103392	0.00456621
stop_gained	1551	0.00131928	0.00535983	NA
stop_gained	1552	0.00254491	0.0103392	0.0136986
stop_gained	1554	0.00254491	0.0103392	0.0273973
stop_gained	1555	0.00100317	0.00407556	NA
stop_gained	1560	0.00282095	0.0114607	0.00456621
stop_gained	1561	0.00100317	0.00407556	NA
stop_gained	1564	0.000868533	0.00352859	0.00456621
stop_gained	1564	0.000579022	0.0023524	0.00456621
stop_gained	1567	0.00282095	0.0114607	0.00456621
stop_gained	1567	0.00155514	0.00631808	0.00456621
stop_gained	1573	0.00282095	0.0114607	0.00913242
stop_gained	1576	0.00254491	0.0103392	0.00913242
stop_gained	1577	0.00254491	0.0103392	0.0182648
stop_gained	1578	0.0033427	0.0135804	0.00456621
stop_gained	1586	0.00100317	0.00407556	NA
stop_gained	1587	0.00282095	0.0114607	NA
stop_gained	1587	0.00155514	0.00631808	NA
stop_gained	1588	0.00282095	0.0114607	NA
stop_gained	1588	0.00155514	0.00631808	NA

## Sheet: Fig_5c
APC_bin	obs_counts	exp_counts	log2FC_obs_exp
A	328	575.116	-0.810157
B	199	646.672	-1.70027
C	295	247.81	0.251479
D	138	209.959	-0.605437
E	938	218.443	2.10233

## Sheet: Fig_5d
Sample	n_KRAS_muts	N_ter	C_ter
GENIE-COLU-00086-01	1	861	1558
GENIE-COLU-00100-01	1	213	1471
GENIE-COLU-00253-01	1	1414	1558
GENIE-COLU-00265-01	1	876	1513
GENIE-COLU-00321-01	1	876	1512
GENIE-COLU-00452-01	1	914	1508
GENIE-COLU-00486-01	0	1473	1558
GENIE-COLU-00502-01	0	1406	1414
GENIE-COLU-3717-1	1	311	1506
GENIE-COLU-589-1	0	232	876
GENIE-COLU-675-1	0	879	1450
GENIE-COLU-717-1	1	876	1447
GENIE-COLU-741-1	1	915	1429
GENIE-COLU-824-1	1	1274	1406
GENIE-COLU-899-1	1	876	1450
GENIE-COLU-908-1	1	1414	1429
GENIE-COLU-953-1	0	805	1472
GENIE-DFCI-000152-11284	0	213	1295
GENIE-DFCI-000229-3559684	0	536	1373
GENIE-DFCI-000232-8712	0	663	1410
GENIE-DFCI-000233-7633	1	554	1288
GENIE-DFCI-000306-5914	1	876	1517
GENIE-DFCI-000311-6524	0	954	1472
GENIE-DFCI-000352-11607	1	279	1264
GENIE-DFCI-000534-6148	1	232	1359
GENIE-DFCI-000681-7912	0	1394	1414
GENIE-DFCI-000691-7885	0	1163	1291
GENIE-DFCI-000712-7304	0	421	1312
GENIE-DFCI-000738-11390	1	876	1429
GENIE-DFCI-000754-10765	1	470	1286
GENIE-DFCI-000879-1038	0	1114	1379
GENIE-DFCI-000969-674	1	1049	1506
GENIE-DFCI-001018-8047	1	1114	1312
GENIE-DFCI-001167-397	1	169	216
GENIE-DFCI-001229-7376	1	850	1649
GENIE-DFCI-001267-9189	1	695	1506
GENIE-DFCI-001339-7615	1	876	1367
GENIE-DFCI-001344-8094	1	1314	2278
GENIE-DFCI-001398-6521	1	941	1512
GENIE-DFCI-001459-10119	1	516	1506
GENIE-DFCI-001469-2931	1	213	1472
GENIE-DFCI-001483-3451	0	283	1312
GENIE-DFCI-001506-3646394	0	876	1400
GENIE-DFCI-001534-4998	0	935	1374
GENIE-DFCI-001763-10620	0	876	1408
GENIE-DFCI-001913-9037	1	1450	1649
GENIE-DFCI-002357-5974	0	652	1472
GENIE-DFCI-002514-1620	0	653	1291
GENIE-DFCI-002539-6613	1	283	1314
GENIE-DFCI-002561-8631	0	279	936
GENIE-DFCI-002579-9986	0	213	1291
GENIE-DFCI-002681-3356	0	178	216
GENIE-DFCI-002719-9653	0	1114	1373
GENIE-DFCI-002735-7873	1	910	1506
GENIE-DFCI-002764-3935	0	236	302
GENIE-DFCI-002786-8125	0	216	1422
GENIE-DFCI-002799-5140048	1	232	1291
GENIE-DFCI-002923-7001	0	213	279
GENIE-DFCI-003017-8895	1	279	848
GENIE-DFCI-003074-41	0	1444	1558
GENIE-DFCI-003097-7169	0	278	1312
GENIE-DFCI-003098-6863	1	1374	1408
GENIE-DFCI-003124-1487	0	935	1467
GENIE-DFCI-003232-6161	1	876	1472
GENIE-DFCI-003350-4067380	0	1021	1511
GENIE-DFCI-003576-3206	1	216	218
GENIE-DFCI-003654-10980	0	213	1356
GENIE-DFCI-003770-10725	1	559	1309
GENIE-DFCI-003806-7438	0	692	1312
GENIE-DFCI-003825-9995	0	232	279
GENIE-DFCI-003836-2316	1	876	1312
GENIE-DFCI-003872-6784	0	1062	1346
GENIE-DFCI-003928-182	1	423	1429
GENIE-DFCI-003951-1304541	1	1236	1356
GENIE-DFCI-004012-306	1	554	1471
GENIE-DFCI-004084-727	0	1242	1502
GENIE-DFCI-004113-562	1	953	1396
GENIE-DFCI-004238-6924	1	953	1473
GENIE-DFCI-004332-8078	1	1299	1414
GENIE-DFCI-004341-7674	1	499	1307
GENIE-DFCI-004378-2373	0	564	1345
GENIE-DFCI-004406-8924	0	499	1338
GENIE-DFCI-004455-9	1	717	1450
GENIE-DFCI-004458-4134	1	589	819
GENIE-DFCI-004538-567	1	1114	1469
GENIE-DFCI-004606-1577	1	1264	1467
GENIE-DFCI-004669-9056	1	670	1506
GENIE-DFCI-004707-970	0	1049	1406
GENIE-DFCI-004727-960	1	213	1312
GENIE-DFCI-004742-7571	0	564	1376
GENIE-DFCI-004815-11565	1	232	1328
GENIE-DFCI-004821-7768	1	876	1558
GENIE-DFCI-004922-2011	1	876	1573
GENIE-DFCI-004955-1125	1	876	1414
GENIE-DFCI-004970-656	1	1228	1312
GENIE-DFCI-004972-728	1	213	1313
GENIE-DFCI-004996-671	1	302	1507
GENIE-DFCI-005016-8249	1	499	1323
GENIE-DFCI-005024-684	0	819	1512
GENIE-DFCI-005083-1150110	1	216	1328
GENIE-DFCI-005148-1403	0	468	1371
GENIE-DFCI-005251-9948	1	628	1344
GENIE-DFCI-005356-11554	0	517	1400
GENIE-DFCI-005372-2497	1	859	1400
GENIE-DFCI-005440-2642	1	935	1450
GENIE-DFCI-005455-10313	1	1114	1286
GENIE-DFCI-005476-2455968	0	1471	1554
GENIE-DFCI-005509-2153	1	1004	1506
GENIE-DFCI-005535-2339	0	1035	1312
GENIE-DFCI-005540-3283	0	423	1306
GENIE-DFCI-005576-2237	1	1182	1320
GENIE-DFCI-005597-2265	0	941	1414
GENIE-DFCI-005604-3114	1	1062	1467
GENIE-DFCI-005659-4129302	1	1028	1414
GENIE-DFCI-005695-4564	0	582	1541
GENIE-DFCI-005909-1590	0	534	1406
GENIE-DFCI-005963-10811	0	216	1406
GENIE-DFCI-006031-7593	0	302	1386
GENIE-DFCI-006096-2476	0	1356	1414
GENIE-DFCI-006237-10634	1	499	1450
GENIE-DFCI-006282-3358	1	232	1392
GENIE-DFCI-006288-481626	1	1182	1512
GENIE-DFCI-006348-4164	0	910	1368
GENIE-DFCI-006391-5308	1	215	232
GENIE-DFCI-006396-7832	1	1004	1477
GENIE-DFCI-006399-6459	1	911	1291
GENIE-DFCI-006415-7810	1	564	1291
GENIE-DFCI-006430-3435	1	978	1408
GENIE-DFCI-006485-4376	1	283	1407
GENIE-DFCI-006553-3164	1	876	1564
GENIE-DFCI-006560-3046	0	283	1472
GENIE-DFCI-006572-6994	0	876	1471
GENIE-DFCI-006636-3019	1	993	1506
GENIE-DFCI-006664-2907	1	245	1472
GENIE-DFCI-006702-3017	0	628	876
GENIE-DFCI-006793-2953	0	767	2326
GENIE-DFCI-006901-8844	0	895	1429
GENIE-DFCI-006937-3829	0	1032	1450
GENIE-DFCI-007000-6951	1	993	1578
GENIE-DFCI-007011-11659	0	941	1450
GENIE-DFCI-007023-4696	0	954	1507
GENIE-DFCI-007063-9886	1	1048	1407
GENIE-DFCI-007193-6888	1	693	1558
GENIE-DFCI-007310-7753	1	564	1312
GENIE-DFCI-007327-5157	0	283	1506
GENIE-DFCI-007342-7811	0	232	1162
GENIE-DFCI-007412-8692	0	1114	1294
GENIE-DFCI-007443-11716	0	216	1303
GENIE-DFCI-007453-4142	1	499	1166
GENIE-DFCI-007609-5557	1	302	1506
GENIE-DFCI-007695-8524	0	993	1378
GENIE-DFCI-007701-10005	1	283	1312
GENIE-DFCI-007715-7094	1	1193	1521
GENIE-DFCI-007787-10095	0	283	1320
GENIE-DFCI-007891-11132	0	457	1309
GENIE-DFCI-007934-4411787	1	960	1286
GENIE-DFCI-007963-6142	1	1114	1407
GENIE-DFCI-008016-5892	0	819	1312
GENIE-DFCI-008039-7687	1	1273	1384
GENIE-DFCI-008082-6287	1	213	1472
GENIE-DFCI-008105-7479	0	302	1558
GENIE-DFCI-008114-5212	1	993	1450
GENIE-DFCI-008157-9490	0	747	1304
GENIE-DFCI-008158-5601	0	876	1472
GENIE-DFCI-008248-5070	0	1238	1287
GENIE-DFCI-008434-7826	0	190	516
GENIE-DFCI-008436-6374	1	1450	1542
GENIE-DFCI-008450-7434	0	554	1312
GENIE-DFCI-008474-8465	1	805	1320
GENIE-DFCI-008516-7383	1	302	1386
GENIE-DFCI-008528-7833	0	1035	1406
GENIE-DFCI-008572-11075	1	876	1558
GENIE-DFCI-008643-10662	1	211	1322
GENIE-DFCI-008759-7792	1	964	1450
GENIE-DFCI-008760-7042	0	1309	1558
GENIE-DFCI-008797-8155	1	876	1558
GENIE-DFCI-008798-7063	1	216	232
GENIE-DFCI-008879-7069	0	876	1505
GENIE-DFCI-008898-6927	1	699	1450
GENIE-DFCI-008903-8170	1	1257	1467
GENIE-DFCI-008907-6873	0	216	1309
GENIE-DFCI-009003-4003966	0	559	1344
GENIE-DFCI-009013-5899	0	1006	1408
GENIE-DFCI-009032-7409	1	726	1450
GENIE-DFCI-009055-8514	0	592	1309
GENIE-DFCI-009065-6737	0	1353	1356
GENIE-DFCI-009103-10244	0	1132	1315
GENIE-DFCI-009159-6817	0	178	1388
GENIE-DFCI-009199-6452	1	1162	1384
GENIE-DFCI-009214-6780	1	1021	1429
GENIE-DFCI-009224-8135	0	279	1414
GENIE-DFCI-009281-7410	0	213	1353
GENIE-DFCI-009329-7667	1	499	1512
GENIE-DFCI-009370-7880	0	287	1558
GENIE-DFCI-009380-7897	0	213	1397
GENIE-DFCI-009381-11506	1	758	1394
GENIE-DFCI-009426-8309	0	876	1367
GENIE-DFCI-009451-8209	0	572	1450
GENIE-DFCI-009480-8185	0	178	279
GENIE-DFCI-009482-9045	0	232	1504
GENIE-DFCI-009492-9214	0	183	1378
GENIE-DFCI-009548-8307	0	499	1450
GENIE-DFCI-009581-8598	0	1102	1379
GENIE-DFCI-009583-10421	0	564	1422
GENIE-DFCI-009588-8541	1	876	1467
GENIE-DFCI-009612-7900	1	876	1558
GENIE-DFCI-009720-6936	1	283	1506
GENIE-DFCI-009822-8920	0	1127	1286
GENIE-DFCI-009840-7686	1	1264	1467
GENIE-DFCI-009852-7723	0	225	633
GENIE-DFCI-009899-8363	0	216	458
GENIE-DFCI-010010-8002	1	458	534
GENIE-DFCI-010035-7481	0	1263	1331
GENIE-DFCI-010044-4548931	0	1114	1406
GENIE-DFCI-010056-8569	0	1127	1300
GENIE-DFCI-010060-8202	1	141	1511
GENIE-DFCI-010143-9522	1	1353	1418
GENIE-DFCI-010146-10979	0	304	1320
GENIE-DFCI-010149-9454	1	879	1558
GENIE-DFCI-010207-10042	0	499	1312
GENIE-DFCI-010247-9329	0	471	1312
GENIE-DFCI-010248-9230	1	283	1367
GENIE-DFCI-010424-10945	0	564	1429
GENIE-DFCI-010431-9830	0	1117	1306
GENIE-DFCI-010450-10760	0	564	1306
GENIE-DFCI-010509-9704	1	1062	1474
GENIE-DFCI-010547-11352	0	915	1338
GENIE-DFCI-010552-10110	0	774	1414
GENIE-DFCI-010629-8984	1	302	1536
GENIE-DFCI-010640-9164	0	911	1400
GENIE-DFCI-010643-9071	0	1291	1413
GENIE-DFCI-010692-8437	0	244	279
GENIE-DFCI-010862-11559	1	876	1486
GENIE-DFCI-010903-10011	0	1513	1558
GENIE-DFCI-010937-9497	0	260	1472
GENIE-DFCI-011006-11475	0	216	232
GENIE-DFCI-011010-10732	1	787	1558
GENIE-DFCI-011011-11303	0	876	1309
GENIE-DFCI-011181-11093	1	960	1450
GENIE-DFCI-011182-11603	1	1102	1506
GENIE-DFCI-011242-11629	1	311	1450
GENIE-DFCI-011245-11610	0	216	1344
GENIE-DFCI-011249-11686	0	964	1408
GENIE-DFCI-011251-11811	1	1007	1450
GENIE-DFCI-011252-11577	0	302	1506
GENIE-DFCI-011258-11748	0	216	1320
GENIE-DFCI-011260-11665	1	876	1502
GENIE-DFCI-011291-10623	0	536	1472
GENIE-DFCI-011297-10225	0	760	1472
GENIE-DFCI-011310-11509	0	225	1330
GENIE-DFCI-011372-11432	1	1512	1513
GENIE-DFCI-011396-11089	0	564	1397
GENIE-DFCI-011405-10339	1	876	1467
GENIE-DFCI-011528-11371	1	935	1513
GENIE-DFCI-011599-3531174	1	789	1507
GENIE-DFCI-011642-4651670	0	283	1312
GENIE-DFCI-011676-10582	0	213	1312
GENIE-DFCI-011716-11423	0	276	1558
GENIE-DFCI-014525-23940	1	801	1472
GENIE-DFCI-015256-23914	0	838	1450
GENIE-DFCI-016009-23646	0	438	1507
GENIE-DFCI-022312-23546	0	554	1450
GENIE-DFCI-022876-1304558	0	517	1353
GENIE-DFCI-023051-23921	1	841	1435
GENIE-DFCI-023633-23873	1	1450	1564
GENIE-DFCI-023692-23948	0	178	1472
GENIE-DFCI-023968-88086	0	1303	1320
GENIE-DFCI-024438-130662	0	1163	1472
GENIE-DFCI-024579-36065	0	633	1378
GENIE-DFCI-025458-116354	0	1181	1353
GENIE-DFCI-025996-3646548	0	876	1429
GENIE-DFCI-026065-88683	0	292	1331
GENIE-DFCI-026582-88548	0	216	1314
GENIE-DFCI-026849-88614	0	876	1344
GENIE-DFCI-027198-74953	1	1450	1554
GENIE-DFCI-027361-1304544	0	283	1357
GENIE-DFCI-028812-130675	0	1114	1312
GENIE-DFCI-029377-74744	1	876	1450
GENIE-DFCI-030710-48478	1	216	1312
GENIE-DFCI-030777-74257	1	1420	1503
GENIE-DFCI-031398-48578	0	915	1309
GENIE-DFCI-031983-158963	1	480	1429
GENIE-DFCI-032838-74561	0	283	1309
GENIE-DFCI-033659-74617	1	978	1513
GENIE-DFCI-033760-130562	0	564	1649
GENIE-DFCI-033906-48878	1	876	1450
GENIE-DFCI-034029-159026	1	944	1507
GENIE-DFCI-034097-130334	1	628	1397
GENIE-DFCI-034187-88478	0	819	1385
GENIE-DFCI-034969-74863	0	213	1312
GENIE-DFCI-035048-36044	0	1114	1317
GENIE-DFCI-035235-130674	1	559	1506
GENIE-DFCI-035767-36218	0	554	1304
GENIE-DFCI-035828-74736	1	499	1420
GENIE-DFCI-036347-36256	0	302	1353
GENIE-DFCI-036471-74578	1	1131	1406
GENIE-DFCI-036495-61445	0	278	279
GENIE-DFCI-036496-74139	0	837	1378
GENIE-DFCI-036522-4678021	0	499	1288
GENIE-DFCI-036596-75016	1	232	1456
GENIE-DFCI-036606-74951	0	876	1450
GENIE-DFCI-036773-88495	1	283	1510
GENIE-DFCI-036782-129427	0	499	1294
GENIE-DFCI-036972-88624	0	178	1322
GENIE-DFCI-037008-88459	0	1303	1313
GENIE-DFCI-037047-116080	0	213	1472
GENIE-DFCI-037048-130537	0	850	1472
GENIE-DFCI-037059-88812	1	1114	1506
GENIE-DFCI-037192-88659	1	283	1379
GENIE-DFCI-037219-4320969	1	876	1450
GENIE-DFCI-037237-4036078	0	279	954
GENIE-DFCI-037243-130466	1	653	1467
GENIE-DFCI-037387-48539	0	670	1472
GENIE-DFCI-037416-88484	1	1129	1450
GENIE-DFCI-037464-159145	1	244	1472
GENIE-DFCI-037495-159072	0	453	1406
GENIE-DFCI-037497-158975	1	279	1288
GENIE-DFCI-037641-130641	0	1165	1312
GENIE-DFCI-037679-159104	1	278	1450
GENIE-DFCI-037733-36280	0	499	1388
GENIE-DFCI-037795-48856	0	279	1450
GENIE-DFCI-037834-74285	1	1156	1408
GENIE-DFCI-037858-36084	1	653	1506
GENIE-DFCI-037895-48432	1	859	1356
GENIE-DFCI-037936-48476	0	216	767
GENIE-DFCI-037963-48454	1	1139	1286
GENIE-DFCI-037984-74576	1	1065	1513
GENIE-DFCI-038340-218971	1	223	593
GENIE-DFCI-038522-203675	1	788	1558
GENIE-DFCI-040592-234474	1	717	1504
GENIE-DFCI-040936-173773	0	622	1312
GENIE-DFCI-047349-60957	0	859	1312
GENIE-DFCI-047535-173803	1	302	1471
GENIE-DFCI-049928-203664	1	876	1649
GENIE-DFCI-050647-1844976	0	216	279
GENIE-DFCI-050736-218798	0	279	1282
GENIE-DFCI-050759-203290	0	279	1209
GENIE-DFCI-050761-188654	1	935	1414
GENIE-DFCI-050942-218920	1	776	1472
GENIE-DFCI-050944-203466	1	1028	1506
GENIE-DFCI-050968-218947	1	993	1488
GENIE-DFCI-050972-218936	1	1190	1506
GENIE-DFCI-050994-234356	0	853	1417
GENIE-DFCI-051019-218640	0	278	1558
GENIE-DFCI-051113-61522	1	283	1406
GENIE-DFCI-051118-5143223	0	283	1385
GENIE-DFCI-051143-218916	1	517	1353
GENIE-DFCI-051230-218967	1	1274	1414
GENIE-DFCI-051240-250221	1	754	1499
GENIE-DFCI-051241-234469	1	499	1331
GENIE-DFCI-051242-250223	1	453	1374
GENIE-DFCI-051705-173889	0	213	1346
GENIE-DFCI-051869-218540	0	279	1152
GENIE-DFCI-052096-188628	0	422	1338
GENIE-DFCI-052206-218596	0	868	1322
GENIE-DFCI-052532-3171348	1	213	1312
GENIE-DFCI-052718-3854433	1	213	1450
GENIE-DFCI-052731-203572	1	517	1312
GENIE-DFCI-052800-202661	0	302	1368
GENIE-DFCI-053195-173779	1	805	1565
GENIE-DFCI-053212-203676	1	805	1414
GENIE-DFCI-053412-218925	1	1049	1322
GENIE-DFCI-053430-188608	0	876	1473
GENIE-DFCI-053438-203693	0	1209	1353
GENIE-DFCI-053479-203559	0	1338	1414
GENIE-DFCI-076018-332815	0	216	1338
GENIE-DFCI-076948-299239	0	1314	1506
GENIE-DFCI-077027-266183	1	1005	1450
GENIE-DFCI-077156-4719031	0	1250	1558
GENIE-DFCI-077196-350254	0	178	1378
GENIE-DFCI-077829-299022	1	876	1513
GENIE-DFCI-078361-298991	1	653	1512
GENIE-DFCI-078512-315963	1	819	1097
GENIE-DFCI-079121-315894	1	1057	1353
GENIE-DFCI-079930-266264	1	876	1564
GENIE-DFCI-080229-350790	0	258	1346
GENIE-DFCI-081703-266291	0	213	1314
GENIE-DFCI-086044-282567	1	279	564
GENIE-DFCI-087045-315928	0	554	1506
GENIE-DFCI-087074-332316	1	279	1414
GENIE-DFCI-088518-266178	0	213	1507
GENIE-DFCI-088552-350734	1	517	1320
GENIE-DFCI-088845-266373	1	852	1472
GENIE-DFCI-089204-266309	1	302	1506
GENIE-DFCI-089240-298909	1	524	1453
GENIE-DFCI-089510-266282	0	283	1356
GENIE-DFCI-089537-350298	0	292	1291
GENIE-DFCI-089843-282057	1	1114	1294
GENIE-DFCI-089855-266223	0	993	1501
GENIE-DFCI-089869-350896	0	564	1558
GENIE-DFCI-089871-266163	1	554	1414
GENIE-DFCI-089884-299132	0	859	1862
GENIE-DFCI-089893-266312	0	439	534
GENIE-DFCI-089900-282455	1	993	1513
GENIE-DFCI-090017-350755	1	1021	1429
GENIE-DFCI-090102-350476	1	1242	1472
GENIE-DFCI-090176-298908	1	213	1558
GENIE-DFCI-090201-282605	0	582	1315
GENIE-DFCI-090202-332753	0	1114	1397
GENIE-DFCI-090217-282490	1	1049	1414
GENIE-DFCI-090242-350508	0	726	1450
GENIE-DFCI-090244-282590	1	302	670
GENIE-DFCI-090479-266343	1	216	770
GENIE-DFCI-090520-299154	1	1506	1554
GENIE-DFCI-090552-350439	0	1114	1314
GENIE-DFCI-090801-282629	1	178	1295
GENIE-DFCI-090838-298966	1	769	1421
GENIE-DFCI-091011-298994	0	216	1312
GENIE-DFCI-091091-332974	1	1238	1312
GENIE-DFCI-091130-332934	0	876	1513
GENIE-DFCI-091231-350071	0	213	1421
GENIE-DFCI-091467-350936	1	876	1397
GENIE-DFCI-091485-350811	1	978	1577
GENIE-DFCI-091537-332857	0	653	1513
GENIE-DFCI-091558-350887	1	876	1450
GENIE-DFCI-091559-350550	0	499	1506
GENIE-DFCI-091819-350854	1	1264	1513
GENIE-DFCI-091841-350514	0	213	279
GENIE-DFCI-091893-350627	1	935	1450
GENIE-DFCI-091898-350948	0	499	1427
GENIE-DFCI-092056-282052	1	1193	1378
GENIE-DFCI-092138-350947	1	953	1507
GENIE-DFCI-092164-350927	0	1114	1564
GENIE-DFCI-092203-350780	1	876	1531
GENIE-DFCI-092207-350763	0	216	1295
GENIE-DFCI-092231-350782	0	953	1506
GENIE-DFCI-092232-350777	0	1114	1320
GENIE-DFCI-092770-266196	0	204	278
GENIE-DFCI-093731-710842	0	993	1338
GENIE-DFCI-093970-2149717	1	1450	1506
GENIE-DFCI-094137-437242	1	717	1450
GENIE-DFCI-094139-4413560	0	876	1312
GENIE-DFCI-094544-481708	0	499	1291
GENIE-DFCI-095427-571846	0	569	1114
GENIE-DFCI-095705-571781	0	302	1288
GENIE-DFCI-096888-663863	0	232	1312
GENIE-DFCI-096960-437139	0	213	279
GENIE-DFCI-097092-757689	1	554	1473
GENIE-DFCI-097189-617820	0	1367	1406
GENIE-DFCI-097502-902027	0	819	1477
GENIE-DFCI-097633-710837	1	876	1472
GENIE-DFCI-097927-805220	1	279	1114
GENIE-DFCI-098468-664225	0	859	1406
GENIE-DFCI-098570-756185	0	279	557
GENIE-DFCI-101842-437221	0	876	1353
GENIE-DFCI-102428-617861	0	876	1450
GENIE-DFCI-103310-571766	1	826	1429
GENIE-DFCI-103630-950580	0	216	1328
GENIE-DFCI-104587-757682	0	733	1558
GENIE-DFCI-104937-710803	0	453	1378
GENIE-DFCI-105418-571945	1	1264	1512
GENIE-DFCI-105440-950813	0	470	669
GENIE-DFCI-106236-617729	1	471	1408
GENIE-DFCI-107105-617643	0	1312	1344
GENIE-DFCI-107113-436450	1	517	1329
GENIE-DFCI-107119-437205	1	216	279
GENIE-DFCI-107767-902032	0	1249	1384
GENIE-DFCI-108008-437078	0	213	1406
GENIE-DFCI-108394-2210625	1	876	1472
GENIE-DFCI-108415-710806	1	1055	1472
GENIE-DFCI-108472-526288	0	876	1473
GENIE-DFCI-108477-526595	1	1125	1397
GENIE-DFCI-108633-902009	1	548	1503
GENIE-DFCI-108748-853473	1	1215	1306
GENIE-DFCI-108861-526567	1	935	1314
GENIE-DFCI-108914-617730	0	582	1312
GENIE-DFCI-109360-1729417	1	466	1472
GENIE-DFCI-109744-663819	1	453	1322
GENIE-DFCI-109767-571749	1	964	1450
GENIE-DFCI-109791-571769	1	876	1450
GENIE-DFCI-110144-571799	0	954	1558
GENIE-DFCI-110176-571802	1	213	1378
GENIE-DFCI-110197-617749	1	1027	1450
GENIE-DFCI-110221-571813	1	1264	1450
GENIE-DFCI-110228-805429	0	216	1309
GENIE-DFCI-110473-663866	0	279	876
GENIE-DFCI-110685-436987	0	163	1467
GENIE-DFCI-110777-805423	0	789	1513
GENIE-DFCI-111054-571845	0	278	1312
GENIE-DFCI-111064-437260	1	1065	1513
GENIE-DFCI-111080-526561	1	820	1506
GENIE-DFCI-111103-437238	1	672	1450
GENIE-DFCI-111114-5468850	0	843	1506
GENIE-DFCI-111329-853508	1	213	1383
GENIE-DFCI-111406-526285	0	1067	1320
GENIE-DFCI-111443-571640	0	216	1322
GENIE-DFCI-111469-757705	1	1114	1450
GENIE-DFCI-111483-571801	1	876	1429
GENIE-DFCI-111520-664170	1	554	1295
GENIE-DFCI-111548-853384	1	470	1511
GENIE-DFCI-111552-757409	1	935	1507
GENIE-DFCI-111555-617724	1	911	1450
GENIE-DFCI-111708-526566	0	1114	1406
GENIE-DFCI-112333-437114	0	216	1400
GENIE-DFCI-113124-901953	1	279	1224
GENIE-DFCI-113129-853449	1	216	1467
GENIE-DFCI-113136-805348	1	564	1573
GENIE-DFCI-113165-853422	0	499	1472
GENIE-DFCI-113198-950573	1	1450	1506
GENIE-DFCI-113205-950566	1	672	1473
GENIE-DFCI-113231-902057	1	554	669
GENIE-DFCI-113569-950581	0	279	1177
GENIE-DFCI-117460-805383	0	1421	1450
GENIE-DFCI-117631-5067292	1	1414	1456
GENIE-DFCI-117906-664184	0	302	1418
GENIE-DFCI-118044-3884470	1	935	1471
GENIE-DFCI-118356-757684	1	979	1408
GENIE-DFCI-118393-757694	1	564	1294
GENIE-DFCI-118395-805360	0	283	1303
GENIE-DFCI-118397-805373	1	279	1181
GENIE-DFCI-118445-805356	1	1028	1429
GENIE-DFCI-118447-805354	0	876	1513
GENIE-DFCI-118945-1358701	0	1467	1558
GENIE-DFCI-119088-1469604	1	902	1513
GENIE-DFCI-119212-1358789	1	232	1387
GENIE-DFCI-119297-1304510	0	1049	1312
GENIE-DFCI-119449-1304449	1	850	1282
GENIE-DFCI-119814-1358741	1	901	1414
GENIE-DFCI-120870-1304504	0	216	279
GENIE-DFCI-121676-1304187	1	805	1429
GENIE-DFCI-122668-1358876	1	522	1393
GENIE-DFCI-123467-1358676	0	726	1302
GENIE-DFCI-123509-1414162	0	279	1228
GENIE-DFCI-124259-1414149	1	517	1367
GENIE-DFCI-124325-1358747	1	216	1291
GENIE-DFCI-124882-1358664	1	213	1306
GENIE-DFCI-126092-1358687	1	876	1444
GENIE-DFCI-132144-1304206	0	279	1114
GENIE-DFCI-132151-1358708	1	876	1488
GENIE-DFCI-132157-1358653	0	516	1312
GENIE-DFCI-132178-1358792	0	1303	1414
GENIE-DFCI-132183-1358724	1	192	1506
GENIE-DFCI-132210-1469722	1	283	332
GENIE-DFCI-132253-1414159	0	208	279
GENIE-DFCI-132255-1469615	0	216	232
GENIE-DFCI-132602-1469664	1	955	1512
GENIE-DFCI-132607-1469730	0	1114	1506
GENIE-DFCI-132620-1469660	0	223	1090
GENIE-DFCI-132623-1469732	0	445	1406
GENIE-DFCI-132971-999875	1	213	1407
GENIE-DFCI-133006-999925	1	188	1299
GENIE-DFCI-133376-1150027	1	216	1341
GENIE-DFCI-134246-1252017	0	953	1564
GENIE-DFCI-134707-1304199	1	876	1314
GENIE-DFCI-135151-1149950	1	279	1309
GENIE-DFCI-135607-1049719	0	1041	1513
GENIE-DFCI-135628-999852	1	968	1648
GENIE-DFCI-135643-1304225	1	805	1506
GENIE-DFCI-136011-999931	1	956	1450
GENIE-DFCI-136040-1049584	0	499	1400
GENIE-DFCI-136069-999932	1	747	1512
GENIE-DFCI-136075-999923	1	805	1558
GENIE-DFCI-136085-1150101	1	1104	1367
GENIE-DFCI-136452-1200730	1	213	1309
GENIE-DFCI-136476-1304448	1	964	1467
GENIE-DFCI-136484-1150061	1	279	912
GENIE-DFCI-136494-1150106	1	232	1304
GENIE-DFCI-136516-1099577	1	332	1558
GENIE-DFCI-136518-1252006	1	650	1450
GENIE-DFCI-136522-1150088	1	918	1472
GENIE-DFCI-136524-1200714	1	1544	1558
GENIE-DFCI-136525-2456036	1	954	1506
GENIE-DFCI-136915-1150077	1	141	1111
GENIE-DFCI-136959-3377340	0	213	1295
GENIE-DFCI-136964-1304538	0	332	1558
GENIE-DFCI-136972-1200713	0	541	1406
GENIE-DFCI-136988-1304578	0	232	1067
GENIE-DFCI-136990-1304572	0	1166	1295
GENIE-DFCI-137371-1304529	1	1182	1367
GENIE-DFCI-137401-1304301	1	1242	1378
GENIE-DFCI-137432-1252042	1	876	1450
GENIE-DFCI-137434-1304293	0	1266	1406
GENIE-DFCI-137437-1304397	1	801	1486
GENIE-DFCI-137841-1358907	1	532	1312
GENIE-DFCI-137850-1304515	1	935	1472
GENIE-DFCI-137860-1358838	0	1156	1288
GENIE-DFCI-137861-1304573	1	935	1414
GENIE-DFCI-137879-1304579	0	470	499
GENIE-DFCI-138217-1358520	0	279	517
GENIE-DFCI-138233-1358657	1	279	1414
GENIE-DFCI-138253-1469748	1	283	1414
GENIE-DFCI-138260-1358736	0	837	1306
GENIE-DFCI-138287-1358820	0	1114	1312
GENIE-DFCI-138640-1301664	0	211	279
GENIE-DFCI-142379-1099662	1	670	1450
GENIE-DFCI-144506-1149805	0	482	805
GENIE-DFCI-144937-1150103	0	912	1473
GENIE-DFCI-145452-1469652	0	279	850
GENIE-DFCI-145511-1099678	1	1114	1467
GENIE-DFCI-148316-2149957	1	953	1357
GENIE-DFCI-148931-2021609	1	232	1385
GENIE-DFCI-149002-1615461	0	843	1400
GENIE-DFCI-149403-1672247	0	232	819
GENIE-DFCI-151088-1615432	0	1182	1414
GENIE-DFCI-151701-2210433	1	445	1558
GENIE-DFCI-152900-1672221	0	876	1467
GENIE-DFCI-155716-1903619	1	954	1558
GENIE-DFCI-158606-2332179	0	767	1429
GENIE-DFCI-159459-2210568	0	279	979
GENIE-DFCI-160113-1787010	0	1374	1450
GENIE-DFCI-163071-1962303	0	699	1304
GENIE-DFCI-167523-1525850	1	805	1471
GENIE-DFCI-167547-1525808	0	232	1338
GENIE-DFCI-167577-1525822	1	470	1284
GENIE-DFCI-167590-1615477	1	784	1429
GENIE-DFCI-167591-1615551	1	999	1505
GENIE-DFCI-167595-1525761	1	232	1372
GENIE-DFCI-167600-1615534	1	216	1506
GENIE-DFCI-167994-1729439	1	213	1314
GENIE-DFCI-168011-1787072	1	1098	1392
GENIE-DFCI-168051-1525799	0	876	1345
GENIE-DFCI-168058-1786724	1	418	1367
GENIE-DFCI-168067-1845055	1	876	1312
GENIE-DFCI-168405-1786753	1	876	1450
GENIE-DFCI-168419-1729448	1	760	1506
GENIE-DFCI-168440-1903607	0	805	1506
GENIE-DFCI-168441-1786805	0	283	1564
GENIE-DFCI-168468-1786734	1	993	1291
GENIE-DFCI-168480-1844987	0	283	1374
GENIE-DFCI-168485-1903630	1	302	1300
GENIE-DFCI-168782-1729414	1	582	1558
GENIE-DFCI-168854-1786725	1	839	1303
GENIE-DFCI-168897-1786981	0	279	978
GENIE-DFCI-168908-1845040	1	216	1378
GENIE-DFCI-168914-1786960	1	984	1554
GENIE-DFCI-168943-2394061	1	935	1379
GENIE-DFCI-169190-2210338	1	876	1472
GENIE-DFCI-169279-2021575	0	876	1291
GENIE-DFCI-169306-1845026	0	876	1501
GENIE-DFCI-169738-2210345	1	500	1450
GENIE-DFCI-169756-1962319	0	517	1230
GENIE-DFCI-169785-2089905	1	923	1467
GENIE-DFCI-169811-2210552	1	304	1454
GENIE-DFCI-169814-2021674	0	232	1320
GENIE-DFCI-170165-2021562	0	1041	1385
GENIE-DFCI-170170-2332150	0	876	1472
GENIE-DFCI-170171-2090026	0	876	1450
GENIE-DFCI-170207-2332125	1	283	1313
GENIE-DFCI-170570-2210497	1	1150	1513
GENIE-DFCI-170641-2149747	0	957	1373
GENIE-DFCI-170662-2089849	1	876	1472
GENIE-DFCI-170676-2394063	1	805	1554
GENIE-DFCI-170681-2271514	1	943	1450
GENIE-DFCI-171044-2271468	0	438	747
GENIE-DFCI-171122-2210589	0	283	1387
GENIE-DFCI-171302-1672191	1	1123	1367
GENIE-DFCI-171487-2332089	0	335	1472
GENIE-DFCI-171553-2332263	0	279	876
GENIE-DFCI-171575-2331906	1	499	1307
GENIE-DFCI-171866-1525780	1	767	1370
GENIE-DFCI-171896-2021668	1	213	1407
GENIE-DFCI-171918-2394124	0	283	1306
GENIE-DFCI-171920-2394050	1	216	279
GENIE-DFCI-172722-2149801	1	941	1414
GENIE-DFCI-173026-2394081	0	542	1312
GENIE-DFCI-173072-2332123	0	1125	1312
GENIE-DFCI-173486-2332284	1	685	1558
GENIE-DFCI-174121-1615346	1	805	1506
GENIE-DFCI-174485-1525710	1	1244	1558
GENIE-DFCI-174494-1525873	1	1356	1410
GENIE-DFCI-174544-1525884	0	452	713
GENIE-DFCI-179857-2839138	1	1062	1429
GENIE-DFCI-180390-3036222	0	1238	1397
GENIE-DFCI-181330-2518471	1	554	1506
GENIE-DFCI-182492-2455800	1	213	1512
GENIE-DFCI-182577-2456006	1	1264	1575
GENIE-DFCI-182759-2904301	0	941	1558
GENIE-DFCI-182822-2710176	1	699	1291
GENIE-DFCI-182903-3036232	1	499	1406
GENIE-DFCI-183981-3103142	1	302	1414
GENIE-DFCI-192511-2710166	1	335	1338
GENIE-DFCI-192937-2710263	1	559	1510
GENIE-DFCI-198020-2518500	1	1206	1414
GENIE-DFCI-199151-2904336	1	1237	1393
GENIE-DFCI-199832-2455815	0	499	1338
GENIE-DFCI-200183-2456019	0	859	1506
GENIE-DFCI-200225-2644801	1	302	1331
GENIE-DFCI-200229-2455957	1	876	1312
GENIE-DFCI-200268-2644636	1	213	653
GENIE-DFCI-200638-2644984	1	805	1412
GENIE-DFCI-200650-2455814	0	582	1291
GENIE-DFCI-200659-2456007	1	499	1543
GENIE-DFCI-200668-2774557	0	1228	1378
GENIE-DFCI-200679-2644828	0	279	534
GENIE-DFCI-200698-3446675	1	216	1414
GENIE-DFCI-200904-2710219	1	6	1408
GENIE-DFCI-201063-2774454	0	592	1647
GENIE-DFCI-201068-2772505	1	1300	1359
GENIE-DFCI-201076-2644640	1	935	1450
GENIE-DFCI-201081-2710207	1	876	1467
GENIE-DFCI-201109-2644641	1	216	1330
GENIE-DFCI-201130-2839143	1	445	1512
GENIE-DFCI-201493-2774270	1	1124	1306
GENIE-DFCI-201509-2774352	1	935	1450
GENIE-DFCI-201513-2774246	1	232	1450
GENIE-DFCI-201519-2839067	0	801	1472
GENIE-DFCI-201521-2774572	1	876	1564
GENIE-DFCI-201540-2774286	1	941	1513
GENIE-DFCI-201570-2774651	0	554	1320
GENIE-DFCI-201601-3036189	0	216	1295
GENIE-DFCI-201925-2839144	0	279	471
GENIE-DFCI-201949-2904412	1	978	1472
GENIE-DFCI-201967-2904318	0	1384	1406
GENIE-DFCI-201968-2774378	0	141	876
GENIE-DFCI-201976-2839050	1	1242	1450
GENIE-DFCI-202329-3036104	1	850	1418
GENIE-DFCI-202337-2839147	0	461	1290
GENIE-DFCI-202423-3036534	1	653	1513
GENIE-DFCI-202462-3036200	1	1328	1374
GENIE-DFCI-202486-3036175	0	779	1397
GENIE-DFCI-202823-3036076	1	876	1649
GENIE-DFCI-202834-3036156	1	453	1472
GENIE-DFCI-202851-5140078	1	789	1414
GENIE-DFCI-202862-3036215	1	1274	1523
GENIE-DFCI-202866-3036261	1	279	554
GENIE-DFCI-202869-3036100	1	876	1576
GENIE-DFCI-202871-3036226	1	279	1647
GENIE-DFCI-202880-3036154	0	844	1450
GENIE-DFCI-203157-2904448	0	283	1367
GENIE-DFCI-205279-3036178	1	438	1397
GENIE-DFCI-205378-2839074	1	283	1367
GENIE-DFCI-205381-2904445	0	876	1558
GENIE-DFCI-205806-2970183	1	216	279
GENIE-DFCI-205863-2708339	1	232	1320
GENIE-DFCI-206312-2518683	1	685	1510
GENIE-DFCI-214909-3171339	0	1286	1367
GENIE-DFCI-216560-3170276	1	458	1181
GENIE-DFCI-228733-3377339	1	1114	1312
GENIE-DFCI-230431-3306874	1	1256	1507
GENIE-DFCI-235336-3103022	0	770	1295
GENIE-DFCI-235852-3238976	0	302	1322
GENIE-DFCI-236224-3170339	0	716	1558
GENIE-DFCI-236226-3306900	0	499	1313
GENIE-DFCI-236227-3446611	0	893	1418
GENIE-DFCI-236229-3306810	0	534	1303
GENIE-DFCI-236249-3446614	1	876	1506
GENIE-DFCI-236261-3238993	0	559	1414
GENIE-DFCI-236262-3170308	1	499	1550
GENIE-DFCI-236263-3306913	1	860	1558
GENIE-DFCI-236278-3446502	0	279	1314
GENIE-DFCI-236305-3446545	0	279	1035
GENIE-DFCI-236656-3306996	1	1307	1415
GENIE-DFCI-236697-3170988	1	216	1356
GENIE-DFCI-237106-3446366	1	993	1648
GENIE-DFCI-237144-3170301	1	684	1472
GENIE-DFCI-237153-3170203	1	1415	1467
GENIE-DFCI-237160-3170277	0	1373	2371
GENIE-DFCI-237189-3170344	0	232	1338
GENIE-DFCI-237630-3446378	0	935	1328
GENIE-DFCI-238042-3170337	1	564	1472
GENIE-DFCI-238063-3446570	1	1114	1456
GENIE-DFCI-239898-3170979	1	192	1506
GENIE-DFCI-240389-3306542	1	770	1513
GENIE-DFCI-240471-3171292	1	564	1472
GENIE-DFCI-240524-3103028	1	935	1513
GENIE-DFCI-241074-3377396	0	993	1506
GENIE-DFCI-241109-3446437	0	1467	1564
GENIE-DFCI-241196-3559347	1	283	1557
GENIE-DFCI-242131-3531026	1	213	1558
GENIE-DFCI-243721-3733767	0	499	1367
GENIE-DFCI-245034-3559534	0	1242	1558
GENIE-DFCI-245629-3733632	1	876	1505
GENIE-DFCI-246520-4450109	1	1393	1505
GENIE-DFCI-250303-3559484	0	213	1312
GENIE-DFCI-253285-3559312	1	1045	1314
GENIE-DFCI-255229-3676144	0	876	1385
GENIE-DFCI-258443-3474607	1	216	1472
GENIE-DFCI-262186-3646557	1	216	1331
GENIE-DFCI-262612-3559785	0	213	1378
GENIE-DFCI-263921-3474306	0	216	1472
GENIE-DFCI-263941-4721265	0	207	1320
GENIE-DFCI-266618-3704882	1	216	278
GENIE-DFCI-267855-3474267	1	564	1512
GENIE-DFCI-268115-4349520	0	645	1338
GENIE-DFCI-268302-3704961	0	837	1512
GENIE-DFCI-268387-3559419	1	776	1418
GENIE-DFCI-268415-3588664	1	213	1418
GENIE-DFCI-268441-3474336	0	1165	1314
GENIE-DFCI-268442-3474709	1	218	1147
GENIE-DFCI-268565-3502581	0	534	1294
GENIE-DFCI-268609-3530852	1	670	1356
GENIE-DFCI-268645-3474635	1	553	1397
GENIE-DFCI-268733-3588740	1	1114	1429
GENIE-DFCI-268762-3588547	1	1304	1506
GENIE-DFCI-268777-3559872	1	216	1502
GENIE-DFCI-268797-3559827	0	497	1370
GENIE-DFCI-268814-3646613	0	1264	1309
GENIE-DFCI-268826-3474510	0	418	1386
GENIE-DFCI-268874-3502631	0	1351	1367
GENIE-DFCI-268891-3559322	1	1004	1471
GENIE-DFCI-268897-3502690	0	470	1314
GENIE-DFCI-268902-3559751	1	850	1513
GENIE-DFCI-268934-3559658	1	805	1406
GENIE-DFCI-268937-3502649	1	213	1308
GENIE-DFCI-268990-3588521	0	279	1199
GENIE-DFCI-268997-3646689	0	805	1473
GENIE-DFCI-269057-3646475	1	517	1367
GENIE-DFCI-269093-3588768	1	564	1299
GENIE-DFCI-269094-3559325	1	1164	1392
GENIE-DFCI-269156-3617116	1	1264	1306
GENIE-DFCI-269159-3617069	1	654	1474
GENIE-DFCI-269186-3617140	1	935	1450
GENIE-DFCI-269221-3646390	0	213	1367
GENIE-DFCI-269223-3646612	1	1189	1649
GENIE-DFCI-269244-3676145	1	554	1394
GENIE-DFCI-269262-3676135	0	213	1650
GENIE-DFCI-269301-3733912	0	805	1367
GENIE-DFCI-269307-3733809	1	480	1290
GENIE-DFCI-272817-3764152	1	499	1513
GENIE-DFCI-284009-3854306	1	213	1338
GENIE-DFCI-294060-3764330	0	601	1558
GENIE-DFCI-296345-3854367	0	630	1320
GENIE-DFCI-296349-3764118	1	716	1340
GENIE-DFCI-296355-3824591	1	1114	1450
GENIE-DFCI-296433-3824604	1	943	1450
GENIE-DFCI-296435-3824594	0	216	1328
GENIE-DFCI-296436-3854408	0	452	1331
GENIE-DFCI-296438-3824486	0	457	1370
GENIE-DFCI-296624-3824445	0	215	216
GENIE-DFCI-297661-3824529	0	213	1472
GENIE-DFCI-297935-3794786	1	499	1306
GENIE-DFCI-298002-3854307	1	628	1322
GENIE-DFCI-315196-3914223	0	283	1306
GENIE-DFCI-315198-3884467	0	216	1374
GENIE-DFCI-325916-3914191	1	302	1328
GENIE-DFCI-326175-3914195	0	1257	1356
GENIE-DFCI-326192-3884227	1	999	1472
GENIE-DFCI-326214-3884170	0	213	1558
GENIE-DFCI-326236-3884521	1	292	876
GENIE-DFCI-326241-3914618	1	956	1408
GENIE-DFCI-326257-3914231	1	278	1367
GENIE-DFCI-326259-3914227	0	876	1307
GENIE-DFCI-329378-4004638	1	876	1408
GENIE-DFCI-329505-4004634	1	876	1558
GENIE-DFCI-338977-3992853	1	216	1406
GENIE-DFCI-343069-4003853	0	216	1378
GENIE-DFCI-344728-3967880	0	876	1513
GENIE-DFCI-348761-3967899	1	500	1306
GENIE-DFCI-354331-3965975	0	213	1393
GENIE-DFCI-354386-3936859	1	1177	1450
GENIE-DFCI-354388-3967894	1	279	1414
GENIE-DFCI-354556-3936382	1	593	1406
GENIE-DFCI-354592-3966048	0	279	850
GENIE-DFCI-354613-3966028	1	499	1472
GENIE-DFCI-354615-3967928	1	517	1328
GENIE-DFCI-354744-3965999	1	645	1507
GENIE-DFCI-354751-3967936	1	216	279
GENIE-DFCI-354778-3967954	1	876	1378
GENIE-DFCI-354808-4003876	1	932	1429
GENIE-DFCI-354813-4004637	1	771	1450
GENIE-DFCI-354819-3967944	0	953	1328
GENIE-DFCI-355051-3939796	0	283	1472
GENIE-DFCI-356251-4003870	1	559	1308
GENIE-DFCI-356526-4192189	1	876	1408
GENIE-DFCI-356558-4098255	1	797	1408
GENIE-DFCI-356930-4067246	0	216	1414
GENIE-DFCI-362198-4161205	0	564	1294
GENIE-DFCI-362957-4161002	1	232	1344
GENIE-DFCI-363500-4129712	1	141	1429
GENIE-DFCI-376863-4161154	0	1062	1304
GENIE-DFCI-378085-4192044	1	893	1414
GENIE-DFCI-378104-4129280	1	1145	1558
GENIE-DFCI-378166-4161098	1	935	1506
GENIE-DFCI-378374-4067250	1	761	1467
GENIE-DFCI-378426-4129468	1	1058	1312
GENIE-DFCI-378674-4161010	1	850	1532
GENIE-DFCI-378753-4036302	1	505	1450
GENIE-DFCI-379015-4098501	1	554	1473
GENIE-DFCI-379051-4098237	0	517	1472
GENIE-DFCI-379308-4192317	1	847	1450
GENIE-DFCI-379335-4192309	1	1312	1314
GENIE-DFCI-379352-4192257	0	216	1407
GENIE-DFCI-379553-4192168	1	438	1255
GENIE-DFCI-379570-4067229	0	1110	1406
GENIE-DFCI-379614-4036432	0	915	1558
GENIE-DFCI-379655-4067344	1	953	1472
GENIE-DFCI-379657-4066838	1	216	1373
GENIE-DFCI-379832-4066925	1	279	1155
GENIE-DFCI-379888-4098478	1	232	1421
GENIE-DFCI-379899-4129286	0	713	1400
GENIE-DFCI-379919-4129411	1	1114	1564
GENIE-DFCI-379920-4161057	1	1306	1320
GENIE-DFCI-379927-4192206	1	853	1327
GENIE-DFCI-380488-4036388	0	1303	1320
GENIE-DFCI-380495-4067365	0	292	421
GENIE-DFCI-380875-4161170	1	777	1564
GENIE-DFCI-385468-4036360	0	561	1312
GENIE-DFCI-385478-5360168	0	141	1097
GENIE-DFCI-387534-4354822	0	1114	1414
GENIE-DFCI-394102-4353413	1	1291	1370
GENIE-DFCI-402390-4384975	1	1162	1418
GENIE-DFCI-405096-4288891	0	564	1312
GENIE-DFCI-412968-4350471	0	876	1512
GENIE-DFCI-416786-4824537	1	991	1450
GENIE-DFCI-416812-4256724	0	279	695
GENIE-DFCI-416813-4256648	1	213	1506
GENIE-DFCI-416851-4313482	0	943	1406
GENIE-DFCI-416868-4351477	1	876	1450
GENIE-DFCI-416873-4348408	0	197	805
GENIE-DFCI-416897-4320569	0	876	1450
GENIE-DFCI-416901-4314536	0	1114	1406
GENIE-DFCI-416919-4319275	0	1264	1506
GENIE-DFCI-416949-4382325	0	1059	1291
GENIE-DFCI-416963-4351110	0	876	1472
GENIE-DFCI-416965-4313515	1	542	1471
GENIE-DFCI-417009-4823597	0	213	1406
GENIE-DFCI-417053-4384600	0	279	1379
GENIE-DFCI-417056-4386158	0	721	1558
GENIE-DFCI-417071-4384624	1	213	1384
GENIE-DFCI-417074-4383382	1	405	876
GENIE-DFCI-417083-4380092	1	1123	1370
GENIE-DFCI-417087-4351388	1	554	1450
GENIE-DFCI-417110-4381794	0	993	1506
GENIE-DFCI-417395-4220057	1	939	1513
GENIE-DFCI-417649-4220707	1	789	1450
GENIE-DFCI-417717-4348338	0	1117	1506
GENIE-DFCI-417742-4256812	0	577	1406
GENIE-DFCI-417763-4383165	1	283	1506
GENIE-DFCI-417773-4212982	1	438	1114
GENIE-DFCI-418743-4517573	1	499	1450
GENIE-DFCI-418942-4785628	0	232	1544
GENIE-DFCI-419136-4547999	1	564	1450
GENIE-DFCI-419457-4516850	1	283	1472
GENIE-DFCI-420019-4482445	0	775	1472
GENIE-DFCI-420718-4450673	1	837	1418
GENIE-DFCI-420993-4650743	0	772	1450
GENIE-DFCI-427901-4717796	0	232	279
GENIE-DFCI-431479-4450660	1	837	1483
GENIE-DFCI-437825-4788880	1	1394	1506
GENIE-DFCI-443525-4416369	1	954	1560
GENIE-DFCI-448079-4821864	0	628	1558
GENIE-DFCI-448440-4583682	0	629	1319
GENIE-DFCI-448455-4582191	1	960	1450
GENIE-DFCI-448491-4580076	1	932	1306
GENIE-DFCI-448494-4547660	0	564	1367
GENIE-DFCI-448559-4583586	0	582	1397
GENIE-DFCI-448562-4681853	0	685	1450
GENIE-DFCI-448608-4483418	1	453	1418
GENIE-DFCI-448621-4580984	0	840	1406
GENIE-DFCI-448648-4650511	0	819	1312
GENIE-DFCI-448652-4686622	1	955	1450
GENIE-DFCI-448757-4584340	0	232	279
GENIE-DFCI-448789-4684387	1	1414	1507
GENIE-DFCI-448790-4583382	0	760	1406
GENIE-DFCI-448815-4582058	1	984	1472
GENIE-DFCI-448847-4650464	0	213	1320
GENIE-DFCI-448856-4516256	1	216	279
GENIE-DFCI-448887-4412558	1	216	1300
GENIE-DFCI-448958-4787174	0	1063	1356
GENIE-DFCI-448990-4415917	0	1164	1397
GENIE-DFCI-449053-4584447	0	216	1315
GENIE-DFCI-449058-4754555	0	1114	1397
GENIE-DFCI-449073-4579857	0	279	438
GENIE-DFCI-449086-4752398	1	554	1450
GENIE-DFCI-449097-4581823	1	779	1450
GENIE-DFCI-449152-4480713	0	876	1312
GENIE-DFCI-449225-4579192	1	653	1370
GENIE-DFCI-449230-4717083	0	279	1082
GENIE-DFCI-449279-4408885	1	283	1320
GENIE-DFCI-449286-4485178	1	554	1291
GENIE-DFCI-449309-4686213	1	564	1472
GENIE-DFCI-449311-4648861	0	912	1467
GENIE-DFCI-449327-4824734	0	935	1306
GENIE-DFCI-449329-4603935	1	670	1470
GENIE-DFCI-449331-4652143	1	1294	1472
GENIE-DFCI-449341-4787149	0	279	302
GENIE-DFCI-449503-4450197	0	915	1286
GENIE-DFCI-449508-4483449	1	534	1450
GENIE-DFCI-449527-4581631	0	232	279
GENIE-DFCI-449529-4444395	0	183	1312
GENIE-DFCI-449531-4419214	1	1286	1379
GENIE-DFCI-449608-4823430	0	325	1035
GENIE-DFCI-449611-4790113	0	499	1397
GENIE-DFCI-449618-4753157	1	278	876
GENIE-DFCI-449630-4411991	0	730	1286
GENIE-DFCI-449667-4414061	1	805	1514
GENIE-DFCI-449696-4825126	0	279	1378
GENIE-DFCI-449702-4710897	0	954	1373
GENIE-DFCI-449746-4686971	0	279	876
GENIE-DFCI-449853-4451589	1	726	1649
GENIE-DFCI-449855-4444311	1	876	1467
GENIE-DFCI-449889-4648352	0	466	1346
GENIE-DFCI-449936-4755490	0	1421	1564
GENIE-DFCI-450053-4678419	0	1414	2198
GENIE-DFCI-450101-4483434	1	939	1513
GENIE-DFCI-450111-4418749	0	188	1374
GENIE-DFCI-450120-4580405	1	1036	1450
GENIE-DFCI-450152-4412599	0	279	628
GENIE-DFCI-450167-4819628	0	819	1649
GENIE-DFCI-450197-4821250	0	941	1467
GENIE-DFCI-450199-4821715	0	213	1506
GENIE-DFCI-450208-4782981	1	499	1450
GENIE-DFCI-450443-4790084	1	1114	1466
GENIE-DFCI-450518-4720588	1	751	1450
GENIE-DFCI-453282-4854390	1	292	652
GENIE-DFCI-456015-4858214	1	1114	1303
GENIE-DFCI-480797-4890675	1	1250	1577
GENIE-DFCI-480969-4892334	1	747	1506
GENIE-DFCI-481681-4859242	1	213	1472
GENIE-DFCI-482294-4854253	0	876	1505
GENIE-DFCI-483537-4894270	1	216	1284
GENIE-DFCI-483548-4892624	0	279	876
GENIE-DFCI-483719-4894161	1	1149	1397
GENIE-DFCI-483728-4859330	1	216	1312
GENIE-DFCI-483925-4856966	0	1096	1312
GENIE-DFCI-483940-4857604	0	236	1400
GENIE-DFCI-483955-4855209	1	939	1353
GENIE-DFCI-489113-4994356	1	876	1547
GENIE-DFCI-498506-5027622	0	1114	1378
GENIE-DFCI-501809-4926103	0	1114	1506
GENIE-DFCI-513961-5066617	1	141	213
GENIE-DFCI-514058-4965368	1	901	1450
GENIE-DFCI-514341-5027905	0	499	1513
GENIE-DFCI-514558-4925783	1	805	1505
GENIE-DFCI-514763-4965278	0	232	1312
GENIE-DFCI-515250-4965335	1	954	1471
GENIE-DFCI-515524-4962246	1	216	1304
GENIE-DFCI-515543-4996861	0	534	1507
GENIE-DFCI-516077-4926621	1	876	1467
GENIE-DFCI-516312-4920542	0	232	1322
GENIE-DFCI-516335-4998237	0	283	1312
GENIE-DFCI-516342-4961425	0	499	1372
GENIE-DFCI-516344-4925707	1	1249	1304
GENIE-DFCI-516350-4927628	0	216	279
GENIE-DFCI-516585-4959998	1	943	1425
GENIE-DFCI-516621-5001356	1	232	1312
GENIE-DFCI-516819-5036437	1	216	1472
GENIE-DFCI-516828-4927513	0	141	438
GENIE-DFCI-516832-5027651	1	1274	1506
GENIE-DFCI-516841-4925907	1	195	1363
GENIE-DFCI-516868-5036254	0	1114	1283
GENIE-DFCI-517089-5028590	0	564	1353
GENIE-DFCI-517111-4994567	1	554	1512
GENIE-DFCI-517114-4956565	1	470	1308
GENIE-DFCI-517115-5032092	0	915	1564
GENIE-DFCI-517125-5027904	1	954	1558
GENIE-DFCI-517135-4997726	1	1088	1506
GENIE-DFCI-517364-5071260	1	779	1573
GENIE-DFCI-517379-4961908	1	212	1473
GENIE-DFCI-517400-5031779	0	1320	1397
GENIE-DFCI-517413-4997510	0	213	1363
GENIE-DFCI-517649-5066679	1	247	1506
GENIE-DFCI-517673-5036387	1	292	1206
GENIE-DFCI-518346-5140622	0	216	1312
GENIE-DFCI-519493-5179010	1	876	1450
GENIE-DFCI-520161-5143801	0	1196	1353
GENIE-DFCI-523226-5143273	1	548	1312
GENIE-DFCI-528530-5099020	1	216	1346
GENIE-DFCI-545586-5098055	0	564	1416
GENIE-DFCI-548113-5138923	0	554	1386
GENIE-DFCI-548944-5169116	0	955	1376
GENIE-DFCI-548966-5107863	0	279	1320
GENIE-DFCI-548968-5140754	1	216	1506
GENIE-DFCI-548992-5099399	0	279	499
GENIE-DFCI-549002-5140530	1	1414	1472
GENIE-DFCI-549449-5140360	1	789	1506
GENIE-DFCI-549665-5143448	1	445	1511
GENIE-DFCI-549748-5167031	0	876	1512
GENIE-DFCI-549793-5108343	0	283	1472
GENIE-DFCI-550069-5097536	0	443	1407
GENIE-DFCI-550082-5099376	1	141	517
GENIE-DFCI-551693-5097914	1	499	1429
GENIE-DFCI-552061-5143208	1	1378	1414
GENIE-DFCI-552092-5141072	1	876	1429
GENIE-DFCI-552110-5180746	0	1320	1330
GENIE-DFCI-553695-5192428	0	216	1312
GENIE-DFCI-554431-5399818	1	1028	1450
GENIE-DFCI-554707-5503022	1	283	1367
GENIE-DFCI-555303-5298644	1	499	1429
GENIE-DFCI-555971-5202463	1	1114	1312
GENIE-DFCI-557544-5304670	1	564	1371
GENIE-DFCI-559076-5578762	0	663	1554
GENIE-DFCI-559987-5285718	1	923	1454
GENIE-DFCI-564712-5503212	0	232	279
GENIE-DFCI-581543-5510288	1	999	1564
GENIE-DFCI-581565-5469101	1	819	1558
GENIE-DFCI-581567-5544210	1	837	1558
GENIE-DFCI-581663-5578845	0	915	1472
GENIE-DFCI-581690-5581275	1	876	1467
GENIE-DFCI-581769-5503742	0	935	1506
GENIE-DFCI-581770-5542620	1	438	935
GENIE-DFCI-581812-5504272	0	1067	1286
GENIE-DFCI-581818-5503244	1	1030	1558
GENIE-DFCI-581873-5192393	0	279	876
GENIE-DFCI-582005-5192202	0	632	1295
GENIE-DFCI-582054-5271366	1	935	1506
GENIE-DFCI-582063-5237651	0	673	1397
GENIE-DFCI-582109-5228988	0	278	279
GENIE-DFCI-582224-5196996	1	141	1506
GENIE-DFCI-582226-5470860	0	1306	1414
GENIE-DFCI-582239-5311464	0	622	1304
GENIE-DFCI-582257-5472979	1	941	1450
GENIE-DFCI-582262-5319031	1	984	1558
GENIE-DFCI-582265-5382646	1	173	1512
GENIE-DFCI-582286-5350418	0	471	1450
GENIE-DFCI-582352-5258823	0	423	1338
GENIE-DFCI-582356-5276511	0	554	1304
GENIE-DFCI-582377-5352946	0	876	1363
GENIE-DFCI-582481-5315938	1	819	1418
GENIE-DFCI-582495-5313743	0	201	1304
GENIE-DFCI-582596-5472289	0	279	517
GENIE-DFCI-582601-5502144	1	902	1414
GENIE-DFCI-582663-5344558	1	1315	1374
GENIE-DFCI-582724-5288918	0	213	1312
GENIE-DFCI-582781-5471940	1	216	1312
GENIE-DFCI-582968-5399643	1	914	1303
GENIE-DFCI-582991-5472258	1	283	1384
GENIE-DFCI-583014-5544160	1	213	1304
GENIE-DFCI-583017-5502321	1	670	1467
GENIE-DFCI-583363-5196867	0	699	1338
GENIE-DFCI-583414-5581343	0	1035	1356
GENIE-DFCI-583606-5302105	0	1114	1506
GENIE-DFCI-583721-5204332	0	1404	1417
GENIE-DFCI-585340-5471629	1	1098	1506
GENIE-DFCI-591923-5840770	0	760	1506
GENIE-DFCI-593712-5612351	1	876	1444
GENIE-DFCI-594811-5622963	1	438	1255
GENIE-DFCI-616744-5809356	1	302	1322
GENIE-DFCI-616760-5618771	1	901	1312
GENIE-DFCI-616820-5796745	0	216	279
GENIE-DFCI-617173-5841787	0	954	1450
GENIE-DFCI-618302-5618588	0	886	1414
GENIE-DFCI-619222-5672973	1	747	1530
GENIE-DFCI-619229-5620946	0	141	1134
GENIE-DFCI-619251-5724628	0	232	517
GENIE-DFCI-619254-5618103	1	535	1367
GENIE-DFCI-619257-5809718	0	517	1387
GENIE-DFCI-619464-5811668	1	554	1397
GENIE-DFCI-619619-5710909	0	554	1392
GENIE-DFCI-619620-5620123	0	911	1328
GENIE-DFCI-619627-5796229	1	554	1338
GENIE-DFCI-620035-5717803	0	1071	1288
GENIE-DFCI-620419-5676200	1	840	1536
GENIE-DFCI-620652-5734774	0	178	839
GENIE-DUKE-P1004-S1014	1	876	1387
GENIE-DUKE-P1006-S1016	1	225	302
GENIE-DUKE-P1118-S1131	0	216	1178
GENIE-DUKE-P1121-S1134	1	499	1396
GENIE-DUKE-P1180-S1195	1	1118	1422
GENIE-DUKE-P1186-S1201	1	943	1558
GENIE-DUKE-P1192-S1207	1	955	1471
GENIE-DUKE-P1199-S1214	1	264	1558
GENIE-DUKE-P1209-S1224	0	1005	1338
GENIE-DUKE-P1217-S1232	1	499	1558
GENIE-DUKE-P123-S124	1	815	1566
GENIE-DUKE-P1238-S1253	0	1239	1370
GENIE-DUKE-P133-S135	1	628	1558
GENIE-DUKE-P1353-S1372	1	302	1472
GENIE-DUKE-P1354-S1373	1	876	1429
GENIE-DUKE-P1415-S1438	1	622	1309
GENIE-DUKE-P1429-S1452	1	1114	1374
GENIE-DUKE-P143-S145	1	876	1429
GENIE-DUKE-P1461-S1485	1	876	1322
GENIE-DUKE-P1485-S1510	1	302	1390
GENIE-DUKE-P151-S153	1	191	1467
GENIE-DUKE-P152-S154	0	1287	1312
GENIE-DUKE-P1551-S1577	1	232	1307
GENIE-DUKE-P1569-S1595	1	991	1558
GENIE-DUKE-P1587-S1613	1	516	1320
GENIE-DUKE-P1589-S1616	1	423	1357
GENIE-DUKE-P160-S162	1	1135	1414
GENIE-DUKE-P1600-S1628	1	211	1418
GENIE-DUKE-P1621-S1650	0	534	1291
GENIE-DUKE-P1650-S1681	1	876	1558
GENIE-DUKE-P1704-S1737	1	554	1513
GENIE-DUKE-P177-S180	1	670	1338
GENIE-DUKE-P1774-S1810	1	207	1450
GENIE-DUKE-P1788-S1826	1	216	1320
GENIE-DUKE-P18-S18	1	216	1407
GENIE-DUKE-P1840-S1880	1	825	1414
GENIE-DUKE-P1881-S1922	1	1150	1414
GENIE-DUKE-P189-S192	0	438	1367
GENIE-DUKE-P19-S19	1	1027	1314
GENIE-DUKE-P1902-S1943	0	984	1367
GENIE-DUKE-P1932-S1974	1	736	1450
GENIE-DUKE-P1971-S2015	1	935	1472
GENIE-DUKE-P203-S206	1	499	1286
GENIE-DUKE-P2030-S2078	0	213	1450
GENIE-DUKE-P2042-S2091	1	935	1969
GENIE-DUKE-P2063-S2114	1	216	1309
GENIE-DUKE-P2070-S2121	1	268	1544
GENIE-DUKE-P2164-S2220	0	283	1397
GENIE-DUKE-P2214-S2270	1	279	941
GENIE-DUKE-P223-S226	1	279	1058
GENIE-DUKE-P2246-S2302	0	279	1254
GENIE-DUKE-P2294-S2351	0	850	1501
GENIE-DUKE-P233-S236	1	966	1414
GENIE-DUKE-P2336-S2394	0	1328	1406
GENIE-DUKE-P2355-S2413	1	213	1320
GENIE-DUKE-P2407-S2466	1	876	1310
GENIE-DUKE-P241-S244	0	279	876
GENIE-DUKE-P2428-S2489	1	1114	1312
GENIE-DUKE-P245-S248	1	216	1450
GENIE-DUKE-P2455-S2517	1	232	458
GENIE-DUKE-P2511-S2573	0	283	1467
GENIE-DUKE-P2543-S2607	0	425	1506
GENIE-DUKE-P259-S262	0	213	1397
GENIE-DUKE-P2622-S2690	1	1071	1472
GENIE-DUKE-P270-S273	1	628	1378
GENIE-DUKE-P2720-S2792	1	964	1508
GENIE-DUKE-P2721-S2793	1	941	1736
GENIE-DUKE-P2724-S2796	1	717	1315
GENIE-DUKE-P2725-S2797	1	943	1450
GENIE-DUKE-P2742-S2814	1	216	1367
GENIE-DUKE-P2764-S2836	0	861	1414
GENIE-DUKE-P277-S280	0	554	1317
GENIE-DUKE-P2785-S2857	0	1275	1322
GENIE-DUKE-P2787-S2859	1	497	1649
GENIE-DUKE-P2811-S2884	1	554	1312
GENIE-DUKE-P2834-S2907	1	283	1312
GENIE-DUKE-P2857-S2930	1	879	1444
GENIE-DUKE-P2885-S2959	0	633	1418
GENIE-DUKE-P2894-S2968	1	984	1472
GENIE-DUKE-P292-S295	0	805	1294
GENIE-DUKE-P2927-S3004	1	216	1312
GENIE-DUKE-P2928-S3005	1	534	1472
GENIE-DUKE-P2935-S3012	1	1414	1469
GENIE-DUKE-P2936-S3013	1	779	1472
GENIE-DUKE-P2938-S3015	1	876	1467
GENIE-DUKE-P2941-S3018	1	1414	1472
GENIE-DUKE-P2972-S3049	1	497	1450
GENIE-DUKE-P3023-S3101	1	964	1649
GENIE-DUKE-P3046-S3124	1	935	1450
GENIE-DUKE-P3073-S3151	1	678	1450
GENIE-DUKE-P311-S314	0	1080	1312
GENIE-DUKE-P3172-S3255	0	941	1291
GENIE-DUKE-P3190-S3273	0	610	1506
GENIE-DUKE-P3205-S3289	1	793	1513
GENIE-DUKE-P3210-S3809	0	232	1317
GENIE-DUKE-P3212-S3812	0	499	1312
GENIE-DUKE-P325-S328	0	283	438
GENIE-DUKE-P3260-S3861	1	1414	1512
GENIE-DUKE-P3261-S3862	0	1055	1506
GENIE-DUKE-P3282-S3883	1	453	1315
GENIE-DUKE-P329-S332	0	554	1450
GENIE-DUKE-P3291-S3892	1	499	1506
GENIE-DUKE-P3302-S3903	1	941	1486
GENIE-DUKE-P331-S334	0	232	453
GENIE-DUKE-P3314-S3915	0	541	1345
GENIE-DUKE-P3335-S3936	0	1286	1414
GENIE-DUKE-P3339-S3940	1	876	1450
GENIE-DUKE-P3349-S3950	1	795	1467
GENIE-DUKE-P3364-S3966	1	935	1450
GENIE-DUKE-P3377-S3979	0	232	292
GENIE-DUKE-P3383-S3985	1	445	1450
GENIE-DUKE-P3405-S4008	1	1114	1418
GENIE-DUKE-P3448-S4051	1	1367	1418
GENIE-DUKE-P3466-S4069	0	564	1309
GENIE-DUKE-P347-S350	1	818	1309
GENIE-DUKE-P349-S352	0	213	279
GENIE-DUKE-P3492-S4098	1	213	1306
GENIE-DUKE-P3502-S4109	0	1114	1374
GENIE-DUKE-P3522-S4130	1	436	1472
GENIE-DUKE-P3525-S4133	0	653	1368
GENIE-DUKE-P353-S356	1	1320	1506
GENIE-DUKE-P3538-S4146	0	558	1375
GENIE-DUKE-P3543-S4151	1	924	1450
GENIE-DUKE-P3552-S4160	0	213	1314
GENIE-DUKE-P3559-S4167	1	1164	1427
GENIE-DUKE-P3561-S4169	0	1114	1409
GENIE-DUKE-P3562-S4170	1	213	1450
GENIE-DUKE-P3567-S4226	0	445	1649
GENIE-DUKE-P3574-S4182	1	1114	1376
GENIE-DUKE-P3596-S4206	1	1063	1513
GENIE-DUKE-P36-S36	0	1114	1367
GENIE-DUKE-P3601-S4211	0	516	1558
GENIE-DUKE-P3621-S4233	1	1114	1506
GENIE-DUKE-P3636-S4249	0	941	1414
GENIE-DUKE-P3643-S4256	1	670	1512
GENIE-DUKE-P3659-S4273	0	279	1379
GENIE-DUKE-P3663-S4277	0	932	1450
GENIE-DUKE-P3704-S4319	1	467	1127
GENIE-DUKE-P385-S388	1	216	232
GENIE-DUKE-P386-S389	1	1290	1303
GENIE-DUKE-P388-S391	1	915	1418
GENIE-DUKE-P390-S393	1	458	774
GENIE-DUKE-P391-S394	1	1114	1303
GENIE-DUKE-P404-S407	1	421	1506
GENIE-DUKE-P410-S413	1	935	1467
GENIE-DUKE-P412-S415	0	986	1429
GENIE-DUKE-P42-S42	0	534	1356
GENIE-DUKE-P434-S437	1	457	1577
GENIE-DUKE-P438-S441	1	283	1353
GENIE-DUKE-P472-S476	1	674	1356
GENIE-DUKE-P49-S49	1	302	1558
GENIE-DUKE-P506-S510	1	168	1373
GENIE-DUKE-P509-S513	1	516	1558
GENIE-DUKE-P554-S559	1	876	1506
GENIE-DUKE-P59-S59	1	1451	1574
GENIE-DUKE-P594-S600	1	918	1506
GENIE-DUKE-P610-S616	1	805	1472
GENIE-DUKE-P613-S619	0	1257	1307
GENIE-DUKE-P614-S620	0	876	1450
GENIE-DUKE-P621-S627	1	559	1467
GENIE-DUKE-P669-S677	1	564	1513
GENIE-DUKE-P697-S705	1	941	1407
GENIE-DUKE-P707-S715	1	910	1472
GENIE-DUKE-P743-S752	1	988	1473
GENIE-DUKE-P767-S777	0	279	283
GENIE-DUKE-P845-S855	1	955	1312
GENIE-DUKE-P873-S883	0	279	1035
GENIE-DUKE-P890-S901	0	302	1312
GENIE-DUKE-P916-S927	1	917	1422
GENIE-DUKE-P931-S942	1	213	1429
GENIE-DUKE-P935-S946	1	423	1475
GENIE-DUKE-P951-S962	0	1010	1472
GENIE-DUKE-P974-S985	1	283	1472
GENIE-DUKE-P976-S987	1	737	1529
GENIE-DUKE-P992-S1002	1	826	1429
GENIE-DUKE-P999-S1009	1	466	1511
GENIE-GRCC-51ddec0f-metastasis-a	1	1353	1503
GENIE-GRCC-90b820a0-sample-a	0	1303	1378
GENIE-JHU-00128-00309	0	876	1356
GENIE-JHU-00141-00322	1	1414	1510
GENIE-JHU-00375-00574	1	1308	1379
GENIE-JHU-00685-00747	0	1414	1472
GENIE-JHU-00932-01086	0	876	1294
GENIE-JHU-01032-01186	1	876	1558
GENIE-JHU-01062-01218	0	1114	1488
GENIE-JHU-01233-01580	1	1450	1558
GENIE-JHU-01397-01766	1	1114	1547
GENIE-JHU-01521-01902	0	876	1353
GENIE-JHU-01557-01940	0	1309	1473
GENIE-JHU-01763-02167	1	876	1523
GENIE-JHU-01776-02180	1	1114	1558
GENIE-JHU-01782-02186	1	876	1450
GENIE-JHU-01799-02203	1	1346	1367
GENIE-JHU-01906-02327	1	876	1450
GENIE-JHU-01948-02371	1	876	1513
GENIE-JHU-01949-02372	0	876	1566
GENIE-JHU-02108-02546	0	876	1558
GENIE-JHU-02158-02600	0	911	1286
GENIE-JHU-02180-02626	1	876	1450
GENIE-JHU-02181-02627	0	1291	1306
GENIE-JHU-02279-02734	1	876	1429
GENIE-JHU-02440-02911	0	1114	1299
GENIE-JHU-02449-02920	1	1304	1414
GENIE-JHU-02507-02989	1	876	1467
GENIE-JHU-02692-03199	0	1450	1558
GENIE-JHU-02798-03319	0	1114	1506
GENIE-JHU-02869-03398	0	1114	1352
GENIE-JHU-02906-03439	1	1090	1450
GENIE-JHU-02923-03457	1	876	1450
GENIE-JHU-03078-03622	1	1309	1314
GENIE-JHU-03080-03624	1	876	1558
GENIE-JHU-03187-03750	1	876	1450
GENIE-JHU-03225-03792	1	876	1450
GENIE-JHU-03260-03834	1	876	1503
GENIE-JHU-03284-03860	0	1125	1367
GENIE-JHU-03297-03873	1	876	1450
GENIE-JHU-03308-03887	1	876	1472
GENIE-JHU-03520-04122	0	1122	1317
GENIE-JHU-03530-04137	0	1467	1558
GENIE-JHU-03641-04262	1	876	1472
GENIE-JHU-03842-04499	0	1114	1353
GENIE-JHU-03851-04508	1	1114	1456
GENIE-JHU-03903-04562	1	876	1558
GENIE-JHU-04025-04699	1	876	1506
GENIE-JHU-04060-04737	1	1414	1506
GENIE-JHU-04081-04762	1	874	1649
GENIE-JHU-04083-04764	1	1506	1564
GENIE-JHU-04487-05233	1	886	1378
GENIE-JHU-04528-05277	1	876	1450
GENIE-JHU-04612-05380	0	1367	1450
GENIE-JHU-04873-05677	0	1114	1312
GENIE-JHU-05074-05899	0	1306	1367
GENIE-JHU-05095-05921	0	876	1450
GENIE-JHU-05791-06696	0	1114	1450
GENIE-JHU-06023-06950	1	876	1450
GENIE-JHU-06081-07010	1	876	1450
GENIE-JHU-06085-07014	0	876	1507
GENIE-JHU-06090-07019	1	1114	1513
GENIE-JHU-06114-07044	1	876	1310
GENIE-JHU-06173-07104	0	1322	1558
GENIE-JHU-06268-07206	1	1114	1513
GENIE-JHU-06337-07281	0	876	1472
GENIE-JHU-06449-07399	0	876	1506
GENIE-JHU-06544-07502	0	876	1467
GENIE-JHU-06602-07563	0	1312	1313
GENIE-JHU-06708-07676	0	876	1467
GENIE-JHU-06962-07941	1	876	1429
GENIE-JHU-07046-08027	0	1114	1466
GENIE-JHU-08210-09270	1	1291	1322
GENIE-MDA-19935-106426	1	805	1435
GENIE-MDA-20823-106425	1	805	1507
GENIE-MDA-2236-4361	0	876	1467
GENIE-MDA-23218-28930	1	805	1564
GENIE-MDA-23791-105044	0	554	1511
GENIE-MDA-2534-11647	1	1145	1450
GENIE-MDA-3669-6593	0	1345	1346
GENIE-MDA-3904-6732	0	868	1312
GENIE-MDA-4016-6954	0	876	1429
GENIE-MDA-4167-7397	1	1114	1472
GENIE-MDA-4205-7162	1	886	1450
GENIE-MDA-4216-11420	0	876	1450
GENIE-MDA-4532-11573	1	955	1306
GENIE-MDA-4534-11576	1	876	1474
GENIE-MDA-4554-11654	1	1367	1558
GENIE-MDA-4614-11630	0	1104	1450
GENIE-MDA-4655-16106	0	876	1312
GENIE-MDA-4884-15909	1	1312	1414
GENIE-MDA-5321-16485	1	876	1450
GENIE-MDA-548-7382	0	935	1507
GENIE-MDA-5669-17072	1	779	1469
GENIE-MDA-5697-16637	1	879	1367
GENIE-MDA-5701-16900	1	216	438
GENIE-MDA-6038-17115	1	876	1450
GENIE-MDA-6039-17043	0	283	1406
GENIE-MDA-605-1379	1	876	1450
GENIE-MDA-6076-17096	0	1114	1306
GENIE-MDA-6478-17698	1	911	1507
GENIE-MDA-6711-18060	1	213	1312
GENIE-MDA-7034-18338	1	876	1450
GENIE-MDA-8293-18364	0	876	1320
GENIE-MDA-8412-105232	1	213	1408
GENIE-MSK-P-0000119-T01-IM3	1	1097	1472
GENIE-MSK-P-0000241-T01-IM3	1	1136	1467
GENIE-MSK-P-0000520-T01-IM3	0	935	1330
GENIE-MSK-P-0000561-T01-IM3	1	761	1473
GENIE-MSK-P-0000625-T01-IM3	1	268	1558
GENIE-MSK-P-0000674-T01-IM3	1	564	1397
GENIE-MSK-P-0000675-T02-IM3	0	499	1322
GENIE-MSK-P-0000682-T01-IM3	1	861	1429
GENIE-MSK-P-0000687-T01-IM3	0	213	1506
GENIE-MSK-P-0000695-T01-IM3	0	213	1406
GENIE-MSK-P-0000714-T01-IM3	0	574	1564
GENIE-MSK-P-0000721-T01-IM3	1	1114	1450
GENIE-MSK-P-0000736-T01-IM3	0	596	1384
GENIE-MSK-P-0000739-T01-IM3	1	457	1314
GENIE-MSK-P-0000762-T01-IM3	1	760	1450
GENIE-MSK-P-0000769-T01-IM3	0	789	1406
GENIE-MSK-P-0000772-T01-IM3	0	1276	1472
GENIE-MSK-P-0000777-T01-IM3	0	685	1314
GENIE-MSK-P-0000788-T01-IM3	1	541	1521
GENIE-MSK-P-0000854-T01-IM3	0	935	1429
GENIE-MSK-P-0000933-T01-IM3	0	283	954
GENIE-MSK-P-0000940-T01-IM3	1	805	1506
GENIE-MSK-P-0000988-T01-IM3	1	257	1353
GENIE-MSK-P-0001079-T01-IM3	0	216	1304
GENIE-MSK-P-0001150-T01-IM3	0	797	1505
GENIE-MSK-P-0001200-T01-IM3	0	1151	1418
GENIE-MSK-P-0001287-T01-IM3	0	213	1309
GENIE-MSK-P-0001295-T01-IM3	1	405	1467
GENIE-MSK-P-0001302-T01-IM3	0	232	1204
GENIE-MSK-P-0001316-T01-IM3	1	582	1649
GENIE-MSK-P-0001347-T02-IM5	0	499	1472
GENIE-MSK-P-0001391-T02-IM6	1	1367	1414
GENIE-MSK-P-0001394-T02-IM5	1	1182	1639
GENIE-MSK-P-0001424-T02-IM3	0	251	1558
GENIE-MSK-P-0001428-T01-IM3	0	876	1506
GENIE-MSK-P-0001469-T01-IM3	1	499	1312
GENIE-MSK-P-0001490-T02-IM6	1	805	1414
GENIE-MSK-P-0001500-T04-IM5	1	499	1502
GENIE-MSK-P-0001531-T02-IM6	0	1345	1346
GENIE-MSK-P-0001554-T01-IM3	1	1239	1450
GENIE-MSK-P-0001647-T01-IM3	0	1030	1408
GENIE-MSK-P-0001658-T01-IM3	1	232	1322
GENIE-MSK-P-0001670-T01-IM3	0	213	1450
GENIE-MSK-P-0001690-T01-IM3	0	216	1374
GENIE-MSK-P-0001702-T01-IM3	1	178	283
GENIE-MSK-P-0001734-T01-IM3	0	876	1450
GENIE-MSK-P-0001754-T01-IM3	1	860	1450
GENIE-MSK-P-0001767-T02-IM6	0	438	1400
GENIE-MSK-P-0001769-T01-IM3	1	911	1450
GENIE-MSK-P-0001807-T01-IM3	0	1114	1304
GENIE-MSK-P-0001864-T01-IM3	1	1276	1450
GENIE-MSK-P-0001909-T01-IM3	0	232	1376
GENIE-MSK-P-0001940-T01-IM3	1	244	1166
GENIE-MSK-P-0001961-T03-IM5	0	216	1376
GENIE-MSK-P-0002025-T01-IM3	1	954	1444
GENIE-MSK-P-0002048-T01-IM3	0	278	1345
GENIE-MSK-P-0002049-T01-IM3	1	423	1338
GENIE-MSK-P-0002068-T01-IM3	1	935	1503
GENIE-MSK-P-0002080-T01-IM3	1	216	1345
GENIE-MSK-P-0002095-T02-IM6	1	1064	1513
GENIE-MSK-P-0002102-T01-IM3	0	1060	1472
GENIE-MSK-P-0002154-T01-IM3	0	191	1322
GENIE-MSK-P-0002164-T01-IM3	0	1309	1554
GENIE-MSK-P-0002235-T01-IM3	1	951	1558
GENIE-MSK-P-0002251-T01-IM3	0	838	1345
GENIE-MSK-P-0002321-T01-IM3	1	943	1558
GENIE-MSK-P-0002413-T01-IM3	1	776	1429
GENIE-MSK-P-0002488-T01-IM3	0	1274	1322
GENIE-MSK-P-0002540-T01-IM3	1	932	1467
GENIE-MSK-P-0002563-T01-IM3	1	1338	1414
GENIE-MSK-P-0002665-T01-IM3	1	213	1506
GENIE-MSK-P-0002670-T01-IM3	0	1125	1309
GENIE-MSK-P-0002702-T01-IM3	0	232	1245
GENIE-MSK-P-0002721-T01-IM3	0	283	1315
GENIE-MSK-P-0002724-T01-IM3	0	232	1472
GENIE-MSK-P-0002728-T01-IM3	1	283	1320
GENIE-MSK-P-0002835-T01-IM3	0	283	1472
GENIE-MSK-P-0002852-T01-IM3	1	216	1384
GENIE-MSK-P-0002878-T01-IM3	0	1060	1408
GENIE-MSK-P-0002902-T01-IM3	1	661	1309
GENIE-MSK-P-0002951-T01-IM3	0	554	1315
GENIE-MSK-P-0002994-T01-IM3	0	953	1304
GENIE-MSK-P-0003130-T01-IM5	1	876	1392
GENIE-MSK-P-0003183-T01-IM5	1	213	1472
GENIE-MSK-P-0003210-T01-IM5	1	173	1288
GENIE-MSK-P-0003211-T01-IM5	1	805	1429
GENIE-MSK-P-0003254-T01-IM5	1	902	1264
GENIE-MSK-P-0003285-T01-IM5	0	935	1513
GENIE-MSK-P-0003308-T01-IM5	0	283	1344
GENIE-MSK-P-0003437-T01-IM5	1	213	1429
GENIE-MSK-P-0003474-T01-IM5	1	895	1472
GENIE-MSK-P-0003475-T01-IM5	1	302	1506
GENIE-MSK-P-0003582-T01-IM5	0	283	1314
GENIE-MSK-P-0003720-T01-IM5	0	1322	1414
GENIE-MSK-P-0003725-T01-IM5	0	499	1454
GENIE-MSK-P-0003753-T01-IM5	0	554	1309
GENIE-MSK-P-0003755-T01-IM5	0	805	1320
GENIE-MSK-P-0003791-T01-IM5	1	984	1331
GENIE-MSK-P-0003901-T01-IM5	1	876	1558
GENIE-MSK-P-0004018-T01-IM3	1	876	1306
GENIE-MSK-P-0004172-T01-IM5	1	499	1506
GENIE-MSK-P-0004220-T01-IM5	1	876	1444
GENIE-MSK-P-0004251-T01-IM5	1	758	1450
GENIE-MSK-P-0004350-T01-IM5	0	1071	1473
GENIE-MSK-P-0004431-T01-IM5	1	302	1320
GENIE-MSK-P-0004441-T01-IM5	0	1282	1294
GENIE-MSK-P-0004486-T01-IM5	1	876	1506
GENIE-MSK-P-0004494-T01-IM5	1	564	1466
GENIE-MSK-P-0004608-T01-IM5	1	747	1564
GENIE-MSK-P-0004697-T01-IM5	1	793	1471
GENIE-MSK-P-0004698-T01-IM5	0	302	1294
GENIE-MSK-P-0004786-T01-IM5	1	1299	1378
GENIE-MSK-P-0004803-T01-IM5	1	554	1506
GENIE-MSK-P-0004844-T01-IM5	1	278	1312
GENIE-MSK-P-0004845-T01-IM5	0	499	1429
GENIE-MSK-P-0004872-T01-IM5	1	1193	1303
GENIE-MSK-P-0004957-T01-IM5	1	915	1467
GENIE-MSK-P-0004960-T01-IM5	1	1135	1558
GENIE-MSK-P-0004968-T01-IM5	1	944	1467
GENIE-MSK-P-0004977-T01-IM5	1	802	1506
GENIE-MSK-P-0005103-T01-IM5	1	789	1450
GENIE-MSK-P-0005137-T02-IM5	0	737	1314
GENIE-MSK-P-0005200-T01-IM5	1	564	1429
GENIE-MSK-P-0005207-T01-IM5	1	876	1450
GENIE-MSK-P-0005210-T01-IM5	1	850	1558
GENIE-MSK-P-0005247-T01-IM5	0	1027	1345
GENIE-MSK-P-0005307-T01-IM5	1	1124	1513
GENIE-MSK-P-0005381-T01-IM5	1	1182	1312
GENIE-MSK-P-0005439-T01-IM5	0	876	1506
GENIE-MSK-P-0005589-T01-IM5	1	876	1472
GENIE-MSK-P-0005634-T01-IM5	1	886	1312
GENIE-MSK-P-0005776-T02-IM5	1	837	1506
GENIE-MSK-P-0005833-T01-IM5	0	564	1310
GENIE-MSK-P-0005858-T02-IM6	0	534	1400
GENIE-MSK-P-0005865-T01-IM5	1	760	1512
GENIE-MSK-P-0005908-T01-IM5	1	216	1450
GENIE-MSK-P-0006023-T02-IM5	0	213	1648
GENIE-MSK-P-0006075-T01-IM5	0	216	232
GENIE-MSK-P-0006110-T01-IM5	1	1006	1506
GENIE-MSK-P-0006135-T01-IM5	0	283	1367
GENIE-MSK-P-0006183-T01-IM5	1	879	1414
GENIE-MSK-P-0006213-T01-IM5	1	1206	1363
GENIE-MSK-P-0006230-T01-IM5	1	216	1456
GENIE-MSK-P-0006317-T01-IM5	1	564	1397
GENIE-MSK-P-0006329-T01-IM5	0	254	1035
GENIE-MSK-P-0006345-T01-IM5	1	283	1450
GENIE-MSK-P-0006365-T01-IM5	0	124	1287
GENIE-MSK-P-0006394-T01-IM5	0	632	1407
GENIE-MSK-P-0006469-T01-IM5	1	554	1450
GENIE-MSK-P-0006512-T01-IM5	0	283	1312
GENIE-MSK-P-0006575-T01-IM5	0	1374	1414
GENIE-MSK-P-0006587-T01-IM5	1	876	1450
GENIE-MSK-P-0006589-T02-IM6	1	559	1418
GENIE-MSK-P-0006646-T01-IM5	0	625	1312
GENIE-MSK-P-0006659-T01-IM5	1	876	1510
GENIE-MSK-P-0006669-T01-IM5	0	1062	1506
GENIE-MSK-P-0006683-T01-IM5	0	216	1312
GENIE-MSK-P-0006685-T01-IM5	0	1239	1306
GENIE-MSK-P-0006701-T01-IM5	0	302	1367
GENIE-MSK-P-0006704-T01-IM5	1	1049	1407
GENIE-MSK-P-0006706-T01-IM5	0	1295	1350
GENIE-MSK-P-0006707-T01-IM5	0	216	1167
GENIE-MSK-P-0006708-T01-IM5	1	670	1397
GENIE-MSK-P-0006711-T01-IM5	0	305	1312
GENIE-MSK-P-0006737-T01-IM5	0	1264	1506
GENIE-MSK-P-0006744-T01-IM5	0	726	1379
GENIE-MSK-P-0006770-T01-IM5	0	1078	1356
GENIE-MSK-P-0006794-T01-IM5	1	941	1473
GENIE-MSK-P-0006813-T01-IM5	1	213	1379
GENIE-MSK-P-0006872-T01-IM5	0	213	1303
GENIE-MSK-P-0006888-T01-IM5	1	1193	1650
GENIE-MSK-P-0006889-T01-IM5	0	1304	1367
GENIE-MSK-P-0006933-T01-IM5	1	458	1165
GENIE-MSK-P-0007069-T01-IM5	0	935	1564
GENIE-MSK-P-0007079-T01-IM5	1	213	1385
GENIE-MSK-P-0007080-T02-IM5	0	412	1264
GENIE-MSK-P-0007085-T02-IM5	0	213	1513
GENIE-MSK-P-0007090-T02-IM5	0	876	1467
GENIE-MSK-P-0007092-T01-IM5	0	216	1165
GENIE-MSK-P-0007097-T01-IM5	1	876	1412
GENIE-MSK-P-0007112-T01-IM5	1	232	1353
GENIE-MSK-P-0007115-T01-IM5	1	1080	1450
GENIE-MSK-P-0007132-T01-IM5	0	579	1414
GENIE-MSK-P-0007140-T01-IM5	0	876	1471
GENIE-MSK-P-0007162-T01-IM5	0	1114	1406
GENIE-MSK-P-0007169-T01-IM5	0	876	1506
GENIE-MSK-P-0007180-T01-IM5	0	213	1346
GENIE-MSK-P-0007214-T01-IM5	1	876	1429
GENIE-MSK-P-0007216-T02-IM6	1	1114	1429
GENIE-MSK-P-0007222-T01-IM5	1	786	1473
GENIE-MSK-P-0007272-T01-IM5	1	499	1564
GENIE-MSK-P-0007287-T01-IM5	1	1041	1429
GENIE-MSK-P-0007303-T01-IM5	1	879	1558
GENIE-MSK-P-0007361-T01-IM5	1	841	1558
GENIE-MSK-P-0007368-T01-IM5	0	1114	1472
GENIE-MSK-P-0007377-T02-IM5	0	443	1506
GENIE-MSK-P-0007389-T01-IM5	1	876	1408
GENIE-MSK-P-0007391-T01-IM5	1	302	1474
GENIE-MSK-P-0007405-T01-IM5	1	941	1589
GENIE-MSK-P-0007490-T01-IM5	0	805	1514
GENIE-MSK-P-0007511-T01-IM5	1	876	1472
GENIE-MSK-P-0007554-T01-IM5	1	876	1472
GENIE-MSK-P-0007560-T01-IM5	1	554	1471
GENIE-MSK-P-0007567-T01-IM5	1	1067	1114
GENIE-MSK-P-0007586-T01-IM5	0	554	1414
GENIE-MSK-P-0007591-T01-IM5	0	213	1367
GENIE-MSK-P-0007593-T01-IM5	1	923	1322
GENIE-MSK-P-0007654-T01-IM5	0	1353	1397
GENIE-MSK-P-0007764-T02-IM7	0	984	1450
GENIE-MSK-P-0007774-T01-IM5	1	1175	1295
GENIE-MSK-P-0007793-T01-IM5	1	629	1467
GENIE-MSK-P-0007809-T01-IM5	1	876	1303
GENIE-MSK-P-0007868-T01-IM5	0	1143	1386
GENIE-MSK-P-0007929-T01-IM5	0	192	1305
GENIE-MSK-P-0007990-T01-IM5	1	876	1450
GENIE-MSK-P-0007998-T01-IM5	0	949	1450
GENIE-MSK-P-0008031-T01-IM5	0	1192	1406
GENIE-MSK-P-0008063-T01-IM5	1	213	1416
GENIE-MSK-P-0008075-T01-IM5	0	283	1414
GENIE-MSK-P-0008095-T01-IM5	1	578	1303
GENIE-MSK-P-0008128-T01-IM5	1	335	1468
GENIE-MSK-P-0008267-T01-IM5	0	876	1346
GENIE-MSK-P-0008308-T01-IM5	0	232	1319
GENIE-MSK-P-0008357-T01-IM5	0	499	1287
GENIE-MSK-P-0008377-T01-IM5	1	764	1477
GENIE-MSK-P-0008467-T01-IM5	0	674	1522
GENIE-MSK-P-0008521-T01-IM5	1	1255	1397
GENIE-MSK-P-0008529-T01-IM5	1	876	1429
GENIE-MSK-P-0008540-T01-IM5	1	453	1320
GENIE-MSK-P-0008565-T01-IM5	0	302	1406
GENIE-MSK-P-0008594-T01-IM5	0	941	1367
GENIE-MSK-P-0008600-T01-IM5	0	232	1114
GENIE-MSK-P-0008652-T01-IM5	0	216	1182
GENIE-MSK-P-0008690-T01-IM5	1	138	1558
GENIE-MSK-P-0008735-T01-IM5	1	892	1467
GENIE-MSK-P-0008782-T01-IM5	0	876	1558
GENIE-MSK-P-0008841-T01-IM5	1	213	1506
GENIE-MSK-P-0008853-T01-IM5	0	787	1312
GENIE-MSK-P-0008875-T01-IM5	0	216	1309
GENIE-MSK-P-0009012-T01-IM5	1	826	1513
GENIE-MSK-P-0009114-T01-IM5	0	592	1369
GENIE-MSK-P-0009142-T01-IM5	0	443	1312
GENIE-MSK-P-0009224-T02-IM5	1	622	1450
GENIE-MSK-P-0009294-T01-IM5	0	805	1422
GENIE-MSK-P-0009302-T01-IM5	0	1312	1359
GENIE-MSK-P-0009305-T01-IM5	1	876	1471
GENIE-MSK-P-0009362-T01-IM5	0	213	1338
GENIE-MSK-P-0009363-T01-IM5	1	935	1513
GENIE-MSK-P-0009377-T01-IM5	0	213	1367
GENIE-MSK-P-0009403-T02-IM5	1	295	1467
GENIE-MSK-P-0009418-T01-IM5	1	554	1513
GENIE-MSK-P-0009613-T02-IM6	1	213	1367
GENIE-MSK-P-0009617-T01-IM5	0	876	1566
GENIE-MSK-P-0009690-T01-IM5	0	216	1306
GENIE-MSK-P-0009716-T01-IM5	1	935	1408
GENIE-MSK-P-0009751-T01-IM5	1	915	1506
GENIE-MSK-P-0009850-T01-IM5	0	283	1312
GENIE-MSK-P-0009902-T01-IM5	1	1114	1414
GENIE-MSK-P-0009903-T01-IM5	0	232	1244
GENIE-MSK-P-0009949-T01-IM5	0	499	1327
GENIE-MSK-P-0009954-T01-IM5	1	461	1506
GENIE-MSK-P-0009971-T01-IM5	0	776	1315
GENIE-MSK-P-0009993-T01-IM5	0	470	1114
GENIE-MSK-P-0010020-T01-IM5	0	1158	1345
GENIE-MSK-P-0010022-T01-IM5	1	216	1320
GENIE-MSK-P-0010062-T01-IM5	1	696	1649
GENIE-MSK-P-0010098-T02-IM5	0	216	1367
GENIE-MSK-P-0010138-T01-IM5	1	216	1312
GENIE-MSK-P-0010147-T01-IM5	0	213	1422
GENIE-MSK-P-0010268-T01-IM5	1	653	1397
GENIE-MSK-P-0010330-T01-IM5	1	216	1309
GENIE-MSK-P-0010352-T01-IM5	1	213	1312
GENIE-MSK-P-0010360-T01-IM5	0	260	1472
GENIE-MSK-P-0010363-T01-IM5	1	805	1471
GENIE-MSK-P-0010367-T01-IM5	0	1096	1379
GENIE-MSK-P-0010512-T01-IM5	0	963	1346
GENIE-MSK-P-0010535-T01-IM5	1	1281	1320
GENIE-MSK-P-0010555-T02-IM5	0	876	1488
GENIE-MSK-P-0010680-T02-IM6	1	213	1472
GENIE-MSK-P-0010710-T01-IM5	0	1467	1564
GENIE-MSK-P-0010734-T01-IM5	0	876	1467
GENIE-MSK-P-0010751-T01-IM5	0	216	1294
GENIE-MSK-P-0010898-T01-IM5	1	1043	1468
GENIE-MSK-P-0010960-T01-IM5	1	879	1512
GENIE-MSK-P-0010965-T01-IM5	1	859	1506
GENIE-MSK-P-0010968-T01-IM5	0	583	1511
GENIE-MSK-P-0010985-T01-IM5	1	935	1558
GENIE-MSK-P-0011039-T01-IM5	0	805	1503
GENIE-MSK-P-0011131-T01-IM5	0	1156	1506
GENIE-MSK-P-0011144-T01-IM5	1	1047	1419
GENIE-MSK-P-0011158-T01-IM5	0	554	1477
GENIE-MSK-P-0011182-T01-IM5	0	1213	1472
GENIE-MSK-P-0011195-T01-IM5	0	564	1353
GENIE-MSK-P-0011255-T01-IM5	0	283	1378
GENIE-MSK-P-0011259-T01-IM5	0	1182	1254
GENIE-MSK-P-0011287-T01-IM5	1	876	1450
GENIE-MSK-P-0011288-T01-IM5	0	302	1379
GENIE-MSK-P-0011306-T01-IM5	0	583	1314
GENIE-MSK-P-0011510-T01-IM5	1	876	1374
GENIE-MSK-P-0011520-T01-IM5	1	564	1506
GENIE-MSK-P-0011533-T01-IM5	1	1322	1379
GENIE-MSK-P-0011603-T03-IM5	0	172	1308
GENIE-MSK-P-0012032-T01-IM5	0	1062	1506
GENIE-MSK-P-0012033-T01-IM5	0	954	1312
GENIE-MSK-P-0012100-T01-IM5	1	222	232
GENIE-MSK-P-0012147-T01-IM5	1	235	1467
GENIE-MSK-P-0012366-T01-IM5	1	250	1504
GENIE-MSK-P-0012384-T01-IM5	0	747	1505
GENIE-MSK-P-0012399-T01-IM5	0	625	1328
GENIE-MSK-P-0012426-T01-IM5	0	216	1373
GENIE-MSK-P-0012625-T01-IM5	1	797	1641
GENIE-MSK-P-0012722-T01-IM5	0	554	1649
GENIE-MSK-P-0012742-T01-IM5	1	1114	1376
GENIE-MSK-P-0012823-T02-IM5	1	876	1406
GENIE-MSK-P-0012912-T01-IM5	1	911	1429
GENIE-MSK-P-0012965-T01-IM5	1	876	1506
GENIE-MSK-P-0012974-T01-IM5	0	213	1305
GENIE-MSK-P-0013020-T01-IM5	0	1046	1467
GENIE-MSK-P-0013103-T01-IM5	0	1238	1429
GENIE-MSK-P-0013144-T01-IM5	1	713	1450
GENIE-MSK-P-0013263-T01-IM5	1	283	1320
GENIE-MSK-P-0013277-T01-IM5	1	876	1408
GENIE-MSK-P-0013407-T01-IM5	1	302	1304
GENIE-MSK-P-0013495-T01-IM5	1	1020	1353
GENIE-MSK-P-0013704-T01-IM5	1	302	1472
GENIE-MSK-P-0013772-T01-IM5	1	1028	1506
GENIE-MSK-P-0013784-T01-IM5	1	876	1467
GENIE-MSK-P-0013787-T01-IM5	0	1114	1473
GENIE-MSK-P-0013828-T01-IM5	1	232	1450
GENIE-MSK-P-0013881-T01-IM5	1	553	1472
GENIE-MSK-P-0013941-T01-IM5	1	1021	1450
GENIE-MSK-P-0013963-T01-IM5	1	216	1338
GENIE-MSK-P-0013975-T01-IM5	1	876	1408
GENIE-MSK-P-0014010-T01-IM5	1	1036	1617
GENIE-MSK-P-0014042-T01-IM5	1	1275	1385
GENIE-MSK-P-0014116-T01-IM5	1	232	1314
GENIE-MSK-P-0014182-T01-IM6	1	216	893
GENIE-MSK-P-0014190-T01-IM6	1	868	1467
GENIE-MSK-P-0014195-T01-IM6	1	283	1429
GENIE-MSK-P-0014416-T01-IM6	0	283	1506
GENIE-MSK-P-0014456-T01-IM6	1	480	1303
GENIE-MSK-P-0014514-T01-IM6	0	499	1421
GENIE-MSK-P-0014543-T01-IM6	1	1114	1418
GENIE-MSK-P-0014596-T01-IM6	1	923	1470
GENIE-MSK-P-0014863-T01-IM6	1	499	1312
GENIE-MSK-P-0014908-T01-IM6	0	965	1417
GENIE-MSK-P-0014945-T02-IM6	0	1266	1649
GENIE-MSK-P-0015006-T01-IM6	0	672	1379
GENIE-MSK-P-0015068-T01-IM6	1	499	1338
GENIE-MSK-P-0015074-T01-IM6	1	582	1506
GENIE-MSK-P-0015208-T01-IM6	1	609	1450
GENIE-MSK-P-0015210-T01-IM6	1	793	1467
GENIE-MSK-P-0015263-T01-IM6	1	876	1450
GENIE-MSK-P-0015295-T01-IM6	0	213	1450
GENIE-MSK-P-0015298-T02-IM6	1	876	1506
GENIE-MSK-P-0015354-T01-IM6	0	1071	1367
GENIE-MSK-P-0015477-T01-IM6	1	216	1306
GENIE-MSK-P-0015566-T01-IM6	0	675	1312
GENIE-MSK-P-0015567-T01-IM6	0	915	1313
GENIE-MSK-P-0015730-T01-IM6	1	302	1450
GENIE-MSK-P-0015732-T01-IM6	0	458	1263
GENIE-MSK-P-0015735-T01-IM6	1	1125	1429
GENIE-MSK-P-0015790-T01-IM6	1	1114	1314
GENIE-MSK-P-0015868-T01-IM6	1	499	1346
GENIE-MSK-P-0015884-T01-IM6	0	1209	1406
GENIE-MSK-P-0016013-T01-IM6	1	213	1412
GENIE-MSK-P-0016051-T01-IM6	1	283	1427
GENIE-MSK-P-0016169-T01-IM6	1	797	1512
GENIE-MSK-P-0016266-T01-IM6	1	1338	1372
GENIE-MSK-P-0016278-T01-IM6	0	805	1558
GENIE-MSK-P-0016338-T01-IM6	0	1114	1328
GENIE-MSK-P-0016487-T01-IM6	1	789	1558
GENIE-MSK-P-0016565-T01-IM6	1	672	1450
GENIE-MSK-P-0016603-T01-IM6	1	805	1472
GENIE-MSK-P-0016606-T01-IM6	0	117	935
GENIE-MSK-P-0016641-T01-IM6	0	1522	1532
GENIE-MSK-P-0016696-T01-IM6	0	1396	1415
GENIE-MSK-P-0016704-T01-IM6	1	1414	1450
GENIE-MSK-P-0016830-T01-IM6	1	1149	1472
GENIE-MSK-P-0016847-T01-IM6	1	278	1163
GENIE-MSK-P-0016869-T04-IM7	0	216	1312
GENIE-MSK-P-0016962-T01-IM6	0	991	1374
GENIE-MSK-P-0016967-T01-IM6	1	876	1506
GENIE-MSK-P-0016984-T01-IM6	1	1346	1406
GENIE-MSK-P-0017022-T01-IM6	0	216	935
GENIE-MSK-P-0017243-T01-IM6	1	1036	1306
GENIE-MSK-P-0017249-T01-IM6	1	283	1472
GENIE-MSK-P-0017360-T01-IM6	1	596	1450
GENIE-MSK-P-0017367-T02-IM6	1	954	1506
GENIE-MSK-P-0017465-T01-IM6	0	499	1397
GENIE-MSK-P-0017621-T01-IM5	1	1378	1947
GENIE-MSK-P-0017672-T01-IM5	0	876	1312
GENIE-MSK-P-0017736-T01-IM6	1	213	1472
GENIE-MSK-P-0017746-T01-IM6	0	216	1216
GENIE-MSK-P-0017766-T01-IM6	0	1274	1373
GENIE-MSK-P-0017800-T01-IM6	0	232	1379
GENIE-MSK-P-0018064-T02-IM6	1	876	1512
GENIE-MSK-P-0018070-T01-IM6	0	216	653
GENIE-MSK-P-0018104-T01-IM6	1	758	1467
GENIE-MSK-P-0018214-T03-IM7	0	467	1314
GENIE-MSK-P-0018219-T01-IM6	1	629	1407
GENIE-MSK-P-0018248-T01-IM6	1	232	1374
GENIE-MSK-P-0018352-T01-IM6	1	1367	1414
GENIE-MSK-P-0018402-T01-IM6	1	1273	1450
GENIE-MSK-P-0018438-T01-IM6	1	592	1450
GENIE-MSK-P-0018485-T01-IM6	0	853	1300
GENIE-MSK-P-0018514-T02-IM7	1	232	1406
GENIE-MSK-P-0018554-T01-IM6	1	993	1506
GENIE-MSK-P-0018578-T01-IM6	0	1065	1418
GENIE-MSK-P-0018580-T01-IM6	0	589	1406
GENIE-MSK-P-0018669-T02-IM6	0	207	1558
GENIE-MSK-P-0018686-T01-IM6	0	311	470
GENIE-MSK-P-0018701-T01-IM6	1	564	1471
GENIE-MSK-P-0018716-T01-IM6	1	1034	1414
GENIE-MSK-P-0018721-T01-IM6	0	805	1379
GENIE-MSK-P-0018777-T01-IM6	0	283	292
GENIE-MSK-P-0018794-T01-IM6	1	213	1288
GENIE-MSK-P-0018830-T01-IM6	1	876	1410
GENIE-MSK-P-0018831-T01-IM6	0	421	1450
GENIE-MSK-P-0018846-T01-IM6	1	554	1425
GENIE-MSK-P-0018855-T01-IM6	0	213	1282
GENIE-MSK-P-0018959-T01-IM6	0	993	1353
GENIE-MSK-P-0019065-T01-IM6	1	564	1322
GENIE-MSK-P-0019102-T02-IM6	0	1114	1291
GENIE-MSK-P-0019126-T01-IM6	1	789	1649
GENIE-MSK-P-0019129-T01-IM6	0	767	1513
GENIE-MSK-P-0019142-T01-IM6	1	1274	1450
GENIE-MSK-P-0019183-T01-IM6	0	1467	1969
GENIE-MSK-P-0019248-T01-IM6	1	251	1429
GENIE-MSK-P-0019369-T01-IM6	0	225	1006
GENIE-MSK-P-0019637-T01-IM6	1	471	1379
GENIE-MSK-P-0019710-T01-IM6	1	789	1558
GENIE-MSK-P-0019785-T01-IM6	1	760	1429
GENIE-MSK-P-0019816-T01-IM6	1	670	1450
GENIE-MSK-P-0019869-T01-IM6	0	216	1322
GENIE-MSK-P-0019900-T01-IM6	0	964	1504
GENIE-MSK-P-0020300-T01-IM6	1	1417	1467
GENIE-MSK-P-0020365-T01-IM6	0	232	1414
GENIE-MSK-P-0020418-T01-IM6	0	534	1306
GENIE-MSK-P-0020487-T01-IM6	1	278	593
GENIE-MSK-P-0020500-T02-IM6	1	302	1320
GENIE-MSK-P-0020607-T01-IM6	1	302	1429
GENIE-MSK-P-0020636-T01-IM6	1	564	1414
GENIE-MSK-P-0020806-T01-IM6	0	232	1345
GENIE-MSK-P-0020838-T03-IM7	0	685	1356
GENIE-MSK-P-0020875-T01-IM6	0	924	1429
GENIE-MSK-P-0020946-T01-IM6	1	1020	1472
GENIE-MSK-P-0021033-T03-IM6	0	499	1206
GENIE-MSK-P-0021073-T01-IM6	1	876	1450
GENIE-MSK-P-0021074-T01-IM6	0	1114	1305
GENIE-MSK-P-0021116-T01-IM6	1	236	1328
GENIE-MSK-P-0021119-T01-IM6	1	283	1506
GENIE-MSK-P-0021147-T01-IM6	0	876	1406
GENIE-MSK-P-0021153-T01-IM6	1	283	1376
GENIE-MSK-P-0021397-T01-IM6	0	554	1338
GENIE-MSK-P-0021430-T01-IM6	0	283	1331
GENIE-MSK-P-0021481-T01-IM6	1	685	1356
GENIE-MSK-P-0021518-T01-IM6	1	1021	1506
GENIE-MSK-P-0021550-T01-IM6	1	1309	1312
GENIE-MSK-P-0021563-T01-IM6	0	943	1472
GENIE-MSK-P-0021645-T01-IM6	0	673	1406
GENIE-MSK-P-0021772-T01-IM6	0	501	1328
GENIE-MSK-P-0021828-T01-IM6	0	278	1312
GENIE-MSK-P-0021885-T01-IM6	1	1304	1367
GENIE-MSK-P-0021926-T01-IM6	1	789	1477
GENIE-MSK-P-0022061-T01-IM6	1	818	1370
GENIE-MSK-P-0022090-T01-IM6	1	405	1507
GENIE-MSK-P-0022095-T01-IM6	1	304	1312
GENIE-MSK-P-0022137-T01-IM6	0	622	1346
GENIE-MSK-P-0022141-T01-IM6	0	1064	1397
GENIE-MSK-P-0022230-T01-IM6	1	559	1450
GENIE-MSK-P-0022356-T01-IM6	0	216	1320
GENIE-MSK-P-0022456-T03-IM6	0	876	1314
GENIE-MSK-P-0022567-T01-IM6	0	283	1472
GENIE-MSK-P-0022586-T01-IM6	0	213	1306
GENIE-MSK-P-0022614-T01-IM6	1	279	1450
GENIE-MSK-P-0022691-T05-IM6	0	405	1450
GENIE-MSK-P-0022815-T01-IM6	1	876	1649
GENIE-MSK-P-0022889-T01-IM6	0	969	1422
GENIE-MSK-P-0022921-T01-IM6	1	943	1450
GENIE-MSK-P-0023022-T01-IM6	1	213	1309
GENIE-MSK-P-0023063-T01-IM6	1	283	1472
GENIE-MSK-P-0023109-T01-IM6	0	332	1557
GENIE-MSK-P-0023128-T01-IM6	1	1004	1507
GENIE-MSK-P-0023295-T01-IM6	0	216	1207
GENIE-MSK-P-0023420-T01-IM6	1	802	1472
GENIE-MSK-P-0023443-T01-IM6	0	1274	1322
GENIE-MSK-P-0023444-T01-IM6	1	553	1400
GENIE-MSK-P-0023513-T01-IM6	1	1030	1419
GENIE-MSK-P-0023516-T01-IM6	0	1127	1333
GENIE-MSK-P-0023526-T01-IM6	1	260	1471
GENIE-MSK-P-0023616-T01-IM6	0	1114	1367
GENIE-MSK-P-0023700-T01-IM6	1	302	1450
GENIE-MSK-P-0023731-T01-IM6	1	283	1353
GENIE-MSK-P-0023776-T01-IM6	0	157	216
GENIE-MSK-P-0023901-T01-IM6	1	232	1291
GENIE-MSK-P-0023943-T01-IM6	0	988	1472
GENIE-MSK-P-0023952-T01-IM6	1	1162	1312
GENIE-MSK-P-0024069-T01-IM6	0	763	1450
GENIE-MSK-P-0024113-T02-IM6	1	1406	1649
GENIE-MSK-P-0024122-T01-IM6	0	283	1356
GENIE-MSK-P-0024150-T01-IM6	0	1114	1558
GENIE-MSK-P-0024162-T01-IM6	0	1027	1304
GENIE-MSK-P-0024201-T03-IM7	0	216	1331
GENIE-MSK-P-0024423-T01-IM6	1	213	1312
GENIE-MSK-P-0024428-T01-IM6	0	993	1312
GENIE-MSK-P-0024443-T01-IM6	1	910	1558
GENIE-MSK-P-0024494-T01-IM6	0	1065	1328
GENIE-MSK-P-0024497-T01-IM6	1	817	1649
GENIE-MSK-P-0024502-T01-IM6	1	302	1506
GENIE-MSK-P-0024586-T01-IM6	0	1118	1317
GENIE-MSK-P-0024664-T01-IM6	1	213	1300
GENIE-MSK-P-0024692-T02-IM6	0	554	1649
GENIE-MSK-P-0024745-T01-IM6	0	935	1506
GENIE-MSK-P-0024768-T01-IM6	0	979	1467
GENIE-MSK-P-0024823-T01-IM6	0	954	1475
GENIE-MSK-P-0024832-T01-IM6	1	1004	1419
GENIE-MSK-P-0024838-T01-IM6	1	213	1407
GENIE-MSK-P-0024865-T01-IM6	0	1059	1327
GENIE-MSK-P-0024910-T01-IM6	0	1165	1313
GENIE-MSK-P-0024924-T01-IM6	1	984	1558
GENIE-MSK-P-0025017-T01-IM6	1	1114	1358
GENIE-MSK-P-0025099-T01-IM6	1	935	1477
GENIE-MSK-P-0025157-T01-IM6	0	876	1472
GENIE-MSK-P-0025192-T01-IM6	1	564	1414
GENIE-MSK-P-0025470-T01-IM6	1	213	1288
GENIE-MSK-P-0025472-T01-IM6	1	216	1367
GENIE-MSK-P-0025513-T03-IM7	0	292	1312
GENIE-MSK-P-0025683-T01-IM6	0	841	1367
GENIE-MSK-P-0025686-T02-IM6	0	516	559
GENIE-MSK-P-0025694-T01-IM6	1	213	1302
GENIE-MSK-P-0025773-T01-IM6	1	805	1506
GENIE-MSK-P-0025869-T01-IM6	1	278	1322
GENIE-MSK-P-0025942-T01-IM6	1	953	1411
GENIE-MSK-P-0025947-T01-IM6	1	787	1429
GENIE-MSK-P-0026013-T01-IM6	0	499	1407
GENIE-MSK-P-0026054-T01-IM6	1	302	1450
GENIE-MSK-P-0026099-T01-IM6	1	216	1412
GENIE-MSK-P-0026122-T01-IM6	1	876	1309
GENIE-MSK-P-0026124-T01-IM6	1	1125	1566
GENIE-MSK-P-0026306-T01-IM6	1	564	1406
GENIE-MSK-P-0026307-T01-IM6	1	1031	1418
GENIE-MSK-P-0026422-T01-IM6	0	634	1378
GENIE-MSK-P-0026468-T01-IM6	0	554	1505
GENIE-MSK-P-0026511-T01-IM6	1	176	1631
GENIE-MSK-P-0026674-T01-IM6	0	457	1414
GENIE-MSK-P-0026796-T01-IM6	1	554	1641
GENIE-MSK-P-0026890-T01-IM6	1	1264	1312
GENIE-MSK-P-0026928-T01-IM6	1	459	1450
GENIE-MSK-P-0026933-T01-IM6	0	1264	1406
GENIE-MSK-P-0026990-T01-IM6	1	917	1450
GENIE-MSK-P-0027039-T01-IM6	0	876	1397
GENIE-MSK-P-0027078-T01-IM6	1	1312	1374
GENIE-MSK-P-0027137-T01-IM6	0	876	1320
GENIE-MSK-P-0027279-T01-IM6	1	283	1472
GENIE-MSK-P-0027288-T01-IM6	0	978	1513
GENIE-MSK-P-0027310-T01-IM6	1	216	1394
GENIE-MSK-P-0027390-T01-IM6	0	1373	1472
GENIE-MSK-P-0027476-T01-IM6	1	771	1450
GENIE-MSK-P-0027487-T01-IM6	1	672	1521
GENIE-MSK-P-0027501-T01-IM6	1	764	1558
GENIE-MSK-P-0027547-T01-IM6	0	1506	1554
GENIE-MSK-P-0027607-T01-IM6	1	516	1429
GENIE-MSK-P-0027608-T01-IM6	1	935	1450
GENIE-MSK-P-0027680-T01-IM6	1	564	1338
GENIE-MSK-P-0027697-T01-IM6	0	283	1286
GENIE-MSK-P-0027746-T02-IM6	0	232	1181
GENIE-MSK-P-0027761-T01-IM6	0	405	1542
GENIE-MSK-P-0027763-T01-IM6	0	1145	1303
GENIE-MSK-P-0027824-T01-IM6	0	663	1294
GENIE-MSK-P-0027881-T01-IM6	0	1102	1314
GENIE-MSK-P-0027959-T02-IM6	0	283	1969
GENIE-MSK-P-0028248-T01-IM6	0	213	1406
GENIE-MSK-P-0028344-T01-IM6	1	534	1429
GENIE-MSK-P-0028405-T01-IM6	0	216	1379
GENIE-MSK-P-0028581-T02-IM6	0	564	1414
GENIE-MSK-P-0028584-T01-IM6	1	984	1480
GENIE-MSK-P-0028608-T01-IM6	1	876	1472
GENIE-MSK-P-0028661-T01-IM6	0	850	1501
GENIE-MSK-P-0028710-T01-IM6	1	1320	1329
GENIE-MSK-P-0028772-T01-IM6	1	283	1467
GENIE-MSK-P-0028842-T01-IM6	0	737	1314
GENIE-MSK-P-0028937-T01-IM6	0	876	1506
GENIE-MSK-P-0028990-T01-IM6	1	937	1454
[truncated: 1,554 more rows]

## Sheet: Fig_5e
KRASstatus	n_20aa_retained	nGene	nHits	Percentage	Group
MUT	0	1940	101	5.20619	MUT0
MUT	1	1940	481	24.7938	MUT1
MUT	2	1940	1031	53.1443	MUT2
MUT	3	1940	322	16.5979	MUT3
MUT	4	1940	1	0.0515464	MUT4
MUT	5	1940	3	0.154639	MUT5
MUT	7	1940	1	0.0515464	MUT7
WT	0	1620	184	11.358	WT0
WT	1	1620	751	46.358	WT1
WT	2	1620	526	32.4691	WT2
WT	3	1620	147	9.07407	WT3
WT	4	1620	2	0.123457	WT4
WT	5	1620	4	0.246914	WT5
WT	7	1620	6	0.37037	WT7

## Sheet: Fig_5g
KRAS_status	n_20aa_rep	ratio_KRAS_status_AArep	Group
KRAS_Mut	0	19.6721	KRAS_Mut0
KRAS_Mut	1	43.4426	KRAS_Mut1
KRAS_Mut	2	24.5902	KRAS_Mut2
KRAS_Mut	3	9.83607	KRAS_Mut3
KRAS_Mut	4	0.819672	KRAS_Mut4
KRAS_Mut	7	1.63934	KRAS_Mut7
KRAS_WT	0	34.471	KRAS_WT0
KRAS_WT	1	38.5666	KRAS_WT1
KRAS_WT	2	19.7952	KRAS_WT2
KRAS_WT	3	6.14334	KRAS_WT3
KRAS_WT	4	0.341297	KRAS_WT4
KRAS_WT	7	0.682594	KRAS_WT7

## Sheet: Fig_5h
KRAS_status	n_20aa_rep	ratio_KRAS_status_AArep	Group
KRAS_Mut	0	4.72441	KRAS_Mut0
KRAS_Mut	1	37.0079	KRAS_Mut1
KRAS_Mut	2	38.5827	KRAS_Mut2
KRAS_Mut	3	18.1102	KRAS_Mut3
KRAS_Mut	5	0.787402	KRAS_Mut5
KRAS_Mut	7	0.787402	KRAS_Mut7
KRAS_WT	0	9.32836	KRAS_WT0
KRAS_WT	1	40.6716	KRAS_WT1
KRAS_WT	2	39.5522	KRAS_WT2
KRAS_WT	3	9.70149	KRAS_WT3
KRAS_WT	5	0.373134	KRAS_WT5
KRAS_WT	7	0.373134	KRAS_WT7

## Sheet: Fig_5i
SAMPLE_ID	SYMBOL	LOH_Adjusted_VAF	Category
INC0666Q	APC_1	0.257143	KRAS > APC_1 (noCI)
INC0553Q	APC_1	0.410256	APC_1 > KRAS (CI)
INC0325Q	APC_1	0.37037	APC_1 > KRAS (CI)
INC0040Q	APC_1	0.36	APC_1 > KRAS (noCI)
INC0666Q	KRAS	0.323077	KRAS > APC_1 (noCI)
INC0040Q	KRAS	0.270073	APC_1 > KRAS (noCI)
INC0235Q	APC_1	0.184211	APC_1 > KRAS (noCI)
INC0235Q	KRAS	0.105263	APC_1 > KRAS (noCI)
INC0325Q	KRAS	0.0923077	APC_1 > KRAS (CI)
INC0553Q	KRAS	0.0740741	APC_1 > KRAS (CI)
INC0751C	APC_1	0.316964	APC_1 > KRAS (noCI)
INC1066B	APC_1	0.289474	APC_1 > KRAS (CI)
INC2887D	APC_1	0.269231	APC_1 > KRAS (noCI)
INC1079C	APC_1	0.44086	APC_1 > KRAS (noCI)
INC2815F	APC_1	0.431034	APC_1 > KRAS (noCI)
INC1730D	APC_1	0.389078	APC_1 > KRAS (noCI)
INC1055A	APC_1	0.388128	APC_1 > KRAS (CI)
INC0169E	APC_1	0.382353	APC_1 > KRAS (noCI)
INC0144B	APC_1	0.377483	APC_1 > KRAS (noCI)
INC0738E	APC_1	0.370968	APC_1 > KRAS (CI)
INC2348B	APC_1	0.369048	APC_1 > KRAS (CI)
INC1756B	APC_1	0.35426	APC_1 > KRAS (CI)
INC1228C	APC_1	0.352113	APC_1 > KRAS (noCI)
INC1228C	KRAS	0.339869	APC_1 > KRAS (noCI)
INC0191A	APC_1	0.339286	APC_1 > KRAS (noCI)
INC0191A	KRAS	0.333333	APC_1 > KRAS (noCI)
INC1933B	APC_1	0.329897	APC_1 > KRAS (noCI)
INC3022C	APC_1	0.328125	APC_1 > KRAS (CI)
INC1337B	APC_1	0.327869	APC_1 > KRAS (CI)
INC1197G	KRAS	0.315789	KRAS > APC_1 (noCI)
INC1975B	KRAS	0.312236	KRAS > APC_1 (noCI)
INC2706F	APC_1	0.310924	APC_1 > KRAS (noCI)
INC1951B	APC_1	0.307692	APC_1 > KRAS (noCI)
INC1730D	KRAS	0.299065	APC_1 > KRAS (noCI)
INC1197G	APC_1	0.285714	KRAS > APC_1 (noCI)
INC2706F	KRAS	0.274678	APC_1 > KRAS (noCI)
INC0144B	KRAS	0.254054	APC_1 > KRAS (noCI)
INC1079C	KRAS	0.25	APC_1 > KRAS (noCI)
INC2516D	KRAS	0.245283	KRAS > APC_1 (noCI)
INC2856B	APC_1	0.242938	APC_1 > KRAS (CI)
INC0751C	KRAS	0.240741	APC_1 > KRAS (noCI)
INC2507B	KRAS	0.23	KRAS > APC_1 (noCI)
INC1933B	KRAS	0.213542	APC_1 > KRAS (noCI)
INC1951B	KRAS	0.205479	APC_1 > KRAS (noCI)
INC2815F	KRAS	0.2	APC_1 > KRAS (noCI)
INC1975B	APC_1	0.189189	KRAS > APC_1 (noCI)
INC0462F	KRAS	0.183673	KRAS > APC_1 (noCI)
INC0900A	APC_1	0.153846	APC_1 > KRAS (CI)
INC0742A	APC_1	0.152778	APC_1 > KRAS (noCI)
INC2516D	APC_1	0.148936	KRAS > APC_1 (noCI)
INC0974B	KRAS	0.141667	KRAS > APC_1 (noCI)
INC0169E	KRAS	0.140351	APC_1 > KRAS (noCI)
INC1042D	APC_1	0.136364	APC_1 > KRAS (noCI)
INC0462F	APC_1	0.133333	KRAS > APC_1 (noCI)
INC2507B	APC_1	0.12069	KRAS > APC_1 (noCI)
INC0738E	KRAS	0.119048	APC_1 > KRAS (CI)
INC0808B	APC_1	0.102564	APC_1 > KRAS (noCI)
INC1066B	KRAS	0.100334	APC_1 > KRAS (CI)
INC1042D	KRAS	0.0898876	APC_1 > KRAS (noCI)
INC0808B	KRAS	0.0875912	APC_1 > KRAS (noCI)
INC2887D	KRAS	0.0851064	APC_1 > KRAS (noCI)
INC1756B	KRAS	0.0625	APC_1 > KRAS (CI)
INC2856B	KRAS	0.061828	APC_1 > KRAS (CI)
INC3022C	KRAS	0.0608696	APC_1 > KRAS (CI)
INC1055A	KRAS	0.0573477	APC_1 > KRAS (CI)
INC0974B	APC_1	0.0535714	KRAS > APC_1 (noCI)
INC2348B	KRAS	0.0449438	APC_1 > KRAS (CI)
INC0742A	KRAS	0.0438596	APC_1 > KRAS (noCI)
INC0900A	KRAS	0.0428135	APC_1 > KRAS (CI)
INC1337B	KRAS	0.0310559	APC_1 > KRAS (CI)
INC2450	APC_1	0.386861	APC_1 > KRAS (noCI)
INC0216	APC_1	0.365	APC_1 > KRAS (noCI)
INC0205	APC_1	0.352113	KRAS > APC_1 (noCI)
INC1075	APC_1	0.351351	KRAS > APC_1 (noCI)
INC1378	APC_1	0.34375	APC_1 > KRAS (noCI)
INC0178	APC_1	0.338583	KRAS > APC_1 (noCI)
INC0489	APC_1	0.338235	APC_1 > KRAS (noCI)
INC0742	APC_1	0.336207	APC_1 > KRAS (CI)
INC0347	APC_1	0.335849	APC_1 > KRAS (CI)
INC2348	KRAS	0.5	KRAS > APC_1 (noCI)
INC0728	APC_1	0.331522	APC_1 > KRAS (noCI)
INC0920	APC_1	0.330827	KRAS > APC_1 (CI)
INC0512	APC_1	0.330275	APC_1 > KRAS (noCI)
INC1312	APC_1	0.327586	APC_1 > KRAS (noCI)
INC1230	APC_1	0.323077	APC_1 > KRAS (noCI)
INC0239	APC_1	0.321429	APC_1 > KRAS (CI)
INC0302	APC_1	0.320833	APC_1 > KRAS (noCI)
INC0829	APC_1	0.314433	APC_1 > KRAS (CI)
INC1305	APC_1	0.313278	APC_1 > KRAS (CI)
INC0427	APC_1	0.306122	KRAS > APC_1 (noCI)
INC0556	APC_1	0.304348	KRAS > APC_1 (CI)
INC0898	APC_1	0.298246	APC_1 > KRAS (CI)
INC1054	APC_1	0.296209	APC_1 > KRAS (CI)
INC0305	APC_1	0.294521	APC_1 > KRAS (noCI)
INC0518	APC_1	0.292857	APC_1 > KRAS (noCI)
INC0151	APC_1	0.292857	APC_1 > KRAS (noCI)
INC0247	APC_1	0.292683	APC_1 > KRAS (CI)
INC0542	APC_1	0.275229	APC_1 > KRAS (CI)
INC1395	KRAS	0.5	KRAS > APC_1 (noCI)
INC0507	APC_1	0.274648	APC_1 > KRAS (CI)
INC0076	APC_1	0.272727	APC_1 > KRAS (noCI)
INC0129	APC_1	0.271863	APC_1 > KRAS (noCI)
INC0087	APC_1	0.271084	APC_1 > KRAS (noCI)
INC0079	APC_1	0.269461	APC_1 > KRAS (noCI)
INC1470	APC_1	0.258389	APC_1 > KRAS (noCI)
INC2844	APC_1	0.253676	KRAS > APC_1 (noCI)
INC0318	APC_1	0.25	APC_1 > KRAS (noCI)
INC1487	APC_1	0.494505	APC_1 > KRAS (CI)
INC0092	APC_1	0.49345	APC_1 > KRAS (CI)
INC0176	APC_1	0.483871	APC_1 > KRAS (CI)
INC0005	APC_1	0.475	APC_1 > KRAS (noCI)
INC2348	APC_1	0.472222	KRAS > APC_1 (noCI)
INC0445	APC_1	0.471074	APC_1 > KRAS (noCI)
INC2519	APC_1	0.466667	APC_1 > KRAS (CI)
INC1126	KRAS	0.465	KRAS > APC_1 (noCI)
INC0032	APC_1	0.463768	APC_1 > KRAS (CI)
INC0576	APC_1	0.462025	APC_1 > KRAS (noCI)
INC0732	APC_1	0.461538	APC_1 > KRAS (noCI)
INC2702	APC_1	0.458333	APC_1 > KRAS (noCI)
INC1080	APC_1	0.452632	APC_1 > KRAS (noCI)
INC1377	APC_1	0.450413	APC_1 > KRAS (noCI)
INC0169	APC_1	0.448	APC_1 > KRAS (CI)
INC0556	KRAS	0.44586	KRAS > APC_1 (CI)
INC0537	APC_1	0.445545	APC_1 > KRAS (noCI)
INC3025	APC_1	0.445455	APC_1 > KRAS (noCI)
INC0037	KRAS	0.444444	KRAS > APC_1 (noCI)
INC0732	KRAS	0.444444	APC_1 > KRAS (noCI)
INC0738	APC_1	0.444444	APC_1 > KRAS (CI)
INC2694	KRAS	0.442623	KRAS > APC_1 (noCI)
INC0047	APC_1	0.442177	APC_1 > KRAS (CI)
INC0669	APC_1	0.44086	APC_1 > KRAS (CI)
INC0844	APC_1	0.440299	APC_1 > KRAS (CI)
INC1242	KRAS	0.43871	KRAS > APC_1 (noCI)
INC2876	APC_1	0.431373	APC_1 > KRAS (noCI)
INC1202	KRAS	0.428571	KRAS > APC_1 (noCI)
INC0720	KRAS	0.426966	KRAS > APC_1 (noCI)
INC0324	KRAS	0.422819	KRAS > APC_1 (noCI)
INC2694	APC_1	0.422078	KRAS > APC_1 (noCI)
INC0787	APC_1	0.421569	APC_1 > KRAS (noCI)
INC2813	APC_1	0.418182	APC_1 > KRAS (noCI)
INC3087	APC_1	0.41791	APC_1 > KRAS (noCI)
INC0537	KRAS	0.415929	APC_1 > KRAS (noCI)
INC0678	APC_1	0.415385	APC_1 > KRAS (CI)
INC0824	APC_1	0.414894	APC_1 > KRAS (noCI)
INC1041	APC_1	0.413462	APC_1 > KRAS (noCI)
INC0419	APC_1	0.411429	APC_1 > KRAS (noCI)
INC0205	KRAS	0.411348	KRAS > APC_1 (noCI)
INC0987	APC_1	0.408163	APC_1 > KRAS (noCI)
INC1712	APC_1	0.408046	APC_1 > KRAS (noCI)
INC0589	APC_1	0.407692	APC_1 > KRAS (CI)
INC2702	KRAS	0.407407	APC_1 > KRAS (noCI)
INC1975	APC_1	0.407407	APC_1 > KRAS (noCI)
INC1275	APC_1	0.40625	APC_1 > KRAS (CI)
INC0270	KRAS	0.405941	KRAS > APC_1 (noCI)
INC1298	APC_1	0.404959	APC_1 > KRAS (CI)
INC2606	APC_1	0.404494	APC_1 > KRAS (noCI)
INC0212	APC_1	0.402985	APC_1 > KRAS (CI)
INC2706	APC_1	0.401786	APC_1 > KRAS (CI)
INC1075	KRAS	0.401361	KRAS > APC_1 (noCI)
INC3033	APC_1	0.393939	APC_1 > KRAS (noCI)
INC1951	APC_1	0.393939	APC_1 > KRAS (noCI)
INC0920	KRAS	0.391534	KRAS > APC_1 (CI)
INC1395	APC_1	0.390625	KRAS > APC_1 (noCI)
INC1526	APC_1	0.390244	APC_1 > KRAS (noCI)
INC0859	APC_1	0.388889	APC_1 > KRAS (CI)
INC0576	KRAS	0.386861	APC_1 > KRAS (noCI)
INC0171	APC_1	0.384615	APC_1 > KRAS (noCI)
INC3025	KRAS	0.384	APC_1 > KRAS (noCI)
INC0700	APC_1	0.383838	APC_1 > KRAS (noCI)
INC0700	KRAS	0.383333	APC_1 > KRAS (noCI)
INC1865	APC_1	0.383333	APC_1 > KRAS (noCI)
INC0121	APC_1	0.38255	APC_1 > KRAS (noCI)
INC1390	APC_1	0.382114	APC_1 > KRAS (CI)
INC2048	APC_1	0.381579	APC_1 > KRAS (noCI)
INC0834	KRAS	0.377551	KRAS > APC_1 (noCI)
INC1726	APC_1	0.375	APC_1 > KRAS (noCI)
INC0520	APC_1	0.374449	APC_1 > KRAS (CI)
INC0203	APC_1	0.373737	APC_1 > KRAS (CI)
INC0231	KRAS	0.372671	KRAS > APC_1 (noCI)
INC0824	KRAS	0.371728	APC_1 > KRAS (noCI)
INC0601	APC_1	0.371237	APC_1 > KRAS (CI)
INC0502	APC_1	0.370787	APC_1 > KRAS (noCI)
INC0389	APC_1	0.36875	APC_1 > KRAS (noCI)
INC0389	KRAS	0.368715	APC_1 > KRAS (noCI)
INC0270	APC_1	0.368421	KRAS > APC_1 (noCI)
INC1518	APC_1	0.368421	APC_1 > KRAS (CI)
INC0201	APC_1	0.364407	APC_1 > KRAS (noCI)
INC1080	KRAS	0.361702	APC_1 > KRAS (noCI)
INC3087	KRAS	0.361111	APC_1 > KRAS (noCI)
INC0483	APC_1	0.358663	APC_1 > KRAS (CI)
INC3043	APC_1	0.358209	APC_1 > KRAS (noCI)
INC1005	APC_1	0.357333	APC_1 > KRAS (noCI)
INC1532	APC_1	0.356589	APC_1 > KRAS (CI)
INC1123	APC_1	0.356021	APC_1 > KRAS (noCI)
INC1194	APC_1	0.355401	APC_1 > KRAS (noCI)
INC0216	KRAS	0.355263	APC_1 > KRAS (noCI)
INC0164	APC_1	0.354497	APC_1 > KRAS (noCI)
INC0231	APC_1	0.354086	KRAS > APC_1 (noCI)
INC0938	APC_1	0.353933	APC_1 > KRAS (noCI)
INC0352	APC_1	0.353741	APC_1 > KRAS (noCI)
INC3043	KRAS	0.352564	APC_1 > KRAS (noCI)
INC0548	APC_1	0.352113	APC_1 > KRAS (noCI)
INC1102	APC_1	0.351852	APC_1 > KRAS (noCI)
INC1155	APC_1	0.351351	APC_1 > KRAS (CI)
INC1123	KRAS	0.349462	APC_1 > KRAS (noCI)
INC0215	APC_1	0.346535	APC_1 > KRAS (noCI)
INC2222	APC_1	0.345455	APC_1 > KRAS (CI)
INC0037	APC_1	0.34375	KRAS > APC_1 (noCI)
INC0178	KRAS	0.343284	KRAS > APC_1 (noCI)
INC0419	KRAS	0.343195	APC_1 > KRAS (noCI)
INC0657	APC_1	0.343195	APC_1 > KRAS (noCI)
INC0900	APC_1	0.342282	APC_1 > KRAS (noCI)
INC0065	APC_1	0.341772	APC_1 > KRAS (CI)
INC0406	APC_1	0.341085	APC_1 > KRAS (CI)
INC1604	APC_1	0.340206	APC_1 > KRAS (noCI)
INC3033	KRAS	0.339869	APC_1 > KRAS (noCI)
INC2208	APC_1	0.33945	APC_1 > KRAS (noCI)
INC0533	APC_1	0.338462	APC_1 > KRAS (CI)
INC0370	APC_1	0.337719	APC_1 > KRAS (noCI)
INC0324	APC_1	0.335766	KRAS > APC_1 (noCI)
INC0311	APC_1	0.335616	APC_1 > KRAS (CI)
INC2326	KRAS	0.335526	KRAS > APC_1 (noCI)
INC0548	KRAS	0.335329	APC_1 > KRAS (noCI)
INC0549	KRAS	0.335079	KRAS > APC_1 (noCI)
INC0427	KRAS	0.335025	KRAS > APC_1 (noCI)
INC0253	APC_1	0.335025	APC_1 > KRAS (noCI)
INC0006	APC_1	0.333333	APC_1 > KRAS (CI)
INC0983	APC_1	0.333333	APC_1 > KRAS (CI)
INC1221	APC_1	0.333333	APC_1 > KRAS (noCI)
INC2450	KRAS	0.331579	APC_1 > KRAS (noCI)
INC0131	KRAS	0.331429	KRAS > APC_1 (noCI)
INC0246	APC_1	0.330396	APC_1 > KRAS (CI)
INC1505	APC_1	0.328829	APC_1 > KRAS (CI)
INC1222	APC_1	0.328767	APC_1 > KRAS (noCI)
INC1126	APC_1	0.327103	KRAS > APC_1 (noCI)
INC1221	KRAS	0.326923	APC_1 > KRAS (noCI)
INC1419	APC_1	0.326531	APC_1 > KRAS (CI)
INC2921	APC_1	0.325581	APC_1 > KRAS (noCI)
INC0579	APC_1	0.323944	APC_1 > KRAS (CI)
INC0060	APC_1	0.323077	APC_1 > KRAS (CI)
INC0123	APC_1	0.322581	APC_1 > KRAS (noCI)
INC0573	APC_1	0.320388	APC_1 > KRAS (CI)
INC1202	APC_1	0.32	KRAS > APC_1 (noCI)
INC0720	APC_1	0.32	KRAS > APC_1 (noCI)
INC1726	KRAS	0.318519	APC_1 > KRAS (noCI)
INC0283	KRAS	0.318318	KRAS > APC_1 (noCI)
INC0352	KRAS	0.317992	APC_1 > KRAS (noCI)
INC0428	APC_1	0.317982	APC_1 > KRAS (noCI)
INC1005	KRAS	0.316832	APC_1 > KRAS (noCI)
INC2876	KRAS	0.316667	APC_1 > KRAS (noCI)
INC0188	APC_1	0.316239	APC_1 > KRAS (CI)
INC0121	KRAS	0.316017	APC_1 > KRAS (noCI)
INC1883	KRAS	0.3125	KRAS > APC_1 (noCI)
INC1526	KRAS	0.311927	APC_1 > KRAS (noCI)
INC0370	KRAS	0.308696	APC_1 > KRAS (noCI)
INC0413	APC_1	0.30814	APC_1 > KRAS (CI)
INC1556	APC_1	0.307339	APC_1 > KRAS (noCI)
INC0499	KRAS	0.307125	KRAS > APC_1 (noCI)
INC1377	KRAS	0.307054	APC_1 > KRAS (noCI)
INC2844	KRAS	0.305699	KRAS > APC_1 (noCI)
INC2606	KRAS	0.304813	APC_1 > KRAS (noCI)
INC1185	KRAS	0.301887	KRAS > APC_1 (noCI)
INC0437	APC_1	0.300341	APC_1 > KRAS (noCI)
INC0549	APC_1	0.3	KRAS > APC_1 (noCI)
INC1102	KRAS	0.299505	APC_1 > KRAS (noCI)
INC1378	KRAS	0.298969	APC_1 > KRAS (noCI)
INC0655	APC_1	0.298507	APC_1 > KRAS (CI)
INC1242	APC_1	0.297619	KRAS > APC_1 (noCI)
INC0298	APC_1	0.297297	APC_1 > KRAS (CI)
INC0171	KRAS	0.297297	APC_1 > KRAS (noCI)
INC2715	APC_1	0.297297	APC_1 > KRAS (noCI)
INC0191	APC_1	0.295775	APC_1 > KRAS (CI)
INC2392	APC_1	0.294737	APC_1 > KRAS (noCI)
INC0077	APC_1	0.294606	APC_1 > KRAS (CI)
INC1975	KRAS	0.293103	APC_1 > KRAS (noCI)
INC0605	APC_1	0.292453	APC_1 > KRAS (noCI)
INC0088	APC_1	0.291667	APC_1 > KRAS (CI)
INC0606	KRAS	0.290749	KRAS > APC_1 (noCI)
INC0734	APC_1	0.290323	APC_1 > KRAS (noCI)
INC2048	KRAS	0.290323	APC_1 > KRAS (noCI)
INC0607	APC_1	0.289474	APC_1 > KRAS (CI)
INC1001	APC_1	0.287129	APC_1 > KRAS (noCI)
INC0689	APC_1	0.283784	APC_1 > KRAS (CI)
INC0428	KRAS	0.282857	APC_1 > KRAS (noCI)
INC0221	APC_1	0.282609	APC_1 > KRAS (CI)
INC1079	APC_1	0.282258	APC_1 > KRAS (noCI)
INC1222	KRAS	0.28125	APC_1 > KRAS (noCI)
INC2892	APC_1	0.281046	APC_1 > KRAS (CI)
INC0424	APC_1	0.280702	APC_1 > KRAS (noCI)
INC0626	APC_1	0.280488	APC_1 > KRAS (noCI)
INC1185	APC_1	0.280374	KRAS > APC_1 (noCI)
INC0345	APC_1	0.27907	APC_1 > KRAS (CI)
INC0518	KRAS	0.277778	APC_1 > KRAS (noCI)
INC0437	KRAS	0.277311	APC_1 > KRAS (noCI)
INC1194	KRAS	0.277311	APC_1 > KRAS (noCI)
INC0605	KRAS	0.271493	APC_1 > KRAS (noCI)
INC1163	APC_1	0.27027	APC_1 > KRAS (noCI)
INC0215	KRAS	0.267717	APC_1 > KRAS (noCI)
INC1865	KRAS	0.267717	APC_1 > KRAS (noCI)
INC0531	APC_1	0.267176	APC_1 > KRAS (noCI)
INC0362	APC_1	0.266667	APC_1 > KRAS (CI)
INC2715	KRAS	0.266667	APC_1 > KRAS (noCI)
INC1230	KRAS	0.26506	APC_1 > KRAS (noCI)
INC1704	APC_1	0.261682	APC_1 > KRAS (noCI)
INC0019	APC_1	0.260563	APC_1 > KRAS (noCI)
INC1520	APC_1	0.257426	APC_1 > KRAS (noCI)
INC1604	KRAS	0.256637	APC_1 > KRAS (noCI)
INC0076	KRAS	0.256198	APC_1 > KRAS (noCI)
INC0657	KRAS	0.256039	APC_1 > KRAS (noCI)
INC0650	KRAS	0.255319	KRAS > APC_1 (noCI)
INC1041	KRAS	0.254902	APC_1 > KRAS (noCI)
INC0439	APC_1	0.254167	APC_1 > KRAS (CI)
INC1704	KRAS	0.253968	APC_1 > KRAS (noCI)
INC0222	APC_1	0.253731	APC_1 > KRAS (CI)
INC0499	APC_1	0.253333	KRAS > APC_1 (noCI)
INC1140	KRAS	0.253165	KRAS > APC_1 (noCI)
INC1614	KRAS	0.252874	KRAS > APC_1 (CI)
INC0834	APC_1	0.25283	KRAS > APC_1 (noCI)
INC0555	APC_1	0.252101	APC_1 > KRAS (CI)
INC0565	APC_1	0.251185	APC_1 > KRAS (CI)
INC0079	KRAS	0.25	APC_1 > KRAS (noCI)
INC2326	APC_1	0.248649	KRAS > APC_1 (noCI)
INC0394	APC_1	0.246667	APC_1 > KRAS (CI)
INC0201	KRAS	0.246231	APC_1 > KRAS (noCI)
INC1012	APC_1	0.245614	APC_1 > KRAS (noCI)
INC0053	APC_1	0.243655	APC_1 > KRAS (CI)
INC0245	APC_1	0.242424	APC_1 > KRAS (noCI)
INC0667	KRAS	0.242038	KRAS > APC_1 (noCI)
INC0445	KRAS	0.239437	APC_1 > KRAS (noCI)
INC1001	KRAS	0.239437	APC_1 > KRAS (noCI)
INC0360	APC_1	0.238095	APC_1 > KRAS (CI)
INC1079	KRAS	0.234568	APC_1 > KRAS (noCI)
INC0305	KRAS	0.234286	APC_1 > KRAS (noCI)
INC0131	APC_1	0.234043	KRAS > APC_1 (noCI)
INC1352	KRAS	0.233051	KRAS > APC_1 (noCI)
INC0591	APC_1	0.232432	APC_1 > KRAS (noCI)
INC0746	APC_1	0.232143	APC_1 > KRAS (CI)
INC0650	APC_1	0.232	KRAS > APC_1 (noCI)
INC0591	KRAS	0.230159	APC_1 > KRAS (noCI)
INC1140	APC_1	0.229167	KRAS > APC_1 (noCI)
INC1951	KRAS	0.228571	APC_1 > KRAS (noCI)
INC0092	KRAS	0.228261	APC_1 > KRAS (CI)
INC0349	KRAS	0.227273	KRAS > APC_1 (noCI)
INC0005	KRAS	0.225806	APC_1 > KRAS (noCI)
INC1469	APC_1	0.22449	APC_1 > KRAS (CI)
INC1712	KRAS	0.222826	APC_1 > KRAS (noCI)
INC1197	APC_1	0.222222	APC_1 > KRAS (noCI)
INC0714	KRAS	0.221106	KRAS > APC_1 (noCI)
INC0483	KRAS	0.219512	APC_1 > KRAS (CI)
INC2813	KRAS	0.219512	APC_1 > KRAS (noCI)
INC0371	APC_1	0.219178	APC_1 > KRAS (noCI)
INC0787	KRAS	0.218935	APC_1 > KRAS (noCI)
INC1775	KRAS	0.21875	KRAS > APC_1 (noCI)
INC0349	APC_1	0.218543	KRAS > APC_1 (noCI)
INC0606	APC_1	0.218487	KRAS > APC_1 (noCI)
INC3002	APC_1	0.216749	APC_1 > KRAS (CI)
INC0283	APC_1	0.216495	KRAS > APC_1 (noCI)
INC0613	APC_1	0.216301	APC_1 > KRAS (noCI)
INC0019	KRAS	0.21547	APC_1 > KRAS (noCI)
INC2486	APC_1	0.21519	APC_1 > KRAS (noCI)
INC0900	KRAS	0.214286	APC_1 > KRAS (noCI)
INC2854	KRAS	0.212766	KRAS > APC_1 (noCI)
INC0728	KRAS	0.211679	APC_1 > KRAS (noCI)
INC0667	APC_1	0.211268	KRAS > APC_1 (noCI)
INC0489	KRAS	0.210526	APC_1 > KRAS (noCI)
INC0938	KRAS	0.20765	APC_1 > KRAS (noCI)
INC2310	APC_1	0.206897	APC_1 > KRAS (noCI)
INC0164	KRAS	0.204778	APC_1 > KRAS (noCI)
INC0253	KRAS	0.203593	APC_1 > KRAS (noCI)
INC0669	KRAS	0.202381	APC_1 > KRAS (CI)
INC2392	KRAS	0.202186	APC_1 > KRAS (noCI)
INC0714	APC_1	0.201613	KRAS > APC_1 (noCI)
INC0502	KRAS	0.197674	APC_1 > KRAS (noCI)
INC2486	KRAS	0.197368	APC_1 > KRAS (noCI)
INC2310	KRAS	0.193548	APC_1 > KRAS (noCI)
INC0734	KRAS	0.192661	APC_1 > KRAS (noCI)
INC0626	KRAS	0.191176	APC_1 > KRAS (noCI)
INC0246	KRAS	0.189349	APC_1 > KRAS (CI)
INC0987	KRAS	0.189189	APC_1 > KRAS (noCI)
INC2706	KRAS	0.185714	APC_1 > KRAS (CI)
INC0032	KRAS	0.185185	APC_1 > KRAS (CI)
INC0257	KRAS	0.185053	KRAS > APC_1 (noCI)
INC1520	KRAS	0.183206	APC_1 > KRAS (noCI)
INC0257	APC_1	0.181592	KRAS > APC_1 (noCI)
INC0486	APC_1	0.180851	APC_1 > KRAS (CI)
INC0748	APC_1	0.179487	APC_1 > KRAS (noCI)
INC0512	KRAS	0.177778	APC_1 > KRAS (noCI)
INC0087	KRAS	0.175	APC_1 > KRAS (noCI)
INC1138	KRAS	0.173913	KRAS > APC_1 (noCI)
INC0129	KRAS	0.171429	APC_1 > KRAS (noCI)
INC1487	KRAS	0.169811	APC_1 > KRAS (CI)
INC2208	KRAS	0.167742	APC_1 > KRAS (noCI)
INC0738	KRAS	0.166667	APC_1 > KRAS (CI)
INC1556	KRAS	0.164835	APC_1 > KRAS (noCI)
INC1792	APC_1	0.163265	APC_1 > KRAS (noCI)
INC0245	KRAS	0.163158	APC_1 > KRAS (noCI)
INC0302	KRAS	0.162562	APC_1 > KRAS (noCI)
INC0845	APC_1	0.16129	APC_1 > KRAS (noCI)
INC0531	KRAS	0.159722	APC_1 > KRAS (noCI)
INC1352	APC_1	0.157534	KRAS > APC_1 (noCI)
INC1775	APC_1	0.15625	KRAS > APC_1 (noCI)
INC1138	APC_1	0.151515	KRAS > APC_1 (noCI)
INC0613	KRAS	0.148438	APC_1 > KRAS (noCI)
INC1298	KRAS	0.144444	APC_1 > KRAS (CI)
INC0060	KRAS	0.140741	APC_1 > KRAS (CI)
INC0123	KRAS	0.139241	APC_1 > KRAS (noCI)
INC1505	KRAS	0.135849	APC_1 > KRAS (CI)
INC1312	KRAS	0.135484	APC_1 > KRAS (noCI)
INC0674	APC_1	0.130435	APC_1 > KRAS (noCI)
INC2921	KRAS	0.129032	APC_1 > KRAS (noCI)
INC2892	KRAS	0.127273	APC_1 > KRAS (CI)
INC0748	KRAS	0.127168	APC_1 > KRAS (noCI)
INC0144	APC_1	0.127059	APC_1 > KRAS (noCI)
INC0088	KRAS	0.125356	APC_1 > KRAS (CI)
INC0424	KRAS	0.125	APC_1 > KRAS (noCI)
INC0151	KRAS	0.125	APC_1 > KRAS (noCI)
INC0347	KRAS	0.122754	APC_1 > KRAS (CI)
INC2222	KRAS	0.12069	APC_1 > KRAS (CI)
INC0674	KRAS	0.117925	APC_1 > KRAS (noCI)
INC0520	KRAS	0.117216	APC_1 > KRAS (CI)
INC1359	APC_1	0.115	APC_1 > KRAS (noCI)
INC0983	KRAS	0.113208	APC_1 > KRAS (CI)
INC0741	KRAS	0.112903	KRAS > APC_1 (noCI)
INC0053	KRAS	0.108911	APC_1 > KRAS (CI)
INC0394	KRAS	0.107692	APC_1 > KRAS (CI)
INC1470	KRAS	0.107345	APC_1 > KRAS (noCI)
INC0741	APC_1	0.105263	KRAS > APC_1 (noCI)
INC1197	KRAS	0.103825	APC_1 > KRAS (noCI)
INC0144	KRAS	0.101124	APC_1 > KRAS (noCI)
INC0221	KRAS	0.100719	APC_1 > KRAS (CI)
INC2854	APC_1	0.1	KRAS > APC_1 (noCI)
INC0607	KRAS	0.0991736	APC_1 > KRAS (CI)
INC0371	KRAS	0.0983607	APC_1 > KRAS (noCI)
INC0169	KRAS	0.0958333	APC_1 > KRAS (CI)
INC0779	APC_1	0.0949367	APC_1 > KRAS (noCI)
INC0318	KRAS	0.0947368	APC_1 > KRAS (noCI)
INC2633	APC_1	0.0927835	APC_1 > KRAS (noCI)
INC0047	KRAS	0.0916667	APC_1 > KRAS (CI)
INC0212	KRAS	0.0909091	APC_1 > KRAS (CI)
INC1883	APC_1	0.0909091	KRAS > APC_1 (noCI)
INC1792	KRAS	0.0902778	APC_1 > KRAS (noCI)
INC0565	KRAS	0.09	APC_1 > KRAS (CI)
INC1012	KRAS	0.0892857	APC_1 > KRAS (noCI)
INC0779	KRAS	0.0876289	APC_1 > KRAS (noCI)
INC1642	APC_1	0.0876289	APC_1 > KRAS (noCI)
INC1642	KRAS	0.0872093	APC_1 > KRAS (noCI)
INC1305	KRAS	0.0863636	APC_1 > KRAS (CI)
INC0845	KRAS	0.0858586	APC_1 > KRAS (noCI)
INC2633	KRAS	0.0844156	APC_1 > KRAS (noCI)
INC0859	KRAS	0.083004	APC_1 > KRAS (CI)
INC1469	KRAS	0.0827815	APC_1 > KRAS (CI)
INC0655	KRAS	0.0808824	APC_1 > KRAS (CI)
INC1163	KRAS	0.0787879	APC_1 > KRAS (noCI)
INC0247	KRAS	0.0783133	APC_1 > KRAS (CI)
INC0413	KRAS	0.0769231	APC_1 > KRAS (CI)
INC0589	KRAS	0.0769231	APC_1 > KRAS (CI)
INC0579	KRAS	0.076555	APC_1 > KRAS (CI)
INC0555	KRAS	0.0763636	APC_1 > KRAS (CI)
INC0298	KRAS	0.0757576	APC_1 > KRAS (CI)
INC0689	KRAS	0.0752688	APC_1 > KRAS (CI)
INC0406	KRAS	0.0740741	APC_1 > KRAS (CI)
INC0176	KRAS	0.0740741	APC_1 > KRAS (CI)
INC0311	KRAS	0.0733333	APC_1 > KRAS (CI)
INC0542	KRAS	0.0732984	APC_1 > KRAS (CI)
INC0239	KRAS	0.0727273	APC_1 > KRAS (CI)
INC0439	KRAS	0.0714286	APC_1 > KRAS (CI)
INC0601	KRAS	0.0696721	APC_1 > KRAS (CI)
INC0742	KRAS	0.0652174	APC_1 > KRAS (CI)
INC0746	KRAS	0.0649819	APC_1 > KRAS (CI)
INC0829	KRAS	0.0641711	APC_1 > KRAS (CI)
INC0077	KRAS	0.064	APC_1 > KRAS (CI)
INC0345	KRAS	0.0638298	APC_1 > KRAS (CI)
INC0188	KRAS	0.0635838	APC_1 > KRAS (CI)
INC1390	KRAS	0.0627803	APC_1 > KRAS (CI)
INC0360	KRAS	0.0608696	APC_1 > KRAS (CI)
INC0533	KRAS	0.0608108	APC_1 > KRAS (CI)
INC0191	KRAS	0.0606061	APC_1 > KRAS (CI)
INC0678	KRAS	0.059322	APC_1 > KRAS (CI)
INC0573	KRAS	0.0571429	APC_1 > KRAS (CI)
INC3002	KRAS	0.05625	APC_1 > KRAS (CI)
INC1359	KRAS	0.0561798	APC_1 > KRAS (noCI)
INC1518	KRAS	0.0540541	APC_1 > KRAS (CI)
INC1532	KRAS	0.0516129	APC_1 > KRAS (CI)
INC0362	KRAS	0.0509259	APC_1 > KRAS (CI)
INC1275	KRAS	0.0493274	APC_1 > KRAS (CI)
INC0006	KRAS	0.0490196	APC_1 > KRAS (CI)
INC0507	KRAS	0.0490196	APC_1 > KRAS (CI)
INC1155	KRAS	0.0487805	APC_1 > KRAS (CI)
INC0844	KRAS	0.0474308	APC_1 > KRAS (CI)
INC1054	KRAS	0.0469314	APC_1 > KRAS (CI)
INC0222	KRAS	0.0438596	APC_1 > KRAS (CI)
INC1419	KRAS	0.0425532	APC_1 > KRAS (CI)
INC1614	APC_1	0.0412371	KRAS > APC_1 (CI)
INC2519	KRAS	0.04	APC_1 > KRAS (CI)
INC0898	KRAS	0.039604	APC_1 > KRAS (CI)
INC0065	KRAS	0.0389105	APC_1 > KRAS (CI)
INC0486	KRAS	0.0363636	APC_1 > KRAS (CI)
INC0203	KRAS	0.0314465	APC_1 > KRAS (CI)

## Sheet: Fig_5j
AArep	Category	count	ratio_Category
0	APC_1 > KRAS (CI)	9	0.108434
1	APC_1 > KRAS (CI)	39	0.46988
2	APC_1 > KRAS (CI)	23	0.277108
3	APC_1 > KRAS (CI)	12	0.144578
0	APC_1 > KRAS (noCI)	14	0.116667
1	APC_1 > KRAS (noCI)	48	0.4
2	APC_1 > KRAS (noCI)	42	0.35
3	APC_1 > KRAS (noCI)	14	0.116667
5	APC_1 > KRAS (noCI)	1	0.00833333
7	APC_1 > KRAS (noCI)	1	0.00833333
0	KRAS WT	126	0.224599
1	KRAS WT	222	0.395722
2	KRAS WT	164	0.292335
3	KRAS WT	44	0.0784314
4	KRAS WT	1	0.00178253
5	KRAS WT	1	0.00178253
7	KRAS WT	3	0.00534759
0	KRAS>APC	7	0.152174
1	KRAS>APC	13	0.282609
2	KRAS>APC	14	0.304348
3	KRAS>APC	9	0.195652
4	KRAS>APC	1	0.0217391
7	KRAS>APC	2	0.0434783
