# Supplementary material for: Decay of driver mutations shapes the landscape of intestinal transformation
Source: Nature. 2025 Dec 3;649(8097):729–38. doi: 10.1038/s41586-025-09762-w (PMC12804087; doi:10.1038/s41586-025-09762-w)
Supplement: Supplementary file 10 — Source Data Extended Data Fig. 2 [file 41586_2025_9762_MOESM10_ESM.xlsx]

## Sheet: ED_Fig_2b
Cohort	short_mouse_ID	Lymphoma_Leukaemia	Timed_cull	age_at_treatment	Total
Control_ENU	18-21528	No	Yes	77	0
Control_ENU	18-21530	No	Yes	77	2
Control_ENU	18-21938	No	Yes	74	1
Control_ENU	18-30711	No	Yes	123	3
Control_ENU	18-30712	No	Yes	123	0
Control_ENU	18-35067	No	Yes	87	2
Control_ENU	18-35069	No	Yes	87	2
Control_ENU	18-35070	No	Yes	87	3
Control_ENU	18-35071	No	Yes	87	0
Control_ENU	18-36737	No	Yes	76	0
Control_ENU	18-36739	No	Yes	76	1
Control_ENU	18-38390	No	Yes	76	1
Control_ENU	13-2059	No	No	40	6
Control_ENU	13-2063	No	No	40	7
Control_ENU	13-2079	Yes	No	40	2
Control_ENU	14-21796	No	No	103	6
Control_ENU	14-21799	Yes	No	103	2
Control_ENU	14-21885	No	No	103	8
Control_ENU	14-21886	Yes	No	103	1
Control_ENU	14-21892	No	No	103	6
Control_ENU	14-21893	No	No	103	6
Control_ENU	14-21895	No	No	103	5
Control_ENU	14-21896	Yes	No	103	0
Control_ENU	14-23471	No	No	84	4
Control_ENU	14-25357	Yes	No	83	3
Control_ENU	14-25358	No	No	83	4
Control_ENU	14-25360	No	No	82	3
Control_ENU	14-30215	No	No	94	5
Control_ENU	14-30217	No	No	94	0
Control_ENU	14-32080	Yes	No	86	3
Control_ENU	14-36959	No	No	60	7
Control_ENU	15-4598	Yes	No	136	11
Control_ENU	15-4602	Yes	No	136	2
Control_ENU	15-4605	Yes	No	136	3
Control_ENU	15-4606	No	No	136	8
Control_ENU	15-4607	No	No	136	4
Control_ENU	15-32295	No	No	109	5
Control_ENU	15-32556	No	No	108	1
Control_ENU	15-32558	Yes	No	108	1
Control_ENU	15-32559	No	No	108	1
Control_ENU	15-34145	Yes	No	98	0
Control_ENU	15-34146	Yes	No	98	0
Control_ENU	15-34685	No	No	98	6
Control_ENU	15-34686	No	No	98	1
Control_ENU	15-37329	Yes	No	98	4
Control_ENU	16-17632	Yes	No	73	0
Control_ENU	16-17633	Yes	No	73	1
Control_ENU	16-17637	Yes	No	72	2
Control_ENU	16-17639	No	No	72	1
Control_ENU	16-20277	No	No	70	3
Control_ENU	16-20279	No	No	70	9
Control_ENU	16-22570	No	No	80	6
Control_ENU	16-24298	No	No	67	0
Control_ENU	16-24301	No	No	67	2
Control_ENU	16-32781	No	No	105	3
Control_ENU	18-14874	No	No	75	9
Control_ENU	18-14878	No	No	75	2
Control_ENU	18-21506	No	No	78	5
Control_ENU	18-21507	No	No	78	2
Control_ENU	18-21512	Yes	No	78	0
Control_ENU	18-21514	Yes	No	78	3
Control_ENU	18-24613	No	No	112	5
Control_ENU	18-39271	No	No	58	6
Control_ENU	19-9215	No	No	85	2
Control_ENU	19-12256	Yes	No	115	3

## Sheet: ED_Fig_2c
Cohort	Median_surv	mean_tumour_mouse	st_dev
ApcHet_Tam	356	10	5.5
KrasG12D_Tam	361	3.6	3.4
Fbxw7-null_Tam	429	0.7	1.2
Pten-null_Tam	496	0	0
Trp53-null_Tam	614	2.4	1.5

## Sheet: ED_Fig_2e_both_panels
Lower_panel					Upper_panel
Cohort	ratio_proxSI	ratio_distSI	ratio_colon		Cohort	Metastasis	value
Control_ENU	68.1373	24.0196	7.84314		ApcHet_Tam_ENU	no	5
ApcHet_Tam_ENU	39.1092	9.81947	51.0714		Arid1a_null_Tam>ENU	no	9
KrasG12D_Tam>ENU	38.2694	3.874	57.8566		Control_ENU	no	74
Fbxw7-null_Tam>ENU	66.0694	33.6994	0.231214		Fbxw7-null_Tam>ENU	no	14
Trp53-null_Tam>ENU	81.0875	18.0457	0.866824		KrasG12D_Tam>ENU	no	10
Trp53-het_Tam>ENU	74.1935	12.9032	12.9032		Notch1-ICD_Tam>ENU	no	4
Trp53-null_Notch1-ICD_Tam>ENU	59.4646	24.6654	15.87		Pik3caH1047R_Tam>ENU	no	11
Trp53_Het_Notch1-ICD_Tam>ENU	50.8671	27.1676	21.9653		Pten-null_Tam>ENU	no	14
Notch1-ICD_Tam>ENU	36.5079	28.5714	34.9206		Trp53-het_Tam>ENU	no	4
Pten-null_Tam>ENU	80.5085	19.0678	0.423729		Trp53-null_Notch1-ICD_Tam>ENU	no	7
Pik3caH1047R_Tam>ENU	75.5556	20	4.44444		Trp53-null_Tam>ENU	no	36
Arid1a_null_Tam>ENU	18.1818	0	81.8182		Trp53_Het_Notch1-ICD_Tam>ENU	no	8
					ApcHet_Tam_ENU	yes	0
					Arid1a_null_Tam>ENU	yes	0
					Control_ENU	yes	0
					Fbxw7-null_Tam>ENU	yes	0
					KrasG12D_Tam>ENU	yes	0
					Notch1-ICD_Tam>ENU	yes	0
					Pik3caH1047R_Tam>ENU	yes	0
					Pten-null_Tam>ENU	yes	1
					Trp53-het_Tam>ENU	yes	0
					Trp53-null_Notch1-ICD_Tam>ENU	yes	2
					Trp53-null_Tam>ENU	yes	5
					Trp53_Het_Notch1-ICD_Tam>ENU	yes	1

## Sheet: ED_Fig_2f
Cohort	variable	value
Fbxw7_null	noninvasive_tumours_cohort	96.6667
Fbxw7_null	invasive_tumours_cohort	0.666667
KrasG12D	noninvasive_tumours_cohort	145
KrasG12D	invasive_tumours_cohort	28.3333
Pten_null	noninvasive_tumours_cohort	7.66667
Pten_null	invasive_tumours_cohort	6.33333
Trp53_null	noninvasive_tumours_cohort	13
Trp53_null	invasive_tumours_cohort	10
