# Supplementary material for: Decay of driver mutations shapes the landscape of intestinal transformation
Source: Nature. 2025 Dec 3;649(8097):729–38. doi: 10.1038/s41586-025-09762-w (PMC12804087; doi:10.1038/s41586-025-09762-w)
Supplement: Supplementary file 11 — Source Data Extended Data Fig. 3 [file 41586_2025_9762_MOESM11_ESM.xlsx]

## Sheet: ED_Fig_3a
Cohort	Sample	VAF
Control_ENU	14-21885-5	0.071
Control_ENU	16-20279-24	0.116
Trp53-null_Tam>ENU	17-18690-6	0.057
Trp53-null_Tam>ENU	17-18703-7	0.288
Trp53-null_ENU>Tam_30d	17-23704-1	0.039
Trp53-null_ENU>Tam_30d	17-27283-13	0.239
Trp53-null_ENU>Tam_10d	17-27354-10	0.125
Trp53-null_ENU>Tam_30d	17-27355-13	0.096
Fbxw7-null_Tam>ENU	17-27519-7	0.039
Fbxw7-null_Tam>ENU	17-28417-19	0.106
Fbxw7-null_Tam>ENU	17-28417-4	0.131
Trp53-null_ENU>Tam_30d	17-30303-1	0.067
Trp53-null_ENU>Tam_10d	17-30310-1	0.111
Trp53-null_ENU>Tam_10d	17-30310-3	0.123
Trp53-null_ENU>Tam_10d	17-30312-9	0.172
Trp53-null_ENU>Tam_10d	17-30313-9	0.177
KrasG12D_Tam>ENU	17-35922-6	0.13
KrasG12D_Tam>ENU	17-35923-6	0.1
KrasG12D_Tam>ENU	17-35925-4	0.065
KrasG12D_Tam>ENU	17-35925-5	0.065
KrasG12D_Tam>ENU	17-38604-16	0.109
Pten-null_Tam>ENU	17-51521-8	0.01
Trp53_Het_Notch1-ICD_Tam>ENU	18-19416-2	0.081
Trp53_Het_Notch1-ICD_Tam>ENU	18-19417-2	0.11
Control_ENU	18-39271-1	0.117
Control_ENU	14-21885-4	0.088
Control_ENU	15-4598-7	0.054
Trp53-null_Tam>ENU	17-18690-6	0.12
Trp53-null_Tam>ENU	17-18690-6	0.122
Trp53-null_Tam>ENU	17-18698-3	0.096
Trp53-null_Tam>ENU	17-18698-6	0.138
Trp53-null_Tam>ENU	17-18698-7	0.074
Trp53-null_Tam>ENU	17-18700-3	0.2
Trp53-null_Tam>ENU	17-18700-4	0.155
Trp53-null_Tam>ENU	17-18700-6	0.011
Trp53-null_Tam>ENU	17-18700-6	0.1
Trp53-null_Tam>ENU	17-18703-1	0.077
Trp53-null_ENU>Tam_30d	17-23703-1	0.263
Trp53-null_ENU>Tam_30d	17-27283-11	0.217
Trp53-null_ENU>Tam_10d	17-27354-3	0.122
Trp53-null_ENU>Tam_10d	17-27354-4	0.03
Trp53-null_ENU>Tam_10d	17-27354-6	0.098
Trp53-null_ENU>Tam_10d	17-27354-9	0.106
Trp53-null_ENU>Tam_30d	17-27355-13	0.175
Trp53-null_ENU>Tam_10d	17-27361-2	0.066
Trp53-null_ENU>Tam_10d	17-27361-6	0.018
Fbxw7-null_Tam>ENU	17-28417-10	0.096
Fbxw7-null_Tam>ENU	17-28417-17	0.075
Fbxw7-null_Tam>ENU	17-28417-18	0.103
Fbxw7-null_Tam>ENU	17-28417-19	0.12
Fbxw7-null_Tam>ENU	17-28417-8	0.209
Trp53-null_ENU>Tam_10d	17-30310-1	0.074
Trp53-null_ENU>Tam_10d	17-30312-10	0.161
Trp53-null_ENU>Tam_10d	17-30312-13	0.123
KrasG12D_Tam>ENU	17-35922-6	0.135
KrasG12D_Tam>ENU	17-35923-1	0.094
KrasG12D_Tam>ENU	17-35923-2	0.148
KrasG12D_Tam>ENU	17-35924-2	0.128
KrasG12D_Tam>ENU	17-35924-3	0.138
KrasG12D_Tam>ENU	17-35925-3	0.077
KrasG12D_Tam>ENU	17-38606-5	0.094
KrasG12D_Tam>ENU	17-38606-5	0.136
KrasG12D_Tam>ENU	17-40749-14	0.064
KrasG12D_Tam>ENU	17-40752-11	0.146
KrasG12D_Tam>ENU	17-40752-12	0.119
KrasG12D_Tam>ENU	17-40752-9	0.099
Pten-null_Tam>ENU	17-51521-3	0.049
Pten-null_Tam>ENU	17-51711-9	0.051
Pten-null_Tam>ENU	17-51712-10	0.036
Trp53_Het_Notch1-ICD_Tam>ENU	18-19416-1	0.167
Trp53_Het_Notch1-ICD_Tam>ENU	18-19416-12	0.15
Trp53_Het_Notch1-ICD_Tam>ENU	18-19417-10	0.091
Control_ENU	15-4598-8	0.041
Fbxw7-null_Tam>ENU	17-27519-5	0.023
Fbxw7-null_Tam>ENU	17-28417-1	0.064
Fbxw7-null_Tam>ENU	17-28417-13	0.026
Trp53-null_ENU>Tam_10d	17-30312-13	0.028
KrasG12D_Tam>ENU	17-40749-17	0.111
Pten-null_Tam>ENU	17-51712-6	0.097
Trp53_Het_Notch1-ICD_Tam>ENU	18-19416-14	0.347
Trp53-null_Tam>ENU	17-18703-6	0.113
Trp53-null_ENU>Tam_30d	17-23704-5	0.126
Trp53-null_ENU>Tam_30d	17-27283-14	0.102
Trp53-null_ENU>Tam_10d	17-27361-6	0.164
Fbxw7-null_Tam>ENU	17-28417-10	0.111
KrasG12D_Tam>ENU	17-35922-2	0.022
KrasG12D_Tam>ENU	17-35924-6	0.084
KrasG12D_Tam>ENU	17-38606-6	0.037
KrasG12D_Tam>ENU	17-40749-14	0.102
Pten-null_Tam>ENU	17-51521-7	0.165
Pten-null_Tam>ENU	17-51711-11	0.187
Pten-null_Tam>ENU	17-51712-13	0.066
Pten-null_Tam>ENU	17-51712-9	0.023
Trp53_Het_Notch1-ICD_Tam>ENU	18-19416-2	0.138
Control_ENU	18-24613-15	0.323
Control_ENU	15-4598-4	0.064
Trp53-null_Tam>ENU	17-18698-2	0.02
Trp53-null_ENU>Tam_10d	17-27354-3	0.128
Fbxw7-null_Tam>ENU	17-28417-19	0.134
KrasG12D_Tam>ENU	17-35922-3	0.071
KrasG12D_Tam>ENU	17-40749-13	0.139
Trp53-null_Tam>ENU	18-9097-16	0.12
Control_ENU	16-20279-17	0.116
Control_ENU	16-20279-18	0.053
Trp53-null_Tam>ENU	17-17654-1	0.201
Trp53-null_Tam>ENU	17-18700-1	0.091
Trp53-null_Tam>ENU	17-18703-1	0.042
Trp53-null_ENU>Tam_30d	17-23704-2	0.102
Trp53-null_ENU>Tam_10d	17-27354-10	0.118
Trp53-null_ENU>Tam_10d	17-27361-9	0.013
Fbxw7-null_Tam>ENU	17-27519-5	0.044
Fbxw7-null_Tam>ENU	17-28417-8	0.176
KrasG12D_Tam>ENU	17-35923-6	0.09
KrasG12D_Tam>ENU	17-35923-7	0.146
KrasG12D_Tam>ENU	17-35925-4	0.078
Pten-null_Tam>ENU	17-51521-4	0.044
Pten-null_Tam>ENU	17-51521-4	0.035
Pten-null_Tam>ENU	17-51711-6	0.117
Pten-null_Tam>ENU	17-51711-7	0.114
Trp53_Het_Notch1-ICD_Tam>ENU	18-19416-3	0.04
Trp53_Het_Notch1-ICD_Tam>ENU	18-19416-4	0.058
Trp53_Het_Notch1-ICD_Tam>ENU	18-19416-6	0.011
Trp53_Het_Notch1-ICD_Tam>ENU	18-19417-4	0.024
Trp53_Het_Notch1-ICD_Tam>ENU	18-19417-4	0.015
Trp53_Het_Notch1-ICD_Tam>ENU	18-19417-6	0.098
Trp53_Het_Notch1-ICD_Tam>ENU	18-19417-8	0.013
Control_ENU	18-39271-4	0.021
Trp53-null_Tam>ENU	18-9097-14	0.074
Control_ENU	14-21885-1	0.102
Control_ENU	14-21885-3	0.033
Control_ENU	15-4598-5	0.051
Control_ENU	15-4598-8	0.033
Trp53-null_Tam>ENU	17-18690-2	0.188
Trp53-null_Tam>ENU	17-18690-7	0.108
Trp53-null_Tam>ENU	17-18698-2	0.086
Trp53-null_Tam>ENU	17-18698-2	0.099
Trp53-null_Tam>ENU	17-18698-2	0.134
Trp53-null_Tam>ENU	17-18700-2	0.144
Trp53-null_ENU>Tam_30d	17-23703-1	0.227
Trp53-null_ENU>Tam_30d	17-23704-3	0.116
Trp53-null_ENU>Tam_30d	17-23704-5	0.122
Trp53-null_ENU>Tam_10d	17-27354-1	0.16
Trp53-null_ENU>Tam_10d	17-27354-2	0.105
Trp53-null_ENU>Tam_30d	17-27355-15	0.085
Fbxw7-null_Tam>ENU	17-27519-3	0.042
Fbxw7-null_Tam>ENU	17-27519-3	0.023
Fbxw7-null_Tam>ENU	17-27519-7	0.03
Fbxw7-null_Tam>ENU	17-28417-13	0.061
Fbxw7-null_Tam>ENU	17-28417-7	0.098
Trp53-null_ENU>Tam_10d	17-30312-15	0.083
KrasG12D_Tam>ENU	17-35922-1	0.196
KrasG12D_Tam>ENU	17-35923-3	0.126
KrasG12D_Tam>ENU	17-35925-2	0.033
KrasG12D_Tam>ENU	17-35927-2	0.094
KrasG12D_Tam>ENU	17-40749-12	0.167
KrasG12D_Tam>ENU	17-40752-11	0.085
Pten-null_Tam>ENU	17-45164-15	0.011
Pten-null_Tam>ENU	17-51521-11	0.109
Pten-null_Tam>ENU	17-51521-6	0.145
Pten-null_Tam>ENU	17-51712-10	0.051
Pten-null_Tam>ENU	17-51712-10	0.037
Pten-null_Tam>ENU	17-51712-9	0.089
Trp53-null_Tam>ENU	18-9097-11	0.073
Trp53-null_Tam>ENU	18-9097-13	0.011
Control_ENU	14-21885-3	0.099
Control_ENU	15-4598-5	0.041
Control_ENU	16-20279-18	0.054
Control_ENU	16-20279-20	0.082
Control_ENU	16-20279-24	0.117
Trp53-null_Tam>ENU	17-17654-1	0.182
Trp53-null_Tam>ENU	17-18690-2	0.159
Trp53-null_Tam>ENU	17-18700-5	0.095
Trp53-null_Tam>ENU	17-18703-1	0.041
Trp53-null_ENU>Tam_30d	17-23704-5	0.127
Trp53-null_ENU>Tam_30d	17-23704-5	0.12
Trp53-null_ENU>Tam_10d	17-27361-7	0.091
Fbxw7-null_Tam>ENU	17-27519-5	0.033
Fbxw7-null_Tam>ENU	17-28417-4	0.129
KrasG12D_Tam>ENU	17-35922-3	0.107
KrasG12D_Tam>ENU	17-35922-6	0.171
KrasG12D_Tam>ENU	17-35922-7	0.073
KrasG12D_Tam>ENU	17-35923-3	0.11
KrasG12D_Tam>ENU	17-35924-3	0.111
KrasG12D_Tam>ENU	17-35925-2	0.071
KrasG12D_Tam>ENU	17-38604-10	0.07
KrasG12D_Tam>ENU	17-38606-2	0.133
KrasG12D_Tam>ENU	17-40749-18	0.117
KrasG12D_Tam>ENU	17-40752-9	0.109
Pten-null_Tam>ENU	17-45164-17	0.174
Trp53_Het_Notch1-ICD_Tam>ENU	18-19416-11	0.132
Trp53_Het_Notch1-ICD_Tam>ENU	18-19416-11	0.065
Trp53_Het_Notch1-ICD_Tam>ENU	18-19417-10	0.075
Control_ENU	18-24613-16	0.242
Control_ENU	14-21895-1	0.063
Control_ENU	15-4598-11	0.01
Control_ENU	16-20279-18	0.04
Control_ENU	16-20279-21	0.091
Trp53-null_Tam>ENU	17-18690-1	0.075
Trp53-null_Tam>ENU	17-18690-2	0.206
Trp53-null_Tam>ENU	17-18698-4	0.069
Trp53-null_Tam>ENU	17-18703-1	0.055
Trp53-null_ENU>Tam_30d	17-23703-2	0.147
Trp53-null_ENU>Tam_30d	17-23704-3	0.096
Trp53-null_ENU>Tam_30d	17-27283-10	0.114
Trp53-null_ENU>Tam_10d	17-27354-3	0.117
Trp53-null_ENU>Tam_30d	17-27355-15	0.129
Trp53-null_ENU>Tam_10d	17-27361-2	0.105
Trp53-null_ENU>Tam_10d	17-27361-7	0.148
Trp53-null_ENU>Tam_30d	17-27366-12	0.105
Trp53-null_ENU>Tam_30d	17-27366-14	0.07
Fbxw7-null_Tam>ENU	17-27519-7	0.053
Trp53-null_ENU>Tam_30d	17-30303-2	0.036
Trp53-null_ENU>Tam_30d	17-30303-5	0.203
KrasG12D_Tam>ENU	17-35922-1	0.2
KrasG12D_Tam>ENU	17-35922-1	0.161
KrasG12D_Tam>ENU	17-35922-4	0.198
KrasG12D_Tam>ENU	17-35923-1	0.071
KrasG12D_Tam>ENU	17-35923-1	0.079
KrasG12D_Tam>ENU	17-35923-5	0.152
KrasG12D_Tam>ENU	17-35924-1	0.107
KrasG12D_Tam>ENU	17-35924-8	0.034
KrasG12D_Tam>ENU	17-35924-8	0.056
KrasG12D_Tam>ENU	17-35925-7	0.091
KrasG12D_Tam>ENU	17-35927-2	0.124
KrasG12D_Tam>ENU	17-35927-2	0.013
KrasG12D_Tam>ENU	17-38606-2	0.12
KrasG12D_Tam>ENU	17-40749-14	0.071
KrasG12D_Tam>ENU	17-40749-16	0.144
KrasG12D_Tam>ENU	17-40749-17	0.108
Pten-null_Tam>ENU	17-51516-10	0.081
Pten-null_Tam>ENU	17-51516-13	0.064
Pten-null_Tam>ENU	17-51711-12	0.103
Pten-null_Tam>ENU	17-51711-7	0.12
Pten-null_Tam>ENU	17-51712-10	0.043
Trp53_Het_Notch1-ICD_Tam>ENU	18-19416-9	0.055
Trp53_Het_Notch1-ICD_Tam>ENU	18-19416-9	0.022
Trp53-null_Tam>ENU	18-9097-13	0.057
Trp53-null_Tam>ENU	18-9097-14	0.072
Control_ENU	15-34685-15	0.069
Control_ENU	16-20277-25	0.101
Trp53-null_Tam>ENU	17-17654-6	0.147
Trp53-null_Tam>ENU	17-18690-2	0.156
Trp53-null_Tam>ENU	17-18690-6	0.1
Trp53-null_Tam>ENU	17-18698-2	0.112
Trp53-null_Tam>ENU	17-18698-2	0.121
Trp53-null_Tam>ENU	17-18698-6	0.163
Trp53-null_Tam>ENU	17-18700-3	0.218
Trp53-null_Tam>ENU	17-18703-7	0.312
Trp53-null_ENU>Tam_10d	17-27354-6	0.078
Fbxw7-null_Tam>ENU	17-27519-2	0.09
Fbxw7-null_Tam>ENU	17-28417-16	0.011
KrasG12D_Tam>ENU	17-38604-16	0.098
KrasG12D_Tam>ENU	17-38606-2	0.11
KrasG12D_Tam>ENU	17-40749-16	0.142
KrasG12D_Tam>ENU	17-40749-17	0.134
Pten-null_Tam>ENU	17-51516-10	0.092
Pten-null_Tam>ENU	17-51711-8	0.067
Trp53_Het_Notch1-ICD_Tam>ENU	18-19416-10	0.116
Trp53_Het_Notch1-ICD_Tam>ENU	18-19416-7	0.06
Control_ENU	18-39271-6	0.321
Control_ENU	14-21885-1	0.099
Control_ENU	15-34685-15	0.126
Control_ENU	16-20279-22	0.07
Trp53-null_Tam>ENU	17-18690-1	0.09
Trp53-null_Tam>ENU	17-18690-4	0.208
Trp53-null_Tam>ENU	17-18690-6	0.118
Trp53-null_Tam>ENU	17-18698-1	0.032
Trp53-null_Tam>ENU	17-18698-1	0.087
Trp53-null_Tam>ENU	17-18698-5	0.151
Trp53-null_Tam>ENU	17-18700-2	0.133
Trp53-null_ENU>Tam_30d	17-23703-3	0.076
Trp53-null_ENU>Tam_30d	17-27283-13	0.183
Trp53-null_ENU>Tam_10d	17-27354-10	0.091
Trp53-null_ENU>Tam_10d	17-27354-7	0.061
Trp53-null_ENU>Tam_30d	17-27355-12	0.124
Trp53-null_ENU>Tam_30d	17-27366-14	0.077
Fbxw7-null_Tam>ENU	17-27519-5	0.067
Fbxw7-null_Tam>ENU	17-27519-5	0.025
Fbxw7-null_Tam>ENU	17-27519-7	0.046
Fbxw7-null_Tam>ENU	17-28417-10	0.042
Fbxw7-null_Tam>ENU	17-28417-16	0.067
Fbxw7-null_Tam>ENU	17-28417-18	0.091
Fbxw7-null_Tam>ENU	17-28417-2	0.078
Fbxw7-null_Tam>ENU	17-28417-4	0.021
Trp53-null_ENU>Tam_30d	17-30303-1	0.07
Trp53-null_ENU>Tam_10d	17-30310-3	0.137
Trp53-null_ENU>Tam_10d	17-30312-14	0.077
Trp53-null_ENU>Tam_10d	17-30312-14	0.116
Trp53-null_ENU>Tam_10d	17-30312-8	0.236
KrasG12D_Tam>ENU	17-35922-4	0.178
KrasG12D_Tam>ENU	17-35922-5	0.121
KrasG12D_Tam>ENU	17-35922-7	0.016
KrasG12D_Tam>ENU	17-35925-2	0.051
KrasG12D_Tam>ENU	17-35925-2	0.062
KrasG12D_Tam>ENU	17-35925-8	0.076
KrasG12D_Tam>ENU	17-40749-13	0.121
Pten-null_Tam>ENU	17-51516-10	0.098
Pten-null_Tam>ENU	17-51516-10	0.074
Pten-null_Tam>ENU	17-51516-11	0.03
Pten-null_Tam>ENU	17-51516-13	0.047
Pten-null_Tam>ENU	17-51516-13	0.03
Pten-null_Tam>ENU	17-51516-15	0.054
Pten-null_Tam>ENU	17-51516-15	0.04
Pten-null_Tam>ENU	17-51521-3	0.067
Pten-null_Tam>ENU	17-51521-3	0.067
Pten-null_Tam>ENU	17-51711-10	0.087
Pten-null_Tam>ENU	17-51712-6	0.101
Pten-null_Tam>ENU	17-51712-6	0.134
Trp53_Het_Notch1-ICD_Tam>ENU	18-19416-3	0.013
Trp53_Het_Notch1-ICD_Tam>ENU	18-19416-8	0.01
Trp53_Het_Notch1-ICD_Tam>ENU	18-19416-9	0.074
Trp53_Het_Notch1-ICD_Tam>ENU	18-19416-9	0.01
Trp53_Het_Notch1-ICD_Tam>ENU	18-19417-1	0.017
Trp53_Het_Notch1-ICD_Tam>ENU	18-19417-13	0.167
Control_ENU	18-24613-15	0.206
Control_ENU	18-24613-16	0.011
Control_ENU	18-24613-17	0.143
Control_ENU	18-39271-6	0.33
Trp53-null_Tam>ENU	18-9097-11	0.061
Control_ENU	15-34685-13	0.071
Control_ENU	15-34685-13	0.047
Control_ENU	15-34685-14	0.136
Control_ENU	15-34685-16	0.17
Control_ENU	15-4598-10	0.09
Control_ENU	15-4598-8	0.04
Control_ENU	15-4598-8	0.04
Control_ENU	16-20277-27	0.102
Trp53-null_Tam>ENU	17-17654-3	0.112
Trp53-null_Tam>ENU	17-17654-4	0.114
Trp53-null_Tam>ENU	17-18690-6	0.107
Trp53-null_Tam>ENU	17-18698-1	0.137
Trp53-null_Tam>ENU	17-18698-6	0.108
Trp53-null_Tam>ENU	17-18700-2	0.148
Trp53-null_Tam>ENU	17-18703-1	0.045
Trp53-null_Tam>ENU	17-18703-3	0.09
Trp53-null_ENU>Tam_30d	17-23703-1	0.263
Trp53-null_ENU>Tam_30d	17-23703-2	0.16
Trp53-null_ENU>Tam_30d	17-23704-1	0.023
Trp53-null_ENU>Tam_30d	17-23704-6	0.059
Trp53-null_ENU>Tam_30d	17-23704-7	0.112
Trp53-null_ENU>Tam_30d	17-23704-8	0.146
Trp53-null_ENU>Tam_30d	17-27283-9	0.155
Trp53-null_ENU>Tam_10d	17-27354-10	0.08
Trp53-null_ENU>Tam_10d	17-27354-2	0.106
Trp53-null_ENU>Tam_10d	17-27354-7	0.054
Trp53-null_ENU>Tam_10d	17-27354-7	0.044
Trp53-null_ENU>Tam_10d	17-27354-8	0.1
Trp53-null_ENU>Tam_10d	17-27361-2	0.077
Trp53-null_ENU>Tam_10d	17-27361-5	0.202
Trp53-null_ENU>Tam_10d	17-27361-6	0.156
Trp53-null_ENU>Tam_10d	17-27361-8	0.138
Trp53-null_ENU>Tam_10d	17-27361-9	0.066
Trp53-null_ENU>Tam_30d	17-27366-11	0.158
Trp53-null_ENU>Tam_30d	17-27366-13	0.069
Trp53-null_ENU>Tam_30d	17-27366-14	0.097
Fbxw7-null_Tam>ENU	17-28417-1	0.08
Fbxw7-null_Tam>ENU	17-28417-11	0.042
Fbxw7-null_Tam>ENU	17-28417-11	0.046
Fbxw7-null_Tam>ENU	17-28417-12	0.103
Fbxw7-null_Tam>ENU	17-28417-12	0.124
Fbxw7-null_Tam>ENU	17-28417-13	0.122
Fbxw7-null_Tam>ENU	17-28417-13	0.114
Fbxw7-null_Tam>ENU	17-28417-4	0.128
Fbxw7-null_Tam>ENU	17-28417-5	0.054
Trp53-null_ENU>Tam_30d	17-30303-6	0.147
Trp53-null_ENU>Tam_10d	17-30310-1	0.081
Trp53-null_ENU>Tam_10d	17-30310-3	0.17
Trp53-null_ENU>Tam_10d	17-30310-4	0.073
Trp53-null_ENU>Tam_10d	17-30310-4	0.078
Trp53-null_ENU>Tam_10d	17-30312-7	0.069
Trp53-null_ENU>Tam_10d	17-30312-7	0.064
Trp53-null_ENU>Tam_10d	17-30313-9	0.155
KrasG12D_Tam>ENU	17-35922-1	0.204
KrasG12D_Tam>ENU	17-35922-2	0.04
KrasG12D_Tam>ENU	17-35922-5	0.027
KrasG12D_Tam>ENU	17-35922-6	0.153
KrasG12D_Tam>ENU	17-35922-6	0.128
KrasG12D_Tam>ENU	17-35923-6	0.085
KrasG12D_Tam>ENU	17-35924-8	0.052
KrasG12D_Tam>ENU	17-35924-8	0.076
KrasG12D_Tam>ENU	17-35924-8	0.06
KrasG12D_Tam>ENU	17-35925-5	0.085
KrasG12D_Tam>ENU	17-35927-1	0.114
KrasG12D_Tam>ENU	17-38604-10	0.192
KrasG12D_Tam>ENU	17-38606-3	0.117
KrasG12D_Tam>ENU	17-40749-16	0.125
KrasG12D_Tam>ENU	17-40752-10	0.065
Pten-null_Tam>ENU	17-45164-13	0.139
Pten-null_Tam>ENU	17-45164-13	0.011
Pten-null_Tam>ENU	17-51711-7	0.118
Pten-null_Tam>ENU	17-51711-9	0.063
Pten-null_Tam>ENU	17-51712-13	0.077
Pten-null_Tam>ENU	17-51712-8	0.01
Pten-null_Tam>ENU	17-51712-8	0.106
Pten-null_Tam>ENU	17-51712-9	0.023
Pten-null_Tam>ENU	17-51712-9	0.083
Trp53_Het_Notch1-ICD_Tam>ENU	18-19416-1	0.121
Trp53_Het_Notch1-ICD_Tam>ENU	18-19416-10	0.128
Trp53_Het_Notch1-ICD_Tam>ENU	18-19417-1	0.01
Trp53_Het_Notch1-ICD_Tam>ENU	18-19417-1	0.111
Trp53_Het_Notch1-ICD_Tam>ENU	18-19417-16	0.357
Trp53_Het_Notch1-ICD_Tam>ENU	18-19417-2	0.09
Trp53_Het_Notch1-ICD_Tam>ENU	18-19417-4	0.034
Control_ENU	18-24613-14	0.082
Control_ENU	18-24613-17	0.014
Control_ENU	18-39271-1	0.147
Control_ENU	18-39271-2	0.117
Control_ENU	18-39271-6	0.327
Control_ENU	18-39271-6	0.019
Trp53-null_Tam>ENU	18-9097-13	0.068
Trp53-null_Tam>ENU	18-9097-16	0.134
Control_ENU	14-21885-3	0.152
Control_ENU	14-21885-7	0.036
Control_ENU	15-4598-11	0.026
Control_ENU	15-4598-7	0.065
Control_ENU	15-4598-7	0.049
Control_ENU	16-20277-26	0.102
Control_ENU	16-20277-27	0.087
Control_ENU	16-20279-21	0.063
Trp53-null_Tam>ENU	17-18698-2	0.096
Trp53-null_Tam>ENU	17-18698-2	0.085
Trp53-null_Tam>ENU	17-18698-2	0.086
Trp53-null_Tam>ENU	17-18698-2	0.135
Trp53-null_Tam>ENU	17-18698-4	0.053
Trp53-null_Tam>ENU	17-18700-2	0.142
Trp53-null_Tam>ENU	17-18700-5	0.064
Trp53-null_Tam>ENU	17-18700-6	0.155
Trp53-null_Tam>ENU	17-18703-1	0.068
Trp53-null_Tam>ENU	17-18703-1	0.016
Trp53-null_Tam>ENU	17-18703-2	0.127
Trp53-null_Tam>ENU	17-18703-3	0.089
Trp53-null_ENU>Tam_30d	17-23704-5	0.064
Trp53-null_ENU>Tam_30d	17-23704-7	0.108
Trp53-null_ENU>Tam_30d	17-27283-12	0.163
Trp53-null_ENU>Tam_30d	17-27283-14	0.067
Trp53-null_ENU>Tam_10d	17-27354-1	0.122
Trp53-null_ENU>Tam_10d	17-27354-2	0.034
Trp53-null_ENU>Tam_30d	17-27355-10	0.136
Trp53-null_ENU>Tam_10d	17-27361-5	0.158
Trp53-null_ENU>Tam_30d	17-27366-11	0.165
Fbxw7-null_Tam>ENU	17-27519-2	0.078
Fbxw7-null_Tam>ENU	17-28417-11	0.038
Fbxw7-null_Tam>ENU	17-28417-15	0.053
Fbxw7-null_Tam>ENU	17-28417-15	0.05
Fbxw7-null_Tam>ENU	17-28417-17	0.091
Fbxw7-null_Tam>ENU	17-28417-2	0.062
Trp53-null_ENU>Tam_30d	17-30303-1	0.031
Trp53-null_ENU>Tam_10d	17-30310-1	0.067
Trp53-null_ENU>Tam_10d	17-30310-4	0.105
KrasG12D_Tam>ENU	17-35922-1	0.182
KrasG12D_Tam>ENU	17-35922-3	0.066
KrasG12D_Tam>ENU	17-35922-5	0.012
KrasG12D_Tam>ENU	17-35923-2	0.143
KrasG12D_Tam>ENU	17-35924-8	0.036
KrasG12D_Tam>ENU	17-35925-2	0.052
KrasG12D_Tam>ENU	17-35925-2	0.053
KrasG12D_Tam>ENU	17-38604-10	0.022
KrasG12D_Tam>ENU	17-38606-4	0.149
KrasG12D_Tam>ENU	17-38606-6	0.049
KrasG12D_Tam>ENU	17-40752-13	0.139
KrasG12D_Tam>ENU	17-40752-13	0.11
Pten-null_Tam>ENU	17-51516-10	0.084
Pten-null_Tam>ENU	17-51521-1	0.012
Pten-null_Tam>ENU	17-51521-3	0.099
Pten-null_Tam>ENU	17-51521-6	0.011
Pten-null_Tam>ENU	17-51711-5	0.014
Pten-null_Tam>ENU	17-51712-12	0.049
Pten-null_Tam>ENU	17-51712-14	0.013
Pten-null_Tam>ENU	17-51712-6	0.104
Trp53_Het_Notch1-ICD_Tam>ENU	18-19416-6	0.044
Trp53_Het_Notch1-ICD_Tam>ENU	18-19416-6	0.039
Trp53_Het_Notch1-ICD_Tam>ENU	18-19417-4	0.033
Trp53_Het_Notch1-ICD_Tam>ENU	18-19417-7	0.099
Trp53_Het_Notch1-ICD_Tam>ENU	18-19417-9	0.115
Control_ENU	18-24613-16	0.022
Control_ENU	18-39271-1	0.037
Control_ENU	18-39271-3	0.081
Control_ENU	18-39271-6	0.365
Trp53-null_Tam>ENU	18-9097-12	0.063
Trp53-null_Tam>ENU	18-9097-14	0.017
Trp53-null_Tam>ENU	18-9097-14	0.105
Trp53-null_Tam>ENU	18-9097-16	0.016
Trp53-null_Tam>ENU	18-9097-17	0.01
Trp53-null_Tam>ENU	18-9097-17	0.117
Trp53-null_Tam>ENU	17-17654-2	0.163
Trp53-null_Tam>ENU	17-18690-7	0.108
Trp53-null_Tam>ENU	17-18698-6	0.134
Fbxw7-null_Tam>ENU	17-28417-16	0.018
Trp53-null_ENU>Tam_30d	17-30303-6	0.013
KrasG12D_Tam>ENU	17-35922-7	0.061
KrasG12D_Tam>ENU	17-38606-5	0.101
Pten-null_Tam>ENU	17-51712-12	0.071
Trp53-null_Tam>ENU	18-9097-11	0.06
Trp53-null_Tam>ENU	17-18698-4	0.052
Trp53-null_Tam>ENU	17-18698-5	0.216
Control_ENU	15-4598-8	0.065
Trp53-null_ENU>Tam_10d	17-27354-1	0.165
Trp53-null_ENU>Tam_10d	17-30312-8	0.197
KrasG12D_Tam>ENU	17-35922-1	0.188
KrasG12D_Tam>ENU	17-35923-7	0.113
Trp53_Het_Notch1-ICD_Tam>ENU	18-19416-13	0.26
Trp53_Het_Notch1-ICD_Tam>ENU	18-19416-4	0.054
Trp53_Het_Notch1-ICD_Tam>ENU	18-19417-14	0.375
Trp53_Het_Notch1-ICD_Tam>ENU	18-19417-7	0.091
Trp53-null_Tam>ENU	18-9097-13	0.014
Control_ENU	14-21885-3	0.026
Control_ENU	16-20277-25	0.08
Trp53-null_Tam>ENU	17-17654-3	0.087
Trp53-null_Tam>ENU	17-17654-4	0.16
Trp53-null_Tam>ENU	17-17654-6	0.164
Trp53-null_Tam>ENU	17-18690-1	0.116
Trp53-null_Tam>ENU	17-18690-4	0.133
Trp53-null_Tam>ENU	17-18698-2	0.077
Trp53-null_Tam>ENU	17-18698-6	0.136
Trp53-null_Tam>ENU	17-18700-5	0.066
Trp53-null_ENU>Tam_30d	17-23704-3	0.123
Trp53-null_ENU>Tam_30d	17-27283-13	0.237
Trp53-null_ENU>Tam_30d	17-27283-9	0.111
Trp53-null_ENU>Tam_10d	17-27354-5	0.175
Trp53-null_ENU>Tam_10d	17-27354-7	0.073
Trp53-null_ENU>Tam_30d	17-27355-15	0.127
Trp53-null_ENU>Tam_10d	17-27361-2	0.062
Trp53-null_ENU>Tam_10d	17-27361-2	0.061
Trp53-null_ENU>Tam_10d	17-27361-7	0.131
Trp53-null_ENU>Tam_30d	17-27366-15	0.051
Fbxw7-null_Tam>ENU	17-28417-2	0.091
Fbxw7-null_Tam>ENU	17-28417-5	0.085
Fbxw7-null_Tam>ENU	17-28417-7	0.093
Fbxw7-null_Tam>ENU	17-28417-8	0.15
Trp53-null_ENU>Tam_30d	17-30303-2	0.034
Trp53-null_ENU>Tam_10d	17-30310-2	0.089
KrasG12D_Tam>ENU	17-35922-3	0.084
KrasG12D_Tam>ENU	17-35925-1	0.054
KrasG12D_Tam>ENU	17-38604-16	0.073
KrasG12D_Tam>ENU	17-38606-4	0.203
KrasG12D_Tam>ENU	17-38606-8	0.074
KrasG12D_Tam>ENU	17-40752-10	0.065
Pten-null_Tam>ENU	17-45164-16	0.086
Pten-null_Tam>ENU	17-45164-17	0.13
Pten-null_Tam>ENU	17-51711-8	0.074
Pten-null_Tam>ENU	17-51712-6	0.019
Pten-null_Tam>ENU	17-51712-7	0.086
Trp53_Het_Notch1-ICD_Tam>ENU	18-19416-6	0.047
Trp53_Het_Notch1-ICD_Tam>ENU	18-19417-10	0.109
Trp53_Het_Notch1-ICD_Tam>ENU	18-19417-2	0.097
Trp53-null_Tam>ENU	18-9097-14	0.076
Trp53-null_Tam>ENU	18-9097-17	0.107
Control_ENU	14-21885-1	0.089
Control_ENU	15-34685-15	0.108
Trp53-null_Tam>ENU	17-17654-1	0.221
Trp53-null_Tam>ENU	17-18698-1	0.12
Trp53-null_Tam>ENU	17-18698-2	0.122
Trp53-null_ENU>Tam_30d	17-23704-4	0.137
Trp53-null_ENU>Tam_10d	17-27354-4	0.038
Trp53-null_ENU>Tam_10d	17-27361-9	0.021
Fbxw7-null_Tam>ENU	17-27519-3	0.07
Fbxw7-null_Tam>ENU	17-28417-13	0.087
Fbxw7-null_Tam>ENU	17-28417-13	0.04
Fbxw7-null_Tam>ENU	17-28417-18	0.081
Fbxw7-null_Tam>ENU	17-28417-18	0.097
Fbxw7-null_Tam>ENU	17-28417-5	0.077
Trp53-null_ENU>Tam_10d	17-30313-9	0.163
KrasG12D_Tam>ENU	17-35923-1	0.089
KrasG12D_Tam>ENU	17-35923-7	0.165
KrasG12D_Tam>ENU	17-35925-2	0.059
KrasG12D_Tam>ENU	17-40749-12	0.103
Pten-null_Tam>ENU	17-51712-9	0.103
Trp53_Het_Notch1-ICD_Tam>ENU	18-19416-3	0.047
Trp53_Het_Notch1-ICD_Tam>ENU	18-19416-6	0.051
Trp53_Het_Notch1-ICD_Tam>ENU	18-19417-14	0.016
Trp53_Het_Notch1-ICD_Tam>ENU	18-19417-6	0.156
Trp53-null_Tam>ENU	18-9097-15	0.099
Trp53-null_Tam>ENU	17-18698-5	0.153
Trp53-null_Tam>ENU	17-18698-5	0.18
Trp53-null_ENU>Tam_30d	17-23703-3	0.055
Trp53-null_ENU>Tam_10d	17-27361-2	0.107
Fbxw7-null_Tam>ENU	17-28417-19	0.119
Fbxw7-null_Tam>ENU	17-28417-6	0.164
Trp53-null_ENU>Tam_10d	17-30310-4	0.036
Trp53-null_ENU>Tam_10d	17-30310-4	0.073
Trp53-null_ENU>Tam_10d	17-30312-15	0.061
KrasG12D_Tam>ENU	17-35923-5	0.128
KrasG12D_Tam>ENU	17-35924-6	0.09
KrasG12D_Tam>ENU	17-35925-2	0.056
KrasG12D_Tam>ENU	17-38604-11	0.078
KrasG12D_Tam>ENU	17-40749-13	0.145
KrasG12D_Tam>ENU	17-40749-17	0.108
KrasG12D_Tam>ENU	17-40752-12	0.096
KrasG12D_Tam>ENU	17-40752-13	0.119
Pten-null_Tam>ENU	17-45164-13	0.147
Pten-null_Tam>ENU	17-51516-14	0.036
Pten-null_Tam>ENU	17-51521-8	0.144
Pten-null_Tam>ENU	17-51712-8	0.083
Trp53_Het_Notch1-ICD_Tam>ENU	18-19416-5	0.079
Trp53_Het_Notch1-ICD_Tam>ENU	18-19417-8	0.031
Control_ENU	18-24613-16	0.014
Control_ENU	15-34685-15	0.228
Control_ENU	15-4598-7	0.013
Trp53-null_Tam>ENU	17-18698-5	0.175
Trp53-null_ENU>Tam_30d	17-27283-13	0.129
Trp53-null_ENU>Tam_10d	17-27354-5	0.24
Trp53-null_ENU>Tam_10d	17-27361-2	0.198
Trp53-null_ENU>Tam_30d	17-27366-15	0.073
Fbxw7-null_Tam>ENU	17-28417-13	0.173
Fbxw7-null_Tam>ENU	17-28417-13	0.068
Trp53-null_ENU>Tam_10d	17-30313-8	0.022
KrasG12D_Tam>ENU	17-40749-12	0.177
KrasG12D_Tam>ENU	17-40749-14	0.068
KrasG12D_Tam>ENU	17-40749-18	0.078
Pten-null_Tam>ENU	17-51516-13	0.039
Pten-null_Tam>ENU	17-51521-3	0.082
Trp53_Het_Notch1-ICD_Tam>ENU	18-19417-6	0.035
Trp53_Het_Notch1-ICD_Tam>ENU	18-19417-7	0.148
Control_ENU	14-21885-1	0.014
Control_ENU	14-21885-4	0.111
Control_ENU	14-21885-7	0.06
Control_ENU	14-21895-3	0.105
Control_ENU	15-34685-14	0.111
Trp53-null_Tam>ENU	17-18698-2	0.119
Trp53-null_Tam>ENU	17-18700-3	0.141
Trp53-null_Tam>ENU	17-18703-1	0.047
Trp53-null_Tam>ENU	17-18703-5	0.114
Trp53-null_ENU>Tam_30d	17-23703-2	0.217
Trp53-null_ENU>Tam_30d	17-23703-2	0.143
Trp53-null_ENU>Tam_30d	17-23703-4	0.075
Trp53-null_ENU>Tam_30d	17-23704-4	0.136
Trp53-null_ENU>Tam_10d	17-27354-10	0.139
Trp53-null_ENU>Tam_10d	17-27354-10	0.106
Trp53-null_ENU>Tam_10d	17-27354-4	0.05
Trp53-null_ENU>Tam_10d	17-27361-10	0.182
Fbxw7-null_Tam>ENU	17-27519-2	0.084
Fbxw7-null_Tam>ENU	17-27519-3	0.085
Fbxw7-null_Tam>ENU	17-27519-4	0.048
Fbxw7-null_Tam>ENU	17-27519-4	0.028
Fbxw7-null_Tam>ENU	17-28417-7	0.046
Trp53-null_ENU>Tam_10d	17-30310-1	0.058
Trp53-null_ENU>Tam_10d	17-30312-10	0.08
Trp53-null_ENU>Tam_10d	17-30312-14	0.147
Trp53-null_ENU>Tam_10d	17-30312-15	0.099
KrasG12D_Tam>ENU	17-35922-2	0.127
KrasG12D_Tam>ENU	17-35923-5	0.157
KrasG12D_Tam>ENU	17-35925-8	0.025
Pten-null_Tam>ENU	17-45164-13	0.121
Pten-null_Tam>ENU	17-45164-17	0.164
Pten-null_Tam>ENU	17-51516-15	0.091
Pten-null_Tam>ENU	17-51521-11	0.076
Pten-null_Tam>ENU	17-51521-2	0.074
Pten-null_Tam>ENU	17-51521-8	0.177
Pten-null_Tam>ENU	17-51711-5	0.082
Pten-null_Tam>ENU	17-51712-12	0.076
Pten-null_Tam>ENU	17-51712-8	0.113
Trp53_Het_Notch1-ICD_Tam>ENU	18-19416-7	0.035
Trp53_Het_Notch1-ICD_Tam>ENU	18-19417-4	0.038
Trp53_Het_Notch1-ICD_Tam>ENU	18-19417-5	0.063
Control_ENU	18-39271-1	0.061
Trp53-null_Tam>ENU	18-9097-11	0.06
Trp53-null_Tam>ENU	18-9097-11	0.014
Control_ENU	14-21885-3	0.021
Control_ENU	15-34685-15	0.131
Control_ENU	15-4598-7	0.047
Control_ENU	16-20279-21	0.063
Trp53-null_Tam>ENU	17-18690-4	0.205
Trp53-null_Tam>ENU	17-18698-1	0.124
Trp53-null_Tam>ENU	17-18698-2	0.123
Trp53-null_Tam>ENU	17-18698-2	0.072
Trp53-null_Tam>ENU	17-18698-7	0.056
Trp53-null_Tam>ENU	17-18700-1	0.128
Trp53-null_Tam>ENU	17-18700-4	0.041
Trp53-null_Tam>ENU	17-18700-5	0.06
Trp53-null_Tam>ENU	17-18703-1	0.049
Trp53-null_Tam>ENU	17-18703-4	0.061
Trp53-null_Tam>ENU	17-18703-5	0.133
Trp53-null_Tam>ENU	17-18703-7	0.295
Trp53-null_ENU>Tam_30d	17-23703-2	0.146
Trp53-null_ENU>Tam_30d	17-23703-4	0.118
Trp53-null_ENU>Tam_30d	17-23704-4	0.201
Trp53-null_ENU>Tam_30d	17-23704-4	0.161
Trp53-null_ENU>Tam_30d	17-23704-4	0.139
Trp53-null_ENU>Tam_30d	17-27283-12	0.135
Trp53-null_ENU>Tam_10d	17-27354-1	0.173
Trp53-null_ENU>Tam_10d	17-27354-1	0.117
Trp53-null_ENU>Tam_10d	17-27354-2	0.077
Trp53-null_ENU>Tam_10d	17-27361-7	0.143
Fbxw7-null_Tam>ENU	17-28417-11	0.03
Fbxw7-null_Tam>ENU	17-28417-7	0.045
Trp53-null_ENU>Tam_10d	17-30310-1	0.049
KrasG12D_Tam>ENU	17-35922-2	0.04
KrasG12D_Tam>ENU	17-35922-2	0.102
KrasG12D_Tam>ENU	17-35922-3	0.056
KrasG12D_Tam>ENU	17-35923-7	0.012
KrasG12D_Tam>ENU	17-35923-7	0.134
KrasG12D_Tam>ENU	17-35925-2	0.043
KrasG12D_Tam>ENU	17-38606-2	0.056
KrasG12D_Tam>ENU	17-38606-6	0.064
KrasG12D_Tam>ENU	17-38606-7	0.118
KrasG12D_Tam>ENU	17-38606-8	0.045
KrasG12D_Tam>ENU	17-38606-8	0.067
KrasG12D_Tam>ENU	17-40752-13	0.105
Pten-null_Tam>ENU	17-45164-15	0.03
Pten-null_Tam>ENU	17-51521-3	0.085
Pten-null_Tam>ENU	17-51711-11	0.111
Pten-null_Tam>ENU	17-51712-10	0.046
Pten-null_Tam>ENU	17-51712-7	0.157
Trp53_Het_Notch1-ICD_Tam>ENU	18-19416-6	0.053
Trp53_Het_Notch1-ICD_Tam>ENU	18-19416-9	0.048
Trp53_Het_Notch1-ICD_Tam>ENU	18-19417-1	0.132
Trp53_Het_Notch1-ICD_Tam>ENU	18-19417-3	0.055
Trp53_Het_Notch1-ICD_Tam>ENU	18-19417-3	0.063
Control_ENU	18-24613-14	0.066
Control_ENU	18-24613-14	0.062
Control_ENU	18-24613-17	0.046
Trp53-null_Tam>ENU	18-9097-13	0.063
Trp53-null_Tam>ENU	18-9097-14	0.093
Trp53-null_Tam>ENU	18-9097-16	0.147
Control_ENU	15-34685-16	0.161
Control_ENU	16-20279-19	0.037
Control_ENU	16-20279-20	0.077
Trp53-null_Tam>ENU	17-17654-4	0.096
Trp53-null_Tam>ENU	17-17654-4	0.136
Trp53-null_Tam>ENU	17-17654-5	0.087
Trp53-null_Tam>ENU	17-18690-1	0.071
Trp53-null_Tam>ENU	17-18698-2	0.052
Trp53-null_Tam>ENU	17-18700-2	0.19
Trp53-null_Tam>ENU	17-18703-6	0.105
Trp53-null_ENU>Tam_30d	17-23703-4	0.099
Trp53-null_ENU>Tam_30d	17-23704-4	0.183
Trp53-null_ENU>Tam_30d	17-23704-6	0.055
Trp53-null_ENU>Tam_30d	17-23704-8	0.138
Trp53-null_ENU>Tam_30d	17-23704-8	0.169
Trp53-null_ENU>Tam_30d	17-27283-13	0.131
Trp53-null_ENU>Tam_30d	17-27355-10	0.12
Trp53-null_ENU>Tam_30d	17-27355-14	0.071
Trp53-null_ENU>Tam_10d	17-27361-3	0.137
Fbxw7-null_Tam>ENU	17-27519-4	0.046
Fbxw7-null_Tam>ENU	17-27519-4	0.091
Fbxw7-null_Tam>ENU	17-27519-7	0.039
Fbxw7-null_Tam>ENU	17-28417-2	0.069
Fbxw7-null_Tam>ENU	17-28417-2	0.089
Trp53-null_ENU>Tam_30d	17-30303-2	0.052
Trp53-null_ENU>Tam_10d	17-30313-9	0.154
KrasG12D_Tam>ENU	17-35922-1	0.013
KrasG12D_Tam>ENU	17-35922-1	0.17
KrasG12D_Tam>ENU	17-35922-3	0.056
KrasG12D_Tam>ENU	17-35922-4	0.181
KrasG12D_Tam>ENU	17-35922-6	0.094
KrasG12D_Tam>ENU	17-35922-7	0.041
KrasG12D_Tam>ENU	17-35925-1	0.053
KrasG12D_Tam>ENU	17-35925-2	0.04
KrasG12D_Tam>ENU	17-35925-5	0.067
KrasG12D_Tam>ENU	17-35927-3	0.104
KrasG12D_Tam>ENU	17-38604-12	0.172
KrasG12D_Tam>ENU	17-38606-1	0.058
KrasG12D_Tam>ENU	17-38606-2	0.082
KrasG12D_Tam>ENU	17-38606-5	0.079
KrasG12D_Tam>ENU	17-40749-12	0.126
KrasG12D_Tam>ENU	17-40749-15	0.104
KrasG12D_Tam>ENU	17-40749-17	0.085
KrasG12D_Tam>ENU	17-40752-12	0.101
KrasG12D_Tam>ENU	17-40752-13	0.111
Pten-null_Tam>ENU	17-51516-13	0.066
Pten-null_Tam>ENU	17-51712-12	0.073
Trp53_Het_Notch1-ICD_Tam>ENU	18-19416-11	0.176
Trp53_Het_Notch1-ICD_Tam>ENU	18-19416-11	0.227
Trp53_Het_Notch1-ICD_Tam>ENU	18-19417-1	0.102
Trp53_Het_Notch1-ICD_Tam>ENU	18-19417-10	0.013
Trp53_Het_Notch1-ICD_Tam>ENU	18-19417-8	0.173
Trp53-null_Tam>ENU	18-9097-11	0.038
Trp53-null_Tam>ENU	18-9097-13	0.059
Trp53-null_Tam>ENU	18-9097-15	0.145
Control_ENU	14-21885-7	0.043
Control_ENU	14-21895-1	0.073
Trp53-null_Tam>ENU	17-18690-2	0.12
Trp53-null_Tam>ENU	17-18698-3	0.134
Trp53-null_ENU>Tam_30d	17-27283-13	0.2
Trp53-null_ENU>Tam_10d	17-27354-10	0.051
Trp53-null_ENU>Tam_10d	17-27361-1	0.101
Trp53-null_ENU>Tam_10d	17-27361-1	0.143
Trp53-null_ENU>Tam_10d	17-27361-1	0.121
Trp53-null_ENU>Tam_10d	17-27361-2	0.092
Trp53-null_ENU>Tam_10d	17-27361-7	0.122
Trp53-null_ENU>Tam_30d	17-27366-11	0.143
Fbxw7-null_Tam>ENU	17-28417-7	0.041
Trp53-null_ENU>Tam_10d	17-30312-10	0.181
KrasG12D_Tam>ENU	17-35922-5	0.088
KrasG12D_Tam>ENU	17-35924-6	0.083
KrasG12D_Tam>ENU	17-35925-6	0.106
KrasG12D_Tam>ENU	17-35925-6	0.094
KrasG12D_Tam>ENU	17-35927-2	0.096
KrasG12D_Tam>ENU	17-38604-14	0.07
KrasG12D_Tam>ENU	17-40749-14	0.079
Pten-null_Tam>ENU	17-51516-15	0.053
Pten-null_Tam>ENU	17-51521-7	0.183
Pten-null_Tam>ENU	17-51711-8	0.072
Trp53_Het_Notch1-ICD_Tam>ENU	18-19417-9	0.128
Trp53-null_Tam>ENU	18-9097-14	0.011
Control_ENU	15-34685-14	0.094
Control_ENU	15-4598-10	0.064
Control_ENU	16-20279-20	0.073
Trp53-null_Tam>ENU	17-17654-1	0.202
Trp53-null_Tam>ENU	17-17654-3	0.117
Trp53-null_Tam>ENU	17-17654-3	0.092
Trp53-null_Tam>ENU	17-18690-2	0.169
Trp53-null_Tam>ENU	17-18690-4	0.172
Trp53-null_Tam>ENU	17-18698-5	0.198
Trp53-null_Tam>ENU	17-18700-4	0.063
Trp53-null_Tam>ENU	17-18703-6	0.09
Trp53-null_ENU>Tam_30d	17-23703-2	0.205
Trp53-null_ENU>Tam_30d	17-23704-2	0.092
Trp53-null_ENU>Tam_30d	17-23704-7	0.099
Trp53-null_ENU>Tam_10d	17-27354-3	0.102
Trp53-null_ENU>Tam_30d	17-27355-13	0.134
Trp53-null_ENU>Tam_10d	17-27361-1	0.109
Trp53-null_ENU>Tam_10d	17-27361-8	0.147
Trp53-null_ENU>Tam_30d	17-27366-12	0.14
Trp53-null_ENU>Tam_30d	17-27366-12	0.11
Fbxw7-null_Tam>ENU	17-28417-11	0.04
Fbxw7-null_Tam>ENU	17-28417-5	0.09
Fbxw7-null_Tam>ENU	17-28417-5	0.073
Trp53-null_ENU>Tam_30d	17-30303-4	0.185
Trp53-null_ENU>Tam_10d	17-30310-1	0.09
Trp53-null_ENU>Tam_10d	17-30310-5	0.095
Trp53-null_ENU>Tam_10d	17-30313-9	0.177
KrasG12D_Tam>ENU	17-35922-2	0.03
KrasG12D_Tam>ENU	17-35922-2	0.039
KrasG12D_Tam>ENU	17-35922-5	0.035
KrasG12D_Tam>ENU	17-35922-6	0.131
KrasG12D_Tam>ENU	17-35923-1	0.092
KrasG12D_Tam>ENU	17-35927-1	0.117
KrasG12D_Tam>ENU	17-38604-10	0.015
KrasG12D_Tam>ENU	17-38606-2	0.02
KrasG12D_Tam>ENU	17-38606-5	0.104
KrasG12D_Tam>ENU	17-38606-8	0.063
KrasG12D_Tam>ENU	17-40749-15	0.132
Pten-null_Tam>ENU	17-51521-11	0.071
Pten-null_Tam>ENU	17-51711-5	0.095
Pten-null_Tam>ENU	17-51712-6	0.118
Pten-null_Tam>ENU	17-51712-9	0.073
Trp53_Het_Notch1-ICD_Tam>ENU	18-19416-9	0.067
Trp53_Het_Notch1-ICD_Tam>ENU	18-19417-1	0.126
Trp53_Het_Notch1-ICD_Tam>ENU	18-19417-11	0.025
Trp53_Het_Notch1-ICD_Tam>ENU	18-19417-15	0.012
Control_ENU	14-21885-2	0.347
Control_ENU	14-21895-1	0.052
Control_ENU	14-21895-1	0.052
Control_ENU	14-21895-2	0.044
Control_ENU	14-21895-2	0.127
Control_ENU	14-21895-3	0.26
Control_ENU	15-34685-12	0.675
Control_ENU	15-34685-13	0.048
Control_ENU	15-34685-13	0.057
Control_ENU	15-34685-14	0.126
Control_ENU	15-34685-14	0.082
Control_ENU	15-34685-16	0.148
Control_ENU	15-34685-16	0.185
Control_ENU	15-4598-11	0.048
Control_ENU	15-4598-11	0.024
Control_ENU	15-4598-5	0.095
Control_ENU	15-4598-5	0.077
Control_ENU	15-4598-5	0.078
Control_ENU	15-4598-6	0.144
Control_ENU	15-4598-6	0.162
Control_ENU	15-4598-7	0.055
Control_ENU	15-4598-7	0.053
Control_ENU	15-4598-8	0.054
Control_ENU	15-4598-8	0.034
Control_ENU	15-4598-9	0.024
Control_ENU	15-4598-9	0.04
Control_ENU	16-20277-25	0.076
Control_ENU	16-20277-26	0.161
Control_ENU	16-20277-26	0.115
Control_ENU	16-20277-27	0.132
Control_ENU	16-20277-27	0.101
Control_ENU	16-20279-18	0.106
Control_ENU	16-20279-19	0.038
Control_ENU	16-20279-20	0.079
Control_ENU	16-20279-20	0.075
Control_ENU	16-20279-20	0.069
Control_ENU	16-20279-24	0.2
Control_ENU	16-20279-24	0.097
Trp53-null_Tam>ENU	17-17654-2	0.193
Trp53-null_Tam>ENU	17-17654-3	0.132
Trp53-null_Tam>ENU	17-17654-3	0.027
Trp53-null_Tam>ENU	17-18690-1	0.024
Trp53-null_Tam>ENU	17-18690-4	0.207
Trp53-null_Tam>ENU	17-18690-4	0.184
Trp53-null_Tam>ENU	17-18690-7	0.104
Trp53-null_Tam>ENU	17-18690-7	0.108
Trp53-null_Tam>ENU	17-18698-2	0.212
Trp53-null_Tam>ENU	17-18698-4	0.075
Trp53-null_Tam>ENU	17-18698-4	0.044
Trp53-null_Tam>ENU	17-18698-4	0.04
Trp53-null_Tam>ENU	17-18698-5	0.172
Trp53-null_Tam>ENU	17-18698-6	0.113
Trp53-null_Tam>ENU	17-18698-6	0.114
Trp53-null_Tam>ENU	17-18698-7	0.082
Trp53-null_Tam>ENU	17-18698-7	0.07
Trp53-null_Tam>ENU	17-18700-3	0.215
Trp53-null_Tam>ENU	17-18700-3	0.184
Trp53-null_Tam>ENU	17-18700-5	0.16
Trp53-null_Tam>ENU	17-18703-1	0.119
Trp53-null_Tam>ENU	17-18703-2	0.132
Trp53-null_Tam>ENU	17-18703-3	0.088
Trp53-null_Tam>ENU	17-18703-3	0.093
Trp53-null_ENU>Tam_30d	17-23703-3	0.059
Trp53-null_ENU>Tam_30d	17-23704-1	0.015
Trp53-null_ENU>Tam_30d	17-23704-3	0.107
Trp53-null_ENU>Tam_30d	17-23704-4	0.149
Trp53-null_ENU>Tam_30d	17-23704-4	0.144
Trp53-null_ENU>Tam_30d	17-23704-5	0.154
Trp53-null_ENU>Tam_30d	17-27283-10	0.25
Trp53-null_ENU>Tam_30d	17-27283-11	0.197
Trp53-null_ENU>Tam_30d	17-27283-11	0.212
Trp53-null_ENU>Tam_30d	17-27283-14	0.171
Trp53-null_ENU>Tam_10d	17-27354-1	0.089
Trp53-null_ENU>Tam_10d	17-27354-2	0.101
Trp53-null_ENU>Tam_10d	17-27354-3	0.1
Trp53-null_ENU>Tam_10d	17-27354-4	0.057
Trp53-null_ENU>Tam_10d	17-27354-7	0.058
Trp53-null_ENU>Tam_10d	17-27354-8	0.092
Trp53-null_ENU>Tam_10d	17-27354-8	0.078
Trp53-null_ENU>Tam_10d	17-27354-8	0.081
Trp53-null_ENU>Tam_10d	17-27354-8	0.098
Trp53-null_ENU>Tam_30d	17-27355-10	0.103
Trp53-null_ENU>Tam_30d	17-27355-10	0.11
Trp53-null_ENU>Tam_30d	17-27355-14	0.074
Trp53-null_ENU>Tam_30d	17-27355-14	0.08
Trp53-null_ENU>Tam_30d	17-27355-15	0.115
Trp53-null_ENU>Tam_30d	17-27355-15	0.095
Trp53-null_ENU>Tam_10d	17-27361-1	0.134
Trp53-null_ENU>Tam_10d	17-27361-10	0.173
Trp53-null_ENU>Tam_10d	17-27361-3	0.136
Trp53-null_ENU>Tam_10d	17-27361-3	0.129
Trp53-null_ENU>Tam_10d	17-27361-4	0.197
Trp53-null_ENU>Tam_10d	17-27361-5	0.168
Trp53-null_ENU>Tam_10d	17-27361-5	0.182
Trp53-null_ENU>Tam_10d	17-27361-6	0.172
Trp53-null_ENU>Tam_10d	17-27361-6	0.182
Trp53-null_ENU>Tam_10d	17-27361-7	0.144
Trp53-null_ENU>Tam_30d	17-27366-14	0.087
Trp53-null_ENU>Tam_30d	17-27366-14	0.013
Fbxw7-null_Tam>ENU	17-27519-1	0.07
Fbxw7-null_Tam>ENU	17-27519-1	0.047
Fbxw7-null_Tam>ENU	17-28417-1	0.098
Fbxw7-null_Tam>ENU	17-28417-1	0.073
Fbxw7-null_Tam>ENU	17-28417-1	0.068
Fbxw7-null_Tam>ENU	17-28417-11	0.061
Fbxw7-null_Tam>ENU	17-28417-11	0.042
Fbxw7-null_Tam>ENU	17-28417-12	0.108
Fbxw7-null_Tam>ENU	17-28417-12	0.116
Fbxw7-null_Tam>ENU	17-28417-16	0.055
Fbxw7-null_Tam>ENU	17-28417-16	0.037
Fbxw7-null_Tam>ENU	17-28417-17	0.075
Fbxw7-null_Tam>ENU	17-28417-17	0.1
Fbxw7-null_Tam>ENU	17-28417-19	0.122
Fbxw7-null_Tam>ENU	17-28417-19	0.103
Fbxw7-null_Tam>ENU	17-28417-3	0.071
Fbxw7-null_Tam>ENU	17-28417-3	0.065
Trp53-null_ENU>Tam_30d	17-30303-1	0.073
Trp53-null_ENU>Tam_30d	17-30303-1	0.106
Trp53-null_ENU>Tam_30d	17-30303-1	0.063
Trp53-null_ENU>Tam_30d	17-30303-1	0.047
Trp53-null_ENU>Tam_30d	17-30303-3	0.165
Trp53-null_ENU>Tam_30d	17-30303-3	0.106
Trp53-null_ENU>Tam_30d	17-30303-4	0.184
Trp53-null_ENU>Tam_30d	17-30303-4	0.189
Trp53-null_ENU>Tam_30d	17-30303-5	0.178
Trp53-null_ENU>Tam_30d	17-30303-5	0.153
Trp53-null_ENU>Tam_30d	17-30303-6	0.128
Trp53-null_ENU>Tam_30d	17-30303-6	0.121
Trp53-null_ENU>Tam_30d	17-30303-7	0.141
Trp53-null_ENU>Tam_10d	17-30310-2	0.082
Trp53-null_ENU>Tam_10d	17-30310-2	0.106
Trp53-null_ENU>Tam_10d	17-30310-5	0.078
Trp53-null_ENU>Tam_10d	17-30310-5	0.089
Trp53-null_ENU>Tam_10d	17-30312-11	0.055
Trp53-null_ENU>Tam_10d	17-30312-11	0.101
Trp53-null_ENU>Tam_10d	17-30312-12	0.135
Trp53-null_ENU>Tam_10d	17-30312-12	0.142
Trp53-null_ENU>Tam_10d	17-30312-12	0.044
Trp53-null_ENU>Tam_10d	17-30312-13	0.039
Trp53-null_ENU>Tam_10d	17-30312-14	0.165
Trp53-null_ENU>Tam_10d	17-30313-9	0.293
KrasG12D_Tam>ENU	17-35922-1	0.178
KrasG12D_Tam>ENU	17-35922-2	0.014
KrasG12D_Tam>ENU	17-35922-7	0.064
KrasG12D_Tam>ENU	17-35922-7	0.043
KrasG12D_Tam>ENU	17-35923-4	0.184
KrasG12D_Tam>ENU	17-35923-4	0.117
KrasG12D_Tam>ENU	17-35924-5	0.277
KrasG12D_Tam>ENU	17-35924-6	0.013
KrasG12D_Tam>ENU	17-35924-6	0.078
KrasG12D_Tam>ENU	17-35924-8	0.079
KrasG12D_Tam>ENU	17-35925-2	0.096
KrasG12D_Tam>ENU	17-35925-3	0.084
KrasG12D_Tam>ENU	17-35925-6	0.063
KrasG12D_Tam>ENU	17-35925-8	0.036
KrasG12D_Tam>ENU	17-35927-3	0.227
KrasG12D_Tam>ENU	17-38604-10	0.155
KrasG12D_Tam>ENU	17-38604-10	0.181
KrasG12D_Tam>ENU	17-38604-10	0.202
KrasG12D_Tam>ENU	17-38606-2	0.095
KrasG12D_Tam>ENU	17-38606-4	0.151
KrasG12D_Tam>ENU	17-38606-4	0.17
KrasG12D_Tam>ENU	17-38606-5	0.116
KrasG12D_Tam>ENU	17-38606-6	0.055
KrasG12D_Tam>ENU	17-40749-14	0.068
KrasG12D_Tam>ENU	17-40749-14	0.095
KrasG12D_Tam>ENU	17-40749-16	0.14
KrasG12D_Tam>ENU	17-40749-16	0.145
KrasG12D_Tam>ENU	17-40749-18	0.122
KrasG12D_Tam>ENU	17-40749-18	0.123
KrasG12D_Tam>ENU	17-40752-10	0.082
KrasG12D_Tam>ENU	17-40752-10	0.07
KrasG12D_Tam>ENU	17-40752-12	0.089
KrasG12D_Tam>ENU	17-40752-12	0.089
Pten-null_Tam>ENU	17-45164-13	0.126
Pten-null_Tam>ENU	17-45164-13	0.166
Pten-null_Tam>ENU	17-45164-13	0.172
Pten-null_Tam>ENU	17-45164-14	0.113
Pten-null_Tam>ENU	17-45164-14	0.108
Pten-null_Tam>ENU	17-45164-15	0.045
Pten-null_Tam>ENU	17-45164-15	0.054
Pten-null_Tam>ENU	17-45164-17	0.163
Pten-null_Tam>ENU	17-51516-11	0.049
Pten-null_Tam>ENU	17-51516-11	0.043
Pten-null_Tam>ENU	17-51516-12	0.078
Pten-null_Tam>ENU	17-51516-13	0.046
Pten-null_Tam>ENU	17-51516-13	0.049
Pten-null_Tam>ENU	17-51516-15	0.033
Pten-null_Tam>ENU	17-51516-9	0.084
Pten-null_Tam>ENU	17-51516-9	0.061
Pten-null_Tam>ENU	17-51521-1	0.076
Pten-null_Tam>ENU	17-51521-1	0.083
Pten-null_Tam>ENU	17-51521-10	0.151
Pten-null_Tam>ENU	17-51521-10	0.149
Pten-null_Tam>ENU	17-51521-2	0.061
Pten-null_Tam>ENU	17-51521-2	0.055
Pten-null_Tam>ENU	17-51521-4	0.022
Pten-null_Tam>ENU	17-51521-4	0.027
Pten-null_Tam>ENU	17-51521-6	0.018
Pten-null_Tam>ENU	17-51521-6	0.153
Pten-null_Tam>ENU	17-51521-6	0.121
Pten-null_Tam>ENU	17-51521-8	0.137
Pten-null_Tam>ENU	17-51521-8	0.179
Pten-null_Tam>ENU	17-51521-9	0.136
Pten-null_Tam>ENU	17-51711-10	0.119
Pten-null_Tam>ENU	17-51711-10	0.086
Pten-null_Tam>ENU	17-51711-13	0.091
Pten-null_Tam>ENU	17-51711-13	0.094
Pten-null_Tam>ENU	17-51711-4	0.102
Pten-null_Tam>ENU	17-51711-4	0.109
Pten-null_Tam>ENU	17-51711-5	0.109
Pten-null_Tam>ENU	17-51711-7	0.111
Pten-null_Tam>ENU	17-51711-7	0.133
Pten-null_Tam>ENU	17-51711-8	0.064
Pten-null_Tam>ENU	17-51711-8	0.075
Pten-null_Tam>ENU	17-51711-8	0.086
Pten-null_Tam>ENU	17-51711-8	0.061
Pten-null_Tam>ENU	17-51711-9	0.071
Pten-null_Tam>ENU	17-51711-9	0.04
Pten-null_Tam>ENU	17-51712-10	0.048
Pten-null_Tam>ENU	17-51712-10	0.042
Pten-null_Tam>ENU	17-51712-10	0.035
Pten-null_Tam>ENU	17-51712-10	0.058
Pten-null_Tam>ENU	17-51712-11	0.061
Pten-null_Tam>ENU	17-51712-13	0.074
Pten-null_Tam>ENU	17-51712-14	0.019
Pten-null_Tam>ENU	17-51712-14	0.01
Pten-null_Tam>ENU	17-51712-15	0.045
Pten-null_Tam>ENU	17-51712-15	0.04
Pten-null_Tam>ENU	17-51712-7	0.138
Pten-null_Tam>ENU	17-51712-7	0.15
Pten-null_Tam>ENU	17-51712-7	0.138
Pten-null_Tam>ENU	17-51712-8	0.093
Pten-null_Tam>ENU	17-51712-8	0.113
Pten-null_Tam>ENU	17-51712-9	0.015
Trp53_Het_Notch1-ICD_Tam>ENU	18-19416-1	0.142
Trp53_Het_Notch1-ICD_Tam>ENU	18-19416-1	0.114
Trp53_Het_Notch1-ICD_Tam>ENU	18-19416-10	0.161
Trp53_Het_Notch1-ICD_Tam>ENU	18-19416-14	0.283
Trp53_Het_Notch1-ICD_Tam>ENU	18-19416-14	0.272
Trp53_Het_Notch1-ICD_Tam>ENU	18-19416-2	0.117
Trp53_Het_Notch1-ICD_Tam>ENU	18-19416-3	0.034
Trp53_Het_Notch1-ICD_Tam>ENU	18-19416-5	0.173
Trp53_Het_Notch1-ICD_Tam>ENU	18-19416-6	0.048
Trp53_Het_Notch1-ICD_Tam>ENU	18-19416-7	0.098
Trp53_Het_Notch1-ICD_Tam>ENU	18-19416-7	0.108
Trp53_Het_Notch1-ICD_Tam>ENU	18-19416-9	0.064
Trp53_Het_Notch1-ICD_Tam>ENU	18-19417-10	0.107
Trp53_Het_Notch1-ICD_Tam>ENU	18-19417-11	0.056
Trp53_Het_Notch1-ICD_Tam>ENU	18-19417-11	0.068
Trp53_Het_Notch1-ICD_Tam>ENU	18-19417-12	0.012
Trp53_Het_Notch1-ICD_Tam>ENU	18-19417-13	0.128
Trp53_Het_Notch1-ICD_Tam>ENU	18-19417-13	0.168
Trp53_Het_Notch1-ICD_Tam>ENU	18-19417-4	0.014
Trp53_Het_Notch1-ICD_Tam>ENU	18-19417-5	0.065
Trp53_Het_Notch1-ICD_Tam>ENU	18-19417-5	0.045
Trp53_Het_Notch1-ICD_Tam>ENU	18-19417-7	0.12
Trp53_Het_Notch1-ICD_Tam>ENU	18-19417-7	0.094
Control_ENU	18-24613-13	0.129
Control_ENU	18-24613-15	0.229
Control_ENU	18-24613-15	0.238
Control_ENU	18-24613-15	0.249
Control_ENU	18-24613-17	0.139
Control_ENU	18-24613-17	0.075
Control_ENU	18-39271-1	0.041
Control_ENU	18-39271-1	0.021
Control_ENU	18-39271-1	0.131
Control_ENU	18-39271-1	0.133
Control_ENU	18-39271-2	0.101
Control_ENU	18-39271-3	0.065
Control_ENU	18-39271-3	0.062
Control_ENU	18-39271-3	0.078
Control_ENU	18-39271-5	0.097
Control_ENU	18-39271-6	0.361
Control_ENU	18-39271-6	0.32
Trp53-null_Tam>ENU	18-9097-11	0.064
Trp53-null_Tam>ENU	18-9097-11	0.011
Trp53-null_Tam>ENU	18-9097-11	0.072
Trp53-null_Tam>ENU	18-9097-12	0.082
Trp53-null_Tam>ENU	18-9097-13	0.024
Trp53-null_Tam>ENU	18-9097-14	0.068
Trp53-null_Tam>ENU	18-9097-14	0.067
Trp53-null_Tam>ENU	18-9097-15	0.106
Trp53-null_Tam>ENU	18-9097-15	0.116
Control_ENU	14-21885-1	0.105
Control_ENU	14-21895-2	0.086
Control_ENU	15-4598-9	0.039
Trp53-null_Tam>ENU	17-18690-6	0.104
Trp53-null_Tam>ENU	17-18698-5	0.165
Trp53-null_Tam>ENU	17-18700-2	0.162
Trp53-null_Tam>ENU	17-18700-2	0.173
Trp53-null_Tam>ENU	17-18700-2	0.141
Trp53-null_Tam>ENU	17-18700-3	0.166
Trp53-null_ENU>Tam_30d	17-23704-3	0.106
Fbxw7-null_Tam>ENU	17-27519-7	0.04
Fbxw7-null_Tam>ENU	17-28417-10	0.041
Fbxw7-null_Tam>ENU	17-28417-2	0.093
Trp53-null_ENU>Tam_10d	17-30312-11	0.061
Trp53-null_ENU>Tam_10d	17-30312-11	0.134
Trp53-null_ENU>Tam_10d	17-30312-15	0.06
KrasG12D_Tam>ENU	17-35925-2	0.084
KrasG12D_Tam>ENU	17-38606-5	0.103
KrasG12D_Tam>ENU	17-38606-8	0.115
Pten-null_Tam>ENU	17-51712-6	0.097
Trp53_Het_Notch1-ICD_Tam>ENU	18-19416-11	0.213
Trp53_Het_Notch1-ICD_Tam>ENU	18-19417-10	0.104
Trp53_Het_Notch1-ICD_Tam>ENU	18-19417-13	0.191
Trp53_Het_Notch1-ICD_Tam>ENU	18-19417-4	0.016
Control_ENU	18-39271-2	0.014
Control_ENU	14-21885-4	0.111
Trp53-null_Tam>ENU	17-18690-4	0.021
Trp53-null_Tam>ENU	17-18698-5	0.129
Trp53-null_ENU>Tam_30d	17-23704-5	0.127
Trp53-null_ENU>Tam_30d	17-27355-13	0.269
Trp53-null_ENU>Tam_10d	17-27361-1	0.22
KrasG12D_Tam>ENU	17-35922-7	0.064
KrasG12D_Tam>ENU	17-35923-4	0.161
KrasG12D_Tam>ENU	17-35923-7	0.102
KrasG12D_Tam>ENU	17-35925-6	0.084
KrasG12D_Tam>ENU	17-38606-4	0.186
KrasG12D_Tam>ENU	17-40749-14	0.062
KrasG12D_Tam>ENU	17-40749-15	0.117
Pten-null_Tam>ENU	17-51521-7	0.134
Pten-null_Tam>ENU	17-51711-11	0.191
Pten-null_Tam>ENU	17-51712-15	0.097
Trp53_Het_Notch1-ICD_Tam>ENU	18-19416-2	0.245
Trp53-null_Tam>ENU	18-9097-12	0.153
Control_ENU	15-4598-5	0.058
Trp53-null_Tam>ENU	17-18690-2	0.104
Trp53-null_Tam>ENU	17-18698-6	0.113
Trp53-null_ENU>Tam_30d	17-27366-11	0.367
Fbxw7-null_Tam>ENU	17-27519-4	0.192
Fbxw7-null_Tam>ENU	17-28417-18	0.154
Fbxw7-null_Tam>ENU	17-28417-9	0.343
Fbxw7-null_Tam>ENU	17-28417-9	0.36
KrasG12D_Tam>ENU	17-35922-3	0.06
KrasG12D_Tam>ENU	17-35924-2	0.144
Pten-null_Tam>ENU	17-51516-10	0.155
Pten-null_Tam>ENU	17-51521-11	0.086
Pten-null_Tam>ENU	17-51711-10	0.079
Pten-null_Tam>ENU	17-51711-8	0.045
Control_ENU	18-24613-13	0.107
Control_ENU	15-4598-6	0.153
Control_ENU	16-20277-25	0.084
Control_ENU	16-20279-18	0.063
Trp53-null_Tam>ENU	17-17654-5	0.081
Trp53-null_Tam>ENU	17-18690-4	0.169
Trp53-null_Tam>ENU	17-18690-7	0.138
Trp53-null_Tam>ENU	17-18700-2	0.158
Trp53-null_Tam>ENU	17-18700-2	0.191
Trp53-null_Tam>ENU	17-18700-6	0.138
Trp53-null_ENU>Tam_30d	17-27283-14	0.053
Trp53-null_ENU>Tam_10d	17-27354-10	0.093
Trp53-null_ENU>Tam_10d	17-27354-3	0.146
Trp53-null_ENU>Tam_30d	17-27355-10	0.101
Trp53-null_ENU>Tam_10d	17-27361-7	0.066
Fbxw7-null_Tam>ENU	17-27519-1	0.055
Fbxw7-null_Tam>ENU	17-27519-6	0.083
Fbxw7-null_Tam>ENU	17-28417-2	0.056
Fbxw7-null_Tam>ENU	17-28417-5	0.097
Trp53-null_ENU>Tam_30d	17-30303-3	0.151
Trp53-null_ENU>Tam_10d	17-30310-1	0.073
Trp53-null_ENU>Tam_10d	17-30310-1	0.084
Trp53-null_ENU>Tam_10d	17-30310-1	0.093
Trp53-null_ENU>Tam_10d	17-30310-4	0.053
KrasG12D_Tam>ENU	17-35922-1	0.135
KrasG12D_Tam>ENU	17-35923-7	0.176
KrasG12D_Tam>ENU	17-35924-2	0.098
KrasG12D_Tam>ENU	17-38606-8	0.068
KrasG12D_Tam>ENU	17-38606-8	0.034
KrasG12D_Tam>ENU	17-40749-17	0.138
KrasG12D_Tam>ENU	17-40752-13	0.125
KrasG12D_Tam>ENU	17-40752-9	0.085
Pten-null_Tam>ENU	17-45164-16	0.138
Pten-null_Tam>ENU	17-45164-16	0.117
Pten-null_Tam>ENU	17-51521-1	0.125
Pten-null_Tam>ENU	17-51712-11	0.09
Pten-null_Tam>ENU	17-51712-15	0.042
Trp53_Het_Notch1-ICD_Tam>ENU	18-19416-7	0.085
Trp53_Het_Notch1-ICD_Tam>ENU	18-19417-2	0.1
Trp53_Het_Notch1-ICD_Tam>ENU	18-19417-9	0.165
Control_ENU	18-39271-6	0.32
Trp53-null_Tam>ENU	18-9097-17	0.092
Control_ENU	14-21885-4	0.132
Control_ENU	15-34685-14	0.103
Control_ENU	15-4598-8	0.044
Trp53-null_Tam>ENU	17-17654-1	0.189
Trp53-null_Tam>ENU	17-18700-6	0.144
Trp53-null_ENU>Tam_30d	17-23703-4	0.086
Trp53-null_ENU>Tam_30d	17-23704-2	0.105
Trp53-null_ENU>Tam_30d	17-23704-8	0.164
Trp53-null_ENU>Tam_30d	17-27283-14	0.079
Trp53-null_ENU>Tam_10d	17-27354-6	0.089
Trp53-null_ENU>Tam_10d	17-27354-6	0.084
Trp53-null_ENU>Tam_10d	17-27354-7	0.025
Trp53-null_ENU>Tam_10d	17-27361-2	0.086
Trp53-null_ENU>Tam_10d	17-27361-2	0.056
Trp53-null_ENU>Tam_30d	17-27366-12	0.138
Trp53-null_ENU>Tam_30d	17-27366-12	0.107
Fbxw7-null_Tam>ENU	17-28417-12	0.089
Fbxw7-null_Tam>ENU	17-28417-15	0.057
Fbxw7-null_Tam>ENU	17-28417-15	0.05
Trp53-null_ENU>Tam_10d	17-30310-4	0.122
Trp53-null_ENU>Tam_10d	17-30310-5	0.07
Trp53-null_ENU>Tam_10d	17-30312-8	0.193
KrasG12D_Tam>ENU	17-35922-3	0.082
KrasG12D_Tam>ENU	17-35922-4	0.145
KrasG12D_Tam>ENU	17-35922-4	0.212
KrasG12D_Tam>ENU	17-35923-5	0.128
KrasG12D_Tam>ENU	17-35923-6	0.087
KrasG12D_Tam>ENU	17-38604-12	0.156
KrasG12D_Tam>ENU	17-38606-5	0.092
Pten-null_Tam>ENU	17-51516-10	0.112
Pten-null_Tam>ENU	17-51521-9	0.137
Trp53_Het_Notch1-ICD_Tam>ENU	18-19416-15	0.282
Trp53_Het_Notch1-ICD_Tam>ENU	18-19416-3	0.047
Trp53_Het_Notch1-ICD_Tam>ENU	18-19417-16	0.356
Trp53_Het_Notch1-ICD_Tam>ENU	18-19417-4	0.021
Trp53_Het_Notch1-ICD_Tam>ENU	18-19417-5	0.048
Trp53-null_Tam>ENU	17-18698-3	0.148
Trp53-null_Tam>ENU	17-18700-2	0.164
Trp53-null_Tam>ENU	17-18703-7	0.297
Trp53-null_ENU>Tam_30d	17-23703-2	0.181
Trp53-null_ENU>Tam_30d	17-23704-4	0.122
Trp53-null_ENU>Tam_30d	17-23704-8	0.141
Trp53-null_ENU>Tam_10d	17-27354-1	0.132
Trp53-null_ENU>Tam_30d	17-27355-14	0.073
Trp53-null_ENU>Tam_30d	17-27355-14	0.098
Trp53-null_ENU>Tam_10d	17-27361-2	0.056
Fbxw7-null_Tam>ENU	17-28417-10	0.113
Fbxw7-null_Tam>ENU	17-28417-11	0.076
KrasG12D_Tam>ENU	17-35922-2	0.095
KrasG12D_Tam>ENU	17-35922-5	0.038
KrasG12D_Tam>ENU	17-35922-6	0.14
KrasG12D_Tam>ENU	17-35922-7	0.024
KrasG12D_Tam>ENU	17-35922-7	0.055
KrasG12D_Tam>ENU	17-35923-6	0.092
KrasG12D_Tam>ENU	17-38606-5	0.109
Pten-null_Tam>ENU	17-51516-10	0.01
Pten-null_Tam>ENU	17-51521-11	0.124
Pten-null_Tam>ENU	17-51711-4	0.107
Pten-null_Tam>ENU	17-51711-9	0.045
Pten-null_Tam>ENU	17-51711-9	0.06
Pten-null_Tam>ENU	17-51712-7	0.129
Trp53_Het_Notch1-ICD_Tam>ENU	18-19416-1	0.128
Trp53_Het_Notch1-ICD_Tam>ENU	18-19416-14	0.252
Control_ENU	18-39271-4	0.013
Trp53-null_Tam>ENU	18-9097-16	0.152
Control_ENU	14-21885-7	0.056
Control_ENU	16-20279-24	0.098
Trp53-null_Tam>ENU	17-18690-2	0.205
Trp53-null_Tam>ENU	17-18698-4	0.047
Trp53-null_Tam>ENU	17-18698-4	0.049
Trp53-null_Tam>ENU	17-18700-4	0.101
Trp53-null_Tam>ENU	17-18700-5	0.08
Trp53-null_Tam>ENU	17-18703-2	0.092
Trp53-null_ENU>Tam_30d	17-23703-4	0.12
Trp53-null_ENU>Tam_10d	17-27354-1	0.147
Trp53-null_ENU>Tam_10d	17-27354-1	0.145
Trp53-null_ENU>Tam_10d	17-27361-2	0.064
Trp53-null_ENU>Tam_10d	17-27361-7	0.12
Trp53-null_ENU>Tam_10d	17-27361-8	0.161
Fbxw7-null_Tam>ENU	17-27519-2	0.077
Fbxw7-null_Tam>ENU	17-27519-7	0.048
Trp53-null_ENU>Tam_30d	17-30303-2	0.043
Trp53-null_ENU>Tam_30d	17-30303-3	0.149
Trp53-null_ENU>Tam_10d	17-30310-1	0.081
Trp53-null_ENU>Tam_10d	17-30310-1	0.086
Trp53-null_ENU>Tam_10d	17-30312-13	0.118
Trp53-null_ENU>Tam_10d	17-30312-14	0.115
Trp53-null_ENU>Tam_10d	17-30312-8	0.213
KrasG12D_Tam>ENU	17-35923-3	0.071
KrasG12D_Tam>ENU	17-38604-14	0.129
KrasG12D_Tam>ENU	17-38606-3	0.09
KrasG12D_Tam>ENU	17-38606-4	0.129
KrasG12D_Tam>ENU	17-38606-4	0.151
KrasG12D_Tam>ENU	17-38606-6	0.029
KrasG12D_Tam>ENU	17-40752-12	0.085
Pten-null_Tam>ENU	17-51516-10	0.064
Pten-null_Tam>ENU	17-51516-12	0.011
Pten-null_Tam>ENU	17-51516-13	0.048
Pten-null_Tam>ENU	17-51521-11	0.095
Pten-null_Tam>ENU	17-51521-8	0.116
Pten-null_Tam>ENU	17-51711-6	0.105
Pten-null_Tam>ENU	17-51712-13	0.08
Pten-null_Tam>ENU	17-51712-15	0.05
Trp53_Het_Notch1-ICD_Tam>ENU	18-19416-1	0.173
Trp53_Het_Notch1-ICD_Tam>ENU	18-19417-4	0.011
Control_ENU	18-24613-14	0.106
Control_ENU	18-24613-16	0.217
Control_ENU	18-39271-1	0.132
Control_ENU	18-39271-5	0.047
Control_ENU	15-4598-11	0.033
Control_ENU	15-4598-5	0.011
Trp53-null_Tam>ENU	17-17654-6	0.151
Trp53-null_Tam>ENU	17-18690-2	0.187
Trp53-null_Tam>ENU	17-18698-3	0.114
Trp53-null_ENU>Tam_30d	17-23704-8	0.157
Trp53-null_ENU>Tam_10d	17-27354-2	0.095
Trp53-null_ENU>Tam_10d	17-27354-6	0.108
Trp53-null_ENU>Tam_10d	17-27361-2	0.039
Trp53-null_ENU>Tam_30d	17-27366-12	0.123
Fbxw7-null_Tam>ENU	17-28417-8	0.131
Fbxw7-null_Tam>ENU	17-28417-8	0.041
Trp53-null_ENU>Tam_10d	17-30310-3	0.114
Trp53-null_ENU>Tam_10d	17-30312-9	0.169
KrasG12D_Tam>ENU	17-35922-1	0.182
KrasG12D_Tam>ENU	17-35922-4	0.189
KrasG12D_Tam>ENU	17-35922-7	0.045
KrasG12D_Tam>ENU	17-35924-1	0.045
KrasG12D_Tam>ENU	17-35925-4	0.084
KrasG12D_Tam>ENU	17-40749-15	0.132
KrasG12D_Tam>ENU	17-40749-18	0.156
Trp53-null_Tam>ENU	18-9097-15	0.044
Control_ENU	14-21885-4	0.111
Control_ENU	14-21895-1	0.019
Control_ENU	15-34685-12	0.011
Control_ENU	16-20277-25	0.012
Trp53-null_Tam>ENU	17-17654-1	0.236
Trp53-null_Tam>ENU	17-18690-6	0.108
Trp53-null_Tam>ENU	17-18698-1	0.118
Trp53-null_Tam>ENU	17-18698-2	0.02
Trp53-null_ENU>Tam_30d	17-23704-5	0.141
Trp53-null_ENU>Tam_30d	17-27283-12	0.129
Trp53-null_ENU>Tam_10d	17-27354-4	0.052
Trp53-null_ENU>Tam_10d	17-27354-7	0.077
Trp53-null_ENU>Tam_10d	17-27354-9	0.095
Trp53-null_ENU>Tam_30d	17-27366-11	0.147
Trp53-null_ENU>Tam_30d	17-27366-14	0.07
Fbxw7-null_Tam>ENU	17-27519-2	0.105
Fbxw7-null_Tam>ENU	17-28417-11	0.051
Fbxw7-null_Tam>ENU	17-28417-15	0.05
Fbxw7-null_Tam>ENU	17-28417-2	0.079
Fbxw7-null_Tam>ENU	17-28417-3	0.104
Trp53-null_ENU>Tam_30d	17-30303-2	0.062
Trp53-null_ENU>Tam_10d	17-30312-7	0.05
KrasG12D_Tam>ENU	17-35923-3	0.089
KrasG12D_Tam>ENU	17-35923-5	0.157
KrasG12D_Tam>ENU	17-35924-8	0.027
KrasG12D_Tam>ENU	17-38606-7	0.158
KrasG12D_Tam>ENU	17-40749-16	0.141
Pten-null_Tam>ENU	17-51516-10	0.098
Pten-null_Tam>ENU	17-51521-10	0.137
Pten-null_Tam>ENU	17-51521-11	0.074
Pten-null_Tam>ENU	17-51521-8	0.149
Pten-null_Tam>ENU	17-51711-11	0.132
Pten-null_Tam>ENU	17-51711-4	0.113
Trp53_Het_Notch1-ICD_Tam>ENU	18-19417-1	0.12
Control_ENU	18-39271-5	0.056
Control_ENU	18-39271-6	0.295
Control_ENU	14-21885-2	0.188
Control_ENU	14-21885-4	0.119
Control_ENU	14-21895-3	0.01
Control_ENU	15-4598-6	0.124
Control_ENU	16-20277-25	0.151
Control_ENU	16-20279-22	0.054
Trp53-null_Tam>ENU	17-18698-1	0.12
Trp53-null_Tam>ENU	17-18698-1	0.121
Trp53-null_Tam>ENU	17-18698-3	0.07
Trp53-null_Tam>ENU	17-18698-4	0.042
Trp53-null_Tam>ENU	17-18700-2	0.165
Trp53-null_Tam>ENU	17-18700-6	0.136
Trp53-null_Tam>ENU	17-18703-1	0.159
Trp53-null_Tam>ENU	17-18703-2	0.167
Trp53-null_Tam>ENU	17-18703-3	0.08
Trp53-null_Tam>ENU	17-18703-6	0.089
Trp53-null_ENU>Tam_30d	17-23703-1	0.228
Trp53-null_ENU>Tam_30d	17-23703-4	0.108
Trp53-null_ENU>Tam_30d	17-23704-3	0.116
Trp53-null_ENU>Tam_30d	17-27355-13	0.103
Trp53-null_ENU>Tam_10d	17-27361-4	0.181
Trp53-null_ENU>Tam_30d	17-27366-14	0.076
Trp53-null_ENU>Tam_30d	17-27366-14	0.12
Fbxw7-null_Tam>ENU	17-28417-2	0.107
Fbxw7-null_Tam>ENU	17-28417-2	0.105
Fbxw7-null_Tam>ENU	17-28417-4	0.12
Trp53-null_ENU>Tam_30d	17-30303-1	0.076
Trp53-null_ENU>Tam_30d	17-30303-1	0.063
Trp53-null_ENU>Tam_30d	17-30303-2	0.031
Trp53-null_ENU>Tam_10d	17-30312-15	0.087
KrasG12D_Tam>ENU	17-35922-5	0.105
KrasG12D_Tam>ENU	17-35923-5	0.122
KrasG12D_Tam>ENU	17-35925-2	0.067
KrasG12D_Tam>ENU	17-35927-3	0.155
KrasG12D_Tam>ENU	17-38606-5	0.118
KrasG12D_Tam>ENU	17-38606-5	0.091
KrasG12D_Tam>ENU	17-40749-13	0.044
KrasG12D_Tam>ENU	17-40749-13	0.141
KrasG12D_Tam>ENU	17-40749-13	0.082
KrasG12D_Tam>ENU	17-40752-13	0.181
Pten-null_Tam>ENU	17-51516-10	0.09
Pten-null_Tam>ENU	17-51521-11	0.013
Pten-null_Tam>ENU	17-51711-13	0.101
Pten-null_Tam>ENU	17-51712-12	0.089
Pten-null_Tam>ENU	17-51712-6	0.1
Trp53_Het_Notch1-ICD_Tam>ENU	18-19416-1	0.131
Trp53_Het_Notch1-ICD_Tam>ENU	18-19416-2	0.134
Trp53_Het_Notch1-ICD_Tam>ENU	18-19417-1	0.103
Trp53_Het_Notch1-ICD_Tam>ENU	18-19417-9	0.116
Control_ENU	18-24613-15	0.257
Control_ENU	18-24613-15	0.264
Control_ENU	14-21895-2	0.093
Control_ENU	16-20279-22	0.079
Trp53-null_Tam>ENU	17-18690-6	0.095
Trp53-null_Tam>ENU	17-18690-7	0.104
Trp53-null_Tam>ENU	17-18698-2	0.112
Trp53-null_Tam>ENU	17-18698-6	0.155
Trp53-null_Tam>ENU	17-18703-4	0.103
Trp53-null_Tam>ENU	17-18703-5	0.104
Trp53-null_ENU>Tam_30d	17-23703-5	0.042
Trp53-null_ENU>Tam_30d	17-23704-7	0.139
Trp53-null_ENU>Tam_30d	17-27283-10	0.103
Trp53-null_ENU>Tam_30d	17-27283-10	0.093
Trp53-null_ENU>Tam_10d	17-27354-1	0.151
Trp53-null_ENU>Tam_10d	17-27354-4	0.079
Trp53-null_ENU>Tam_10d	17-27354-7	0.042
Trp53-null_ENU>Tam_10d	17-27361-5	0.173
Fbxw7-null_Tam>ENU	17-27519-1	0.058
Fbxw7-null_Tam>ENU	17-28417-16	0.036
Fbxw7-null_Tam>ENU	17-28417-18	0.078
KrasG12D_Tam>ENU	17-35924-6	0.055
KrasG12D_Tam>ENU	17-35927-1	0.095
KrasG12D_Tam>ENU	17-38606-1	0.055
KrasG12D_Tam>ENU	17-40749-17	0.116
Pten-null_Tam>ENU	17-51711-7	0.126
Pten-null_Tam>ENU	17-51711-7	0.144
Trp53_Het_Notch1-ICD_Tam>ENU	18-19416-5	0.109
Control_ENU	18-24613-14	0.068
Control_ENU	18-24613-15	0.011
Trp53-null_Tam>ENU	18-9097-12	0.089
Trp53-null_Tam>ENU	17-17654-4	0.127
Trp53-null_Tam>ENU	17-18700-5	0.086
Trp53-null_Tam>ENU	17-18700-5	0.091
Trp53-null_Tam>ENU	17-18703-1	0.056
Trp53-null_ENU>Tam_30d	17-23703-4	0.073
Trp53-null_ENU>Tam_10d	17-27354-1	0.166
Trp53-null_ENU>Tam_10d	17-27361-6	0.134
KrasG12D_Tam>ENU	17-35924-2	0.158
KrasG12D_Tam>ENU	17-38604-14	0.075
KrasG12D_Tam>ENU	17-38606-5	0.092
Pten-null_Tam>ENU	17-51711-5	0.111
Pten-null_Tam>ENU	17-51711-8	0.05
Trp53_Het_Notch1-ICD_Tam>ENU	18-19416-15	0.01
Trp53_Het_Notch1-ICD_Tam>ENU	18-19417-1	0.125
Trp53_Het_Notch1-ICD_Tam>ENU	18-19417-16	0.33
Control_ENU	18-24613-17	0.036
Trp53-null_Tam>ENU	18-9097-17	0.029
Control_ENU	14-21885-2	0.15
Control_ENU	14-21885-2	0.189
Control_ENU	14-21885-2	0.157
Control_ENU	16-20277-25	0.086
Control_ENU	16-20279-22	0.071
Trp53-null_Tam>ENU	17-17654-1	0.195
Trp53-null_Tam>ENU	17-17654-6	0.152
Trp53-null_Tam>ENU	17-18698-2	0.121
Trp53-null_Tam>ENU	17-18698-3	0.092
Trp53-null_Tam>ENU	17-18698-5	0.19
Trp53-null_Tam>ENU	17-18700-1	0.126
Trp53-null_Tam>ENU	17-18700-2	0.178
Trp53-null_Tam>ENU	17-18700-6	0.15
Trp53-null_Tam>ENU	17-18703-1	0.063
Trp53-null_Tam>ENU	17-18703-1	0.059
Trp53-null_ENU>Tam_30d	17-23703-5	0.044
Trp53-null_ENU>Tam_30d	17-23704-2	0.106
Trp53-null_ENU>Tam_30d	17-23704-3	0.101
Trp53-null_ENU>Tam_30d	17-23704-4	0.01
Trp53-null_ENU>Tam_30d	17-27283-10	0.011
Trp53-null_ENU>Tam_30d	17-27283-10	0.129
Trp53-null_ENU>Tam_30d	17-27283-13	0.187
Trp53-null_ENU>Tam_30d	17-27283-13	0.194
Trp53-null_ENU>Tam_10d	17-27354-6	0.109
Trp53-null_ENU>Tam_30d	17-27355-15	0.079
Trp53-null_ENU>Tam_10d	17-27361-3	0.135
Trp53-null_ENU>Tam_10d	17-27361-5	0.163
Trp53-null_ENU>Tam_30d	17-27366-12	0.108
Trp53-null_ENU>Tam_30d	17-27366-14	0.011
Trp53-null_ENU>Tam_30d	17-27366-15	0.063
Fbxw7-null_Tam>ENU	17-28417-15	0.052
Fbxw7-null_Tam>ENU	17-28417-16	0.036
Trp53-null_ENU>Tam_30d	17-30303-2	0.145
Trp53-null_ENU>Tam_30d	17-30303-2	0.035
Trp53-null_ENU>Tam_30d	17-30303-6	0.122
KrasG12D_Tam>ENU	17-35922-5	0.091
KrasG12D_Tam>ENU	17-35923-1	0.087
KrasG12D_Tam>ENU	17-35924-2	0.097
KrasG12D_Tam>ENU	17-35925-1	0.064
KrasG12D_Tam>ENU	17-35925-5	0.064
KrasG12D_Tam>ENU	17-35925-5	0.047
KrasG12D_Tam>ENU	17-35927-2	0.088
KrasG12D_Tam>ENU	17-38606-6	0.043
Pten-null_Tam>ENU	17-51516-15	0.099
Pten-null_Tam>ENU	17-51521-3	0.071
Pten-null_Tam>ENU	17-51521-7	0.126
Pten-null_Tam>ENU	17-51521-7	0.164
Pten-null_Tam>ENU	17-51712-10	0.03
Pten-null_Tam>ENU	17-51712-11	0.058
Trp53_Het_Notch1-ICD_Tam>ENU	18-19416-6	0.046
Trp53_Het_Notch1-ICD_Tam>ENU	18-19417-12	0.014
Trp53_Het_Notch1-ICD_Tam>ENU	18-19417-7	0.111
Trp53-null_Tam>ENU	18-9097-12	0.011
Control_ENU	16-20279-22	0.067
Trp53-null_Tam>ENU	17-18690-1	0.023
Trp53-null_Tam>ENU	17-18698-1	0.039
Trp53-null_Tam>ENU	17-18698-3	0.128
Trp53-null_Tam>ENU	17-18698-6	0.149
Trp53-null_Tam>ENU	17-18703-6	0.084
Trp53-null_Tam>ENU	17-18703-6	0.09
Trp53-null_ENU>Tam_30d	17-27283-12	0.142
Trp53-null_ENU>Tam_10d	17-27354-2	0.127
Trp53-null_ENU>Tam_10d	17-27354-6	0.098
Trp53-null_ENU>Tam_10d	17-27354-6	0.099
Trp53-null_ENU>Tam_10d	17-27361-5	0.197
Trp53-null_ENU>Tam_10d	17-27361-7	0.14
Trp53-null_ENU>Tam_30d	17-27366-13	0.068
Fbxw7-null_Tam>ENU	17-27519-1	0.067
Fbxw7-null_Tam>ENU	17-27519-3	0.084
Fbxw7-null_Tam>ENU	17-28417-9	0.047
Fbxw7-null_Tam>ENU	17-28417-9	0.135
KrasG12D_Tam>ENU	17-35922-5	0.112
KrasG12D_Tam>ENU	17-35925-4	0.088
KrasG12D_Tam>ENU	17-35925-4	0.087
KrasG12D_Tam>ENU	17-35925-7	0.09
KrasG12D_Tam>ENU	17-35927-2	0.034
KrasG12D_Tam>ENU	17-38606-1	0.042
KrasG12D_Tam>ENU	17-40749-18	0.166
Pten-null_Tam>ENU	17-45164-15	0.039
Pten-null_Tam>ENU	17-51516-13	0.016
Pten-null_Tam>ENU	17-51711-10	0.089
Pten-null_Tam>ENU	17-51711-5	0.108
Pten-null_Tam>ENU	17-51711-6	0.114
Trp53_Het_Notch1-ICD_Tam>ENU	18-19416-9	0.062
Trp53_Het_Notch1-ICD_Tam>ENU	18-19417-6	0.156
Control_ENU	18-24613-17	0.153
Control_ENU	14-21885-1	0.103
Control_ENU	15-4598-5	0.089
Control_ENU	15-4598-7	0.065
Trp53-null_Tam>ENU	17-18690-1	0.037
Trp53-null_Tam>ENU	17-18690-6	0.13
Trp53-null_Tam>ENU	17-18698-1	0.14
Trp53-null_Tam>ENU	17-18698-4	0.059
Trp53-null_Tam>ENU	17-18698-5	0.134
Trp53-null_Tam>ENU	17-18698-5	0.235
Trp53-null_Tam>ENU	17-18700-3	0.215
Trp53-null_Tam>ENU	17-18700-6	0.133
Trp53-null_ENU>Tam_30d	17-27283-9	0.143
Trp53-null_ENU>Tam_10d	17-27354-10	0.098
Trp53-null_ENU>Tam_10d	17-27354-7	0.075
Trp53-null_ENU>Tam_10d	17-27354-7	0.053
Trp53-null_ENU>Tam_30d	17-27355-10	0.155
Trp53-null_ENU>Tam_30d	17-27355-10	0.117
Trp53-null_ENU>Tam_30d	17-27355-10	0.129
Trp53-null_ENU>Tam_30d	17-27355-10	0.124
Trp53-null_ENU>Tam_30d	17-27366-11	0.182
Fbxw7-null_Tam>ENU	17-28417-1	0.094
KrasG12D_Tam>ENU	17-35923-1	0.071
KrasG12D_Tam>ENU	17-35924-6	0.075
KrasG12D_Tam>ENU	17-35924-8	0.04
KrasG12D_Tam>ENU	17-35925-3	0.099
KrasG12D_Tam>ENU	17-35927-3	0.166
KrasG12D_Tam>ENU	17-38606-2	0.038
KrasG12D_Tam>ENU	17-38606-3	0.113
KrasG12D_Tam>ENU	17-38606-3	0.104
KrasG12D_Tam>ENU	17-38606-6	0.085
KrasG12D_Tam>ENU	17-40749-16	0.139
Pten-null_Tam>ENU	17-51516-12	0.064
Pten-null_Tam>ENU	17-51711-10	0.11
Pten-null_Tam>ENU	17-51711-12	0.014
Pten-null_Tam>ENU	17-51712-10	0.047
Pten-null_Tam>ENU	17-51712-12	0.099
Trp53_Het_Notch1-ICD_Tam>ENU	18-19417-7	0.105
Control_ENU	18-24613-15	0.246
Control_ENU	18-39271-2	0.012
Trp53-null_Tam>ENU	18-9097-15	0.097
Trp53-null_Tam>ENU	18-9097-16	0.095
Control_ENU	14-21885-2	0.128
Control_ENU	16-20279-20	0.078
Trp53-null_Tam>ENU	17-18698-1	0.054
Fbxw7-null_Tam>ENU	17-27519-2	0.118
Fbxw7-null_Tam>ENU	17-28417-2	0.045
Trp53-null_ENU>Tam_30d	17-30303-7	0.175
Trp53-null_ENU>Tam_10d	17-30312-8	0.227
KrasG12D_Tam>ENU	17-35922-4	0.146
KrasG12D_Tam>ENU	17-35922-5	0.07
KrasG12D_Tam>ENU	17-38606-6	0.048
KrasG12D_Tam>ENU	17-38606-8	0.072
KrasG12D_Tam>ENU	17-40749-14	0.089
KrasG12D_Tam>ENU	17-40752-9	0.094
Trp53_Het_Notch1-ICD_Tam>ENU	18-19417-5	0.045
Control_ENU	18-24613-17	0.142
Trp53-null_Tam>ENU	18-9097-16	0.132
Control_ENU	14-21885-1	0.092
Control_ENU	14-21885-2	0.179
Control_ENU	14-21885-5	0.082
Control_ENU	14-21895-1	0.071
Control_ENU	15-34685-13	0.057
Control_ENU	15-34685-15	0.124
Control_ENU	15-4598-7	0.044
Control_ENU	15-4598-8	0.014
Control_ENU	16-20279-20	0.091
Trp53-null_Tam>ENU	17-17654-1	0.227
Trp53-null_Tam>ENU	17-17654-2	0.119
Trp53-null_Tam>ENU	17-17654-4	0.081
Trp53-null_Tam>ENU	17-18698-2	0.104
Trp53-null_Tam>ENU	17-18700-2	0.141
Trp53-null_Tam>ENU	17-18700-5	0.085
Trp53-null_ENU>Tam_30d	17-23703-3	0.067
Trp53-null_ENU>Tam_30d	17-23703-3	0.033
Trp53-null_ENU>Tam_30d	17-23703-4	0.127
Trp53-null_ENU>Tam_10d	17-27361-1	0.11
Trp53-null_ENU>Tam_10d	17-27361-10	0.158
Fbxw7-null_Tam>ENU	17-27519-2	0.082
Fbxw7-null_Tam>ENU	17-27519-7	0.063
Fbxw7-null_Tam>ENU	17-28417-12	0.124
Fbxw7-null_Tam>ENU	17-28417-15	0.044
Fbxw7-null_Tam>ENU	17-28417-17	0.093
Fbxw7-null_Tam>ENU	17-28417-19	0.132
Fbxw7-null_Tam>ENU	17-28417-5	0.04
Fbxw7-null_Tam>ENU	17-28417-7	0.066
Trp53-null_ENU>Tam_30d	17-30303-2	0.029
Trp53-null_ENU>Tam_30d	17-30303-2	0.144
Trp53-null_ENU>Tam_10d	17-30312-12	0.166
Trp53-null_ENU>Tam_10d	17-30313-8	0.022
KrasG12D_Tam>ENU	17-35922-2	0.033
KrasG12D_Tam>ENU	17-35922-2	0.048
KrasG12D_Tam>ENU	17-35922-7	0.07
KrasG12D_Tam>ENU	17-35923-3	0.115
KrasG12D_Tam>ENU	17-35923-7	0.138
KrasG12D_Tam>ENU	17-35924-5	0.14
KrasG12D_Tam>ENU	17-35925-2	0.048
KrasG12D_Tam>ENU	17-35925-3	0.089
KrasG12D_Tam>ENU	17-35927-3	0.146
KrasG12D_Tam>ENU	17-38604-10	0.181
KrasG12D_Tam>ENU	17-38604-10	0.199
KrasG12D_Tam>ENU	17-38606-2	0.123
KrasG12D_Tam>ENU	17-38606-4	0.18
KrasG12D_Tam>ENU	17-38606-5	0.13
KrasG12D_Tam>ENU	17-38606-6	0.012
KrasG12D_Tam>ENU	17-38606-7	0.126
KrasG12D_Tam>ENU	17-40749-15	0.11
KrasG12D_Tam>ENU	17-40749-17	0.129
Pten-null_Tam>ENU	17-51516-12	0.06
Pten-null_Tam>ENU	17-51516-13	0.061
Pten-null_Tam>ENU	17-51516-14	0.031
Pten-null_Tam>ENU	17-51521-10	0.16
Pten-null_Tam>ENU	17-51711-6	0.113
Pten-null_Tam>ENU	17-51711-9	0.064
Trp53_Het_Notch1-ICD_Tam>ENU	18-19416-14	0.248
Trp53_Het_Notch1-ICD_Tam>ENU	18-19416-3	0.028
Trp53_Het_Notch1-ICD_Tam>ENU	18-19416-6	0.074
Trp53_Het_Notch1-ICD_Tam>ENU	18-19416-7	0.052
Trp53_Het_Notch1-ICD_Tam>ENU	18-19416-7	0.068
Trp53_Het_Notch1-ICD_Tam>ENU	18-19417-14	0.304
Control_ENU	18-24613-14	0.079
Control_ENU	18-39271-2	0.01
Control_ENU	18-39271-5	0.01
Trp53-null_Tam>ENU	18-9097-11	0.078
Control_ENU	15-4598-7	0.013
Control_ENU	16-20279-24	0.252
Trp53-null_Tam>ENU	17-17654-3	0.229
Trp53-null_Tam>ENU	17-18700-2	0.146
Trp53-null_Tam>ENU	17-18700-5	0.059
KrasG12D_Tam>ENU	17-35922-5	0.019
Pten-null_Tam>ENU	17-51521-4	0.014
Trp53_Het_Notch1-ICD_Tam>ENU	18-19417-10	0.208
Trp53_Het_Notch1-ICD_Tam>ENU	18-19417-13	0.262
Trp53-null_Tam>ENU	18-9097-12	0.208
Control_ENU	15-34685-13	0.043
Control_ENU	15-4598-9	0.022
Trp53-null_Tam>ENU	17-17654-2	0.123
Trp53-null_Tam>ENU	17-18698-3	0.143
Trp53-null_Tam>ENU	17-18703-1	0.07
Trp53-null_Tam>ENU	17-18703-4	0.134
Trp53-null_ENU>Tam_30d	17-23703-5	0.057
Trp53-null_ENU>Tam_30d	17-27355-13	0.103
Fbxw7-null_Tam>ENU	17-28417-18	0.045
Fbxw7-null_Tam>ENU	17-28417-18	0.045
Fbxw7-null_Tam>ENU	17-28417-7	0.077
Trp53-null_ENU>Tam_10d	17-30312-13	0.092
KrasG12D_Tam>ENU	17-35922-7	0.035
KrasG12D_Tam>ENU	17-35922-7	0.01
KrasG12D_Tam>ENU	17-35923-3	0.09
KrasG12D_Tam>ENU	17-35923-7	0.093
KrasG12D_Tam>ENU	17-35925-7	0.111
KrasG12D_Tam>ENU	17-38604-12	0.013
KrasG12D_Tam>ENU	17-38604-16	0.05
KrasG12D_Tam>ENU	17-38606-5	0.063
Pten-null_Tam>ENU	17-51521-3	0.082
Pten-null_Tam>ENU	17-51712-10	0.066
Pten-null_Tam>ENU	17-51712-7	0.1
Pten-null_Tam>ENU	17-51712-9	0.092
Trp53_Het_Notch1-ICD_Tam>ENU	18-19416-1	0.157
Trp53_Het_Notch1-ICD_Tam>ENU	18-19416-7	0.062
Trp53_Het_Notch1-ICD_Tam>ENU	18-19417-11	0.146
Trp53-null_Tam>ENU	18-9097-16	0.145
Control_ENU	15-4598-5	0.044
Control_ENU	15-4598-8	0.012
Control_ENU	16-20279-21	0.05
Control_ENU	16-20279-24	0.209
Trp53-null_Tam>ENU	17-17654-5	0.077
Trp53-null_Tam>ENU	17-18690-2	0.186
Trp53-null_Tam>ENU	17-18698-3	0.178
Trp53-null_Tam>ENU	17-18700-2	0.168
Trp53-null_Tam>ENU	17-18703-4	0.09
Trp53-null_ENU>Tam_30d	17-23704-3	0.122
Trp53-null_ENU>Tam_30d	17-23704-3	0.126
Trp53-null_ENU>Tam_30d	17-23704-3	0.163
Trp53-null_ENU>Tam_30d	17-23704-7	0.154
Trp53-null_ENU>Tam_10d	17-27354-7	0.029
Trp53-null_ENU>Tam_10d	17-27354-8	0.1
Trp53-null_ENU>Tam_10d	17-27354-8	0.08
Trp53-null_ENU>Tam_10d	17-27354-9	0.118
Fbxw7-null_Tam>ENU	17-28417-10	0.094
Fbxw7-null_Tam>ENU	17-28417-2	0.064
Fbxw7-null_Tam>ENU	17-28417-3	0.08
Trp53-null_ENU>Tam_30d	17-30303-1	0.121
KrasG12D_Tam>ENU	17-35922-1	0.178
KrasG12D_Tam>ENU	17-35922-2	0.039
KrasG12D_Tam>ENU	17-35922-5	0.081
KrasG12D_Tam>ENU	17-35924-7	0.156
KrasG12D_Tam>ENU	17-35925-8	0.052
Pten-null_Tam>ENU	17-51516-10	0.075
Pten-null_Tam>ENU	17-51521-3	0.085
Pten-null_Tam>ENU	17-51521-6	0.119
Pten-null_Tam>ENU	17-51712-9	0.015
Trp53_Het_Notch1-ICD_Tam>ENU	18-19417-16	0.335
Trp53-null_Tam>ENU	18-9097-12	0.028
Trp53-null_Tam>ENU	18-9097-17	0.11
Control_ENU	14-21885-3	0.123
Control_ENU	15-4598-5	0.089
Control_ENU	16-20279-17	0.096
Trp53-null_Tam>ENU	17-17654-2	0.134
Trp53-null_Tam>ENU	17-18690-4	0.193
Trp53-null_Tam>ENU	17-18698-3	0.115
Trp53-null_Tam>ENU	17-18703-1	0.071
Trp53-null_Tam>ENU	17-18703-5	0.158
Trp53-null_ENU>Tam_30d	17-23703-4	0.089
Trp53-null_ENU>Tam_30d	17-23703-4	0.129
Trp53-null_ENU>Tam_30d	17-23703-4	0.119
Trp53-null_ENU>Tam_30d	17-23704-2	0.128
Trp53-null_ENU>Tam_30d	17-23704-2	0.146
Trp53-null_ENU>Tam_30d	17-23704-5	0.161
Trp53-null_ENU>Tam_30d	17-23704-7	0.013
Trp53-null_ENU>Tam_30d	17-23704-7	0.136
Trp53-null_ENU>Tam_30d	17-27283-10	0.134
Trp53-null_ENU>Tam_30d	17-27283-12	0.185
Trp53-null_ENU>Tam_10d	17-27354-10	0.081
Trp53-null_ENU>Tam_10d	17-27354-5	0.145
Trp53-null_ENU>Tam_10d	17-27354-5	0.162
Trp53-null_ENU>Tam_30d	17-27355-14	0.071
Trp53-null_ENU>Tam_10d	17-27361-6	0.162
Fbxw7-null_Tam>ENU	17-27519-3	0.102
Fbxw7-null_Tam>ENU	17-27519-5	0.038
Fbxw7-null_Tam>ENU	17-27519-7	0.046
Fbxw7-null_Tam>ENU	17-28417-10	0.131
Fbxw7-null_Tam>ENU	17-28417-11	0.041
Fbxw7-null_Tam>ENU	17-28417-15	0.069
Fbxw7-null_Tam>ENU	17-28417-3	0.066
Fbxw7-null_Tam>ENU	17-28417-8	0.155
Fbxw7-null_Tam>ENU	17-28417-9	0.172
Trp53-null_ENU>Tam_30d	17-30303-4	0.207
Trp53-null_ENU>Tam_10d	17-30312-9	0.125
KrasG12D_Tam>ENU	17-35922-1	0.148
KrasG12D_Tam>ENU	17-35922-4	0.194
KrasG12D_Tam>ENU	17-35923-5	0.137
KrasG12D_Tam>ENU	17-35923-5	0.129
KrasG12D_Tam>ENU	17-35924-4	0.154
KrasG12D_Tam>ENU	17-35924-8	0.033
KrasG12D_Tam>ENU	17-35925-2	0.041
KrasG12D_Tam>ENU	17-35925-4	0.094
KrasG12D_Tam>ENU	17-35925-4	0.097
KrasG12D_Tam>ENU	17-38604-10	0.148
KrasG12D_Tam>ENU	17-38606-7	0.135
KrasG12D_Tam>ENU	17-40749-13	0.172
KrasG12D_Tam>ENU	17-40752-13	0.143
Pten-null_Tam>ENU	17-51521-7	0.154
Pten-null_Tam>ENU	17-51711-8	0.069
Trp53_Het_Notch1-ICD_Tam>ENU	18-19416-2	0.161
Trp53_Het_Notch1-ICD_Tam>ENU	18-19416-3	0.03
Trp53_Het_Notch1-ICD_Tam>ENU	18-19416-7	0.076
Trp53_Het_Notch1-ICD_Tam>ENU	18-19416-7	0.048
Trp53_Het_Notch1-ICD_Tam>ENU	18-19417-4	0.027
Trp53_Het_Notch1-ICD_Tam>ENU	18-19417-5	0.054
Control_ENU	18-24613-13	0.045
Control_ENU	18-24613-15	0.232
Control_ENU	18-24613-16	0.011
Control_ENU	18-39271-2	0.105
Control_ENU	18-39271-5	0.073
Control_ENU	14-21885-3	0.033
Control_ENU	14-21885-3	0.135
Control_ENU	15-4598-7	0.06
Control_ENU	15-4598-7	0.044
Control_ENU	16-20277-26	0.139
Control_ENU	16-20279-18	0.111
Trp53-null_Tam>ENU	17-18690-1	0.067
Trp53-null_Tam>ENU	17-18690-2	0.127
Trp53-null_Tam>ENU	17-18690-6	0.073
Trp53-null_Tam>ENU	17-18698-6	0.148
Trp53-null_Tam>ENU	17-18703-6	0.199
Trp53-null_ENU>Tam_30d	17-23704-2	0.149
Trp53-null_ENU>Tam_30d	17-23704-8	0.103
Trp53-null_ENU>Tam_10d	17-27354-2	0.201
Trp53-null_ENU>Tam_10d	17-27354-6	0.174
Trp53-null_ENU>Tam_10d	17-27361-9	0.173
Trp53-null_ENU>Tam_30d	17-27366-11	0.016
Fbxw7-null_Tam>ENU	17-28417-7	0.135
Fbxw7-null_Tam>ENU	17-28417-7	0.081
Fbxw7-null_Tam>ENU	17-28417-7	0.124
Trp53-null_ENU>Tam_10d	17-30312-10	0.143
Trp53-null_ENU>Tam_10d	17-30312-8	0.227
KrasG12D_Tam>ENU	17-35922-4	0.12
KrasG12D_Tam>ENU	17-35923-2	0.136
KrasG12D_Tam>ENU	17-35923-7	0.108
KrasG12D_Tam>ENU	17-35925-8	0.033
KrasG12D_Tam>ENU	17-38604-13	0.021
KrasG12D_Tam>ENU	17-38606-6	0.039
KrasG12D_Tam>ENU	17-38606-8	0.043
KrasG12D_Tam>ENU	17-40749-17	0.058
Pten-null_Tam>ENU	17-45164-14	0.097
Pten-null_Tam>ENU	17-45164-17	0.126
Pten-null_Tam>ENU	17-51516-13	0.094
Pten-null_Tam>ENU	17-51521-2	0.088
Pten-null_Tam>ENU	17-51521-6	0.113
Pten-null_Tam>ENU	17-51521-8	0.12
Pten-null_Tam>ENU	17-51712-10	0.082
Trp53_Het_Notch1-ICD_Tam>ENU	18-19416-13	0.494
Trp53_Het_Notch1-ICD_Tam>ENU	18-19417-2	0.252
Control_ENU	18-24613-17	0.111
Trp53-null_Tam>ENU	18-9097-13	0.112
Control_ENU	16-20279-24	0.094
Trp53-null_Tam>ENU	17-18698-5	0.165
Trp53-null_Tam>ENU	17-18700-4	0.048
Fbxw7-null_Tam>ENU	17-28417-10	0.078
Fbxw7-null_Tam>ENU	17-28417-9	0.151
Trp53-null_ENU>Tam_10d	17-30312-11	0.102
KrasG12D_Tam>ENU	17-38606-3	0.088
Trp53_Het_Notch1-ICD_Tam>ENU	18-19417-8	0.173
Control_ENU	14-21885-4	0.086
Control_ENU	15-4598-5	0.038
Trp53-null_Tam>ENU	17-17654-2	0.138
Trp53-null_Tam>ENU	17-17654-3	0.119
Trp53-null_ENU>Tam_30d	17-23703-5	0.037
Trp53-null_ENU>Tam_30d	17-23704-4	0.142
Trp53-null_ENU>Tam_30d	17-23704-6	0.062
Trp53-null_ENU>Tam_30d	17-27283-9	0.129
Trp53-null_ENU>Tam_10d	17-27361-4	0.159
Trp53-null_ENU>Tam_30d	17-27366-12	0.134
Fbxw7-null_Tam>ENU	17-27519-7	0.044
KrasG12D_Tam>ENU	17-38604-10	0.177
KrasG12D_Tam>ENU	17-40749-15	0.208
Pten-null_Tam>ENU	17-51521-10	0.186
Trp53_Het_Notch1-ICD_Tam>ENU	18-19416-1	0.13
Trp53_Het_Notch1-ICD_Tam>ENU	18-19416-1	0.165
Trp53_Het_Notch1-ICD_Tam>ENU	18-19416-12	0.123
Trp53_Het_Notch1-ICD_Tam>ENU	18-19417-9	0.108
Control_ENU	18-24613-16	0.263
Control_ENU	18-39271-3	0.063
Control_ENU	15-4598-9	0.046
Trp53-null_Tam>ENU	17-17654-6	0.185
Trp53-null_Tam>ENU	17-18698-6	0.095
Trp53-null_Tam>ENU	17-18698-6	0.149
Trp53-null_Tam>ENU	17-18700-1	0.143
Trp53-null_Tam>ENU	17-18703-3	0.083
Trp53-null_ENU>Tam_30d	17-23703-5	0.047
Fbxw7-null_Tam>ENU	17-27519-7	0.048
Fbxw7-null_Tam>ENU	17-28417-16	0.014
Trp53-null_ENU>Tam_10d	17-30310-4	0.087
Trp53-null_ENU>Tam_10d	17-30312-7	0.085
KrasG12D_Tam>ENU	17-35923-6	0.096
KrasG12D_Tam>ENU	17-35925-5	0.075
KrasG12D_Tam>ENU	17-40749-18	0.147
Pten-null_Tam>ENU	17-51711-13	0.127
Pten-null_Tam>ENU	17-51711-8	0.059
Control_ENU	18-39271-3	0.065
Control_ENU	18-39271-5	0.071
Trp53-null_Tam>ENU	18-9097-14	0.115
Control_ENU	14-21885-5	0.042
Trp53-null_Tam>ENU	17-18690-6	0.095
Trp53-null_Tam>ENU	17-18698-1	0.149
Trp53-null_Tam>ENU	17-18698-6	0.163
Trp53-null_Tam>ENU	17-18700-1	0.157
Trp53-null_Tam>ENU	17-18700-3	0.246
Trp53-null_Tam>ENU	17-18700-4	0.103
Trp53-null_Tam>ENU	17-18703-1	0.063
Trp53-null_ENU>Tam_30d	17-23704-2	0.151
Trp53-null_ENU>Tam_30d	17-23704-7	0.123
Trp53-null_ENU>Tam_30d	17-27283-10	0.129
Trp53-null_ENU>Tam_10d	17-27354-1	0.142
Trp53-null_ENU>Tam_10d	17-27354-5	0.186
Trp53-null_ENU>Tam_30d	17-27355-14	0.079
Trp53-null_ENU>Tam_10d	17-27361-2	0.071
Trp53-null_ENU>Tam_30d	17-27366-12	0.104
Fbxw7-null_Tam>ENU	17-28417-3	0.083
Trp53-null_ENU>Tam_10d	17-30312-13	0.034
KrasG12D_Tam>ENU	17-35922-2	0.048
KrasG12D_Tam>ENU	17-35922-7	0.051
KrasG12D_Tam>ENU	17-35923-3	0.116
KrasG12D_Tam>ENU	17-38604-11	0.095
KrasG12D_Tam>ENU	17-38604-14	0.098
Pten-null_Tam>ENU	17-45164-15	0.063
Trp53_Het_Notch1-ICD_Tam>ENU	18-19416-5	0.075
Trp53_Het_Notch1-ICD_Tam>ENU	18-19417-3	0.081
Control_ENU	18-24613-16	0.257
Trp53-null_Tam>ENU	18-9097-14	0.102
Trp53-null_Tam>ENU	18-9097-15	0.131
Trp53-null_Tam>ENU	17-18698-6	0.154
Trp53-null_Tam>ENU	17-18703-3	0.073
Control_ENU	15-4598-10	0.043
Trp53-null_Tam>ENU	17-18700-4	0.107
Trp53-null_ENU>Tam_30d	17-23704-4	0.125
Trp53-null_ENU>Tam_10d	17-27361-1	0.137
Trp53-null_ENU>Tam_10d	17-30312-11	0.093
KrasG12D_Tam>ENU	17-35922-3	0.059
KrasG12D_Tam>ENU	17-35922-7	0.052
KrasG12D_Tam>ENU	17-35924-3	0.145
KrasG12D_Tam>ENU	17-38604-12	0.13
Pten-null_Tam>ENU	17-51521-3	0.068
Control_ENU	16-20279-21	0.068
Trp53-null_Tam>ENU	17-18703-4	0.072
Trp53-null_ENU>Tam_30d	17-23704-5	0.163
Trp53-null_ENU>Tam_30d	17-27283-9	0.096
Trp53-null_ENU>Tam_10d	17-27354-10	0.014
Trp53-null_ENU>Tam_10d	17-27354-2	0.067
Trp53-null_ENU>Tam_30d	17-27355-13	0.122
Fbxw7-null_Tam>ENU	17-27519-2	0.081
Fbxw7-null_Tam>ENU	17-28417-13	0.111
Fbxw7-null_Tam>ENU	17-28417-7	0.04
Trp53-null_ENU>Tam_10d	17-30310-2	0.098
KrasG12D_Tam>ENU	17-35922-1	0.193
KrasG12D_Tam>ENU	17-35922-7	0.057
KrasG12D_Tam>ENU	17-38606-6	0.037
KrasG12D_Tam>ENU	17-38606-7	0.115
Pten-null_Tam>ENU	17-51712-9	0.074
Trp53_Het_Notch1-ICD_Tam>ENU	18-19416-5	0.093
Trp53_Het_Notch1-ICD_Tam>ENU	18-19417-8	0.023
Control_ENU	14-21885-3	0.138
Control_ENU	14-21895-2	0.076
Control_ENU	15-4598-10	0.059
Trp53-null_Tam>ENU	17-18690-1	0.114
Trp53-null_Tam>ENU	17-18690-7	0.124
Trp53-null_Tam>ENU	17-18690-7	0.124
Trp53-null_Tam>ENU	17-18698-2	0.088
Trp53-null_Tam>ENU	17-18700-2	0.183
Trp53-null_Tam>ENU	17-18700-6	0.109
Trp53-null_Tam>ENU	17-18703-1	0.099
Trp53-null_ENU>Tam_30d	17-23704-8	0.149
Trp53-null_ENU>Tam_10d	17-27354-2	0.084
Trp53-null_ENU>Tam_10d	17-27354-4	0.039
Trp53-null_ENU>Tam_10d	17-27354-4	0.042
Trp53-null_ENU>Tam_10d	17-27354-7	0.05
Trp53-null_ENU>Tam_30d	17-27355-15	0.103
Trp53-null_ENU>Tam_10d	17-27361-2	0.046
Trp53-null_ENU>Tam_10d	17-27361-2	0.079
Trp53-null_ENU>Tam_30d	17-27366-11	0.189
Fbxw7-null_Tam>ENU	17-27519-4	0.011
Fbxw7-null_Tam>ENU	17-28417-10	0.038
Fbxw7-null_Tam>ENU	17-28417-16	0.061
Fbxw7-null_Tam>ENU	17-28417-16	0.059
Fbxw7-null_Tam>ENU	17-28417-9	0.151
[truncated: 12,407 more rows]

## Sheet: ED_Fig_3b
Sample	VAF
18-19416-16N	0.013
17-30303-8N	0.01
14-21885-8N	0.017
17-51711-14N	0.014
18-39271-7N	0.015
17-27366-16N	0.01
18-9097-18N	0.013
18-39271-7N	0.01
18-9097-18N	0.01
14-21885-8N	0.013
18-19417-17N	0.012
17-27283-15N	0.011
17-45164-18N	0.014
18-19417-17N	0.011
18-24613-18N	0.014
17-51516-16N	0.01
18-19417-17N	0.014
17-27283-15N	0.011
14-21885-8N	0.021
18-24613-18N	0.018
17-27366-16N	0.013
17-27366-16N	0.013
14-21885-8N	0.015
18-39271-7N	0.015
17-27366-16N	0.01
17-27283-15N	0.01
17-27366-16N	0.011
18-19417-17N	0.011
14-21885-8N	0.016
17-51516-16N	0.014
18-9097-18N	0.015
14-21885-8N	0.013
17-27366-16N	0.03
14-21885-8N	0.01
17-45164-18N	0.01
17-27283-15N	0.011
18-19416-16N	0.01
18-19417-17N	0.014
17-45164-18N	0.014
14-21885-8N	0.022
17-45164-18N	0.012
17-30303-8N	0.042
17-51521-12N	0.011
17-51712-16N	0.087
17-51711-14N	0.022
14-21885-8N	0.019
18-19416-16N	0.01
18-39271-7N	0.013
17-27366-16N	0.018
17-27366-16N	0.011
14-21885-8N	0.023
18-24613-18N	0.016
18-39271-7N	0.013
18-39271-7N	0.014
17-51521-12N	0.012
18-19416-16N	0.02
17-51516-16N	0.01
14-21885-8N	0.013
17-51521-12N	0.01
17-51711-14N	0.01
18-24613-18N	0.011
17-45164-18N	0.011
18-24613-18N	0.016
14-21885-8N	0.011
14-21885-8N	0.053
14-21885-8N	0.014
18-19417-17N	0.014
17-51521-12N	0.016
18-19416-16N	0.012
17-27366-16N	0.01
17-51516-16N	0.024
17-27283-15N	0.011
17-27283-15N	0.011
18-19417-17N	0.017
14-21885-8N	0.018
17-51712-16N	0.02
17-27366-16N	0.019
17-51712-16N	0.012
14-21885-8N	0.02
17-51521-12N	0.011
14-21885-8N	0.02
17-27283-15N	0.01
18-19416-16N	0.016
17-45164-18N	0.015
17-51712-16N	0.017
17-27366-16N	0.01
17-51516-16N	0.012
17-45164-18N	0.02
17-45164-18N	0.019
17-51712-16N	0.043
17-30303-8N	0.016
17-27366-16N	0.011
17-51712-16N	0.012
18-9097-18N	0.011
17-51712-16N	0.016
14-21885-8N	0.012
17-51516-16N	0.012
17-51516-16N	0.016
18-19417-17N	0.018
17-30303-8N	0.018
18-9097-18N	0.016
14-21885-8N	0.013
18-9097-18N	0.012
18-39271-7N	0.015
18-19417-17N	0.014
14-21885-8N	0.013
17-51516-16N	0.011
17-51712-16N	0.011
17-27366-16N	0.013
17-27366-16N	0.01
18-9097-18N	0.012
18-19417-17N	0.017
17-27366-16N	0.015
18-19417-17N	0.018
17-51711-14N	0.048
17-27283-15N	0.022
17-51712-16N	0.011
17-51711-14N	0.015
14-21885-8N	0.017
18-19417-17N	0.012
18-39271-7N	0.015
18-9097-18N	0.014
17-51711-14N	0.012
18-24613-18N	0.011
17-45164-18N	0.017
18-19417-17N	0.017
17-51516-16N	0.01
17-27283-15N	0.016
18-39271-7N	0.012
18-19417-17N	0.015
14-21885-8N	0.014
18-39271-7N	0.021
17-27366-16N	0.014
14-21885-8N	0.025
17-27283-15N	0.01
14-21885-8N	0.02
18-39271-7N	0.01
18-9097-18N	0.015
18-19417-17N	0.012
17-51521-12N	0.011
18-9097-18N	0.013
18-19417-17N	0.019
18-39271-7N	0.017
14-21885-8N	0.014
14-21885-8N	0.02
18-39271-7N	0.065
18-19417-17N	0.012
17-51711-14N	0.014
18-39271-7N	0.012
17-27366-16N	0.01
14-21885-8N	0.011
17-27283-15N	0.015
17-27283-15N	0.011
17-27366-16N	0.016
18-9097-18N	0.01
14-21885-8N	0.023
17-51521-12N	0.056
17-30303-8N	0.013
17-30303-8N	0.013
18-24613-18N	0.014
17-45164-18N	0.011
18-9097-18N	0.012
14-21885-8N	0.012
18-9097-18N	0.043
17-27366-16N	0.012
17-27366-16N	0.015
14-21885-8N	0.018
18-39271-7N	0.011
17-51711-14N	0.012
18-19417-17N	0.014
17-51521-12N	0.019
18-9097-18N	0.022
18-39271-7N	0.02
17-27283-15N	0.016
17-45164-18N	0.019
17-27366-16N	0.022
14-21885-8N	0.022
18-19416-16N	0.017
17-45164-18N	0.019
18-39271-7N	0.011
17-27366-16N	0.016
17-30303-8N	0.01
14-21885-8N	0.023
17-51516-16N	0.01
14-21885-8N	0.015
17-27283-15N	0.012
17-51711-14N	0.01
14-21885-8N	0.022
18-19417-17N	0.019
17-27283-15N	0.016
17-51516-16N	0.021
17-27283-15N	0.021
18-39271-7N	0.017
14-21885-8N	0.065
18-19416-16N	0.012
17-51516-16N	0.01
18-19416-16N	0.016
17-27283-15N	0.01
17-27283-15N	0.065
17-27283-15N	0.01
18-24613-18N	0.02
18-19416-16N	0.028
17-51516-16N	0.011
18-39271-7N	0.019
17-51711-14N	0.053
18-39271-7N	0.041
17-51712-16N	0.044
18-19417-17N	0.017
14-21885-8N	0.028
17-51521-12N	0.019
17-27366-16N	0.011
18-24613-18N	0.014
17-45164-18N	0.011
18-24613-18N	0.01
14-21885-8N	0.012
17-27366-16N	0.01
14-21885-8N	0.019
17-27366-16N	0.01
18-19416-16N	0.013
17-51521-12N	0.011
17-27366-16N	0.011
17-51521-12N	0.017
17-27283-15N	0.018
17-27366-16N	0.01
17-27283-15N	0.015
17-51521-12N	0.011
18-19416-16N	0.012
17-51516-16N	0.011
17-45164-18N	0.014
17-30303-8N	0.013
18-39271-7N	0.012
18-39271-7N	0.026
14-21885-8N	0.011
17-27366-16N	0.014
17-27366-16N	0.012
17-51516-16N	0.011
18-19417-17N	0.014
17-45164-18N	0.032
14-21885-8N	0.011
17-45164-18N	0.021
17-51521-12N	0.011
14-21885-8N	0.012
18-24613-18N	0.016
18-39271-7N	0.018
17-27283-15N	0.021
18-39271-7N	0.035
17-27283-15N	0.014
17-51516-16N	0.021
17-27283-15N	0.013
17-27366-16N	0.02
18-24613-18N	0.015
18-39271-7N	0.018
14-21885-8N	0.015
18-19416-16N	0.053

## Sheet: ED_Fig_3c
Cohort	Sample	meanVF	n_SNV_sample
Control_ENU	14-21885-5	0.0631818	33
Control_ENU	16-20279-24	0.107809	47
Trp53-null_Tam>ENU	17-18690-6	0.0976774	62
Trp53-null_Tam>ENU	17-18703-7	0.260667	63
Fbxw7-null_Tam>ENU	17-27519-7	0.0491081	74
Fbxw7-null_Tam>ENU	17-28417-19	0.121094	32
Fbxw7-null_Tam>ENU	17-28417-4	0.11437	54
KrasG12D_Tam>ENU	17-35922-6	0.153388	49
KrasG12D_Tam>ENU	17-35923-6	0.0851042	48
KrasG12D_Tam>ENU	17-35925-4	0.0859231	39
KrasG12D_Tam>ENU	17-35925-5	0.0635854	41
KrasG12D_Tam>ENU	17-38604-16	0.0803784	37
Pten-null_Tam>ENU	17-51521-8	0.15038	50
Trp53_Het_Notch1-ICD_Tam>ENU	18-19416-2	0.128037	27
Trp53_Het_Notch1-ICD_Tam>ENU	18-19417-2	0.0951628	43
Control_ENU	18-39271-1	0.085686	86
Control_ENU	14-21885-4	0.106026	39
Control_ENU	15-4598-7	0.0552444	45
Trp53-null_Tam>ENU	17-18690-6	0.0976774	62
Trp53-null_Tam>ENU	17-18690-6	0.0976774	62
Trp53-null_Tam>ENU	17-18698-3	0.122368	95
Trp53-null_Tam>ENU	17-18698-6	0.128966	87
Trp53-null_Tam>ENU	17-18698-7	0.0715263	19
Trp53-null_Tam>ENU	17-18700-3	0.201	74
Trp53-null_Tam>ENU	17-18700-4	0.0876429	70
Trp53-null_Tam>ENU	17-18700-6	0.121018	55
Trp53-null_Tam>ENU	17-18700-6	0.121018	55
Trp53-null_Tam>ENU	17-18703-1	0.0656186	118
Fbxw7-null_Tam>ENU	17-28417-10	0.101885	52
Fbxw7-null_Tam>ENU	17-28417-17	0.0798	30
Fbxw7-null_Tam>ENU	17-28417-18	0.0898718	39
Fbxw7-null_Tam>ENU	17-28417-19	0.121094	32
Fbxw7-null_Tam>ENU	17-28417-8	0.162983	58
KrasG12D_Tam>ENU	17-35922-6	0.153388	49
KrasG12D_Tam>ENU	17-35923-1	0.0768776	49
KrasG12D_Tam>ENU	17-35923-2	0.142829	35
KrasG12D_Tam>ENU	17-35924-2	0.0943478	23
KrasG12D_Tam>ENU	17-35924-3	0.122375	24
KrasG12D_Tam>ENU	17-35925-3	0.0866	40
KrasG12D_Tam>ENU	17-38606-5	0.108269	52
KrasG12D_Tam>ENU	17-38606-5	0.108269	52
KrasG12D_Tam>ENU	17-40749-14	0.0767551	49
KrasG12D_Tam>ENU	17-40752-11	0.126333	24
KrasG12D_Tam>ENU	17-40752-12	0.107676	34
KrasG12D_Tam>ENU	17-40752-9	0.113224	49
Pten-null_Tam>ENU	17-51521-3	0.0691395	43
Pten-null_Tam>ENU	17-51711-9	0.0509677	31
Pten-null_Tam>ENU	17-51712-10	0.0492326	86
Trp53_Het_Notch1-ICD_Tam>ENU	18-19416-1	0.129513	39
Trp53_Het_Notch1-ICD_Tam>ENU	18-19416-12	0.117846	26
Trp53_Het_Notch1-ICD_Tam>ENU	18-19417-10	0.0979355	31
Control_ENU	15-4598-8	0.0429565	46
Fbxw7-null_Tam>ENU	17-27519-5	0.0348108	37
Fbxw7-null_Tam>ENU	17-28417-1	0.0809189	37
Fbxw7-null_Tam>ENU	17-28417-13	0.0846731	52
KrasG12D_Tam>ENU	17-40749-17	0.10598	50
Pten-null_Tam>ENU	17-51712-6	0.103024	41
Trp53_Het_Notch1-ICD_Tam>ENU	18-19416-14	0.246333	12
Trp53-null_Tam>ENU	17-18703-6	0.108864	44
Fbxw7-null_Tam>ENU	17-28417-10	0.101885	52
KrasG12D_Tam>ENU	17-35922-2	0.05225	68
KrasG12D_Tam>ENU	17-35924-6	0.066	43
KrasG12D_Tam>ENU	17-38606-6	0.0564316	95
KrasG12D_Tam>ENU	17-40749-14	0.0767551	49
Pten-null_Tam>ENU	17-51521-7	0.137024	41
Pten-null_Tam>ENU	17-51711-11	0.159075	40
Pten-null_Tam>ENU	17-51712-13	0.0695769	26
Pten-null_Tam>ENU	17-51712-9	0.0532917	72
Trp53_Het_Notch1-ICD_Tam>ENU	18-19416-2	0.128037	27
Control_ENU	18-24613-15	0.229227	66
Control_ENU	15-4598-4	0.0435217	23
Trp53-null_Tam>ENU	17-18698-2	0.094626	123
Fbxw7-null_Tam>ENU	17-28417-19	0.121094	32
KrasG12D_Tam>ENU	17-35922-3	0.0765217	46
KrasG12D_Tam>ENU	17-40749-13	0.12412	50
Trp53-null_Tam>ENU	18-9097-16	0.120018	55
Control_ENU	16-20279-17	0.11162	50
Control_ENU	16-20279-18	0.0585385	26
Trp53-null_Tam>ENU	17-17654-1	0.211939	49
Trp53-null_Tam>ENU	17-18700-1	0.115793	58
Trp53-null_Tam>ENU	17-18703-1	0.0656186	118
Fbxw7-null_Tam>ENU	17-27519-5	0.0348108	37
Fbxw7-null_Tam>ENU	17-28417-8	0.162983	58
KrasG12D_Tam>ENU	17-35923-6	0.0851042	48
KrasG12D_Tam>ENU	17-35923-7	0.135878	49
KrasG12D_Tam>ENU	17-35925-4	0.0859231	39
Pten-null_Tam>ENU	17-51521-4	0.0328	25
Pten-null_Tam>ENU	17-51521-4	0.0328	25
Pten-null_Tam>ENU	17-51711-6	0.113765	34
Pten-null_Tam>ENU	17-51711-7	0.134898	59
Trp53_Het_Notch1-ICD_Tam>ENU	18-19416-3	0.0333404	47
Trp53_Het_Notch1-ICD_Tam>ENU	18-19416-4	0.0649211	38
Trp53_Het_Notch1-ICD_Tam>ENU	18-19416-6	0.048775	40
Trp53_Het_Notch1-ICD_Tam>ENU	18-19417-4	0.0250625	64
Trp53_Het_Notch1-ICD_Tam>ENU	18-19417-4	0.0250625	64
Trp53_Het_Notch1-ICD_Tam>ENU	18-19417-6	0.124104	48
Trp53_Het_Notch1-ICD_Tam>ENU	18-19417-8	0.105833	54
Control_ENU	18-39271-4	0.044413	46
Trp53-null_Tam>ENU	18-9097-14	0.0765	60
Control_ENU	14-21885-1	0.0889556	45
Control_ENU	14-21885-3	0.0841705	88
Control_ENU	15-4598-5	0.0533214	56
Control_ENU	15-4598-8	0.0429565	46
Trp53-null_Tam>ENU	17-18690-2	0.177649	74
Trp53-null_Tam>ENU	17-18690-7	0.109545	55
Trp53-null_Tam>ENU	17-18698-2	0.094626	123
Trp53-null_Tam>ENU	17-18698-2	0.094626	123
Trp53-null_Tam>ENU	17-18698-2	0.094626	123
Trp53-null_Tam>ENU	17-18700-2	0.15448	102
Fbxw7-null_Tam>ENU	17-27519-3	0.0745405	37
Fbxw7-null_Tam>ENU	17-27519-3	0.0745405	37
Fbxw7-null_Tam>ENU	17-27519-7	0.0491081	74
Fbxw7-null_Tam>ENU	17-28417-13	0.0846731	52
Fbxw7-null_Tam>ENU	17-28417-7	0.0673971	68
KrasG12D_Tam>ENU	17-35922-1	0.155443	79
KrasG12D_Tam>ENU	17-35923-3	0.104228	57
KrasG12D_Tam>ENU	17-35925-2	0.0536364	110
KrasG12D_Tam>ENU	17-35927-2	0.0816129	62
KrasG12D_Tam>ENU	17-40749-12	0.132188	69
KrasG12D_Tam>ENU	17-40752-11	0.126333	24
Pten-null_Tam>ENU	17-45164-15	0.0383023	43
Pten-null_Tam>ENU	17-51521-11	0.0927719	57
Pten-null_Tam>ENU	17-51521-6	0.117889	36
Pten-null_Tam>ENU	17-51712-10	0.0492326	86
Pten-null_Tam>ENU	17-51712-10	0.0492326	86
Pten-null_Tam>ENU	17-51712-9	0.0532917	72
Trp53-null_Tam>ENU	18-9097-11	0.0623913	46
Trp53-null_Tam>ENU	18-9097-13	0.0490656	61
Control_ENU	14-21885-3	0.0841705	88
Control_ENU	15-4598-5	0.0533214	56
Control_ENU	16-20279-18	0.0585385	26
Control_ENU	16-20279-20	0.0743	60
Control_ENU	16-20279-24	0.107809	47
Trp53-null_Tam>ENU	17-17654-1	0.211939	49
Trp53-null_Tam>ENU	17-18690-2	0.177649	74
Trp53-null_Tam>ENU	17-18700-5	0.0774898	49
Trp53-null_Tam>ENU	17-18703-1	0.0656186	118
Fbxw7-null_Tam>ENU	17-27519-5	0.0348108	37
Fbxw7-null_Tam>ENU	17-28417-4	0.11437	54
KrasG12D_Tam>ENU	17-35922-3	0.0765217	46
KrasG12D_Tam>ENU	17-35922-6	0.153388	49
KrasG12D_Tam>ENU	17-35922-7	0.0544224	116
KrasG12D_Tam>ENU	17-35923-3	0.104228	57
KrasG12D_Tam>ENU	17-35924-3	0.122375	24
KrasG12D_Tam>ENU	17-35925-2	0.0536364	110
KrasG12D_Tam>ENU	17-38604-10	0.15318	50
KrasG12D_Tam>ENU	17-38606-2	0.097	51
KrasG12D_Tam>ENU	17-40749-18	0.12419	42
KrasG12D_Tam>ENU	17-40752-9	0.113224	49
Pten-null_Tam>ENU	17-45164-17	0.159462	39
Trp53_Het_Notch1-ICD_Tam>ENU	18-19416-11	0.162414	29
Trp53_Het_Notch1-ICD_Tam>ENU	18-19416-11	0.162414	29
Trp53_Het_Notch1-ICD_Tam>ENU	18-19417-10	0.0979355	31
Control_ENU	18-24613-16	0.155257	74
Control_ENU	14-21895-1	0.0643774	53
Control_ENU	15-4598-11	0.038725	40
Control_ENU	16-20279-18	0.0585385	26
Control_ENU	16-20279-21	0.0692286	35
Trp53-null_Tam>ENU	17-18690-1	0.0728	75
Trp53-null_Tam>ENU	17-18690-2	0.177649	74
Trp53-null_Tam>ENU	17-18698-4	0.0516792	53
Trp53-null_Tam>ENU	17-18703-1	0.0656186	118
Fbxw7-null_Tam>ENU	17-27519-7	0.0491081	74
KrasG12D_Tam>ENU	17-35922-1	0.155443	79
KrasG12D_Tam>ENU	17-35922-1	0.155443	79
KrasG12D_Tam>ENU	17-35922-4	0.160254	71
KrasG12D_Tam>ENU	17-35923-1	0.0768776	49
KrasG12D_Tam>ENU	17-35923-1	0.0768776	49
KrasG12D_Tam>ENU	17-35923-5	0.133625	40
KrasG12D_Tam>ENU	17-35924-1	0.0843043	23
KrasG12D_Tam>ENU	17-35924-8	0.041918	61
KrasG12D_Tam>ENU	17-35924-8	0.041918	61
KrasG12D_Tam>ENU	17-35925-7	0.0836389	36
KrasG12D_Tam>ENU	17-35927-2	0.0816129	62
KrasG12D_Tam>ENU	17-35927-2	0.0816129	62
KrasG12D_Tam>ENU	17-38606-2	0.097	51
KrasG12D_Tam>ENU	17-40749-14	0.0767551	49
KrasG12D_Tam>ENU	17-40749-16	0.129204	54
KrasG12D_Tam>ENU	17-40749-17	0.10598	50
Pten-null_Tam>ENU	17-51516-10	0.08942	50
Pten-null_Tam>ENU	17-51516-13	0.0439167	48
Pten-null_Tam>ENU	17-51711-12	0.0929	40
Pten-null_Tam>ENU	17-51711-7	0.134898	59
Pten-null_Tam>ENU	17-51712-10	0.0492326	86
Trp53_Het_Notch1-ICD_Tam>ENU	18-19416-9	0.0579412	34
Trp53_Het_Notch1-ICD_Tam>ENU	18-19416-9	0.0579412	34
Trp53-null_Tam>ENU	18-9097-13	0.0490656	61
Trp53-null_Tam>ENU	18-9097-14	0.0765	60
Control_ENU	15-34685-15	0.119022	46
Control_ENU	16-20277-25	0.101838	37
Trp53-null_Tam>ENU	17-17654-6	0.170059	34
Trp53-null_Tam>ENU	17-18690-2	0.177649	74
Trp53-null_Tam>ENU	17-18690-6	0.0976774	62
Trp53-null_Tam>ENU	17-18698-2	0.094626	123
Trp53-null_Tam>ENU	17-18698-2	0.094626	123
Trp53-null_Tam>ENU	17-18698-6	0.128966	87
Trp53-null_Tam>ENU	17-18700-3	0.201	74
Trp53-null_Tam>ENU	17-18703-7	0.260667	63
Fbxw7-null_Tam>ENU	17-27519-2	0.090569	58
Fbxw7-null_Tam>ENU	17-28417-16	0.0392632	76
KrasG12D_Tam>ENU	17-38604-16	0.0803784	37
KrasG12D_Tam>ENU	17-38606-2	0.097	51
KrasG12D_Tam>ENU	17-40749-16	0.129204	54
KrasG12D_Tam>ENU	17-40749-17	0.10598	50
Pten-null_Tam>ENU	17-51516-10	0.08942	50
Pten-null_Tam>ENU	17-51711-8	0.0643148	54
Trp53_Het_Notch1-ICD_Tam>ENU	18-19416-10	0.117217	23
Trp53_Het_Notch1-ICD_Tam>ENU	18-19416-7	0.0627297	37
Control_ENU	18-39271-6	0.298662	68
Control_ENU	14-21885-1	0.0889556	45
Control_ENU	15-34685-15	0.119022	46
Control_ENU	16-20279-22	0.0657708	48
Trp53-null_Tam>ENU	17-18690-1	0.0728	75
Trp53-null_Tam>ENU	17-18690-4	0.209147	75
Trp53-null_Tam>ENU	17-18690-6	0.0976774	62
Trp53-null_Tam>ENU	17-18698-1	0.122243	74
Trp53-null_Tam>ENU	17-18698-1	0.122243	74
Trp53-null_Tam>ENU	17-18698-5	0.176342	73
Trp53-null_Tam>ENU	17-18700-2	0.15448	102
Fbxw7-null_Tam>ENU	17-27519-5	0.0348108	37
Fbxw7-null_Tam>ENU	17-27519-5	0.0348108	37
Fbxw7-null_Tam>ENU	17-27519-7	0.0491081	74
Fbxw7-null_Tam>ENU	17-28417-10	0.101885	52
Fbxw7-null_Tam>ENU	17-28417-16	0.0392632	76
Fbxw7-null_Tam>ENU	17-28417-18	0.0898718	39
Fbxw7-null_Tam>ENU	17-28417-2	0.0766964	56
Fbxw7-null_Tam>ENU	17-28417-4	0.11437	54
KrasG12D_Tam>ENU	17-35922-4	0.160254	71
KrasG12D_Tam>ENU	17-35922-5	0.060375	72
KrasG12D_Tam>ENU	17-35922-7	0.0544224	116
KrasG12D_Tam>ENU	17-35925-2	0.0536364	110
KrasG12D_Tam>ENU	17-35925-2	0.0536364	110
KrasG12D_Tam>ENU	17-35925-8	0.0518222	45
KrasG12D_Tam>ENU	17-40749-13	0.12412	50
Pten-null_Tam>ENU	17-51516-10	0.08942	50
Pten-null_Tam>ENU	17-51516-10	0.08942	50
Pten-null_Tam>ENU	17-51516-11	0.0350811	37
Pten-null_Tam>ENU	17-51516-13	0.0439167	48
Pten-null_Tam>ENU	17-51516-13	0.0439167	48
Pten-null_Tam>ENU	17-51516-15	0.0539706	34
Pten-null_Tam>ENU	17-51516-15	0.0539706	34
Pten-null_Tam>ENU	17-51521-3	0.0691395	43
Pten-null_Tam>ENU	17-51521-3	0.0691395	43
Pten-null_Tam>ENU	17-51711-10	0.0902353	34
Pten-null_Tam>ENU	17-51712-6	0.103024	41
Pten-null_Tam>ENU	17-51712-6	0.103024	41
Trp53_Het_Notch1-ICD_Tam>ENU	18-19416-3	0.0333404	47
Trp53_Het_Notch1-ICD_Tam>ENU	18-19416-8	0.0578824	17
Trp53_Het_Notch1-ICD_Tam>ENU	18-19416-9	0.0579412	34
Trp53_Het_Notch1-ICD_Tam>ENU	18-19416-9	0.0579412	34
Trp53_Het_Notch1-ICD_Tam>ENU	18-19417-1	0.10346	63
Trp53_Het_Notch1-ICD_Tam>ENU	18-19417-13	0.145304	23
Control_ENU	18-24613-15	0.229227	66
Control_ENU	18-24613-16	0.155257	74
Control_ENU	18-24613-17	0.0822632	95
Control_ENU	18-39271-6	0.298662	68
Trp53-null_Tam>ENU	18-9097-11	0.0623913	46
Control_ENU	15-34685-13	0.0529333	30
Control_ENU	15-34685-13	0.0529333	30
Control_ENU	15-34685-14	0.107267	30
Control_ENU	15-34685-16	0.161143	35
Control_ENU	15-4598-10	0.07296	25
Control_ENU	15-4598-8	0.0429565	46
Control_ENU	15-4598-8	0.0429565	46
Control_ENU	16-20277-27	0.0861	30
Trp53-null_Tam>ENU	17-17654-3	0.0969074	54
Trp53-null_Tam>ENU	17-17654-4	0.126306	62
Trp53-null_Tam>ENU	17-18690-6	0.0976774	62
Trp53-null_Tam>ENU	17-18698-1	0.122243	74
Trp53-null_Tam>ENU	17-18698-6	0.128966	87
Trp53-null_Tam>ENU	17-18700-2	0.15448	102
Trp53-null_Tam>ENU	17-18703-1	0.0656186	118
Trp53-null_Tam>ENU	17-18703-3	0.0838889	54
Fbxw7-null_Tam>ENU	17-28417-1	0.0809189	37
Fbxw7-null_Tam>ENU	17-28417-11	0.0559315	73
Fbxw7-null_Tam>ENU	17-28417-11	0.0559315	73
Fbxw7-null_Tam>ENU	17-28417-12	0.108049	41
Fbxw7-null_Tam>ENU	17-28417-12	0.108049	41
Fbxw7-null_Tam>ENU	17-28417-13	0.0846731	52
Fbxw7-null_Tam>ENU	17-28417-13	0.0846731	52
Fbxw7-null_Tam>ENU	17-28417-4	0.11437	54
Fbxw7-null_Tam>ENU	17-28417-5	0.0697805	82
KrasG12D_Tam>ENU	17-35922-1	0.155443	79
KrasG12D_Tam>ENU	17-35922-2	0.05225	68
KrasG12D_Tam>ENU	17-35922-5	0.060375	72
KrasG12D_Tam>ENU	17-35922-6	0.153388	49
KrasG12D_Tam>ENU	17-35922-6	0.153388	49
KrasG12D_Tam>ENU	17-35923-6	0.0851042	48
KrasG12D_Tam>ENU	17-35924-8	0.041918	61
KrasG12D_Tam>ENU	17-35924-8	0.041918	61
KrasG12D_Tam>ENU	17-35924-8	0.041918	61
KrasG12D_Tam>ENU	17-35925-5	0.0635854	41
KrasG12D_Tam>ENU	17-35927-1	0.102556	27
KrasG12D_Tam>ENU	17-38604-10	0.15318	50
KrasG12D_Tam>ENU	17-38606-3	0.112574	54
KrasG12D_Tam>ENU	17-40749-16	0.129204	54
KrasG12D_Tam>ENU	17-40752-10	0.08	28
Pten-null_Tam>ENU	17-45164-13	0.123205	39
Pten-null_Tam>ENU	17-45164-13	0.123205	39
Pten-null_Tam>ENU	17-51711-7	0.134898	59
Pten-null_Tam>ENU	17-51711-9	0.0509677	31
Pten-null_Tam>ENU	17-51712-13	0.0695769	26
Pten-null_Tam>ENU	17-51712-8	0.101167	36
Pten-null_Tam>ENU	17-51712-8	0.101167	36
Pten-null_Tam>ENU	17-51712-9	0.0532917	72
Pten-null_Tam>ENU	17-51712-9	0.0532917	72
Trp53_Het_Notch1-ICD_Tam>ENU	18-19416-1	0.129513	39
Trp53_Het_Notch1-ICD_Tam>ENU	18-19416-10	0.117217	23
Trp53_Het_Notch1-ICD_Tam>ENU	18-19417-1	0.10346	63
Trp53_Het_Notch1-ICD_Tam>ENU	18-19417-1	0.10346	63
Trp53_Het_Notch1-ICD_Tam>ENU	18-19417-16	0.341074	27
Trp53_Het_Notch1-ICD_Tam>ENU	18-19417-2	0.0951628	43
Trp53_Het_Notch1-ICD_Tam>ENU	18-19417-4	0.0250625	64
Control_ENU	18-24613-14	0.0698684	38
Control_ENU	18-24613-17	0.0822632	95
Control_ENU	18-39271-1	0.085686	86
Control_ENU	18-39271-2	0.0665	48
Control_ENU	18-39271-6	0.298662	68
Control_ENU	18-39271-6	0.298662	68
Trp53-null_Tam>ENU	18-9097-13	0.0490656	61
Trp53-null_Tam>ENU	18-9097-16	0.120018	55
Control_ENU	14-21885-3	0.0841705	88
Control_ENU	14-21885-7	0.0480571	35
Control_ENU	15-4598-11	0.038725	40
Control_ENU	15-4598-7	0.0552444	45
Control_ENU	15-4598-7	0.0552444	45
Control_ENU	16-20277-26	0.121793	29
Control_ENU	16-20277-27	0.0861	30
Control_ENU	16-20279-21	0.0692286	35
Trp53-null_Tam>ENU	17-18698-2	0.094626	123
Trp53-null_Tam>ENU	17-18698-2	0.094626	123
Trp53-null_Tam>ENU	17-18698-2	0.094626	123
Trp53-null_Tam>ENU	17-18698-2	0.094626	123
Trp53-null_Tam>ENU	17-18698-4	0.0516792	53
Trp53-null_Tam>ENU	17-18700-2	0.15448	102
Trp53-null_Tam>ENU	17-18700-5	0.0774898	49
Trp53-null_Tam>ENU	17-18700-6	0.121018	55
Trp53-null_Tam>ENU	17-18703-1	0.0656186	118
Trp53-null_Tam>ENU	17-18703-1	0.0656186	118
Trp53-null_Tam>ENU	17-18703-2	0.127827	52
Trp53-null_Tam>ENU	17-18703-3	0.0838889	54
Fbxw7-null_Tam>ENU	17-27519-2	0.090569	58
Fbxw7-null_Tam>ENU	17-28417-11	0.0559315	73
Fbxw7-null_Tam>ENU	17-28417-15	0.0600122	82
Fbxw7-null_Tam>ENU	17-28417-15	0.0600122	82
Fbxw7-null_Tam>ENU	17-28417-17	0.0798	30
Fbxw7-null_Tam>ENU	17-28417-2	0.0766964	56
KrasG12D_Tam>ENU	17-35922-1	0.155443	79
KrasG12D_Tam>ENU	17-35922-3	0.0765217	46
KrasG12D_Tam>ENU	17-35922-5	0.060375	72
KrasG12D_Tam>ENU	17-35923-2	0.142829	35
KrasG12D_Tam>ENU	17-35924-8	0.041918	61
KrasG12D_Tam>ENU	17-35925-2	0.0536364	110
KrasG12D_Tam>ENU	17-35925-2	0.0536364	110
KrasG12D_Tam>ENU	17-38604-10	0.15318	50
KrasG12D_Tam>ENU	17-38606-4	0.152705	61
KrasG12D_Tam>ENU	17-38606-6	0.0564316	95
KrasG12D_Tam>ENU	17-40752-13	0.11783	47
KrasG12D_Tam>ENU	17-40752-13	0.11783	47
Pten-null_Tam>ENU	17-51516-10	0.08942	50
Pten-null_Tam>ENU	17-51521-1	0.0871556	45
Pten-null_Tam>ENU	17-51521-3	0.0691395	43
Pten-null_Tam>ENU	17-51521-6	0.117889	36
Pten-null_Tam>ENU	17-51711-5	0.0854651	43
Pten-null_Tam>ENU	17-51712-12	0.0690851	47
Pten-null_Tam>ENU	17-51712-14	0.019	20
Pten-null_Tam>ENU	17-51712-6	0.103024	41
Trp53_Het_Notch1-ICD_Tam>ENU	18-19416-6	0.048775	40
Trp53_Het_Notch1-ICD_Tam>ENU	18-19416-6	0.048775	40
Trp53_Het_Notch1-ICD_Tam>ENU	18-19417-4	0.0250625	64
Trp53_Het_Notch1-ICD_Tam>ENU	18-19417-7	0.107719	32
Trp53_Het_Notch1-ICD_Tam>ENU	18-19417-9	0.130326	46
Control_ENU	18-24613-16	0.155257	74
Control_ENU	18-39271-1	0.085686	86
Control_ENU	18-39271-3	0.0724375	32
Control_ENU	18-39271-6	0.298662	68
Trp53-null_Tam>ENU	18-9097-12	0.0684583	72
Trp53-null_Tam>ENU	18-9097-14	0.0765	60
Trp53-null_Tam>ENU	18-9097-14	0.0765	60
Trp53-null_Tam>ENU	18-9097-16	0.120018	55
Trp53-null_Tam>ENU	18-9097-17	0.0893036	56
Trp53-null_Tam>ENU	18-9097-17	0.0893036	56
Trp53-null_Tam>ENU	17-17654-2	0.14973	37
Trp53-null_Tam>ENU	17-18690-7	0.109545	55
Trp53-null_Tam>ENU	17-18698-6	0.128966	87
Fbxw7-null_Tam>ENU	17-28417-16	0.0392632	76
KrasG12D_Tam>ENU	17-35922-7	0.0544224	116
KrasG12D_Tam>ENU	17-38606-5	0.108269	52
Pten-null_Tam>ENU	17-51712-12	0.0690851	47
Trp53-null_Tam>ENU	18-9097-11	0.0623913	46
Trp53-null_Tam>ENU	17-18698-4	0.0516792	53
Trp53-null_Tam>ENU	17-18698-5	0.176342	73
Control_ENU	15-4598-8	0.0429565	46
KrasG12D_Tam>ENU	17-35922-1	0.155443	79
KrasG12D_Tam>ENU	17-35923-7	0.135878	49
Trp53_Het_Notch1-ICD_Tam>ENU	18-19416-13	0.193129	31
Trp53_Het_Notch1-ICD_Tam>ENU	18-19416-4	0.0649211	38
Trp53_Het_Notch1-ICD_Tam>ENU	18-19417-14	0.296588	17
Trp53_Het_Notch1-ICD_Tam>ENU	18-19417-7	0.107719	32
Trp53-null_Tam>ENU	18-9097-13	0.0490656	61
Control_ENU	14-21885-3	0.0841705	88
Control_ENU	16-20277-25	0.101838	37
Trp53-null_Tam>ENU	17-17654-3	0.0969074	54
Trp53-null_Tam>ENU	17-17654-4	0.126306	62
Trp53-null_Tam>ENU	17-17654-6	0.170059	34
Trp53-null_Tam>ENU	17-18690-1	0.0728	75
Trp53-null_Tam>ENU	17-18690-4	0.209147	75
Trp53-null_Tam>ENU	17-18698-2	0.094626	123
Trp53-null_Tam>ENU	17-18698-6	0.128966	87
Trp53-null_Tam>ENU	17-18700-5	0.0774898	49
Fbxw7-null_Tam>ENU	17-28417-2	0.0766964	56
Fbxw7-null_Tam>ENU	17-28417-5	0.0697805	82
Fbxw7-null_Tam>ENU	17-28417-7	0.0673971	68
Fbxw7-null_Tam>ENU	17-28417-8	0.162983	58
KrasG12D_Tam>ENU	17-35922-3	0.0765217	46
KrasG12D_Tam>ENU	17-35925-1	0.0666739	46
KrasG12D_Tam>ENU	17-38604-16	0.0803784	37
KrasG12D_Tam>ENU	17-38606-4	0.152705	61
KrasG12D_Tam>ENU	17-38606-8	0.0720784	51
KrasG12D_Tam>ENU	17-40752-10	0.08	28
Pten-null_Tam>ENU	17-45164-16	0.0996757	37
Pten-null_Tam>ENU	17-45164-17	0.159462	39
Pten-null_Tam>ENU	17-51711-8	0.0643148	54
Pten-null_Tam>ENU	17-51712-6	0.103024	41
Pten-null_Tam>ENU	17-51712-7	0.1435	46
Trp53_Het_Notch1-ICD_Tam>ENU	18-19416-6	0.048775	40
Trp53_Het_Notch1-ICD_Tam>ENU	18-19417-10	0.0979355	31
Trp53_Het_Notch1-ICD_Tam>ENU	18-19417-2	0.0951628	43
Trp53-null_Tam>ENU	18-9097-14	0.0765	60
Trp53-null_Tam>ENU	18-9097-17	0.0893036	56
Control_ENU	14-21885-1	0.0889556	45
Control_ENU	15-34685-15	0.119022	46
Trp53-null_Tam>ENU	17-17654-1	0.211939	49
Trp53-null_Tam>ENU	17-18698-1	0.122243	74
Trp53-null_Tam>ENU	17-18698-2	0.094626	123
Fbxw7-null_Tam>ENU	17-27519-3	0.0745405	37
Fbxw7-null_Tam>ENU	17-28417-13	0.0846731	52
Fbxw7-null_Tam>ENU	17-28417-13	0.0846731	52
Fbxw7-null_Tam>ENU	17-28417-18	0.0898718	39
Fbxw7-null_Tam>ENU	17-28417-18	0.0898718	39
Fbxw7-null_Tam>ENU	17-28417-5	0.0697805	82
KrasG12D_Tam>ENU	17-35923-1	0.0768776	49
KrasG12D_Tam>ENU	17-35923-7	0.135878	49
KrasG12D_Tam>ENU	17-35925-2	0.0536364	110
KrasG12D_Tam>ENU	17-40749-12	0.132188	69
Pten-null_Tam>ENU	17-51712-9	0.0532917	72
Trp53_Het_Notch1-ICD_Tam>ENU	18-19416-3	0.0333404	47
Trp53_Het_Notch1-ICD_Tam>ENU	18-19416-6	0.048775	40
Trp53_Het_Notch1-ICD_Tam>ENU	18-19417-14	0.296588	17
Trp53_Het_Notch1-ICD_Tam>ENU	18-19417-6	0.124104	48
Trp53-null_Tam>ENU	18-9097-15	0.113039	51
Trp53-null_Tam>ENU	17-18698-5	0.176342	73
Trp53-null_Tam>ENU	17-18698-5	0.176342	73
Fbxw7-null_Tam>ENU	17-28417-19	0.121094	32
Fbxw7-null_Tam>ENU	17-28417-6	0.197382	34
KrasG12D_Tam>ENU	17-35923-5	0.133625	40
KrasG12D_Tam>ENU	17-35924-6	0.066	43
KrasG12D_Tam>ENU	17-35925-2	0.0536364	110
KrasG12D_Tam>ENU	17-38604-11	0.101828	29
KrasG12D_Tam>ENU	17-40749-13	0.12412	50
KrasG12D_Tam>ENU	17-40749-17	0.10598	50
KrasG12D_Tam>ENU	17-40752-12	0.107676	34
KrasG12D_Tam>ENU	17-40752-13	0.11783	47
Pten-null_Tam>ENU	17-45164-13	0.123205	39
Pten-null_Tam>ENU	17-51516-14	0.04424	25
Pten-null_Tam>ENU	17-51521-8	0.15038	50
Pten-null_Tam>ENU	17-51712-8	0.101167	36
Trp53_Het_Notch1-ICD_Tam>ENU	18-19416-5	0.0951081	37
Trp53_Het_Notch1-ICD_Tam>ENU	18-19417-8	0.105833	54
Control_ENU	18-24613-16	0.155257	74
Control_ENU	15-34685-15	0.119022	46
Control_ENU	15-4598-7	0.0552444	45
Trp53-null_Tam>ENU	17-18698-5	0.176342	73
Fbxw7-null_Tam>ENU	17-28417-13	0.0846731	52
Fbxw7-null_Tam>ENU	17-28417-13	0.0846731	52
KrasG12D_Tam>ENU	17-40749-12	0.132188	69
KrasG12D_Tam>ENU	17-40749-14	0.0767551	49
KrasG12D_Tam>ENU	17-40749-18	0.12419	42
Pten-null_Tam>ENU	17-51516-13	0.0439167	48
Pten-null_Tam>ENU	17-51521-3	0.0691395	43
Trp53_Het_Notch1-ICD_Tam>ENU	18-19417-6	0.124104	48
Trp53_Het_Notch1-ICD_Tam>ENU	18-19417-7	0.107719	32
Control_ENU	14-21885-1	0.0889556	45
Control_ENU	14-21885-4	0.106026	39
Control_ENU	14-21885-7	0.0480571	35
Control_ENU	14-21895-3	0.105368	19
Control_ENU	15-34685-14	0.107267	30
Trp53-null_Tam>ENU	17-18698-2	0.094626	123
Trp53-null_Tam>ENU	17-18700-3	0.201	74
Trp53-null_Tam>ENU	17-18703-1	0.0656186	118
Trp53-null_Tam>ENU	17-18703-5	0.116081	62
Fbxw7-null_Tam>ENU	17-27519-2	0.090569	58
Fbxw7-null_Tam>ENU	17-27519-3	0.0745405	37
Fbxw7-null_Tam>ENU	17-27519-4	0.0634483	29
Fbxw7-null_Tam>ENU	17-27519-4	0.0634483	29
Fbxw7-null_Tam>ENU	17-28417-7	0.0673971	68
KrasG12D_Tam>ENU	17-35922-2	0.05225	68
KrasG12D_Tam>ENU	17-35923-5	0.133625	40
KrasG12D_Tam>ENU	17-35925-8	0.0518222	45
Pten-null_Tam>ENU	17-45164-13	0.123205	39
Pten-null_Tam>ENU	17-45164-17	0.159462	39
Pten-null_Tam>ENU	17-51516-15	0.0539706	34
Pten-null_Tam>ENU	17-51521-11	0.0927719	57
Pten-null_Tam>ENU	17-51521-2	0.0675	28
Pten-null_Tam>ENU	17-51521-8	0.15038	50
Pten-null_Tam>ENU	17-51711-5	0.0854651	43
Pten-null_Tam>ENU	17-51712-12	0.0690851	47
Pten-null_Tam>ENU	17-51712-8	0.101167	36
Trp53_Het_Notch1-ICD_Tam>ENU	18-19416-7	0.0627297	37
Trp53_Het_Notch1-ICD_Tam>ENU	18-19417-4	0.0250625	64
Trp53_Het_Notch1-ICD_Tam>ENU	18-19417-5	0.0546	30
Control_ENU	18-39271-1	0.085686	86
Trp53-null_Tam>ENU	18-9097-11	0.0623913	46
Trp53-null_Tam>ENU	18-9097-11	0.0623913	46
Control_ENU	14-21885-3	0.0841705	88
Control_ENU	15-34685-15	0.119022	46
Control_ENU	15-4598-7	0.0552444	45
Control_ENU	16-20279-21	0.0692286	35
Trp53-null_Tam>ENU	17-18690-4	0.209147	75
Trp53-null_Tam>ENU	17-18698-1	0.122243	74
Trp53-null_Tam>ENU	17-18698-2	0.094626	123
Trp53-null_Tam>ENU	17-18698-2	0.094626	123
Trp53-null_Tam>ENU	17-18698-7	0.0715263	19
Trp53-null_Tam>ENU	17-18700-1	0.115793	58
Trp53-null_Tam>ENU	17-18700-4	0.0876429	70
Trp53-null_Tam>ENU	17-18700-5	0.0774898	49
Trp53-null_Tam>ENU	17-18703-1	0.0656186	118
Trp53-null_Tam>ENU	17-18703-4	0.0891167	60
Trp53-null_Tam>ENU	17-18703-5	0.116081	62
Trp53-null_Tam>ENU	17-18703-7	0.260667	63
Fbxw7-null_Tam>ENU	17-28417-11	0.0559315	73
Fbxw7-null_Tam>ENU	17-28417-7	0.0673971	68
KrasG12D_Tam>ENU	17-35922-2	0.05225	68
KrasG12D_Tam>ENU	17-35922-2	0.05225	68
KrasG12D_Tam>ENU	17-35922-3	0.0765217	46
KrasG12D_Tam>ENU	17-35923-7	0.135878	49
KrasG12D_Tam>ENU	17-35923-7	0.135878	49
KrasG12D_Tam>ENU	17-35925-2	0.0536364	110
KrasG12D_Tam>ENU	17-38606-2	0.097	51
KrasG12D_Tam>ENU	17-38606-6	0.0564316	95
KrasG12D_Tam>ENU	17-38606-7	0.136195	41
KrasG12D_Tam>ENU	17-38606-8	0.0720784	51
KrasG12D_Tam>ENU	17-38606-8	0.0720784	51
KrasG12D_Tam>ENU	17-40752-13	0.11783	47
Pten-null_Tam>ENU	17-45164-15	0.0383023	43
Pten-null_Tam>ENU	17-51521-3	0.0691395	43
Pten-null_Tam>ENU	17-51711-11	0.159075	40
Pten-null_Tam>ENU	17-51712-10	0.0492326	86
Pten-null_Tam>ENU	17-51712-7	0.1435	46
Trp53_Het_Notch1-ICD_Tam>ENU	18-19416-6	0.048775	40
Trp53_Het_Notch1-ICD_Tam>ENU	18-19416-9	0.0579412	34
Trp53_Het_Notch1-ICD_Tam>ENU	18-19417-1	0.10346	63
Trp53_Het_Notch1-ICD_Tam>ENU	18-19417-3	0.0743421	38
Trp53_Het_Notch1-ICD_Tam>ENU	18-19417-3	0.0743421	38
Control_ENU	18-24613-14	0.0698684	38
Control_ENU	18-24613-14	0.0698684	38
Control_ENU	18-24613-17	0.0822632	95
Trp53-null_Tam>ENU	18-9097-13	0.0490656	61
Trp53-null_Tam>ENU	18-9097-14	0.0765	60
Trp53-null_Tam>ENU	18-9097-16	0.120018	55
Control_ENU	15-34685-16	0.161143	35
Control_ENU	16-20279-19	0.0480833	36
Control_ENU	16-20279-20	0.0743	60
Trp53-null_Tam>ENU	17-17654-4	0.126306	62
Trp53-null_Tam>ENU	17-17654-4	0.126306	62
Trp53-null_Tam>ENU	17-17654-5	0.0996957	46
Trp53-null_Tam>ENU	17-18690-1	0.0728	75
Trp53-null_Tam>ENU	17-18698-2	0.094626	123
Trp53-null_Tam>ENU	17-18700-2	0.15448	102
Trp53-null_Tam>ENU	17-18703-6	0.108864	44
Fbxw7-null_Tam>ENU	17-27519-4	0.0634483	29
Fbxw7-null_Tam>ENU	17-27519-4	0.0634483	29
Fbxw7-null_Tam>ENU	17-27519-7	0.0491081	74
Fbxw7-null_Tam>ENU	17-28417-2	0.0766964	56
Fbxw7-null_Tam>ENU	17-28417-2	0.0766964	56
KrasG12D_Tam>ENU	17-35922-1	0.155443	79
KrasG12D_Tam>ENU	17-35922-1	0.155443	79
KrasG12D_Tam>ENU	17-35922-3	0.0765217	46
KrasG12D_Tam>ENU	17-35922-4	0.160254	71
KrasG12D_Tam>ENU	17-35922-6	0.153388	49
KrasG12D_Tam>ENU	17-35922-7	0.0544224	116
KrasG12D_Tam>ENU	17-35925-1	0.0666739	46
KrasG12D_Tam>ENU	17-35925-2	0.0536364	110
KrasG12D_Tam>ENU	17-35925-5	0.0635854	41
KrasG12D_Tam>ENU	17-35927-3	0.129333	30
KrasG12D_Tam>ENU	17-38604-12	0.152389	36
KrasG12D_Tam>ENU	17-38606-1	0.0589714	35
KrasG12D_Tam>ENU	17-38606-2	0.097	51
KrasG12D_Tam>ENU	17-38606-5	0.108269	52
KrasG12D_Tam>ENU	17-40749-12	0.132188	69
KrasG12D_Tam>ENU	17-40749-15	0.120956	68
KrasG12D_Tam>ENU	17-40749-17	0.10598	50
KrasG12D_Tam>ENU	17-40752-12	0.107676	34
KrasG12D_Tam>ENU	17-40752-13	0.11783	47
Pten-null_Tam>ENU	17-51516-13	0.0439167	48
Pten-null_Tam>ENU	17-51712-12	0.0690851	47
Trp53_Het_Notch1-ICD_Tam>ENU	18-19416-11	0.162414	29
Trp53_Het_Notch1-ICD_Tam>ENU	18-19416-11	0.162414	29
Trp53_Het_Notch1-ICD_Tam>ENU	18-19417-1	0.10346	63
Trp53_Het_Notch1-ICD_Tam>ENU	18-19417-10	0.0979355	31
Trp53_Het_Notch1-ICD_Tam>ENU	18-19417-8	0.105833	54
Trp53-null_Tam>ENU	18-9097-11	0.0623913	46
Trp53-null_Tam>ENU	18-9097-13	0.0490656	61
Trp53-null_Tam>ENU	18-9097-15	0.113039	51
Control_ENU	14-21885-7	0.0480571	35
Control_ENU	14-21895-1	0.0643774	53
Trp53-null_Tam>ENU	17-18690-2	0.177649	74
Trp53-null_Tam>ENU	17-18698-3	0.122368	95
Fbxw7-null_Tam>ENU	17-28417-7	0.0673971	68
KrasG12D_Tam>ENU	17-35922-5	0.060375	72
KrasG12D_Tam>ENU	17-35924-6	0.066	43
KrasG12D_Tam>ENU	17-35925-6	0.0813448	29
KrasG12D_Tam>ENU	17-35925-6	0.0813448	29
KrasG12D_Tam>ENU	17-35927-2	0.0816129	62
KrasG12D_Tam>ENU	17-38604-14	0.0889706	34
KrasG12D_Tam>ENU	17-40749-14	0.0767551	49
Pten-null_Tam>ENU	17-51516-15	0.0539706	34
Pten-null_Tam>ENU	17-51521-7	0.137024	41
Pten-null_Tam>ENU	17-51711-8	0.0643148	54
Trp53_Het_Notch1-ICD_Tam>ENU	18-19417-9	0.130326	46
Trp53-null_Tam>ENU	18-9097-14	0.0765	60
Control_ENU	15-34685-14	0.107267	30
Control_ENU	15-4598-10	0.07296	25
Control_ENU	16-20279-20	0.0743	60
Trp53-null_Tam>ENU	17-17654-1	0.211939	49
Trp53-null_Tam>ENU	17-17654-3	0.0969074	54
Trp53-null_Tam>ENU	17-17654-3	0.0969074	54
Trp53-null_Tam>ENU	17-18690-2	0.177649	74
Trp53-null_Tam>ENU	17-18690-4	0.209147	75
Trp53-null_Tam>ENU	17-18698-5	0.176342	73
Trp53-null_Tam>ENU	17-18700-4	0.0876429	70
Trp53-null_Tam>ENU	17-18703-6	0.108864	44
Fbxw7-null_Tam>ENU	17-28417-11	0.0559315	73
Fbxw7-null_Tam>ENU	17-28417-5	0.0697805	82
Fbxw7-null_Tam>ENU	17-28417-5	0.0697805	82
KrasG12D_Tam>ENU	17-35922-2	0.05225	68
KrasG12D_Tam>ENU	17-35922-2	0.05225	68
KrasG12D_Tam>ENU	17-35922-5	0.060375	72
KrasG12D_Tam>ENU	17-35922-6	0.153388	49
KrasG12D_Tam>ENU	17-35923-1	0.0768776	49
KrasG12D_Tam>ENU	17-35927-1	0.102556	27
KrasG12D_Tam>ENU	17-38604-10	0.15318	50
KrasG12D_Tam>ENU	17-38606-2	0.097	51
KrasG12D_Tam>ENU	17-38606-5	0.108269	52
KrasG12D_Tam>ENU	17-38606-8	0.0720784	51
KrasG12D_Tam>ENU	17-40749-15	0.120956	68
Pten-null_Tam>ENU	17-51521-11	0.0927719	57
Pten-null_Tam>ENU	17-51711-5	0.0854651	43
Pten-null_Tam>ENU	17-51712-6	0.103024	41
Pten-null_Tam>ENU	17-51712-9	0.0532917	72
Trp53_Het_Notch1-ICD_Tam>ENU	18-19416-9	0.0579412	34
Trp53_Het_Notch1-ICD_Tam>ENU	18-19417-1	0.10346	63
Trp53_Het_Notch1-ICD_Tam>ENU	18-19417-11	0.0970294	34
Trp53_Het_Notch1-ICD_Tam>ENU	18-19417-15	0.1415	30
Control_ENU	14-21885-2	0.174262	42
Control_ENU	14-21895-1	0.0643774	53
Control_ENU	14-21895-1	0.0643774	53
Control_ENU	14-21895-2	0.0733243	37
Control_ENU	14-21895-2	0.0733243	37
Control_ENU	14-21895-3	0.105368	19
Control_ENU	15-34685-12	0.330353	17
Control_ENU	15-34685-13	0.0529333	30
Control_ENU	15-34685-13	0.0529333	30
Control_ENU	15-34685-14	0.107267	30
Control_ENU	15-34685-14	0.107267	30
Control_ENU	15-34685-16	0.161143	35
Control_ENU	15-34685-16	0.161143	35
Control_ENU	15-4598-11	0.038725	40
Control_ENU	15-4598-11	0.038725	40
Control_ENU	15-4598-5	0.0533214	56
Control_ENU	15-4598-5	0.0533214	56
Control_ENU	15-4598-5	0.0533214	56
Control_ENU	15-4598-6	0.115556	45
Control_ENU	15-4598-6	0.115556	45
Control_ENU	15-4598-7	0.0552444	45
Control_ENU	15-4598-7	0.0552444	45
Control_ENU	15-4598-8	0.0429565	46
Control_ENU	15-4598-8	0.0429565	46
Control_ENU	15-4598-9	0.0227586	29
Control_ENU	15-4598-9	0.0227586	29
Control_ENU	16-20277-25	0.101838	37
Control_ENU	16-20277-26	0.121793	29
Control_ENU	16-20277-26	0.121793	29
Control_ENU	16-20277-27	0.0861	30
Control_ENU	16-20277-27	0.0861	30
Control_ENU	16-20279-18	0.0585385	26
Control_ENU	16-20279-19	0.0480833	36
Control_ENU	16-20279-20	0.0743	60
Control_ENU	16-20279-20	0.0743	60
Control_ENU	16-20279-20	0.0743	60
Control_ENU	16-20279-24	0.107809	47
Control_ENU	16-20279-24	0.107809	47
Trp53-null_Tam>ENU	17-17654-2	0.14973	37
Trp53-null_Tam>ENU	17-17654-3	0.0969074	54
Trp53-null_Tam>ENU	17-17654-3	0.0969074	54
Trp53-null_Tam>ENU	17-18690-1	0.0728	75
Trp53-null_Tam>ENU	17-18690-4	0.209147	75
Trp53-null_Tam>ENU	17-18690-4	0.209147	75
Trp53-null_Tam>ENU	17-18690-7	0.109545	55
Trp53-null_Tam>ENU	17-18690-7	0.109545	55
Trp53-null_Tam>ENU	17-18698-2	0.094626	123
Trp53-null_Tam>ENU	17-18698-4	0.0516792	53
Trp53-null_Tam>ENU	17-18698-4	0.0516792	53
Trp53-null_Tam>ENU	17-18698-4	0.0516792	53
Trp53-null_Tam>ENU	17-18698-5	0.176342	73
Trp53-null_Tam>ENU	17-18698-6	0.128966	87
Trp53-null_Tam>ENU	17-18698-6	0.128966	87
Trp53-null_Tam>ENU	17-18698-7	0.0715263	19
Trp53-null_Tam>ENU	17-18698-7	0.0715263	19
Trp53-null_Tam>ENU	17-18700-3	0.201	74
Trp53-null_Tam>ENU	17-18700-3	0.201	74
Trp53-null_Tam>ENU	17-18700-5	0.0774898	49
Trp53-null_Tam>ENU	17-18703-1	0.0656186	118
Trp53-null_Tam>ENU	17-18703-2	0.127827	52
Trp53-null_Tam>ENU	17-18703-3	0.0838889	54
Trp53-null_Tam>ENU	17-18703-3	0.0838889	54
Fbxw7-null_Tam>ENU	17-27519-1	0.0666429	42
Fbxw7-null_Tam>ENU	17-27519-1	0.0666429	42
Fbxw7-null_Tam>ENU	17-28417-1	0.0809189	37
Fbxw7-null_Tam>ENU	17-28417-1	0.0809189	37
Fbxw7-null_Tam>ENU	17-28417-1	0.0809189	37
Fbxw7-null_Tam>ENU	17-28417-11	0.0559315	73
Fbxw7-null_Tam>ENU	17-28417-11	0.0559315	73
Fbxw7-null_Tam>ENU	17-28417-12	0.108049	41
Fbxw7-null_Tam>ENU	17-28417-12	0.108049	41
Fbxw7-null_Tam>ENU	17-28417-16	0.0392632	76
Fbxw7-null_Tam>ENU	17-28417-16	0.0392632	76
Fbxw7-null_Tam>ENU	17-28417-17	0.0798	30
Fbxw7-null_Tam>ENU	17-28417-17	0.0798	30
Fbxw7-null_Tam>ENU	17-28417-19	0.121094	32
Fbxw7-null_Tam>ENU	17-28417-19	0.121094	32
Fbxw7-null_Tam>ENU	17-28417-3	0.0773171	41
Fbxw7-null_Tam>ENU	17-28417-3	0.0773171	41
KrasG12D_Tam>ENU	17-35922-1	0.155443	79
KrasG12D_Tam>ENU	17-35922-2	0.05225	68
KrasG12D_Tam>ENU	17-35922-7	0.0544224	116
KrasG12D_Tam>ENU	17-35922-7	0.0544224	116
KrasG12D_Tam>ENU	17-35923-4	0.128469	32
KrasG12D_Tam>ENU	17-35923-4	0.128469	32
KrasG12D_Tam>ENU	17-35924-5	0.150667	15
KrasG12D_Tam>ENU	17-35924-6	0.066	43
KrasG12D_Tam>ENU	17-35924-6	0.066	43
KrasG12D_Tam>ENU	17-35924-8	0.041918	61
KrasG12D_Tam>ENU	17-35925-2	0.0536364	110
KrasG12D_Tam>ENU	17-35925-3	0.0866	40
KrasG12D_Tam>ENU	17-35925-6	0.0813448	29
KrasG12D_Tam>ENU	17-35925-8	0.0518222	45
KrasG12D_Tam>ENU	17-35927-3	0.129333	30
KrasG12D_Tam>ENU	17-38604-10	0.15318	50
KrasG12D_Tam>ENU	17-38604-10	0.15318	50
KrasG12D_Tam>ENU	17-38604-10	0.15318	50
KrasG12D_Tam>ENU	17-38606-2	0.097	51
KrasG12D_Tam>ENU	17-38606-4	0.152705	61
KrasG12D_Tam>ENU	17-38606-4	0.152705	61
KrasG12D_Tam>ENU	17-38606-5	0.108269	52
KrasG12D_Tam>ENU	17-38606-6	0.0564316	95
KrasG12D_Tam>ENU	17-40749-14	0.0767551	49
KrasG12D_Tam>ENU	17-40749-14	0.0767551	49
KrasG12D_Tam>ENU	17-40749-16	0.129204	54
KrasG12D_Tam>ENU	17-40749-16	0.129204	54
KrasG12D_Tam>ENU	17-40749-18	0.12419	42
KrasG12D_Tam>ENU	17-40749-18	0.12419	42
KrasG12D_Tam>ENU	17-40752-10	0.08	28
KrasG12D_Tam>ENU	17-40752-10	0.08	28
KrasG12D_Tam>ENU	17-40752-12	0.107676	34
KrasG12D_Tam>ENU	17-40752-12	0.107676	34
Pten-null_Tam>ENU	17-45164-13	0.123205	39
Pten-null_Tam>ENU	17-45164-13	0.123205	39
Pten-null_Tam>ENU	17-45164-13	0.123205	39
Pten-null_Tam>ENU	17-45164-14	0.128966	29
Pten-null_Tam>ENU	17-45164-14	0.128966	29
Pten-null_Tam>ENU	17-45164-15	0.0383023	43
Pten-null_Tam>ENU	17-45164-15	0.0383023	43
Pten-null_Tam>ENU	17-45164-17	0.159462	39
Pten-null_Tam>ENU	17-51516-11	0.0350811	37
Pten-null_Tam>ENU	17-51516-11	0.0350811	37
Pten-null_Tam>ENU	17-51516-12	0.0712955	44
Pten-null_Tam>ENU	17-51516-13	0.0439167	48
Pten-null_Tam>ENU	17-51516-13	0.0439167	48
Pten-null_Tam>ENU	17-51516-15	0.0539706	34
Pten-null_Tam>ENU	17-51516-9	0.0737273	22
Pten-null_Tam>ENU	17-51516-9	0.0737273	22
Pten-null_Tam>ENU	17-51521-1	0.0871556	45
Pten-null_Tam>ENU	17-51521-1	0.0871556	45
Pten-null_Tam>ENU	17-51521-10	0.147533	30
Pten-null_Tam>ENU	17-51521-10	0.147533	30
Pten-null_Tam>ENU	17-51521-2	0.0675	28
Pten-null_Tam>ENU	17-51521-2	0.0675	28
Pten-null_Tam>ENU	17-51521-4	0.0328	25
Pten-null_Tam>ENU	17-51521-4	0.0328	25
Pten-null_Tam>ENU	17-51521-6	0.117889	36
Pten-null_Tam>ENU	17-51521-6	0.117889	36
Pten-null_Tam>ENU	17-51521-6	0.117889	36
Pten-null_Tam>ENU	17-51521-8	0.15038	50
Pten-null_Tam>ENU	17-51521-8	0.15038	50
Pten-null_Tam>ENU	17-51521-9	0.129694	36
Pten-null_Tam>ENU	17-51711-10	0.0902353	34
Pten-null_Tam>ENU	17-51711-10	0.0902353	34
Pten-null_Tam>ENU	17-51711-13	0.0997308	26
Pten-null_Tam>ENU	17-51711-13	0.0997308	26
Pten-null_Tam>ENU	17-51711-4	0.081	23
Pten-null_Tam>ENU	17-51711-4	0.081	23
Pten-null_Tam>ENU	17-51711-5	0.0854651	43
Pten-null_Tam>ENU	17-51711-7	0.134898	59
Pten-null_Tam>ENU	17-51711-7	0.134898	59
Pten-null_Tam>ENU	17-51711-8	0.0643148	54
Pten-null_Tam>ENU	17-51711-8	0.0643148	54
Pten-null_Tam>ENU	17-51711-8	0.0643148	54
Pten-null_Tam>ENU	17-51711-8	0.0643148	54
Pten-null_Tam>ENU	17-51711-9	0.0509677	31
Pten-null_Tam>ENU	17-51711-9	0.0509677	31
Pten-null_Tam>ENU	17-51712-10	0.0492326	86
Pten-null_Tam>ENU	17-51712-10	0.0492326	86
Pten-null_Tam>ENU	17-51712-10	0.0492326	86
Pten-null_Tam>ENU	17-51712-10	0.0492326	86
Pten-null_Tam>ENU	17-51712-11	0.0780435	23
Pten-null_Tam>ENU	17-51712-13	0.0695769	26
Pten-null_Tam>ENU	17-51712-14	0.019	20
Pten-null_Tam>ENU	17-51712-14	0.019	20
Pten-null_Tam>ENU	17-51712-15	0.0457179	39
Pten-null_Tam>ENU	17-51712-15	0.0457179	39
Pten-null_Tam>ENU	17-51712-7	0.1435	46
Pten-null_Tam>ENU	17-51712-7	0.1435	46
Pten-null_Tam>ENU	17-51712-7	0.1435	46
Pten-null_Tam>ENU	17-51712-8	0.101167	36
Pten-null_Tam>ENU	17-51712-8	0.101167	36
Pten-null_Tam>ENU	17-51712-9	0.0532917	72
Trp53_Het_Notch1-ICD_Tam>ENU	18-19416-1	0.129513	39
Trp53_Het_Notch1-ICD_Tam>ENU	18-19416-1	0.129513	39
Trp53_Het_Notch1-ICD_Tam>ENU	18-19416-10	0.117217	23
Trp53_Het_Notch1-ICD_Tam>ENU	18-19416-14	0.246333	12
Trp53_Het_Notch1-ICD_Tam>ENU	18-19416-14	0.246333	12
Trp53_Het_Notch1-ICD_Tam>ENU	18-19416-2	0.128037	27
Trp53_Het_Notch1-ICD_Tam>ENU	18-19416-3	0.0333404	47
Trp53_Het_Notch1-ICD_Tam>ENU	18-19416-5	0.0951081	37
Trp53_Het_Notch1-ICD_Tam>ENU	18-19416-6	0.048775	40
Trp53_Het_Notch1-ICD_Tam>ENU	18-19416-7	0.0627297	37
Trp53_Het_Notch1-ICD_Tam>ENU	18-19416-7	0.0627297	37
Trp53_Het_Notch1-ICD_Tam>ENU	18-19416-9	0.0579412	34
Trp53_Het_Notch1-ICD_Tam>ENU	18-19417-10	0.0979355	31
Trp53_Het_Notch1-ICD_Tam>ENU	18-19417-11	0.0970294	34
Trp53_Het_Notch1-ICD_Tam>ENU	18-19417-11	0.0970294	34
Trp53_Het_Notch1-ICD_Tam>ENU	18-19417-12	0.0913438	32
Trp53_Het_Notch1-ICD_Tam>ENU	18-19417-13	0.145304	23
Trp53_Het_Notch1-ICD_Tam>ENU	18-19417-13	0.145304	23
Trp53_Het_Notch1-ICD_Tam>ENU	18-19417-4	0.0250625	64
Trp53_Het_Notch1-ICD_Tam>ENU	18-19417-5	0.0546	30
Trp53_Het_Notch1-ICD_Tam>ENU	18-19417-5	0.0546	30
Trp53_Het_Notch1-ICD_Tam>ENU	18-19417-7	0.107719	32
Trp53_Het_Notch1-ICD_Tam>ENU	18-19417-7	0.107719	32
Control_ENU	18-24613-13	0.0601364	44
Control_ENU	18-24613-15	0.229227	66
Control_ENU	18-24613-15	0.229227	66
Control_ENU	18-24613-15	0.229227	66
Control_ENU	18-24613-17	0.0822632	95
Control_ENU	18-24613-17	0.0822632	95
Control_ENU	18-39271-1	0.085686	86
Control_ENU	18-39271-1	0.085686	86
Control_ENU	18-39271-1	0.085686	86
Control_ENU	18-39271-1	0.085686	86
Control_ENU	18-39271-2	0.0665	48
Control_ENU	18-39271-3	0.0724375	32
Control_ENU	18-39271-3	0.0724375	32
Control_ENU	18-39271-3	0.0724375	32
Control_ENU	18-39271-5	0.06725	48
Control_ENU	18-39271-6	0.298662	68
Control_ENU	18-39271-6	0.298662	68
Trp53-null_Tam>ENU	18-9097-11	0.0623913	46
Trp53-null_Tam>ENU	18-9097-11	0.0623913	46
Trp53-null_Tam>ENU	18-9097-11	0.0623913	46
Trp53-null_Tam>ENU	18-9097-12	0.0684583	72
Trp53-null_Tam>ENU	18-9097-13	0.0490656	61
Trp53-null_Tam>ENU	18-9097-14	0.0765	60
Trp53-null_Tam>ENU	18-9097-14	0.0765	60
Trp53-null_Tam>ENU	18-9097-15	0.113039	51
Trp53-null_Tam>ENU	18-9097-15	0.113039	51
Control_ENU	14-21885-1	0.0889556	45
Control_ENU	14-21895-2	0.0733243	37
Control_ENU	15-4598-9	0.0227586	29
Trp53-null_Tam>ENU	17-18690-6	0.0976774	62
Trp53-null_Tam>ENU	17-18698-5	0.176342	73
Trp53-null_Tam>ENU	17-18700-2	0.15448	102
Trp53-null_Tam>ENU	17-18700-2	0.15448	102
Trp53-null_Tam>ENU	17-18700-2	0.15448	102
Trp53-null_Tam>ENU	17-18700-3	0.201	74
Fbxw7-null_Tam>ENU	17-27519-7	0.0491081	74
Fbxw7-null_Tam>ENU	17-28417-10	0.101885	52
Fbxw7-null_Tam>ENU	17-28417-2	0.0766964	56
KrasG12D_Tam>ENU	17-35925-2	0.0536364	110
KrasG12D_Tam>ENU	17-38606-5	0.108269	52
KrasG12D_Tam>ENU	17-38606-8	0.0720784	51
Pten-null_Tam>ENU	17-51712-6	0.103024	41
Trp53_Het_Notch1-ICD_Tam>ENU	18-19416-11	0.162414	29
Trp53_Het_Notch1-ICD_Tam>ENU	18-19417-10	0.0979355	31
Trp53_Het_Notch1-ICD_Tam>ENU	18-19417-13	0.145304	23
Trp53_Het_Notch1-ICD_Tam>ENU	18-19417-4	0.0250625	64
Control_ENU	18-39271-2	0.0665	48
Control_ENU	14-21885-4	0.106026	39
Trp53-null_Tam>ENU	17-18690-4	0.209147	75
Trp53-null_Tam>ENU	17-18698-5	0.176342	73
KrasG12D_Tam>ENU	17-35922-7	0.0544224	116
KrasG12D_Tam>ENU	17-35923-4	0.128469	32
KrasG12D_Tam>ENU	17-35923-7	0.135878	49
KrasG12D_Tam>ENU	17-35925-6	0.0813448	29
KrasG12D_Tam>ENU	17-38606-4	0.152705	61
KrasG12D_Tam>ENU	17-40749-14	0.0767551	49
KrasG12D_Tam>ENU	17-40749-15	0.120956	68
Pten-null_Tam>ENU	17-51521-7	0.137024	41
Pten-null_Tam>ENU	17-51711-11	0.159075	40
Pten-null_Tam>ENU	17-51712-15	0.0457179	39
Trp53_Het_Notch1-ICD_Tam>ENU	18-19416-2	0.128037	27
Trp53-null_Tam>ENU	18-9097-12	0.0684583	72
Control_ENU	15-4598-5	0.0533214	56
Trp53-null_Tam>ENU	17-18690-2	0.177649	74
Trp53-null_Tam>ENU	17-18698-6	0.128966	87
Fbxw7-null_Tam>ENU	17-27519-4	0.0634483	29
Fbxw7-null_Tam>ENU	17-28417-18	0.0898718	39
Fbxw7-null_Tam>ENU	17-28417-9	0.156917	60
Fbxw7-null_Tam>ENU	17-28417-9	0.156917	60
KrasG12D_Tam>ENU	17-35922-3	0.0765217	46
KrasG12D_Tam>ENU	17-35924-2	0.0943478	23
Pten-null_Tam>ENU	17-51516-10	0.08942	50
Pten-null_Tam>ENU	17-51521-11	0.0927719	57
Pten-null_Tam>ENU	17-51711-10	0.0902353	34
Pten-null_Tam>ENU	17-51711-8	0.0643148	54
Control_ENU	18-24613-13	0.0601364	44
Control_ENU	15-4598-6	0.115556	45
Control_ENU	16-20277-25	0.101838	37
Control_ENU	16-20279-18	0.0585385	26
Trp53-null_Tam>ENU	17-17654-5	0.0996957	46
Trp53-null_Tam>ENU	17-18690-4	0.209147	75
Trp53-null_Tam>ENU	17-18690-7	0.109545	55
Trp53-null_Tam>ENU	17-18700-2	0.15448	102
Trp53-null_Tam>ENU	17-18700-2	0.15448	102
Trp53-null_Tam>ENU	17-18700-6	0.121018	55
Fbxw7-null_Tam>ENU	17-27519-1	0.0666429	42
Fbxw7-null_Tam>ENU	17-27519-6	0.0708108	37
Fbxw7-null_Tam>ENU	17-28417-2	0.0766964	56
Fbxw7-null_Tam>ENU	17-28417-5	0.0697805	82
KrasG12D_Tam>ENU	17-35922-1	0.155443	79
KrasG12D_Tam>ENU	17-35923-7	0.135878	49
KrasG12D_Tam>ENU	17-35924-2	0.0943478	23
KrasG12D_Tam>ENU	17-38606-8	0.0720784	51
KrasG12D_Tam>ENU	17-38606-8	0.0720784	51
KrasG12D_Tam>ENU	17-40749-17	0.10598	50
KrasG12D_Tam>ENU	17-40752-13	0.11783	47
KrasG12D_Tam>ENU	17-40752-9	0.113224	49
Pten-null_Tam>ENU	17-45164-16	0.0996757	37
Pten-null_Tam>ENU	17-45164-16	0.0996757	37
Pten-null_Tam>ENU	17-51521-1	0.0871556	45
Pten-null_Tam>ENU	17-51712-11	0.0780435	23
Pten-null_Tam>ENU	17-51712-15	0.0457179	39
Trp53_Het_Notch1-ICD_Tam>ENU	18-19416-7	0.0627297	37
Trp53_Het_Notch1-ICD_Tam>ENU	18-19417-2	0.0951628	43
Trp53_Het_Notch1-ICD_Tam>ENU	18-19417-9	0.130326	46
Control_ENU	18-39271-6	0.298662	68
Trp53-null_Tam>ENU	18-9097-17	0.0893036	56
Control_ENU	14-21885-4	0.106026	39
Control_ENU	15-34685-14	0.107267	30
Control_ENU	15-4598-8	0.0429565	46
Trp53-null_Tam>ENU	17-17654-1	0.211939	49
Trp53-null_Tam>ENU	17-18700-6	0.121018	55
Fbxw7-null_Tam>ENU	17-28417-12	0.108049	41
Fbxw7-null_Tam>ENU	17-28417-15	0.0600122	82
Fbxw7-null_Tam>ENU	17-28417-15	0.0600122	82
KrasG12D_Tam>ENU	17-35922-3	0.0765217	46
KrasG12D_Tam>ENU	17-35922-4	0.160254	71
KrasG12D_Tam>ENU	17-35922-4	0.160254	71
KrasG12D_Tam>ENU	17-35923-5	0.133625	40
KrasG12D_Tam>ENU	17-35923-6	0.0851042	48
KrasG12D_Tam>ENU	17-38604-12	0.152389	36
KrasG12D_Tam>ENU	17-38606-5	0.108269	52
Pten-null_Tam>ENU	17-51516-10	0.08942	50
Pten-null_Tam>ENU	17-51521-9	0.129694	36
Trp53_Het_Notch1-ICD_Tam>ENU	18-19416-15	0.189	26
Trp53_Het_Notch1-ICD_Tam>ENU	18-19416-3	0.0333404	47
Trp53_Het_Notch1-ICD_Tam>ENU	18-19417-16	0.341074	27
Trp53_Het_Notch1-ICD_Tam>ENU	18-19417-4	0.0250625	64
Trp53_Het_Notch1-ICD_Tam>ENU	18-19417-5	0.0546	30
Trp53-null_Tam>ENU	17-18698-3	0.122368	95
Trp53-null_Tam>ENU	17-18700-2	0.15448	102
Trp53-null_Tam>ENU	17-18703-7	0.260667	63
Fbxw7-null_Tam>ENU	17-28417-10	0.101885	52
Fbxw7-null_Tam>ENU	17-28417-11	0.0559315	73
KrasG12D_Tam>ENU	17-35922-2	0.05225	68
KrasG12D_Tam>ENU	17-35922-5	0.060375	72
KrasG12D_Tam>ENU	17-35922-6	0.153388	49
KrasG12D_Tam>ENU	17-35922-7	0.0544224	116
KrasG12D_Tam>ENU	17-35922-7	0.0544224	116
KrasG12D_Tam>ENU	17-35923-6	0.0851042	48
KrasG12D_Tam>ENU	17-38606-5	0.108269	52
Pten-null_Tam>ENU	17-51516-10	0.08942	50
Pten-null_Tam>ENU	17-51521-11	0.0927719	57
Pten-null_Tam>ENU	17-51711-4	0.081	23
Pten-null_Tam>ENU	17-51711-9	0.0509677	31
Pten-null_Tam>ENU	17-51711-9	0.0509677	31
Pten-null_Tam>ENU	17-51712-7	0.1435	46
Trp53_Het_Notch1-ICD_Tam>ENU	18-19416-1	0.129513	39
Trp53_Het_Notch1-ICD_Tam>ENU	18-19416-14	0.246333	12
Control_ENU	18-39271-4	0.044413	46
Trp53-null_Tam>ENU	18-9097-16	0.120018	55
Control_ENU	14-21885-7	0.0480571	35
Control_ENU	16-20279-24	0.107809	47
Trp53-null_Tam>ENU	17-18690-2	0.177649	74
Trp53-null_Tam>ENU	17-18698-4	0.0516792	53
Trp53-null_Tam>ENU	17-18698-4	0.0516792	53
Trp53-null_Tam>ENU	17-18700-4	0.0876429	70
Trp53-null_Tam>ENU	17-18700-5	0.0774898	49
Trp53-null_Tam>ENU	17-18703-2	0.127827	52
Fbxw7-null_Tam>ENU	17-27519-2	0.090569	58
Fbxw7-null_Tam>ENU	17-27519-7	0.0491081	74
KrasG12D_Tam>ENU	17-35923-3	0.104228	57
KrasG12D_Tam>ENU	17-38604-14	0.0889706	34
KrasG12D_Tam>ENU	17-38606-3	0.112574	54
KrasG12D_Tam>ENU	17-38606-4	0.152705	61
KrasG12D_Tam>ENU	17-38606-4	0.152705	61
KrasG12D_Tam>ENU	17-38606-6	0.0564316	95
KrasG12D_Tam>ENU	17-40752-12	0.107676	34
Pten-null_Tam>ENU	17-51516-10	0.08942	50
Pten-null_Tam>ENU	17-51516-12	0.0712955	44
Pten-null_Tam>ENU	17-51516-13	0.0439167	48
Pten-null_Tam>ENU	17-51521-11	0.0927719	57
Pten-null_Tam>ENU	17-51521-8	0.15038	50
Pten-null_Tam>ENU	17-51711-6	0.113765	34
Pten-null_Tam>ENU	17-51712-13	0.0695769	26
Pten-null_Tam>ENU	17-51712-15	0.0457179	39
Trp53_Het_Notch1-ICD_Tam>ENU	18-19416-1	0.129513	39
Trp53_Het_Notch1-ICD_Tam>ENU	18-19417-4	0.0250625	64
Control_ENU	18-24613-14	0.0698684	38
Control_ENU	18-24613-16	0.155257	74
Control_ENU	18-39271-1	0.085686	86
Control_ENU	18-39271-5	0.06725	48
Control_ENU	15-4598-11	0.038725	40
Control_ENU	15-4598-5	0.0533214	56
Trp53-null_Tam>ENU	17-17654-6	0.170059	34
Trp53-null_Tam>ENU	17-18690-2	0.177649	74
Trp53-null_Tam>ENU	17-18698-3	0.122368	95
Fbxw7-null_Tam>ENU	17-28417-8	0.162983	58
Fbxw7-null_Tam>ENU	17-28417-8	0.162983	58
KrasG12D_Tam>ENU	17-35922-1	0.155443	79
KrasG12D_Tam>ENU	17-35922-4	0.160254	71
KrasG12D_Tam>ENU	17-35922-7	0.0544224	116
KrasG12D_Tam>ENU	17-35924-1	0.0843043	23
KrasG12D_Tam>ENU	17-35925-4	0.0859231	39
KrasG12D_Tam>ENU	17-40749-15	0.120956	68
KrasG12D_Tam>ENU	17-40749-18	0.12419	42
Trp53-null_Tam>ENU	18-9097-15	0.113039	51
Control_ENU	14-21885-4	0.106026	39
Control_ENU	14-21895-1	0.0643774	53
Control_ENU	15-34685-12	0.330353	17
Control_ENU	16-20277-25	0.101838	37
Trp53-null_Tam>ENU	17-17654-1	0.211939	49
Trp53-null_Tam>ENU	17-18690-6	0.0976774	62
Trp53-null_Tam>ENU	17-18698-1	0.122243	74
Trp53-null_Tam>ENU	17-18698-2	0.094626	123
Fbxw7-null_Tam>ENU	17-27519-2	0.090569	58
Fbxw7-null_Tam>ENU	17-28417-11	0.0559315	73
Fbxw7-null_Tam>ENU	17-28417-15	0.0600122	82
Fbxw7-null_Tam>ENU	17-28417-2	0.0766964	56
Fbxw7-null_Tam>ENU	17-28417-3	0.0773171	41
KrasG12D_Tam>ENU	17-35923-3	0.104228	57
KrasG12D_Tam>ENU	17-35923-5	0.133625	40
KrasG12D_Tam>ENU	17-35924-8	0.041918	61
KrasG12D_Tam>ENU	17-38606-7	0.136195	41
KrasG12D_Tam>ENU	17-40749-16	0.129204	54
Pten-null_Tam>ENU	17-51516-10	0.08942	50
Pten-null_Tam>ENU	17-51521-10	0.147533	30
Pten-null_Tam>ENU	17-51521-11	0.0927719	57
Pten-null_Tam>ENU	17-51521-8	0.15038	50
Pten-null_Tam>ENU	17-51711-11	0.159075	40
Pten-null_Tam>ENU	17-51711-4	0.081	23
Trp53_Het_Notch1-ICD_Tam>ENU	18-19417-1	0.10346	63
Control_ENU	18-39271-5	0.06725	48
Control_ENU	18-39271-6	0.298662	68
Control_ENU	14-21885-2	0.174262	42
Control_ENU	14-21885-4	0.106026	39
Control_ENU	14-21895-3	0.105368	19
Control_ENU	15-4598-6	0.115556	45
Control_ENU	16-20277-25	0.101838	37
Control_ENU	16-20279-22	0.0657708	48
Trp53-null_Tam>ENU	17-18698-1	0.122243	74
Trp53-null_Tam>ENU	17-18698-1	0.122243	74
Trp53-null_Tam>ENU	17-18698-3	0.122368	95
Trp53-null_Tam>ENU	17-18698-4	0.0516792	53
Trp53-null_Tam>ENU	17-18700-2	0.15448	102
Trp53-null_Tam>ENU	17-18700-6	0.121018	55
Trp53-null_Tam>ENU	17-18703-1	0.0656186	118
Trp53-null_Tam>ENU	17-18703-2	0.127827	52
Trp53-null_Tam>ENU	17-18703-3	0.0838889	54
Trp53-null_Tam>ENU	17-18703-6	0.108864	44
Fbxw7-null_Tam>ENU	17-28417-2	0.0766964	56
Fbxw7-null_Tam>ENU	17-28417-2	0.0766964	56
Fbxw7-null_Tam>ENU	17-28417-4	0.11437	54
KrasG12D_Tam>ENU	17-35922-5	0.060375	72
KrasG12D_Tam>ENU	17-35923-5	0.133625	40
KrasG12D_Tam>ENU	17-35925-2	0.0536364	110
KrasG12D_Tam>ENU	17-35927-3	0.129333	30
KrasG12D_Tam>ENU	17-38606-5	0.108269	52
KrasG12D_Tam>ENU	17-38606-5	0.108269	52
KrasG12D_Tam>ENU	17-40749-13	0.12412	50
KrasG12D_Tam>ENU	17-40749-13	0.12412	50
KrasG12D_Tam>ENU	17-40749-13	0.12412	50
KrasG12D_Tam>ENU	17-40752-13	0.11783	47
Pten-null_Tam>ENU	17-51516-10	0.08942	50
Pten-null_Tam>ENU	17-51521-11	0.0927719	57
Pten-null_Tam>ENU	17-51711-13	0.0997308	26
Pten-null_Tam>ENU	17-51712-12	0.0690851	47
Pten-null_Tam>ENU	17-51712-6	0.103024	41
Trp53_Het_Notch1-ICD_Tam>ENU	18-19416-1	0.129513	39
Trp53_Het_Notch1-ICD_Tam>ENU	18-19416-2	0.128037	27
Trp53_Het_Notch1-ICD_Tam>ENU	18-19417-1	0.10346	63
Trp53_Het_Notch1-ICD_Tam>ENU	18-19417-9	0.130326	46
Control_ENU	18-24613-15	0.229227	66
Control_ENU	18-24613-15	0.229227	66
Control_ENU	14-21895-2	0.0733243	37
Control_ENU	16-20279-22	0.0657708	48
Trp53-null_Tam>ENU	17-18690-6	0.0976774	62
Trp53-null_Tam>ENU	17-18690-7	0.109545	55
Trp53-null_Tam>ENU	17-18698-2	0.094626	123
Trp53-null_Tam>ENU	17-18698-6	0.128966	87
Trp53-null_Tam>ENU	17-18703-4	0.0891167	60
Trp53-null_Tam>ENU	17-18703-5	0.116081	62
Fbxw7-null_Tam>ENU	17-27519-1	0.0666429	42
Fbxw7-null_Tam>ENU	17-28417-16	0.0392632	76
Fbxw7-null_Tam>ENU	17-28417-18	0.0898718	39
KrasG12D_Tam>ENU	17-35924-6	0.066	43
KrasG12D_Tam>ENU	17-35927-1	0.102556	27
KrasG12D_Tam>ENU	17-38606-1	0.0589714	35
KrasG12D_Tam>ENU	17-40749-17	0.10598	50
Pten-null_Tam>ENU	17-51711-7	0.134898	59
Pten-null_Tam>ENU	17-51711-7	0.134898	59
Trp53_Het_Notch1-ICD_Tam>ENU	18-19416-5	0.0951081	37
Control_ENU	18-24613-14	0.0698684	38
Control_ENU	18-24613-15	0.229227	66
Trp53-null_Tam>ENU	18-9097-12	0.0684583	72
Trp53-null_Tam>ENU	17-17654-4	0.126306	62
Trp53-null_Tam>ENU	17-18700-5	0.0774898	49
Trp53-null_Tam>ENU	17-18700-5	0.0774898	49
Trp53-null_Tam>ENU	17-18703-1	0.0656186	118
KrasG12D_Tam>ENU	17-35924-2	0.0943478	23
KrasG12D_Tam>ENU	17-38604-14	0.0889706	34
KrasG12D_Tam>ENU	17-38606-5	0.108269	52
Pten-null_Tam>ENU	17-51711-5	0.0854651	43
Pten-null_Tam>ENU	17-51711-8	0.0643148	54
Trp53_Het_Notch1-ICD_Tam>ENU	18-19416-15	0.189	26
Trp53_Het_Notch1-ICD_Tam>ENU	18-19417-1	0.10346	63
Trp53_Het_Notch1-ICD_Tam>ENU	18-19417-16	0.341074	27
Control_ENU	18-24613-17	0.0822632	95
Trp53-null_Tam>ENU	18-9097-17	0.0893036	56
Control_ENU	14-21885-2	0.174262	42
Control_ENU	14-21885-2	0.174262	42
Control_ENU	14-21885-2	0.174262	42
Control_ENU	16-20277-25	0.101838	37
Control_ENU	16-20279-22	0.0657708	48
Trp53-null_Tam>ENU	17-17654-1	0.211939	49
Trp53-null_Tam>ENU	17-17654-6	0.170059	34
Trp53-null_Tam>ENU	17-18698-2	0.094626	123
Trp53-null_Tam>ENU	17-18698-3	0.122368	95
Trp53-null_Tam>ENU	17-18698-5	0.176342	73
Trp53-null_Tam>ENU	17-18700-1	0.115793	58
Trp53-null_Tam>ENU	17-18700-2	0.15448	102
Trp53-null_Tam>ENU	17-18700-6	0.121018	55
Trp53-null_Tam>ENU	17-18703-1	0.0656186	118
Trp53-null_Tam>ENU	17-18703-1	0.0656186	118
Fbxw7-null_Tam>ENU	17-28417-15	0.0600122	82
Fbxw7-null_Tam>ENU	17-28417-16	0.0392632	76
KrasG12D_Tam>ENU	17-35922-5	0.060375	72
KrasG12D_Tam>ENU	17-35923-1	0.0768776	49
KrasG12D_Tam>ENU	17-35924-2	0.0943478	23
KrasG12D_Tam>ENU	17-35925-1	0.0666739	46
KrasG12D_Tam>ENU	17-35925-5	0.0635854	41
KrasG12D_Tam>ENU	17-35925-5	0.0635854	41
KrasG12D_Tam>ENU	17-35927-2	0.0816129	62
KrasG12D_Tam>ENU	17-38606-6	0.0564316	95
Pten-null_Tam>ENU	17-51516-15	0.0539706	34
Pten-null_Tam>ENU	17-51521-3	0.0691395	43
Pten-null_Tam>ENU	17-51521-7	0.137024	41
Pten-null_Tam>ENU	17-51521-7	0.137024	41
Pten-null_Tam>ENU	17-51712-10	0.0492326	86
Pten-null_Tam>ENU	17-51712-11	0.0780435	23
Trp53_Het_Notch1-ICD_Tam>ENU	18-19416-6	0.048775	40
Trp53_Het_Notch1-ICD_Tam>ENU	18-19417-12	0.0913438	32
Trp53_Het_Notch1-ICD_Tam>ENU	18-19417-7	0.107719	32
Trp53-null_Tam>ENU	18-9097-12	0.0684583	72
Control_ENU	16-20279-22	0.0657708	48
Trp53-null_Tam>ENU	17-18690-1	0.0728	75
Trp53-null_Tam>ENU	17-18698-1	0.122243	74
Trp53-null_Tam>ENU	17-18698-3	0.122368	95
Trp53-null_Tam>ENU	17-18698-6	0.128966	87
Trp53-null_Tam>ENU	17-18703-6	0.108864	44
Trp53-null_Tam>ENU	17-18703-6	0.108864	44
Fbxw7-null_Tam>ENU	17-27519-1	0.0666429	42
Fbxw7-null_Tam>ENU	17-27519-3	0.0745405	37
Fbxw7-null_Tam>ENU	17-28417-9	0.156917	60
Fbxw7-null_Tam>ENU	17-28417-9	0.156917	60
KrasG12D_Tam>ENU	17-35922-5	0.060375	72
KrasG12D_Tam>ENU	17-35925-4	0.0859231	39
KrasG12D_Tam>ENU	17-35925-4	0.0859231	39
KrasG12D_Tam>ENU	17-35925-7	0.0836389	36
KrasG12D_Tam>ENU	17-35927-2	0.0816129	62
KrasG12D_Tam>ENU	17-38606-1	0.0589714	35
KrasG12D_Tam>ENU	17-40749-18	0.12419	42
Pten-null_Tam>ENU	17-45164-15	0.0383023	43
Pten-null_Tam>ENU	17-51516-13	0.0439167	48
Pten-null_Tam>ENU	17-51711-10	0.0902353	34
Pten-null_Tam>ENU	17-51711-5	0.0854651	43
Pten-null_Tam>ENU	17-51711-6	0.113765	34
Trp53_Het_Notch1-ICD_Tam>ENU	18-19416-9	0.0579412	34
Trp53_Het_Notch1-ICD_Tam>ENU	18-19417-6	0.124104	48
Control_ENU	18-24613-17	0.0822632	95
Control_ENU	14-21885-1	0.0889556	45
Control_ENU	15-4598-5	0.0533214	56
Control_ENU	15-4598-7	0.0552444	45
Trp53-null_Tam>ENU	17-18690-1	0.0728	75
Trp53-null_Tam>ENU	17-18690-6	0.0976774	62
Trp53-null_Tam>ENU	17-18698-1	0.122243	74
Trp53-null_Tam>ENU	17-18698-4	0.0516792	53
Trp53-null_Tam>ENU	17-18698-5	0.176342	73
Trp53-null_Tam>ENU	17-18698-5	0.176342	73
Trp53-null_Tam>ENU	17-18700-3	0.201	74
Trp53-null_Tam>ENU	17-18700-6	0.121018	55
Fbxw7-null_Tam>ENU	17-28417-1	0.0809189	37
KrasG12D_Tam>ENU	17-35923-1	0.0768776	49
KrasG12D_Tam>ENU	17-35924-6	0.066	43
KrasG12D_Tam>ENU	17-35924-8	0.041918	61
KrasG12D_Tam>ENU	17-35925-3	0.0866	40
KrasG12D_Tam>ENU	17-35927-3	0.129333	30
KrasG12D_Tam>ENU	17-38606-2	0.097	51
KrasG12D_Tam>ENU	17-38606-3	0.112574	54
KrasG12D_Tam>ENU	17-38606-3	0.112574	54
KrasG12D_Tam>ENU	17-38606-6	0.0564316	95
KrasG12D_Tam>ENU	17-40749-16	0.129204	54
Pten-null_Tam>ENU	17-51516-12	0.0712955	44
Pten-null_Tam>ENU	17-51711-10	0.0902353	34
Pten-null_Tam>ENU	17-51711-12	0.0929	40
Pten-null_Tam>ENU	17-51712-10	0.0492326	86
Pten-null_Tam>ENU	17-51712-12	0.0690851	47
Trp53_Het_Notch1-ICD_Tam>ENU	18-19417-7	0.107719	32
Control_ENU	18-24613-15	0.229227	66
Control_ENU	18-39271-2	0.0665	48
Trp53-null_Tam>ENU	18-9097-15	0.113039	51
Trp53-null_Tam>ENU	18-9097-16	0.120018	55
Control_ENU	14-21885-2	0.174262	42
Control_ENU	16-20279-20	0.0743	60
Trp53-null_Tam>ENU	17-18698-1	0.122243	74
Fbxw7-null_Tam>ENU	17-27519-2	0.090569	58
Fbxw7-null_Tam>ENU	17-28417-2	0.0766964	56
KrasG12D_Tam>ENU	17-35922-4	0.160254	71
KrasG12D_Tam>ENU	17-35922-5	0.060375	72
KrasG12D_Tam>ENU	17-38606-6	0.0564316	95
KrasG12D_Tam>ENU	17-38606-8	0.0720784	51
KrasG12D_Tam>ENU	17-40749-14	0.0767551	49
KrasG12D_Tam>ENU	17-40752-9	0.113224	49
Trp53_Het_Notch1-ICD_Tam>ENU	18-19417-5	0.0546	30
Control_ENU	18-24613-17	0.0822632	95
Trp53-null_Tam>ENU	18-9097-16	0.120018	55
Control_ENU	14-21885-1	0.0889556	45
Control_ENU	14-21885-2	0.174262	42
Control_ENU	14-21885-5	0.0631818	33
Control_ENU	14-21895-1	0.0643774	53
Control_ENU	15-34685-13	0.0529333	30
Control_ENU	15-34685-15	0.119022	46
Control_ENU	15-4598-7	0.0552444	45
Control_ENU	15-4598-8	0.0429565	46
Control_ENU	16-20279-20	0.0743	60
Trp53-null_Tam>ENU	17-17654-1	0.211939	49
Trp53-null_Tam>ENU	17-17654-2	0.14973	37
Trp53-null_Tam>ENU	17-17654-4	0.126306	62
Trp53-null_Tam>ENU	17-18698-2	0.094626	123
Trp53-null_Tam>ENU	17-18700-2	0.15448	102
Trp53-null_Tam>ENU	17-18700-5	0.0774898	49
Fbxw7-null_Tam>ENU	17-27519-2	0.090569	58
Fbxw7-null_Tam>ENU	17-27519-7	0.0491081	74
Fbxw7-null_Tam>ENU	17-28417-12	0.108049	41
Fbxw7-null_Tam>ENU	17-28417-15	0.0600122	82
Fbxw7-null_Tam>ENU	17-28417-17	0.0798	30
Fbxw7-null_Tam>ENU	17-28417-19	0.121094	32
Fbxw7-null_Tam>ENU	17-28417-5	0.0697805	82
Fbxw7-null_Tam>ENU	17-28417-7	0.0673971	68
KrasG12D_Tam>ENU	17-35922-2	0.05225	68
KrasG12D_Tam>ENU	17-35922-2	0.05225	68
KrasG12D_Tam>ENU	17-35922-7	0.0544224	116
KrasG12D_Tam>ENU	17-35923-3	0.104228	57
KrasG12D_Tam>ENU	17-35923-7	0.135878	49
KrasG12D_Tam>ENU	17-35924-5	0.150667	15
KrasG12D_Tam>ENU	17-35925-2	0.0536364	110
KrasG12D_Tam>ENU	17-35925-3	0.0866	40
KrasG12D_Tam>ENU	17-35927-3	0.129333	30
KrasG12D_Tam>ENU	17-38604-10	0.15318	50
KrasG12D_Tam>ENU	17-38604-10	0.15318	50
KrasG12D_Tam>ENU	17-38606-2	0.097	51
KrasG12D_Tam>ENU	17-38606-4	0.152705	61
KrasG12D_Tam>ENU	17-38606-5	0.108269	52
KrasG12D_Tam>ENU	17-38606-6	0.0564316	95
KrasG12D_Tam>ENU	17-38606-7	0.136195	41
KrasG12D_Tam>ENU	17-40749-15	0.120956	68
KrasG12D_Tam>ENU	17-40749-17	0.10598	50
Pten-null_Tam>ENU	17-51516-12	0.0712955	44
Pten-null_Tam>ENU	17-51516-13	0.0439167	48
Pten-null_Tam>ENU	17-51516-14	0.04424	25
Pten-null_Tam>ENU	17-51521-10	0.147533	30
Pten-null_Tam>ENU	17-51711-6	0.113765	34
Pten-null_Tam>ENU	17-51711-9	0.0509677	31
Trp53_Het_Notch1-ICD_Tam>ENU	18-19416-14	0.246333	12
Trp53_Het_Notch1-ICD_Tam>ENU	18-19416-3	0.0333404	47
Trp53_Het_Notch1-ICD_Tam>ENU	18-19416-6	0.048775	40
Trp53_Het_Notch1-ICD_Tam>ENU	18-19416-7	0.0627297	37
Trp53_Het_Notch1-ICD_Tam>ENU	18-19416-7	0.0627297	37
Trp53_Het_Notch1-ICD_Tam>ENU	18-19417-14	0.296588	17
Control_ENU	18-24613-14	0.0698684	38
Control_ENU	18-39271-2	0.0665	48
Control_ENU	18-39271-5	0.06725	48
Trp53-null_Tam>ENU	18-9097-11	0.0623913	46
Control_ENU	15-4598-7	0.0552444	45
Control_ENU	16-20279-24	0.107809	47
Trp53-null_Tam>ENU	17-17654-3	0.0969074	54
Trp53-null_Tam>ENU	17-18700-2	0.15448	102
Trp53-null_Tam>ENU	17-18700-5	0.0774898	49
KrasG12D_Tam>ENU	17-35922-5	0.060375	72
Pten-null_Tam>ENU	17-51521-4	0.0328	25
Trp53_Het_Notch1-ICD_Tam>ENU	18-19417-10	0.0979355	31
Trp53_Het_Notch1-ICD_Tam>ENU	18-19417-13	0.145304	23
Trp53-null_Tam>ENU	18-9097-12	0.0684583	72
Control_ENU	15-34685-13	0.0529333	30
Control_ENU	15-4598-9	0.0227586	29
Trp53-null_Tam>ENU	17-17654-2	0.14973	37
Trp53-null_Tam>ENU	17-18698-3	0.122368	95
Trp53-null_Tam>ENU	17-18703-1	0.0656186	118
Trp53-null_Tam>ENU	17-18703-4	0.0891167	60
Fbxw7-null_Tam>ENU	17-28417-18	0.0898718	39
Fbxw7-null_Tam>ENU	17-28417-18	0.0898718	39
Fbxw7-null_Tam>ENU	17-28417-7	0.0673971	68
KrasG12D_Tam>ENU	17-35922-7	0.0544224	116
KrasG12D_Tam>ENU	17-35922-7	0.0544224	116
KrasG12D_Tam>ENU	17-35923-3	0.104228	57
KrasG12D_Tam>ENU	17-35923-7	0.135878	49
KrasG12D_Tam>ENU	17-35925-7	0.0836389	36
KrasG12D_Tam>ENU	17-38604-12	0.152389	36
KrasG12D_Tam>ENU	17-38604-16	0.0803784	37
KrasG12D_Tam>ENU	17-38606-5	0.108269	52
Pten-null_Tam>ENU	17-51521-3	0.0691395	43
Pten-null_Tam>ENU	17-51712-10	0.0492326	86
Pten-null_Tam>ENU	17-51712-7	0.1435	46
Pten-null_Tam>ENU	17-51712-9	0.0532917	72
Trp53_Het_Notch1-ICD_Tam>ENU	18-19416-1	0.129513	39
Trp53_Het_Notch1-ICD_Tam>ENU	18-19416-7	0.0627297	37
Trp53_Het_Notch1-ICD_Tam>ENU	18-19417-11	0.0970294	34
Trp53-null_Tam>ENU	18-9097-16	0.120018	55
Control_ENU	15-4598-5	0.0533214	56
Control_ENU	15-4598-8	0.0429565	46
Control_ENU	16-20279-21	0.0692286	35
Control_ENU	16-20279-24	0.107809	47
Trp53-null_Tam>ENU	17-17654-5	0.0996957	46
Trp53-null_Tam>ENU	17-18690-2	0.177649	74
Trp53-null_Tam>ENU	17-18698-3	0.122368	95
Trp53-null_Tam>ENU	17-18700-2	0.15448	102
Trp53-null_Tam>ENU	17-18703-4	0.0891167	60
Fbxw7-null_Tam>ENU	17-28417-10	0.101885	52
Fbxw7-null_Tam>ENU	17-28417-2	0.0766964	56
Fbxw7-null_Tam>ENU	17-28417-3	0.0773171	41
KrasG12D_Tam>ENU	17-35922-1	0.155443	79
KrasG12D_Tam>ENU	17-35922-2	0.05225	68
KrasG12D_Tam>ENU	17-35922-5	0.060375	72
KrasG12D_Tam>ENU	17-35924-7	0.144937	32
KrasG12D_Tam>ENU	17-35925-8	0.0518222	45
Pten-null_Tam>ENU	17-51516-10	0.08942	50
Pten-null_Tam>ENU	17-51521-3	0.0691395	43
Pten-null_Tam>ENU	17-51521-6	0.117889	36
Pten-null_Tam>ENU	17-51712-9	0.0532917	72
Trp53_Het_Notch1-ICD_Tam>ENU	18-19417-16	0.341074	27
Trp53-null_Tam>ENU	18-9097-12	0.0684583	72
Trp53-null_Tam>ENU	18-9097-17	0.0893036	56
Control_ENU	14-21885-3	0.0841705	88
Control_ENU	15-4598-5	0.0533214	56
Control_ENU	16-20279-17	0.11162	50
Trp53-null_Tam>ENU	17-17654-2	0.14973	37
Trp53-null_Tam>ENU	17-18690-4	0.209147	75
Trp53-null_Tam>ENU	17-18698-3	0.122368	95
Trp53-null_Tam>ENU	17-18703-1	0.0656186	118
Trp53-null_Tam>ENU	17-18703-5	0.116081	62
Fbxw7-null_Tam>ENU	17-27519-3	0.0745405	37
Fbxw7-null_Tam>ENU	17-27519-5	0.0348108	37
Fbxw7-null_Tam>ENU	17-27519-7	0.0491081	74
Fbxw7-null_Tam>ENU	17-28417-10	0.101885	52
Fbxw7-null_Tam>ENU	17-28417-11	0.0559315	73
Fbxw7-null_Tam>ENU	17-28417-15	0.0600122	82
Fbxw7-null_Tam>ENU	17-28417-3	0.0773171	41
Fbxw7-null_Tam>ENU	17-28417-8	0.162983	58
Fbxw7-null_Tam>ENU	17-28417-9	0.156917	60
KrasG12D_Tam>ENU	17-35922-1	0.155443	79
KrasG12D_Tam>ENU	17-35922-4	0.160254	71
KrasG12D_Tam>ENU	17-35923-5	0.133625	40
KrasG12D_Tam>ENU	17-35923-5	0.133625	40
KrasG12D_Tam>ENU	17-35924-4	0.151824	17
KrasG12D_Tam>ENU	17-35924-8	0.041918	61
KrasG12D_Tam>ENU	17-35925-2	0.0536364	110
KrasG12D_Tam>ENU	17-35925-4	0.0859231	39
KrasG12D_Tam>ENU	17-35925-4	0.0859231	39
KrasG12D_Tam>ENU	17-38604-10	0.15318	50
KrasG12D_Tam>ENU	17-38606-7	0.136195	41
KrasG12D_Tam>ENU	17-40749-13	0.12412	50
KrasG12D_Tam>ENU	17-40752-13	0.11783	47
Pten-null_Tam>ENU	17-51521-7	0.137024	41
Pten-null_Tam>ENU	17-51711-8	0.0643148	54
Trp53_Het_Notch1-ICD_Tam>ENU	18-19416-2	0.128037	27
Trp53_Het_Notch1-ICD_Tam>ENU	18-19416-3	0.0333404	47
Trp53_Het_Notch1-ICD_Tam>ENU	18-19416-7	0.0627297	37
Trp53_Het_Notch1-ICD_Tam>ENU	18-19416-7	0.0627297	37
Trp53_Het_Notch1-ICD_Tam>ENU	18-19417-4	0.0250625	64
Trp53_Het_Notch1-ICD_Tam>ENU	18-19417-5	0.0546	30
Control_ENU	18-24613-13	0.0601364	44
Control_ENU	18-24613-15	0.229227	66
Control_ENU	18-24613-16	0.155257	74
Control_ENU	18-39271-2	0.0665	48
Control_ENU	18-39271-5	0.06725	48
Control_ENU	14-21885-3	0.0841705	88
Control_ENU	14-21885-3	0.0841705	88
Control_ENU	15-4598-7	0.0552444	45
Control_ENU	15-4598-7	0.0552444	45
Control_ENU	16-20277-26	0.121793	29
Control_ENU	16-20279-18	0.0585385	26
Trp53-null_Tam>ENU	17-18690-1	0.0728	75
Trp53-null_Tam>ENU	17-18690-2	0.177649	74
Trp53-null_Tam>ENU	17-18690-6	0.0976774	62
Trp53-null_Tam>ENU	17-18698-6	0.128966	87
Trp53-null_Tam>ENU	17-18703-6	0.108864	44
Fbxw7-null_Tam>ENU	17-28417-7	0.0673971	68
Fbxw7-null_Tam>ENU	17-28417-7	0.0673971	68
Fbxw7-null_Tam>ENU	17-28417-7	0.0673971	68
KrasG12D_Tam>ENU	17-35922-4	0.160254	71
KrasG12D_Tam>ENU	17-35923-2	0.142829	35
KrasG12D_Tam>ENU	17-35923-7	0.135878	49
KrasG12D_Tam>ENU	17-35925-8	0.0518222	45
KrasG12D_Tam>ENU	17-38604-13	0.0486552	29
KrasG12D_Tam>ENU	17-38606-6	0.0564316	95
KrasG12D_Tam>ENU	17-38606-8	0.0720784	51
KrasG12D_Tam>ENU	17-40749-17	0.10598	50
Pten-null_Tam>ENU	17-45164-14	0.128966	29
Pten-null_Tam>ENU	17-45164-17	0.159462	39
Pten-null_Tam>ENU	17-51516-13	0.0439167	48
Pten-null_Tam>ENU	17-51521-2	0.0675	28
Pten-null_Tam>ENU	17-51521-6	0.117889	36
Pten-null_Tam>ENU	17-51521-8	0.15038	50
Pten-null_Tam>ENU	17-51712-10	0.0492326	86
Trp53_Het_Notch1-ICD_Tam>ENU	18-19416-13	0.193129	31
Trp53_Het_Notch1-ICD_Tam>ENU	18-19417-2	0.0951628	43
Control_ENU	18-24613-17	0.0822632	95
Trp53-null_Tam>ENU	18-9097-13	0.0490656	61
Control_ENU	16-20279-24	0.107809	47
Trp53-null_Tam>ENU	17-18698-5	0.176342	73
Trp53-null_Tam>ENU	17-18700-4	0.0876429	70
Fbxw7-null_Tam>ENU	17-28417-10	0.101885	52
Fbxw7-null_Tam>ENU	17-28417-9	0.156917	60
KrasG12D_Tam>ENU	17-38606-3	0.112574	54
Trp53_Het_Notch1-ICD_Tam>ENU	18-19417-8	0.105833	54
Control_ENU	14-21885-4	0.106026	39
Control_ENU	15-4598-5	0.0533214	56
Trp53-null_Tam>ENU	17-17654-2	0.14973	37
Trp53-null_Tam>ENU	17-17654-3	0.0969074	54
Fbxw7-null_Tam>ENU	17-27519-7	0.0491081	74
KrasG12D_Tam>ENU	17-38604-10	0.15318	50
KrasG12D_Tam>ENU	17-40749-15	0.120956	68
Pten-null_Tam>ENU	17-51521-10	0.147533	30
Trp53_Het_Notch1-ICD_Tam>ENU	18-19416-1	0.129513	39
Trp53_Het_Notch1-ICD_Tam>ENU	18-19416-1	0.129513	39
Trp53_Het_Notch1-ICD_Tam>ENU	18-19416-12	0.117846	26
Trp53_Het_Notch1-ICD_Tam>ENU	18-19417-9	0.130326	46
Control_ENU	18-24613-16	0.155257	74
Control_ENU	18-39271-3	0.0724375	32
Control_ENU	15-4598-9	0.0227586	29
Trp53-null_Tam>ENU	17-17654-6	0.170059	34
Trp53-null_Tam>ENU	17-18698-6	0.128966	87
Trp53-null_Tam>ENU	17-18698-6	0.128966	87
Trp53-null_Tam>ENU	17-18700-1	0.115793	58
Trp53-null_Tam>ENU	17-18703-3	0.0838889	54
Fbxw7-null_Tam>ENU	17-27519-7	0.0491081	74
Fbxw7-null_Tam>ENU	17-28417-16	0.0392632	76
KrasG12D_Tam>ENU	17-35923-6	0.0851042	48
KrasG12D_Tam>ENU	17-35925-5	0.0635854	41
KrasG12D_Tam>ENU	17-40749-18	0.12419	42
Pten-null_Tam>ENU	17-51711-13	0.0997308	26
Pten-null_Tam>ENU	17-51711-8	0.0643148	54
Control_ENU	18-39271-3	0.0724375	32
Control_ENU	18-39271-5	0.06725	48
Trp53-null_Tam>ENU	18-9097-14	0.0765	60
Control_ENU	14-21885-5	0.0631818	33
Trp53-null_Tam>ENU	17-18690-6	0.0976774	62
Trp53-null_Tam>ENU	17-18698-1	0.122243	74
Trp53-null_Tam>ENU	17-18698-6	0.128966	87
Trp53-null_Tam>ENU	17-18700-1	0.115793	58
Trp53-null_Tam>ENU	17-18700-3	0.201	74
Trp53-null_Tam>ENU	17-18700-4	0.0876429	70
Trp53-null_Tam>ENU	17-18703-1	0.0656186	118
Fbxw7-null_Tam>ENU	17-28417-3	0.0773171	41
KrasG12D_Tam>ENU	17-35922-2	0.05225	68
KrasG12D_Tam>ENU	17-35922-7	0.0544224	116
KrasG12D_Tam>ENU	17-35923-3	0.104228	57
KrasG12D_Tam>ENU	17-38604-11	0.101828	29
KrasG12D_Tam>ENU	17-38604-14	0.0889706	34
Pten-null_Tam>ENU	17-45164-15	0.0383023	43
Trp53_Het_Notch1-ICD_Tam>ENU	18-19416-5	0.0951081	37
Trp53_Het_Notch1-ICD_Tam>ENU	18-19417-3	0.0743421	38
Control_ENU	18-24613-16	0.155257	74
Trp53-null_Tam>ENU	18-9097-14	0.0765	60
Trp53-null_Tam>ENU	18-9097-15	0.113039	51
Trp53-null_Tam>ENU	17-18698-6	0.128966	87
Trp53-null_Tam>ENU	17-18703-3	0.0838889	54
Control_ENU	15-4598-10	0.07296	25
Trp53-null_Tam>ENU	17-18700-4	0.0876429	70
KrasG12D_Tam>ENU	17-35922-3	0.0765217	46
KrasG12D_Tam>ENU	17-35922-7	0.0544224	116
KrasG12D_Tam>ENU	17-35924-3	0.122375	24
KrasG12D_Tam>ENU	17-38604-12	0.152389	36
Pten-null_Tam>ENU	17-51521-3	0.0691395	43
Control_ENU	16-20279-21	0.0692286	35
Trp53-null_Tam>ENU	17-18703-4	0.0891167	60
Fbxw7-null_Tam>ENU	17-27519-2	0.090569	58
Fbxw7-null_Tam>ENU	17-28417-13	0.0846731	52
Fbxw7-null_Tam>ENU	17-28417-7	0.0673971	68
KrasG12D_Tam>ENU	17-35922-1	0.155443	79
KrasG12D_Tam>ENU	17-35922-7	0.0544224	116
KrasG12D_Tam>ENU	17-38606-6	0.0564316	95
KrasG12D_Tam>ENU	17-38606-7	0.136195	41
Pten-null_Tam>ENU	17-51712-9	0.0532917	72
Trp53_Het_Notch1-ICD_Tam>ENU	18-19416-5	0.0951081	37
Trp53_Het_Notch1-ICD_Tam>ENU	18-19417-8	0.105833	54
Control_ENU	14-21885-3	0.0841705	88
Control_ENU	14-21895-2	0.0733243	37
Control_ENU	15-4598-10	0.07296	25
Trp53-null_Tam>ENU	17-18690-1	0.0728	75
Trp53-null_Tam>ENU	17-18690-7	0.109545	55
Trp53-null_Tam>ENU	17-18690-7	0.109545	55
Trp53-null_Tam>ENU	17-18698-2	0.094626	123
Trp53-null_Tam>ENU	17-18700-2	0.15448	102
Trp53-null_Tam>ENU	17-18700-6	0.121018	55
Trp53-null_Tam>ENU	17-18703-1	0.0656186	118
Fbxw7-null_Tam>ENU	17-27519-4	0.0634483	29
Fbxw7-null_Tam>ENU	17-28417-10	0.101885	52
Fbxw7-null_Tam>ENU	17-28417-16	0.0392632	76
Fbxw7-null_Tam>ENU	17-28417-16	0.0392632	76
Fbxw7-null_Tam>ENU	17-28417-9	0.156917	60
KrasG12D_Tam>ENU	17-35922-7	0.0544224	116
KrasG12D_Tam>ENU	17-35923-7	0.135878	49
KrasG12D_Tam>ENU	17-35924-8	0.041918	61
KrasG12D_Tam>ENU	17-38606-1	0.0589714	35
KrasG12D_Tam>ENU	17-38606-7	0.136195	41
KrasG12D_Tam>ENU	17-40749-12	0.132188	69
KrasG12D_Tam>ENU	17-40749-15	0.120956	68
KrasG12D_Tam>ENU	17-40749-15	0.120956	68
Pten-null_Tam>ENU	17-45164-14	0.128966	29
Pten-null_Tam>ENU	17-51521-6	0.117889	36
Pten-null_Tam>ENU	17-51521-7	0.137024	41
Pten-null_Tam>ENU	17-51711-11	0.159075	40
Trp53_Het_Notch1-ICD_Tam>ENU	18-19416-11	0.162414	29
Trp53_Het_Notch1-ICD_Tam>ENU	18-19416-15	0.189	26
Trp53_Het_Notch1-ICD_Tam>ENU	18-19416-4	0.0649211	38
Trp53_Het_Notch1-ICD_Tam>ENU	18-19417-11	0.0970294	34
Trp53_Het_Notch1-ICD_Tam>ENU	18-19417-12	0.0913438	32
Trp53_Het_Notch1-ICD_Tam>ENU	18-19417-12	0.0913438	32
Trp53_Het_Notch1-ICD_Tam>ENU	18-19417-4	0.0250625	64
Trp53_Het_Notch1-ICD_Tam>ENU	18-19417-8	0.105833	54
Trp53_Het_Notch1-ICD_Tam>ENU	18-19417-9	0.130326	46
Control_ENU	18-24613-15	0.229227	66
Control_ENU	18-39271-2	0.0665	48
Control_ENU	18-39271-4	0.044413	46
Trp53-null_Tam>ENU	18-9097-11	0.0623913	46
Trp53-null_Tam>ENU	18-9097-12	0.0684583	72
Trp53-null_Tam>ENU	18-9097-12	0.0684583	72
Trp53-null_Tam>ENU	18-9097-14	0.0765	60
Trp53-null_Tam>ENU	18-9097-17	0.0893036	56
Control_ENU	15-4598-6	0.115556	45
Control_ENU	16-20277-27	0.0861	30
Trp53-null_Tam>ENU	17-17654-1	0.211939	49
Trp53-null_Tam>ENU	17-18698-1	0.122243	74
Trp53-null_Tam>ENU	17-18698-5	0.176342	73
Trp53-null_Tam>ENU	17-18700-1	0.115793	58
Trp53-null_Tam>ENU	17-18703-1	0.0656186	118
Trp53-null_Tam>ENU	17-18703-6	0.108864	44
Fbxw7-null_Tam>ENU	17-27519-4	0.0634483	29
KrasG12D_Tam>ENU	17-35922-3	0.0765217	46
KrasG12D_Tam>ENU	17-35925-3	0.0866	40
KrasG12D_Tam>ENU	17-38606-8	0.0720784	51
Pten-null_Tam>ENU	17-51516-11	0.0350811	37
Trp53_Het_Notch1-ICD_Tam>ENU	18-19416-11	0.162414	29
Trp53_Het_Notch1-ICD_Tam>ENU	18-19417-6	0.124104	48
Control_ENU	18-39271-1	0.085686	86
Control_ENU	14-21895-1	0.0643774	53
Trp53-null_Tam>ENU	17-18698-2	0.094626	123
Trp53-null_Tam>ENU	17-18700-6	0.121018	55
KrasG12D_Tam>ENU	17-35922-6	0.153388	49
Pten-null_Tam>ENU	17-51521-3	0.0691395	43
Control_ENU	14-21895-3	0.105368	19
Fbxw7-null_Tam>ENU	17-28417-5	0.0697805	82
KrasG12D_Tam>ENU	17-35922-2	0.05225	68
Control_ENU	18-39271-3	0.0724375	32
Trp53-null_Tam>ENU	18-9097-12	0.0684583	72
Control_ENU	15-34685-15	0.119022	46
Control_ENU	15-4598-9	0.0227586	29
Trp53-null_Tam>ENU	17-17654-6	0.170059	34
Fbxw7-null_Tam>ENU	17-27519-1	0.0666429	42
Fbxw7-null_Tam>ENU	17-28417-17	0.0798	30
KrasG12D_Tam>ENU	17-35922-4	0.160254	71
KrasG12D_Tam>ENU	17-35922-6	0.153388	49
KrasG12D_Tam>ENU	17-38606-1	0.0589714	35
KrasG12D_Tam>ENU	17-38606-3	0.112574	54
KrasG12D_Tam>ENU	17-40749-14	0.0767551	49
KrasG12D_Tam>ENU	17-40749-18	0.12419	42
Pten-null_Tam>ENU	17-51711-6	0.113765	34
Pten-null_Tam>ENU	17-51712-12	0.0690851	47
Trp53_Het_Notch1-ICD_Tam>ENU	18-19417-11	0.0970294	34
Control_ENU	18-39271-4	0.044413	46
Control_ENU	18-39271-5	0.06725	48
Control_ENU	18-39271-5	0.06725	48
Trp53-null_Tam>ENU	17-17654-1	0.211939	49
Trp53-null_Tam>ENU	17-17654-3	0.0969074	54
Trp53-null_Tam>ENU	17-18690-4	0.209147	75
Trp53-null_Tam>ENU	17-18698-5	0.176342	73
Trp53-null_Tam>ENU	17-18698-5	0.176342	73
Trp53-null_Tam>ENU	17-18698-6	0.128966	87
Fbxw7-null_Tam>ENU	17-27519-7	0.0491081	74
Fbxw7-null_Tam>ENU	17-28417-15	0.0600122	82
Fbxw7-null_Tam>ENU	17-28417-9	0.156917	60
KrasG12D_Tam>ENU	17-38606-6	0.0564316	95
KrasG12D_Tam>ENU	17-38606-6	0.0564316	95
Pten-null_Tam>ENU	17-51711-11	0.159075	40
Pten-null_Tam>ENU	17-51711-6	0.113765	34
Pten-null_Tam>ENU	17-51711-6	0.113765	34
Pten-null_Tam>ENU	17-51712-8	0.101167	36
Trp53_Het_Notch1-ICD_Tam>ENU	18-19416-12	0.117846	26
Trp53_Het_Notch1-ICD_Tam>ENU	18-19416-4	0.0649211	38
Trp53_Het_Notch1-ICD_Tam>ENU	18-19417-1	0.10346	63
Trp53_Het_Notch1-ICD_Tam>ENU	18-19417-9	0.130326	46
Control_ENU	18-24613-16	0.155257	74
Control_ENU	18-24613-17	0.0822632	95
Trp53-null_Tam>ENU	18-9097-14	0.0765	60
Trp53-null_Tam>ENU	18-9097-17	0.0893036	56
Control_ENU	16-20279-20	0.0743	60
Trp53-null_Tam>ENU	17-17654-3	0.0969074	54
Trp53-null_Tam>ENU	17-18690-1	0.0728	75
Trp53-null_Tam>ENU	17-18690-4	0.209147	75
KrasG12D_Tam>ENU	17-38604-16	0.0803784	37
KrasG12D_Tam>ENU	17-40749-14	0.0767551	49
Trp53_Het_Notch1-ICD_Tam>ENU	18-19416-13	0.193129	31
Control_ENU	18-24613-17	0.0822632	95
Control_ENU	14-21885-2	0.174262	42
Control_ENU	15-4598-6	0.115556	45
Control_ENU	15-4598-8	0.0429565	46
Control_ENU	16-20277-27	0.0861	30
Trp53-null_Tam>ENU	17-18690-4	0.209147	75
Trp53-null_Tam>ENU	17-18690-4	0.209147	75
Trp53-null_Tam>ENU	17-18698-1	0.122243	74
Trp53-null_Tam>ENU	17-18698-6	0.128966	87
Trp53-null_Tam>ENU	17-18700-2	0.15448	102
Trp53-null_Tam>ENU	17-18700-3	0.201	74
Trp53-null_Tam>ENU	17-18700-6	0.121018	55
Trp53-null_Tam>ENU	17-18700-6	0.121018	55
KrasG12D_Tam>ENU	17-35922-1	0.155443	79
KrasG12D_Tam>ENU	17-35922-7	0.0544224	116
KrasG12D_Tam>ENU	17-35922-7	0.0544224	116
KrasG12D_Tam>ENU	17-35925-2	0.0536364	110
KrasG12D_Tam>ENU	17-38606-4	0.152705	61
KrasG12D_Tam>ENU	17-38606-6	0.0564316	95
KrasG12D_Tam>ENU	17-40749-14	0.0767551	49
KrasG12D_Tam>ENU	17-40749-15	0.120956	68
KrasG12D_Tam>ENU	17-40749-18	0.12419	42
Pten-null_Tam>ENU	17-51711-13	0.0997308	26
Pten-null_Tam>ENU	17-51711-4	0.081	23
Pten-null_Tam>ENU	17-51712-10	0.0492326	86
Trp53_Het_Notch1-ICD_Tam>ENU	18-19416-10	0.117217	23
Trp53-null_Tam>ENU	18-9097-13	0.0490656	61
Trp53-null_Tam>ENU	18-9097-13	0.0490656	61
Control_ENU	14-21885-4	0.106026	39
Trp53-null_Tam>ENU	17-18698-6	0.128966	87
Trp53-null_Tam>ENU	17-18703-2	0.127827	52
Trp53-null_Tam>ENU	17-18703-4	0.0891167	60
Fbxw7-null_Tam>ENU	17-27519-5	0.0348108	37
KrasG12D_Tam>ENU	17-35925-7	0.0836389	36
KrasG12D_Tam>ENU	17-35927-2	0.0816129	62
KrasG12D_Tam>ENU	17-40752-13	0.11783	47
Pten-null_Tam>ENU	17-51711-12	0.0929	40
Trp53_Het_Notch1-ICD_Tam>ENU	18-19417-11	0.0970294	34
Control_ENU	14-21885-1	0.0889556	45
Control_ENU	16-20279-18	0.0585385	26
Control_ENU	16-20279-22	0.0657708	48
Trp53-null_Tam>ENU	17-17654-1	0.211939	49
Trp53-null_Tam>ENU	17-18698-6	0.128966	87
Trp53-null_Tam>ENU	17-18700-2	0.15448	102
Fbxw7-null_Tam>ENU	17-28417-11	0.0559315	73
Fbxw7-null_Tam>ENU	17-28417-13	0.0846731	52
Fbxw7-null_Tam>ENU	17-28417-15	0.0600122	82
Fbxw7-null_Tam>ENU	17-28417-5	0.0697805	82
KrasG12D_Tam>ENU	17-35924-7	0.144937	32
KrasG12D_Tam>ENU	17-35925-2	0.0536364	110
KrasG12D_Tam>ENU	17-35925-2	0.0536364	110
KrasG12D_Tam>ENU	17-35925-2	0.0536364	110
KrasG12D_Tam>ENU	17-35925-8	0.0518222	45
KrasG12D_Tam>ENU	17-38606-7	0.136195	41
KrasG12D_Tam>ENU	17-40749-13	0.12412	50
KrasG12D_Tam>ENU	17-40749-16	0.129204	54
KrasG12D_Tam>ENU	17-40749-16	0.129204	54
Pten-null_Tam>ENU	17-51521-11	0.0927719	57
Trp53_Het_Notch1-ICD_Tam>ENU	18-19416-8	0.0578824	17
Trp53_Het_Notch1-ICD_Tam>ENU	18-19417-5	0.0546	30
Trp53_Het_Notch1-ICD_Tam>ENU	18-19417-7	0.107719	32
Control_ENU	18-24613-17	0.0822632	95
Control_ENU	18-39271-2	0.0665	48
Control_ENU	15-4598-5	0.0533214	56
Trp53-null_Tam>ENU	17-18690-4	0.209147	75
Trp53-null_Tam>ENU	17-18698-3	0.122368	95
Fbxw7-null_Tam>ENU	17-28417-10	0.101885	52
Pten-null_Tam>ENU	17-45164-16	0.0996757	37
Pten-null_Tam>ENU	17-51521-11	0.0927719	57
Pten-null_Tam>ENU	17-51521-7	0.137024	41
Control_ENU	14-21885-1	0.0889556	45
Control_ENU	14-21885-4	0.106026	39
Control_ENU	16-20279-18	0.0585385	26
Trp53-null_Tam>ENU	17-18698-1	0.122243	74
Fbxw7-null_Tam>ENU	17-27519-1	0.0666429	42
Fbxw7-null_Tam>ENU	17-27519-7	0.0491081	74
Fbxw7-null_Tam>ENU	17-28417-15	0.0600122	82
Fbxw7-null_Tam>ENU	17-28417-16	0.0392632	76
KrasG12D_Tam>ENU	17-35922-7	0.0544224	116
KrasG12D_Tam>ENU	17-35923-7	0.135878	49
KrasG12D_Tam>ENU	17-35924-5	0.150667	15
KrasG12D_Tam>ENU	17-40749-12	0.132188	69
Pten-null_Tam>ENU	17-51521-3	0.0691395	43
Pten-null_Tam>ENU	17-51711-11	0.159075	40
Pten-null_Tam>ENU	17-51712-7	0.1435	46
Pten-null_Tam>ENU	17-51712-9	0.0532917	72
Pten-null_Tam>ENU	17-51712-9	0.0532917	72
Control_ENU	18-39271-2	0.0665	48
Control_ENU	18-39271-5	0.06725	48
Trp53-null_Tam>ENU	18-9097-13	0.0490656	61
Control_ENU	14-21895-1	0.0643774	53
Control_ENU	14-21895-1	0.0643774	53
Control_ENU	15-4598-5	0.0533214	56
Control_ENU	16-20279-24	0.107809	47
Control_ENU	16-20279-24	0.107809	47
Trp53-null_Tam>ENU	17-17654-4	0.126306	62
Trp53-null_Tam>ENU	17-18698-2	0.094626	123
Trp53-null_Tam>ENU	17-18698-3	0.122368	95
Trp53-null_Tam>ENU	17-18698-4	0.0516792	53
Trp53-null_Tam>ENU	17-18700-2	0.15448	102
Trp53-null_Tam>ENU	17-18703-4	0.0891167	60
Trp53-null_Tam>ENU	17-18703-5	0.116081	62
Fbxw7-null_Tam>ENU	17-27519-4	0.0634483	29
Fbxw7-null_Tam>ENU	17-27519-7	0.0491081	74
Fbxw7-null_Tam>ENU	17-28417-13	0.0846731	52
Fbxw7-null_Tam>ENU	17-28417-2	0.0766964	56
Fbxw7-null_Tam>ENU	17-28417-5	0.0697805	82
Fbxw7-null_Tam>ENU	17-28417-7	0.0673971	68
KrasG12D_Tam>ENU	17-35922-1	0.155443	79
KrasG12D_Tam>ENU	17-35923-6	0.0851042	48
KrasG12D_Tam>ENU	17-35925-3	0.0866	40
KrasG12D_Tam>ENU	17-35925-8	0.0518222	45
KrasG12D_Tam>ENU	17-38606-8	0.0720784	51
Pten-null_Tam>ENU	17-45164-13	0.123205	39
Pten-null_Tam>ENU	17-51516-10	0.08942	50
Pten-null_Tam>ENU	17-51521-3	0.0691395	43
Pten-null_Tam>ENU	17-51521-7	0.137024	41
Pten-null_Tam>ENU	17-51712-12	0.0690851	47
Pten-null_Tam>ENU	17-51712-12	0.0690851	47
Trp53_Het_Notch1-ICD_Tam>ENU	18-19416-5	0.0951081	37
Trp53_Het_Notch1-ICD_Tam>ENU	18-19417-5	0.0546	30
Trp53_Het_Notch1-ICD_Tam>ENU	18-19417-6	0.124104	48
Control_ENU	18-24613-17	0.0822632	95
Control_ENU	18-39271-3	0.0724375	32
Control_ENU	14-21885-7	0.0480571	35
Control_ENU	14-21885-7	0.0480571	35
Trp53-null_Tam>ENU	17-17654-3	0.0969074	54
Trp53-null_Tam>ENU	17-18690-6	0.0976774	62
Trp53-null_Tam>ENU	17-18698-2	0.094626	123
Trp53-null_Tam>ENU	17-18698-4	0.0516792	53
Trp53-null_Tam>ENU	17-18698-6	0.128966	87
Fbxw7-null_Tam>ENU	17-28417-15	0.0600122	82
Fbxw7-null_Tam>ENU	17-28417-17	0.0798	30
KrasG12D_Tam>ENU	17-35925-8	0.0518222	45
KrasG12D_Tam>ENU	17-38604-14	0.0889706	34
Pten-null_Tam>ENU	17-51521-8	0.15038	50
Trp53_Het_Notch1-ICD_Tam>ENU	18-19417-6	0.124104	48
Control_ENU	18-24613-13	0.0601364	44
Control_ENU	15-4598-11	0.038725	40
Control_ENU	15-4598-4	0.0435217	23
Control_ENU	15-4598-5	0.0533214	56
Control_ENU	15-4598-5	0.0533214	56
Control_ENU	16-20277-27	0.0861	30
Control_ENU	16-20279-24	0.107809	47
Trp53-null_Tam>ENU	17-17654-4	0.126306	62
Trp53-null_Tam>ENU	17-17654-5	0.0996957	46
Trp53-null_Tam>ENU	17-18690-6	0.0976774	62
Trp53-null_Tam>ENU	17-18700-1	0.115793	58
Trp53-null_Tam>ENU	17-18700-3	0.201	74
Trp53-null_Tam>ENU	17-18700-6	0.121018	55
Trp53-null_Tam>ENU	17-18703-6	0.108864	44
Fbxw7-null_Tam>ENU	17-28417-15	0.0600122	82
KrasG12D_Tam>ENU	17-35922-7	0.0544224	116
KrasG12D_Tam>ENU	17-35923-2	0.142829	35
KrasG12D_Tam>ENU	17-35923-4	0.128469	32
KrasG12D_Tam>ENU	17-35924-2	0.0943478	23
KrasG12D_Tam>ENU	17-38604-13	0.0486552	29
KrasG12D_Tam>ENU	17-38606-2	0.097	51
Pten-null_Tam>ENU	17-51516-10	0.08942	50
Pten-null_Tam>ENU	17-51521-9	0.129694	36
Pten-null_Tam>ENU	17-51711-5	0.0854651	43
Pten-null_Tam>ENU	17-51711-7	0.134898	59
Pten-null_Tam>ENU	17-51712-9	0.0532917	72
Trp53_Het_Notch1-ICD_Tam>ENU	18-19416-7	0.0627297	37
Trp53_Het_Notch1-ICD_Tam>ENU	18-19417-6	0.124104	48
Control_ENU	18-24613-15	0.229227	66
Trp53-null_Tam>ENU	18-9097-13	0.0490656	61
Trp53-null_Tam>ENU	18-9097-17	0.0893036	56
Control_ENU	14-21885-3	0.0841705	88
Control_ENU	15-4598-5	0.0533214	56
Control_ENU	15-4598-6	0.115556	45
Control_ENU	15-4598-6	0.115556	45
Control_ENU	15-4598-7	0.0552444	45
Control_ENU	16-20279-20	0.0743	60
Trp53-null_Tam>ENU	17-18690-4	0.209147	75
Trp53-null_Tam>ENU	17-18690-7	0.109545	55
Trp53-null_Tam>ENU	17-18690-7	0.109545	55
Trp53-null_Tam>ENU	17-18698-2	0.094626	123
Trp53-null_Tam>ENU	17-18698-2	0.094626	123
Trp53-null_Tam>ENU	17-18698-2	0.094626	123
Trp53-null_Tam>ENU	17-18698-3	0.122368	95
Trp53-null_Tam>ENU	17-18698-3	0.122368	95
Trp53-null_Tam>ENU	17-18700-2	0.15448	102
Trp53-null_Tam>ENU	17-18703-4	0.0891167	60
Trp53-null_Tam>ENU	17-18703-5	0.116081	62
Trp53-null_Tam>ENU	17-18703-6	0.108864	44
Fbxw7-null_Tam>ENU	17-28417-12	0.108049	41
Fbxw7-null_Tam>ENU	17-28417-15	0.0600122	82
Fbxw7-null_Tam>ENU	17-28417-3	0.0773171	41
KrasG12D_Tam>ENU	17-35922-3	0.0765217	46
KrasG12D_Tam>ENU	17-35922-4	0.160254	71
KrasG12D_Tam>ENU	17-35923-6	0.0851042	48
KrasG12D_Tam>ENU	17-35924-7	0.144937	32
KrasG12D_Tam>ENU	17-35924-8	0.041918	61
KrasG12D_Tam>ENU	17-35925-1	0.0666739	46
KrasG12D_Tam>ENU	17-35925-7	0.0836389	36
KrasG12D_Tam>ENU	17-35927-2	0.0816129	62
KrasG12D_Tam>ENU	17-38604-11	0.101828	29
KrasG12D_Tam>ENU	17-38606-4	0.152705	61
KrasG12D_Tam>ENU	17-40749-15	0.120956	68
KrasG12D_Tam>ENU	17-40749-15	0.120956	68
KrasG12D_Tam>ENU	17-40749-16	0.129204	54
KrasG12D_Tam>ENU	17-40749-16	0.129204	54
KrasG12D_Tam>ENU	17-40752-9	0.113224	49
Pten-null_Tam>ENU	17-45164-13	0.123205	39
Pten-null_Tam>ENU	17-45164-15	0.0383023	43
Pten-null_Tam>ENU	17-45164-15	0.0383023	43
Pten-null_Tam>ENU	17-51516-10	0.08942	50
Pten-null_Tam>ENU	17-51521-11	0.0927719	57
Pten-null_Tam>ENU	17-51521-11	0.0927719	57
Pten-null_Tam>ENU	17-51521-3	0.0691395	43
Pten-null_Tam>ENU	17-51521-3	0.0691395	43
Pten-null_Tam>ENU	17-51712-12	0.0690851	47
Trp53_Het_Notch1-ICD_Tam>ENU	18-19416-5	0.0951081	37
Trp53_Het_Notch1-ICD_Tam>ENU	18-19417-1	0.10346	63
Trp53_Het_Notch1-ICD_Tam>ENU	18-19417-10	0.0979355	31
Trp53_Het_Notch1-ICD_Tam>ENU	18-19417-12	0.0913438	32
Trp53_Het_Notch1-ICD_Tam>ENU	18-19417-16	0.341074	27
Trp53_Het_Notch1-ICD_Tam>ENU	18-19417-5	0.0546	30
Trp53_Het_Notch1-ICD_Tam>ENU	18-19417-6	0.124104	48
Trp53_Het_Notch1-ICD_Tam>ENU	18-19417-7	0.107719	32
Control_ENU	18-39271-3	0.0724375	32
Trp53-null_Tam>ENU	18-9097-12	0.0684583	72
Trp53-null_Tam>ENU	18-9097-13	0.0490656	61
Trp53-null_Tam>ENU	18-9097-15	0.113039	51
Control_ENU	14-21885-1	0.0889556	45
Control_ENU	15-4598-9	0.0227586	29
Trp53-null_Tam>ENU	17-18698-2	0.094626	123
Trp53-null_Tam>ENU	17-18698-6	0.128966	87
Trp53-null_Tam>ENU	17-18703-4	0.0891167	60
Fbxw7-null_Tam>ENU	17-28417-9	0.156917	60
Fbxw7-null_Tam>ENU	17-28417-9	0.156917	60
KrasG12D_Tam>ENU	17-35922-1	0.155443	79
KrasG12D_Tam>ENU	17-35922-4	0.160254	71
KrasG12D_Tam>ENU	17-35923-6	0.0851042	48
KrasG12D_Tam>ENU	17-38606-6	0.0564316	95
KrasG12D_Tam>ENU	17-40752-9	0.113224	49
Trp53_Het_Notch1-ICD_Tam>ENU	18-19416-1	0.129513	39
Trp53_Het_Notch1-ICD_Tam>ENU	18-19416-11	0.162414	29
Trp53_Het_Notch1-ICD_Tam>ENU	18-19416-4	0.0649211	38
Control_ENU	14-21895-3	0.105368	19
Control_ENU	16-20279-20	0.0743	60
Trp53-null_Tam>ENU	17-17654-1	0.211939	49
Trp53-null_Tam>ENU	17-18698-2	0.094626	123
Trp53-null_Tam>ENU	17-18703-1	0.0656186	118
KrasG12D_Tam>ENU	17-35923-2	0.142829	35
KrasG12D_Tam>ENU	17-35924-5	0.150667	15
Pten-null_Tam>ENU	17-45164-17	0.159462	39
Pten-null_Tam>ENU	17-51516-11	0.0350811	37
Pten-null_Tam>ENU	17-51711-7	0.134898	59
Pten-null_Tam>ENU	17-51712-6	0.103024	41
Trp53_Het_Notch1-ICD_Tam>ENU	18-19417-2	0.0951628	43
Control_ENU	18-24613-13	0.0601364	44
Control_ENU	15-4598-11	0.038725	40
Control_ENU	16-20279-19	0.0480833	36
Control_ENU	16-20279-20	0.0743	60
Control_ENU	16-20279-22	0.0657708	48
Trp53-null_Tam>ENU	17-18690-6	0.0976774	62
Trp53-null_Tam>ENU	17-18703-6	0.108864	44
Fbxw7-null_Tam>ENU	17-28417-2	0.0766964	56
Fbxw7-null_Tam>ENU	17-28417-9	0.156917	60
KrasG12D_Tam>ENU	17-35925-1	0.0666739	46
KrasG12D_Tam>ENU	17-38604-10	0.15318	50
Pten-null_Tam>ENU	17-51521-1	0.0871556	45
Pten-null_Tam>ENU	17-51521-3	0.0691395	43
Pten-null_Tam>ENU	17-51712-15	0.0457179	39
Pten-null_Tam>ENU	17-51712-7	0.1435	46
Trp53_Het_Notch1-ICD_Tam>ENU	18-19416-13	0.193129	31
Control_ENU	18-24613-15	0.229227	66
Trp53-null_Tam>ENU	18-9097-15	0.113039	51
Trp53-null_Tam>ENU	18-9097-15	0.113039	51
Control_ENU	14-21885-7	0.0480571	35
Control_ENU	15-4598-10	0.07296	25
Control_ENU	15-4598-5	0.0533214	56
Control_ENU	16-20279-20	0.0743	60
Control_ENU	16-20279-20	0.0743	60
Trp53-null_Tam>ENU	17-18690-4	0.209147	75
Trp53-null_Tam>ENU	17-18690-7	0.109545	55
Trp53-null_Tam>ENU	17-18698-3	0.122368	95
Trp53-null_Tam>ENU	17-18700-6	0.121018	55
Fbxw7-null_Tam>ENU	17-27519-7	0.0491081	74
Fbxw7-null_Tam>ENU	17-27519-7	0.0491081	74
Fbxw7-null_Tam>ENU	17-27519-7	0.0491081	74
Fbxw7-null_Tam>ENU	17-28417-15	0.0600122	82
Fbxw7-null_Tam>ENU	17-28417-16	0.0392632	76
KrasG12D_Tam>ENU	17-35922-1	0.155443	79
KrasG12D_Tam>ENU	17-35922-2	0.05225	68
KrasG12D_Tam>ENU	17-35922-6	0.153388	49
KrasG12D_Tam>ENU	17-35923-1	0.0768776	49
KrasG12D_Tam>ENU	17-35924-6	0.066	43
KrasG12D_Tam>ENU	17-35924-8	0.041918	61
KrasG12D_Tam>ENU	17-38604-13	0.0486552	29
KrasG12D_Tam>ENU	17-38604-16	0.0803784	37
KrasG12D_Tam>ENU	17-38606-3	0.112574	54
KrasG12D_Tam>ENU	17-38606-4	0.152705	61
Pten-null_Tam>ENU	17-45164-15	0.0383023	43
Pten-null_Tam>ENU	17-51521-1	0.0871556	45
Pten-null_Tam>ENU	17-51711-5	0.0854651	43
Pten-null_Tam>ENU	17-51712-15	0.0457179	39
Pten-null_Tam>ENU	17-51712-8	0.101167	36
Trp53_Het_Notch1-ICD_Tam>ENU	18-19416-1	0.129513	39
Trp53_Het_Notch1-ICD_Tam>ENU	18-19416-1	0.129513	39
Trp53_Het_Notch1-ICD_Tam>ENU	18-19416-3	0.0333404	47
Trp53_Het_Notch1-ICD_Tam>ENU	18-19416-3	0.0333404	47
Trp53_Het_Notch1-ICD_Tam>ENU	18-19416-5	0.0951081	37
Trp53_Het_Notch1-ICD_Tam>ENU	18-19416-6	0.048775	40
Trp53_Het_Notch1-ICD_Tam>ENU	18-19417-1	0.10346	63
Trp53_Het_Notch1-ICD_Tam>ENU	18-19417-14	0.296588	17
Control_ENU	18-39271-4	0.044413	46
Trp53-null_Tam>ENU	18-9097-11	0.0623913	46
Trp53-null_Tam>ENU	18-9097-16	0.120018	55
Control_ENU	14-21885-3	0.0841705	88
Control_ENU	14-21895-1	0.0643774	53
Control_ENU	16-20279-22	0.0657708	48
Fbxw7-null_Tam>ENU	17-28417-16	0.0392632	76
Fbxw7-null_Tam>ENU	17-28417-8	0.162983	58
KrasG12D_Tam>ENU	17-35924-1	0.0843043	23
KrasG12D_Tam>ENU	17-35924-7	0.144937	32
KrasG12D_Tam>ENU	17-35925-2	0.0536364	110
KrasG12D_Tam>ENU	17-35925-4	0.0859231	39
KrasG12D_Tam>ENU	17-35925-7	0.0836389	36
KrasG12D_Tam>ENU	17-35927-2	0.0816129	62
KrasG12D_Tam>ENU	17-38606-3	0.112574	54
KrasG12D_Tam>ENU	17-38606-8	0.0720784	51
KrasG12D_Tam>ENU	17-40749-17	0.10598	50
Pten-null_Tam>ENU	17-51711-7	0.134898	59
Trp53_Het_Notch1-ICD_Tam>ENU	18-19417-11	0.0970294	34
Trp53_Het_Notch1-ICD_Tam>ENU	18-19417-4	0.0250625	64
Trp53_Het_Notch1-ICD_Tam>ENU	18-19417-8	0.105833	54
Control_ENU	18-39271-4	0.044413	46
Control_ENU	16-20277-26	0.121793	29
Control_ENU	16-20279-20	0.0743	60
Trp53-null_Tam>ENU	17-18698-2	0.094626	123
Trp53-null_Tam>ENU	17-18698-5	0.176342	73
Fbxw7-null_Tam>ENU	17-28417-18	0.0898718	39
Fbxw7-null_Tam>ENU	17-28417-18	0.0898718	39
KrasG12D_Tam>ENU	17-35922-2	0.05225	68
KrasG12D_Tam>ENU	17-35922-4	0.160254	71
KrasG12D_Tam>ENU	17-35922-4	0.160254	71
KrasG12D_Tam>ENU	17-35923-1	0.0768776	49
KrasG12D_Tam>ENU	17-35925-7	0.0836389	36
KrasG12D_Tam>ENU	17-35927-2	0.0816129	62
KrasG12D_Tam>ENU	17-35927-2	0.0816129	62
KrasG12D_Tam>ENU	17-38606-6	0.0564316	95
KrasG12D_Tam>ENU	17-40749-14	0.0767551	49
KrasG12D_Tam>ENU	17-40749-14	0.0767551	49
KrasG12D_Tam>ENU	17-40749-15	0.120956	68
KrasG12D_Tam>ENU	17-40749-15	0.120956	68
KrasG12D_Tam>ENU	17-40752-11	0.126333	24
Pten-null_Tam>ENU	17-45164-17	0.159462	39
Pten-null_Tam>ENU	17-51521-3	0.0691395	43
Pten-null_Tam>ENU	17-51521-7	0.137024	41
Pten-null_Tam>ENU	17-51521-9	0.129694	36
Pten-null_Tam>ENU	17-51711-8	0.0643148	54
Pten-null_Tam>ENU	17-51712-12	0.0690851	47
Pten-null_Tam>ENU	17-51712-15	0.0457179	39
[truncated: 9,123 more rows]

## Sheet: ED_Fig_3d
SNV_Impact	count
HIGH	972
LOW	3019
MODERATE	7131

## Sheet: ED_Fig_3e
Cohort	Sample	Gene	Consequence	Location
Control_ENU	14-21885-5	Abl1	missense_variant	SI
Control_ENU	14-21885-4	Acan	splice_donor_variant	SI
Control_ENU	15-4598-7	Acan	missense_variant	SI10
Control_ENU	15-4598-8	Acvr1	stop_gained	SI10
Control_ENU	18-24613-15	Acvr1b	missense_variant	SI20
Control_ENU	15-4598-4	Acvr2a	missense_variant	SI10
Control_ENU	16-20279-17	Adam29	missense_variant	SI10
Control_ENU	16-20279-18	Adam29	missense_variant	SI10
Control_ENU	18-39271-4	Adam29	missense_variant	SI20
Control_ENU	14-21885-1	Adamts18	missense_variant	SI
Control_ENU	14-21885-3	Adamts18	missense_variant	SI
Control_ENU	15-4598-8	Adamts18	missense_variant	SI10
Control_ENU	15-4598-5	Adar	stop_gained	SI40
Control_ENU	16-20279-18	Adar	missense_variant	SI10
Control_ENU	16-20279-24	Adar	missense_variant	SI20
Control_ENU	18-24613-16	Adar	missense_variant	SI30
Control_ENU	14-21895-1	Afdn	missense_variant	SI10
Control_ENU	15-4598-11	Afdn	missense_variant	SI10
Control_ENU	16-20279-18	Afdn	missense_variant	SI10
Control_ENU	16-20279-21	Afdn	missense_variant	SI30
Control_ENU	15-34685-15	Aff4	missense_variant	SI10
Control_ENU	16-20277-25	Aff4	missense_variant	SI20
Control_ENU	14-21885-1	Ahctf1	missense_variant	SI
Control_ENU	15-34685-15	Ahctf1	stop_gained	SI10
Control_ENU	16-20279-22	Ahctf1	missense_variant	SI30
Control_ENU	18-24613-15	Ahctf1	missense_variant	SI20
Control_ENU	18-24613-16	Ahctf1	missense_variant	SI30
Control_ENU	18-24613-17	Ahctf1	missense_variant	SI30
Control_ENU	18-39271-6	Ahctf1	splice_donor_variant	SI30
Control_ENU	15-4598-10	Ahnak	missense_variant	SI10
Control_ENU	15-4598-8	Ahnak	stop_gained	SI10
Control_ENU	15-4598-8	Ahnak	missense_variant	SI10
Control_ENU	16-20277-27	Ahnak	missense_variant	SI10
Control_ENU	18-39271-1	Ahnak	missense_variant	SI10
Control_ENU	18-39271-2	Ahnak	missense_variant	SI10
Control_ENU	18-39271-6	Ahnak	missense_variant	SI30
Control_ENU	18-39271-6	Ahnak	missense_variant	SI30
Control_ENU	14-21885-3	Akap9	missense_variant	SI
Control_ENU	14-21885-7	Akap9	missense_variant&splice_region_variant	SI
Control_ENU	15-4598-7	Akap9	stop_gained	SI10
Control_ENU	16-20277-26	Akap9	missense_variant	SI10
Control_ENU	16-20279-21	Akap9	missense_variant	SI30
Control_ENU	18-24613-16	Akap9	missense_variant	SI30
Control_ENU	18-39271-1	Akap9	missense_variant	SI10
Control_ENU	18-39271-3	Akap9	missense_variant	SI20
Control_ENU	18-39271-6	Akap9	missense_variant	SI30
Control_ENU	14-21885-3	Alk	missense_variant	SI
Control_ENU	16-20277-25	Alk	missense_variant	SI20
Control_ENU	14-21885-1	Alox12b	missense_variant	SI
Control_ENU	15-34685-15	Alox12b	missense_variant	SI10
Control_ENU	18-24613-16	Alpk1	missense_variant	SI30
Control_ENU	15-34685-15	Amer1	missense_variant	SI10
Control_ENU	15-4598-7	Amer1	missense_variant	SI10
Control_ENU	14-21885-4	Ank3	missense_variant	SI
Control_ENU	14-21895-3	Ank3	missense_variant	SI10
Control_ENU	15-34685-14	Ank3	missense_variant	SI10
Control_ENU	18-39271-1	Ank3	missense_variant	SI10
Control_ENU	15-4598-7	Ankrd11	missense_variant	SI10
Control_ENU	16-20279-21	Ankrd11	missense_variant	SI30
Control_ENU	18-24613-14	Ankrd11	missense_variant	SI10
Control_ENU	18-24613-14	Ankrd11	missense_variant	SI10
Control_ENU	18-24613-17	Ankrd11	missense_variant	SI30
Control_ENU	15-34685-16	Ankrd17	missense_variant	SI30
Control_ENU	16-20279-19	Ankrd17	missense_variant	SI20
Control_ENU	16-20279-20	Ankrd17	missense_variant	SI20
Control_ENU	14-21895-1	Ankrd35	missense_variant	SI10
Control_ENU	15-34685-14	Aox1	missense_variant	SI10
Control_ENU	15-4598-10	Aox1	missense_variant	SI10
Control_ENU	16-20279-20	Aox1	missense_variant	SI20
Control_ENU	14-21885-2	Apc	stop_gained	SI
Control_ENU	14-21895-1	Apc	stop_gained	SI10
Control_ENU	14-21895-1	Apc	splice_donor_variant	SI10
Control_ENU	14-21895-2	Apc	stop_gained	SI20
Control_ENU	14-21895-2	Apc	splice_donor_variant	SI20
Control_ENU	14-21895-3	Apc	stop_gained	SI10
Control_ENU	15-34685-12	Apc	splice_donor_variant	Colon
Control_ENU	15-34685-13	Apc	stop_gained	SI10
Control_ENU	15-34685-13	Apc	stop_gained	SI10
Control_ENU	15-34685-14	Apc	stop_gained	SI10
Control_ENU	15-34685-14	Apc	stop_gained	SI10
Control_ENU	15-34685-16	Apc	stop_gained	SI30
Control_ENU	15-34685-16	Apc	missense_variant	SI30
Control_ENU	15-4598-11	Apc	stop_gained	SI10
Control_ENU	15-4598-11	Apc	stop_gained	SI10
Control_ENU	15-4598-5	Apc	stop_gained	SI40
Control_ENU	15-4598-5	Apc	stop_gained	SI40
Control_ENU	15-4598-6	Apc	stop_gained	SI40
Control_ENU	15-4598-6	Apc	stop_gained	SI40
Control_ENU	15-4598-7	Apc	stop_gained	SI10
Control_ENU	15-4598-7	Apc	stop_gained	SI10
Control_ENU	15-4598-8	Apc	stop_gained	SI10
Control_ENU	15-4598-8	Apc	splice_donor_variant	SI10
Control_ENU	15-4598-9	Apc	stop_gained	SI10
Control_ENU	15-4598-9	Apc	stop_gained	SI10
Control_ENU	16-20277-25	Apc	stop_gained	SI20
Control_ENU	16-20277-26	Apc	stop_gained	SI10
Control_ENU	16-20277-26	Apc	stop_gained	SI10
Control_ENU	16-20277-27	Apc	stop_gained	SI10
Control_ENU	16-20277-27	Apc	stop_gained	SI10
Control_ENU	16-20279-18	Apc	stop_gained	SI10
Control_ENU	16-20279-19	Apc	stop_gained	SI20
Control_ENU	16-20279-20	Apc	stop_gained	SI20
Control_ENU	16-20279-20	Apc	missense_variant	SI20
Control_ENU	16-20279-20	Apc	stop_gained	SI20
Control_ENU	16-20279-24	Apc	stop_gained	SI20
Control_ENU	16-20279-24	Apc	stop_gained	SI20
Control_ENU	18-24613-13	Apc	stop_gained	SI10
Control_ENU	18-24613-15	Apc	missense_variant	SI20
Control_ENU	18-24613-15	Apc	stop_gained	SI20
Control_ENU	18-24613-15	Apc	stop_gained	SI20
Control_ENU	18-24613-17	Apc	missense_variant	SI30
Control_ENU	18-24613-17	Apc	stop_gained	SI30
Control_ENU	18-39271-1	Apc	missense_variant	SI10
Control_ENU	18-39271-1	Apc	stop_gained	SI10
Control_ENU	18-39271-1	Apc	stop_gained	SI10
Control_ENU	18-39271-1	Apc	stop_gained	SI10
Control_ENU	18-39271-2	Apc	missense_variant	SI10
Control_ENU	18-39271-3	Apc	stop_gained	SI20
Control_ENU	18-39271-3	Apc	stop_gained	SI20
Control_ENU	18-39271-5	Apc	stop_gained	SI20
Control_ENU	18-39271-6	Apc	stop_gained&splice_region_variant	SI30
Control_ENU	18-39271-6	Apc	stop_gained	SI30
Control_ENU	14-21885-1	Aqr	splice_acceptor_variant	SI
Control_ENU	14-21895-2	Aqr	missense_variant	SI20
Control_ENU	15-4598-9	Aqr	missense_variant	SI10
Control_ENU	18-39271-2	Aqr	splice_acceptor_variant	SI10
Control_ENU	14-21885-4	Ar	stop_gained&splice_region_variant	SI
Control_ENU	18-24613-13	Araf	missense_variant	SI10
Control_ENU	16-20277-25	Arfgef2	missense_variant	SI20
Control_ENU	18-39271-6	Arfgef2	missense_variant	SI30
Control_ENU	15-34685-14	Arhgap21	missense_variant	SI10
Control_ENU	15-4598-8	Arhgap21	missense_variant	SI10
Control_ENU	18-39271-4	Arhgap29	missense_variant	SI20
Control_ENU	14-21885-7	Arhgap35	missense_variant	SI
Control_ENU	16-20279-24	Arhgap35	missense_variant	SI20
Control_ENU	18-24613-14	Arhgap35	missense_variant	SI10
Control_ENU	18-24613-16	Arhgap35	missense_variant	SI30
Control_ENU	18-39271-1	Arhgap35	missense_variant	SI10
Control_ENU	18-39271-5	Arhgap35	missense_variant	SI20
Control_ENU	15-4598-11	Arhgef2	missense_variant	SI10
Control_ENU	15-4598-5	Arhgef2	stop_gained	SI40
Control_ENU	14-21885-4	Arid1a	missense_variant	SI
Control_ENU	15-34685-12	Arid1a	missense_variant	Colon
Control_ENU	16-20277-25	Arid1a	missense_variant	SI20
Control_ENU	18-39271-5	Arid1a	missense_variant	SI20
Control_ENU	14-21885-2	Arid1b	missense_variant	SI
Control_ENU	14-21885-4	Arid1b	missense_variant	SI
Control_ENU	14-21895-3	Arid1b	missense_variant	SI10
Control_ENU	15-4598-6	Arid1b	missense_variant	SI40
Control_ENU	16-20277-25	Arid1b	missense_variant	SI20
Control_ENU	18-24613-15	Arid1b	splice_donor_variant	SI20
Control_ENU	18-24613-15	Arid1b	missense_variant	SI20
Control_ENU	14-21895-2	Arid2	missense_variant	SI20
Control_ENU	16-20279-22	Arid2	missense_variant	SI30
Control_ENU	18-24613-14	Arid2	missense_variant	SI10
Control_ENU	18-24613-15	Arid2	missense_variant	SI20
Control_ENU	18-24613-17	Arid5b	missense_variant	SI30
Control_ENU	14-21885-2	Aspm	missense_variant	SI
Control_ENU	14-21885-2	Aspm	missense_variant	SI
Control_ENU	14-21885-2	Aspm	missense_variant	SI
Control_ENU	16-20277-25	Aspm	missense_variant	SI20
Control_ENU	16-20279-22	Asxl1	missense_variant	SI30
Control_ENU	18-24613-17	Asxl1	missense_variant	SI30
Control_ENU	14-21885-1	Asxl2	missense_variant	SI
Control_ENU	15-4598-5	Asxl2	missense_variant	SI40
Control_ENU	18-24613-15	Asxl2	missense_variant	SI20
Control_ENU	18-39271-2	Asxl2	missense_variant	SI10
Control_ENU	14-21885-2	Atf6b	missense_variant	SI
Control_ENU	16-20279-20	Atf6b	missense_variant	SI20
Control_ENU	18-24613-17	Atf6b	missense_variant	SI30
Control_ENU	14-21885-1	Atm	missense_variant	SI
Control_ENU	14-21885-2	Atm	stop_gained	SI
Control_ENU	14-21885-5	Atm	missense_variant	SI
Control_ENU	14-21895-1	Atm	missense_variant	SI10
Control_ENU	15-34685-13	Atm	missense_variant	SI10
Control_ENU	15-34685-15	Atm	missense_variant	SI10
Control_ENU	15-4598-7	Atm	missense_variant	SI10
Control_ENU	16-20279-20	Atm	missense_variant	SI20
Control_ENU	18-24613-14	Atm	missense_variant	SI10
Control_ENU	18-39271-2	Atm	missense_variant	SI10
Control_ENU	18-39271-5	Atm	missense_variant	SI20
Control_ENU	15-4598-7	Atp1b4	missense_variant	SI10
Control_ENU	16-20279-24	Atp1b4	missense_variant	SI20
Control_ENU	15-4598-9	Atp2a2	missense_variant	SI10
Control_ENU	15-4598-8	Atp8b1	missense_variant	SI10
Control_ENU	16-20279-24	Atp8b1	stop_gained	SI20
Control_ENU	15-4598-5	Atr	missense_variant	SI40
Control_ENU	16-20279-17	Atr	missense_variant	SI10
Control_ENU	18-24613-13	Atr	missense_variant	SI10
Control_ENU	18-24613-16	Atr	stop_gained	SI30
Control_ENU	14-21885-3	Atrx	missense_variant	SI
Control_ENU	14-21885-3	Atrx	missense_variant	SI
Control_ENU	15-4598-7	Atrx	missense_variant	SI10
Control_ENU	15-4598-7	Atrx	missense_variant	SI10
Control_ENU	16-20277-26	Atrx	missense_variant	SI10
Control_ENU	18-24613-17	Atrx	missense_variant	SI30
Control_ENU	16-20279-24	Aurka	missense_variant	SI20
Control_ENU	15-4598-5	Axin1	missense_variant	SI40
Control_ENU	18-39271-3	Axin1	missense_variant	SI20
Control_ENU	15-4598-9	Axin2	missense_variant	SI10
Control_ENU	18-39271-3	Axin2	missense_variant	SI20
Control_ENU	15-4598-10	Bap1	missense_variant	SI10
Control_ENU	14-21885-3	Baz2b	missense_variant	SI
Control_ENU	14-21895-2	Baz2b	missense_variant	SI20
Control_ENU	15-4598-10	Baz2b	stop_gained	SI10
Control_ENU	18-24613-15	Baz2b	missense_variant	SI20
Control_ENU	18-39271-2	Baz2b	missense_variant	SI10
Control_ENU	18-39271-4	Baz2b	missense_variant	SI20
Control_ENU	18-39271-1	Bcl11a	missense_variant	SI10
Control_ENU	14-21895-1	Bcl2	missense_variant	SI10
Control_ENU	14-21895-3	Bcl2l1	missense_variant	SI10
Control_ENU	18-39271-3	Bcl2l1	missense_variant	SI20
Control_ENU	15-34685-15	Bcl6	missense_variant	SI10
Control_ENU	15-4598-9	Bcl6	missense_variant	SI10
Control_ENU	18-39271-4	Bcl6	missense_variant	SI20
Control_ENU	18-39271-5	Bcl6	missense_variant	SI20
Control_ENU	18-39271-5	Bcl6	missense_variant	SI20
Control_ENU	18-24613-17	Bcl9l	missense_variant	SI30
Control_ENU	16-20279-20	Bclaf1	missense_variant	SI20
Control_ENU	15-4598-6	Bcor	missense_variant	SI40
Control_ENU	16-20277-27	Bcor	missense_variant	SI10
Control_ENU	16-20279-18	Blm	missense_variant	SI10
Control_ENU	18-24613-17	Blm	missense_variant	SI30
Control_ENU	15-4598-5	Bmpr1a	missense_variant	SI40
Control_ENU	14-21885-1	Bmpr2	missense_variant	SI
Control_ENU	14-21885-4	Bmpr2	missense_variant	SI
Control_ENU	16-20279-18	Bmpr2	stop_gained	SI10
Control_ENU	18-39271-2	Bmpr2	missense_variant	SI10
Control_ENU	18-39271-5	Bmpr2	missense_variant	SI20
Control_ENU	15-4598-5	Bptf	missense_variant	SI40
Control_ENU	16-20279-24	Bptf	splice_donor_variant	SI20
Control_ENU	16-20279-24	Bptf	missense_variant	SI20
Control_ENU	18-24613-17	Bptf	missense_variant	SI30
Control_ENU	14-21885-7	Braf	missense_variant	SI
Control_ENU	14-21885-7	Braf	missense_variant	SI
Control_ENU	15-4598-4	Brca1	missense_variant	SI10
Control_ENU	15-4598-5	Brca1	missense_variant	SI40
Control_ENU	16-20277-27	Brca1	missense_variant	SI10
Control_ENU	16-20279-24	Brca1	missense_variant	SI20
Control_ENU	15-4598-5	Brca2	missense_variant	SI40
Control_ENU	15-4598-6	Brca2	missense_variant	SI40
Control_ENU	15-4598-7	Brca2	missense_variant	SI10
Control_ENU	16-20279-20	Brca2	missense_variant	SI20
Control_ENU	18-39271-3	Brca2	missense_variant	SI20
Control_ENU	14-21885-1	Brd4	missense_variant	SI
Control_ENU	15-4598-9	Brd4	stop_gained	SI10
Control_ENU	16-20279-20	Brd7	missense_variant	SI20
Control_ENU	15-4598-11	Brip1	missense_variant	SI10
Control_ENU	16-20279-19	Brip1	missense_variant	SI20
Control_ENU	16-20279-22	Brip1	missense_variant	SI30
Control_ENU	18-24613-15	Brip1	missense_variant	SI20
Control_ENU	14-21885-7	Brwd1	missense_variant	SI
Control_ENU	15-4598-10	Brwd1	missense_variant	SI10
Control_ENU	15-4598-5	Brwd1	stop_gained	SI40
Control_ENU	16-20279-20	Brwd1	missense_variant	SI20
Control_ENU	16-20279-20	Brwd1	missense_variant	SI20
Control_ENU	18-39271-4	Brwd1	missense_variant	SI20
Control_ENU	14-21895-1	Bub1b	missense_variant	SI10
Control_ENU	16-20279-22	Bub1b	stop_gained	SI30
Control_ENU	16-20277-26	Camta1	missense_variant	SI10
Control_ENU	18-24613-14	Camta1	missense_variant	SI10
Control_ENU	18-24613-14	Camta1	missense_variant	SI10
Control_ENU	18-24613-17	Camta1	missense_variant	SI30
Control_ENU	18-39271-1	Camta1	missense_variant	SI10
Control_ENU	18-39271-5	Camta1	missense_variant	SI20
Control_ENU	14-21885-5	Card11	missense_variant	SI
Control_ENU	15-34685-12	Card11	missense_variant	Colon
Control_ENU	15-4598-7	Card11	missense_variant	SI10
Control_ENU	18-39271-4	Card11	missense_variant	SI20
Control_ENU	16-20277-25	Ccnd2	start_lost	SI20
Control_ENU	16-20279-18	Cd79a	missense_variant	SI10
Control_ENU	14-21885-3	Cdc27	missense_variant	SI
Control_ENU	15-34685-13	Cdc27	missense_variant	SI10
Control_ENU	18-39271-4	Cdc27	missense_variant	SI20
Control_ENU	14-21885-7	Cdc73	missense_variant	SI
Control_ENU	16-20277-27	Cdc73	missense_variant	SI10
Control_ENU	14-21885-5	Cdh1	missense_variant	SI
Control_ENU	14-21885-5	Cdh1	missense_variant	SI
Control_ENU	14-21895-1	Cdh1	missense_variant	SI10
Control_ENU	16-20277-25	Cdh1	missense_variant	SI20
Control_ENU	18-24613-16	Cdh1	stop_gained	SI30
Control_ENU	15-4598-8	Cdh2	missense_variant	SI10
Control_ENU	18-39271-4	Cdh2	missense_variant	SI20
Control_ENU	15-34685-15	Cdk12	missense_variant	SI10
Control_ENU	15-4598-7	Cdk4	missense_variant	SI10
Control_ENU	18-39271-2	Cdk8	missense_variant	SI10
Control_ENU	18-24613-16	Cdkn2a	missense_variant	SI30
Control_ENU	15-34685-12	Cep290	missense_variant	Colon
Control_ENU	18-24613-15	Cep290	missense_variant	SI20
Control_ENU	18-24613-16	Cep290	missense_variant	SI30
Control_ENU	18-39271-5	Cep290	missense_variant	SI20
Control_ENU	14-21885-3	Chd3	missense_variant	SI
Control_ENU	15-4598-8	Chd3	missense_variant	SI10
Control_ENU	16-20279-17	Chd3	missense_variant	SI10
Control_ENU	16-20279-22	Chd3	missense_variant	SI30
Control_ENU	18-24613-15	Chd3	missense_variant	SI20
Control_ENU	14-21885-1	Chd6	missense_variant	SI
Control_ENU	14-21885-2	Chd6	missense_variant	SI
Control_ENU	15-34685-15	Chd6	missense_variant	SI10
Control_ENU	15-4598-11	Chd6	missense_variant	SI10
Control_ENU	15-4598-4	Chd6	stop_gained	SI10
Control_ENU	16-20279-18	Chd6	missense_variant	SI10
Control_ENU	16-20279-19	Chd6	stop_gained	SI20
Control_ENU	18-39271-1	Chd6	missense_variant	SI10
Control_ENU	18-39271-1	Chd6	splice_donor_variant	SI10
Control_ENU	18-39271-2	Chd6	missense_variant	SI10
Control_ENU	18-39271-5	Chd6	missense_variant	SI20
Control_ENU	15-34685-13	Chd9	missense_variant	SI10
Control_ENU	15-4598-6	Chd9	missense_variant	SI40
Control_ENU	15-4598-6	Chek2	missense_variant	SI40
Control_ENU	16-20279-17	Chek2	missense_variant	SI10
Control_ENU	15-4598-5	Cic	missense_variant	SI40
Control_ENU	16-20279-22	Cic	missense_variant	SI30
Control_ENU	16-20279-24	Cic	missense_variant	SI20
Control_ENU	18-24613-15	Cic	missense_variant	SI20
Control_ENU	18-24613-17	Cic	missense_variant	SI30
Control_ENU	15-34685-13	Cltc	missense_variant	SI10
Control_ENU	15-4598-11	Cltc	stop_gained	SI10
Control_ENU	16-20279-22	Cltc	missense_variant	SI30
Control_ENU	18-39271-1	Cltc	missense_variant	SI10
Control_ENU	15-4598-5	Cnot1	splice_donor_variant	SI40
Control_ENU	16-20279-17	Cnot1	missense_variant	SI10
Control_ENU	16-20279-17	Cnot1	missense_variant	SI10
Control_ENU	16-20279-17	Cnot1	missense_variant	SI10
Control_ENU	16-20279-19	Cnot1	missense_variant	SI20
Control_ENU	16-20279-24	Cnot1	missense_variant	SI20
Control_ENU	18-39271-5	Cnot1	missense_variant	SI20
Control_ENU	16-20279-22	Cntfr	missense_variant	SI30
Control_ENU	14-21885-5	Col11a1	splice_donor_variant	SI
Control_ENU	15-34685-14	Col11a1	missense_variant	SI10
Control_ENU	16-20279-17	Col11a1	missense_variant	SI10
Control_ENU	16-20279-19	Col11a1	missense_variant	SI20
Control_ENU	16-20279-20	Col11a1	splice_donor_variant	SI20
Control_ENU	16-20279-20	Col11a1	stop_gained	SI20
Control_ENU	18-24613-15	Col11a1	splice_donor_variant	SI20
Control_ENU	18-39271-5	Col11a1	missense_variant	SI20
Control_ENU	15-34685-13	Col1a1	missense_variant	SI10
Control_ENU	15-34685-14	Col1a1	missense_variant	SI10
Control_ENU	16-20277-25	Col1a1	missense_variant	SI20
Control_ENU	18-24613-17	Col1a1	missense_variant	SI30
Control_ENU	18-39271-1	Col1a1	missense_variant	SI10
Control_ENU	18-39271-4	Col1a1	missense_variant	SI20
Control_ENU	14-21885-3	Col2a1	splice_donor_variant	SI
Control_ENU	14-21885-5	Col2a1	missense_variant	SI
Control_ENU	15-34685-14	Col2a1	missense_variant	SI10
Control_ENU	16-20279-21	Col2a1	splice_donor_variant	SI30
Control_ENU	18-24613-15	Col2a1	missense_variant	SI20
Control_ENU	16-20279-22	Col6a3	missense_variant	SI30
Control_ENU	18-24613-14	Col6a3	missense_variant	SI10
Control_ENU	18-24613-16	Col6a3	missense_variant	SI30
Control_ENU	18-24613-16	Col6a3	missense_variant	SI30
Control_ENU	18-39271-6	Col6a3	missense_variant	SI30
Control_ENU	14-21885-2	Col9a2	missense_variant	SI
Control_ENU	18-24613-16	Col9a2	missense_variant&splice_region_variant	SI30
Control_ENU	15-4598-5	Creb3	missense_variant	SI40
Control_ENU	16-20279-17	Crebbp	missense_variant	SI10
Control_ENU	16-20279-17	Crebbp	missense_variant	SI10
Control_ENU	18-24613-14	Crebbp	missense_variant	SI10
Control_ENU	18-39271-1	Crebbp	missense_variant	SI10
Control_ENU	18-39271-5	Crebbp	missense_variant	SI20
Control_ENU	14-21895-1	Crlf2	missense_variant	SI10
Control_ENU	15-4598-8	Crtc3	missense_variant	SI10
Control_ENU	16-20277-27	Crtc3	missense_variant	SI10
Control_ENU	14-21885-2	Csde1	missense_variant	SI
Control_ENU	18-24613-16	Csde1	missense_variant	SI30
Control_ENU	14-21885-7	Csf1r	missense_variant	SI
Control_ENU	15-34685-16	Csf1r	missense_variant	SI30
Control_ENU	15-34685-16	Csf1r	missense_variant	SI30
Control_ENU	14-21885-2	Csf2ra	missense_variant	SI
Control_ENU	18-24613-17	Csf3r	missense_variant	SI30
Control_ENU	14-21885-5	Csmd1	missense_variant	SI
Control_ENU	14-21895-1	Csmd1	missense_variant	SI10
Control_ENU	15-34685-14	Csmd1	missense_variant	SI10
Control_ENU	15-4598-9	Csmd1	stop_gained	SI10
Control_ENU	16-20279-21	Csmd1	missense_variant	SI30
Control_ENU	16-20279-21	Csmd1	missense_variant	SI30
Control_ENU	16-20279-21	Csmd1	missense_variant	SI30
Control_ENU	18-39271-1	Csmd1	missense_variant	SI10
Control_ENU	18-39271-4	Csmd1	stop_gained	SI20
Control_ENU	18-39271-4	Csmd1	missense_variant&splice_region_variant	SI20
Control_ENU	18-24613-16	Ctcf	missense_variant	SI30
Control_ENU	14-21885-1	Ctnnb1	missense_variant	SI
Control_ENU	14-21885-3	Ctnnb1	missense_variant	SI
Control_ENU	14-21885-3	Ctnnb1	missense_variant	SI
Control_ENU	14-21885-4	Ctnnb1	missense_variant	SI
Control_ENU	14-21885-5	Ctnnb1	missense_variant	SI
Control_ENU	14-21885-7	Ctnnb1	missense_variant	SI
Control_ENU	15-34685-15	Ctnnb1	missense_variant	SI10
Control_ENU	15-34685-16	Ctnnb1	missense_variant	SI30
Control_ENU	15-4598-10	Ctnnb1	missense_variant	SI10
Control_ENU	15-4598-4	Ctnnb1	missense_variant	SI10
Control_ENU	16-20279-17	Ctnnb1	missense_variant	SI10
Control_ENU	16-20279-21	Ctnnb1	missense_variant	SI30
Control_ENU	16-20279-22	Ctnnb1	missense_variant	SI30
Control_ENU	18-24613-14	Ctnnb1	missense_variant	SI10
Control_ENU	18-24613-16	Ctnnb1	missense_variant	SI30
Control_ENU	18-24613-17	Ctnnb1	missense_variant	SI30
Control_ENU	18-39271-1	Ctnnb1	missense_variant	SI10
Control_ENU	18-39271-2	Ctnnb1	missense_variant	SI10
Control_ENU	15-4598-9	Cux1	missense_variant	SI10
Control_ENU	18-24613-14	Cux1	missense_variant	SI10
Control_ENU	15-4598-6	Daxx	missense_variant	SI40
Control_ENU	15-4598-6	Dcc	missense_variant	SI40
Control_ENU	16-20277-27	Dcc	missense_variant	SI10
Control_ENU	16-20279-24	Dcc	missense_variant	SI20
Control_ENU	18-24613-16	Dcc	missense_variant	SI30
Control_ENU	18-24613-17	Dcc	missense_variant	SI30
Control_ENU	18-39271-6	Dcc	missense_variant	SI30
Control_ENU	14-21895-1	Ddr2	missense_variant	SI10
Control_ENU	14-21895-1	Ddr2	missense_variant	SI10
Control_ENU	15-4598-4	Ddr2	missense_variant	SI10
Control_ENU	15-4598-8	Ddr2	splice_donor_variant	SI10
Control_ENU	16-20279-20	Ddr2	missense_variant	SI20
Control_ENU	15-4598-7	Ddx58	missense_variant	SI10
Control_ENU	18-39271-1	Ddx58	missense_variant	SI10
Control_ENU	14-21885-3	Dicer1	missense_variant	SI
Control_ENU	14-21885-4	Dicer1	missense_variant	SI
Control_ENU	16-20279-24	Dicer1	missense_variant	SI20
Control_ENU	18-24613-16	Dicer1	missense_variant	SI30
Control_ENU	18-39271-3	Dis3	missense_variant	SI20
Control_ENU	14-21885-2	Dnah17	missense_variant	SI
Control_ENU	15-34685-13	Dnah17	missense_variant	SI10
Control_ENU	15-4598-4	Dnah17	missense_variant	SI10
Control_ENU	15-4598-6	Dnah17	missense_variant	SI40
Control_ENU	18-24613-17	Dnah17	missense_variant	SI30
Control_ENU	18-39271-4	Dnah17	missense_variant	SI20
Control_ENU	18-39271-5	Dnah17	missense_variant	SI20
Control_ENU	14-21885-5	Dnajc11	missense_variant&splice_region_variant	SI
Control_ENU	14-21885-7	Dnajc11	missense_variant	SI
Control_ENU	14-21895-1	Dnajc11	missense_variant	SI10
Control_ENU	15-4598-10	Dnajc11	missense_variant	SI10
Control_ENU	14-21885-7	Dnmt1	missense_variant	SI
Control_ENU	16-20279-21	Dnmt3a	missense_variant	SI30
Control_ENU	15-4598-5	Dnmt3b	missense_variant	SI40
Control_ENU	15-4598-5	Dnmt3b	missense_variant	SI40
Control_ENU	14-21895-2	Dock2	missense_variant	SI20
Control_ENU	15-4598-10	Dock2	missense_variant	SI10
Control_ENU	15-4598-4	Dock2	missense_variant	SI10
Control_ENU	16-20277-25	Dock2	missense_variant	SI20
Control_ENU	16-20279-19	Dock2	missense_variant	SI20
Control_ENU	18-24613-15	Dock2	missense_variant	SI20
Control_ENU	18-39271-2	Dock2	missense_variant	SI10
Control_ENU	18-39271-2	Dock2	missense_variant	SI10
Control_ENU	18-24613-14	Dot1l	stop_gained	SI10
Control_ENU	18-24613-17	Dot1l	missense_variant	SI30
Control_ENU	18-39271-6	Dot1l	missense_variant	SI30
Control_ENU	16-20279-20	Ect2l	splice_acceptor_variant	SI20
Control_ENU	16-20279-24	Ect2l	missense_variant	SI20
Control_ENU	14-21885-2	Egfr	missense_variant	SI
Control_ENU	16-20279-17	Eif4a2	missense_variant	SI10
Control_ENU	16-20279-18	Eif4a2	stop_gained	SI10
Control_ENU	18-24613-14	Eif4a2	missense_variant	SI10
Control_ENU	15-34685-15	Eif4g1	stop_gained&splice_region_variant	SI10
Control_ENU	15-34685-15	Eif4g1	missense_variant	SI10
Control_ENU	16-20277-25	Eif4g1	missense_variant	SI20
Control_ENU	18-24613-15	Eif4g1	missense_variant	SI20
Control_ENU	18-39271-1	Eif4g1	splice_donor_variant	SI10
Control_ENU	14-21895-1	Eif4g3	missense_variant	SI10
Control_ENU	15-4598-7	Eif4g3	missense_variant	SI10
Control_ENU	16-20279-22	Eif4g3	missense_variant	SI30
Control_ENU	14-21885-1	Ep300	missense_variant	SI
Control_ENU	14-21885-1	Ep300	missense_variant	SI
Control_ENU	15-34685-12	Ep300	missense_variant	Colon
Control_ENU	15-4598-6	Ep300	missense_variant	SI40
Control_ENU	16-20279-17	Ep300	missense_variant	SI10
Control_ENU	16-20279-20	Ep300	missense_variant	SI20
Control_ENU	18-39271-5	Ep300	missense_variant	SI20
Control_ENU	18-24613-17	Epha3	missense_variant	SI30
Control_ENU	14-21895-1	Epha5	missense_variant	SI10
Control_ENU	16-20277-27	Epha5	missense_variant	SI10
Control_ENU	16-20277-27	Epha5	missense_variant	SI10
Control_ENU	18-24613-17	Epha5	missense_variant	SI30
Control_ENU	14-21885-1	Epha7	missense_variant	SI
Control_ENU	15-34685-12	Epha7	stop_gained	Colon
Control_ENU	15-4598-4	Epha7	missense_variant	SI10
Control_ENU	18-39271-1	Epha7	missense_variant	SI10
Control_ENU	14-21885-3	Ephb1	missense_variant	SI
Control_ENU	15-34685-13	Ephb1	missense_variant	SI10
Control_ENU	18-24613-16	Ephb1	missense_variant	SI30
Control_ENU	18-24613-17	Ephb1	missense_variant	SI30
Control_ENU	15-4598-10	Erbb2	missense_variant	SI10
Control_ENU	16-20277-27	Erbb2	missense_variant	SI10
Control_ENU	15-34685-16	Erbb3	missense_variant	SI30
Control_ENU	15-4598-9	Erbb3	stop_gained	SI10
Control_ENU	14-21885-5	Erbb4	missense_variant	SI
Control_ENU	15-4598-8	Erbb4	missense_variant	SI10
Control_ENU	15-34685-16	Ercc2	missense_variant	SI30
Control_ENU	15-4598-8	Ercc3	missense_variant	SI10
Control_ENU	18-39271-2	Ercc3	missense_variant	SI10
Control_ENU	14-21885-7	Ercc5	missense_variant	SI
Control_ENU	15-4598-9	Erg	missense_variant	SI10
Control_ENU	18-39271-1	Erg	missense_variant	SI10
Control_ENU	18-24613-14	Errfi1	missense_variant	SI10
Control_ENU	15-4598-11	Esr1	missense_variant	SI10
Control_ENU	14-21885-3	Ezh2	missense_variant	SI
Control_ENU	18-39271-4	Ezh2	missense_variant	SI20
Control_ENU	15-34685-14	F5	missense_variant	SI10
Control_ENU	15-4598-7	F5	missense_variant	SI10
Control_ENU	15-4598-8	F5	missense_variant	SI10
Control_ENU	18-24613-13	F5	missense_variant	SI10
Control_ENU	18-39271-1	F5	missense_variant	SI10
Control_ENU	14-21885-3	Fanca	missense_variant	SI
Control_ENU	15-34685-15	Fanca	missense_variant	SI10
Control_ENU	15-34685-16	Fanca	missense_variant	SI30
Control_ENU	14-21885-5	Fancd2	missense_variant	SI
Control_ENU	15-34685-16	Fancd2	missense_variant	SI30
Control_ENU	18-24613-17	Fancf	stop_gained	SI30
Control_ENU	18-39271-5	Fancf	missense_variant	SI20
Control_ENU	16-20279-17	Fancg	missense_variant	SI10
Control_ENU	14-21885-3	Fanci	missense_variant	SI
Control_ENU	18-24613-17	Fanci	missense_variant	SI30
Control_ENU	14-21885-4	Fat1	missense_variant	SI
Control_ENU	15-34685-16	Fat1	stop_gained	SI30
Control_ENU	15-4598-11	Fat1	stop_gained	SI10
Control_ENU	15-4598-5	Fat1	missense_variant	SI40
Control_ENU	15-4598-9	Fat1	missense_variant	SI10
Control_ENU	18-24613-14	Fat1	missense_variant	SI10
Control_ENU	18-24613-17	Fat1	missense_variant	SI30
Control_ENU	18-39271-6	Fat1	missense_variant	SI30
Control_ENU	15-34685-15	Fat2	missense_variant	SI10
Control_ENU	16-20277-26	Fat2	missense_variant	SI10
Control_ENU	16-20279-17	Fat2	missense_variant	SI10
Control_ENU	18-24613-17	Fat2	missense_variant	SI30
Control_ENU	18-24613-17	Fat2	missense_variant	SI30
Control_ENU	18-39271-1	Fat2	missense_variant	SI10
Control_ENU	18-39271-4	Fat2	missense_variant	SI20
Control_ENU	18-39271-6	Fat2	missense_variant	SI30
Control_ENU	16-20279-17	Fbxw7	stop_gained&splice_region_variant	SI10
Control_ENU	14-21895-3	Fcrl1	missense_variant	SI10
Control_ENU	18-24613-16	Fgf4	missense_variant	SI30
Control_ENU	15-4598-8	Fgfr1	missense_variant	SI10
Control_ENU	16-20277-27	Fgfr1	missense_variant	SI10
Control_ENU	18-39271-2	Fgfr1	missense_variant	SI10
Control_ENU	14-21895-1	Fgfr2	missense_variant	SI10
Control_ENU	14-21895-3	Fgfr2	missense_variant	SI10
Control_ENU	14-21885-1	Fgfr3	missense_variant	SI
Control_ENU	18-24613-15	Fgfr3	missense_variant	SI20
Control_ENU	18-24613-15	Fgfr3	missense_variant	SI20
Control_ENU	18-39271-2	Fgfr3	missense_variant	SI10
Control_ENU	18-39271-5	Fgfr3	missense_variant	SI20
Control_ENU	16-20279-24	Fgfr4	missense_variant	SI20
Control_ENU	18-24613-15	Fgfr4	splice_donor_variant	SI20
Control_ENU	18-39271-3	Fgfr4	missense_variant	SI20
Control_ENU	14-21885-7	Fh1	splice_donor_variant	SI
Control_ENU	15-34685-16	Flt1	missense_variant	SI30
Control_ENU	16-20279-18	Flt1	missense_variant	SI10
Control_ENU	16-20279-20	Flt1	missense_variant	SI20
Control_ENU	14-21885-1	Flt3	missense_variant	SI
Control_ENU	14-21895-2	Flt3	missense_variant	SI20
Control_ENU	16-20277-27	Flt3	missense_variant	SI10
Control_ENU	16-20279-21	Flt3	missense_variant	SI30
Control_ENU	16-20279-22	Flt3	missense_variant	SI30
Control_ENU	16-20279-24	Flt3	missense_variant	SI20
Control_ENU	14-21885-3	Flt4	missense_variant	SI
Control_ENU	18-39271-6	Flt4	missense_variant	SI30
Control_ENU	14-21885-5	Fn1	missense_variant	SI
Control_ENU	16-20279-17	Fn1	missense_variant	SI10
Control_ENU	16-20279-19	Fn1	missense_variant	SI20
Control_ENU	16-20279-19	Fn1	missense_variant	SI20
Control_ENU	18-24613-15	Fn1	missense_variant	SI20
Control_ENU	18-39271-6	Fn1	missense_variant	SI30
Control_ENU	14-21885-4	Foxa1	missense_variant	SI
Control_ENU	15-34685-14	Foxl2	missense_variant	SI10
Control_ENU	16-20277-25	Foxl2	missense_variant	SI20
Control_ENU	18-39271-4	Foxo1	missense_variant	SI20
Control_ENU	15-4598-11	Fryl	missense_variant	SI10
Control_ENU	16-20279-19	Fryl	stop_gained	SI20
Control_ENU	16-20279-20	Fryl	missense_variant	SI20
Control_ENU	18-24613-13	Fryl	missense_variant	SI10
Control_ENU	18-24613-13	Fryl	missense_variant	SI10
Control_ENU	18-39271-4	Fryl	stop_gained&splice_region_variant	SI20
Control_ENU	15-4598-6	Fsip1	missense_variant	SI40
Control_ENU	16-20279-20	Fsip1	missense_variant	SI20
Control_ENU	16-20277-27	Fyn	missense_variant	SI10
Control_ENU	18-24613-17	Gabra6	missense_variant	SI30
Control_ENU	14-21885-7	Gata1	stop_gained	SI
Control_ENU	18-24613-17	Gata6	missense_variant	SI30
Control_ENU	14-21895-2	Gli1	missense_variant	SI20
Control_ENU	15-34685-14	Gli1	missense_variant	SI10
Control_ENU	16-20279-19	Gli1	missense_variant	SI20
Control_ENU	18-39271-4	Gna11	missense_variant	SI20
Control_ENU	14-21885-4	Gnaq	missense_variant	SI
Control_ENU	18-24613-13	Gnaq	missense_variant	SI10
Control_ENU	16-20277-27	Gps2	missense_variant	SI10
Control_ENU	18-39271-1	Gps2	missense_variant	SI10
Control_ENU	18-39271-6	Grb2	missense_variant	SI30
Control_ENU	14-21885-3	Grin2a	stop_gained&splice_region_variant	SI
Control_ENU	14-21895-1	Grin2a	missense_variant	SI10
Control_ENU	16-20279-20	Grin2a	missense_variant	SI20
Control_ENU	16-20279-24	Gsk3b	missense_variant	SI20
Control_ENU	18-39271-6	Gsk3b	missense_variant	SI30
Control_ENU	14-21885-5	Hdac9	missense_variant	SI
Control_ENU	16-20279-24	Hdac9	missense_variant	SI20
Control_ENU	15-34685-15	Hdlbp	missense_variant	SI10
Control_ENU	15-4598-7	Hgf	missense_variant	SI10
Control_ENU	18-39271-2	Hgf	missense_variant	SI10
Control_ENU	14-21895-2	Hmcn1	missense_variant	SI20
Control_ENU	15-34685-15	Hmcn1	missense_variant	SI10
Control_ENU	15-34685-16	Hmcn1	missense_variant	SI30
Control_ENU	15-4598-10	Hmcn1	missense_variant	SI10
Control_ENU	15-4598-11	Hmcn1	missense_variant	SI10
Control_ENU	15-4598-11	Hmcn1	missense_variant	SI10
Control_ENU	15-4598-5	Hmcn1	missense_variant	SI40
Control_ENU	16-20277-25	Hmcn1	missense_variant	SI20
Control_ENU	16-20279-20	Hmcn1	missense_variant	SI20
Control_ENU	16-20279-21	Hmcn1	missense_variant	SI30
Control_ENU	16-20279-21	Hmcn1	missense_variant	SI30
Control_ENU	18-24613-13	Hmcn1	missense_variant	SI10
Control_ENU	18-24613-14	Hmcn1	stop_gained	SI10
Control_ENU	18-24613-15	Hmcn1	missense_variant	SI20
Control_ENU	18-24613-17	Hmcn1	missense_variant&splice_region_variant	SI30
Control_ENU	18-24613-17	Hmcn1	missense_variant	SI30
Control_ENU	18-39271-1	Hmcn1	missense_variant	SI10
Control_ENU	18-39271-6	Hmcn1	splice_donor_variant	SI30
Control_ENU	18-24613-17	Hnf1a	missense_variant	SI30
Control_ENU	18-24613-17	Hnf4a	missense_variant	SI30
Control_ENU	16-20279-18	Hras	missense_variant	SI10
Control_ENU	14-21885-3	Hydin	missense_variant	SI
Control_ENU	14-21895-3	Hydin	missense_variant	SI10
Control_ENU	15-4598-9	Hydin	stop_gained	SI10
Control_ENU	16-20277-25	Hydin	missense_variant	SI20
Control_ENU	18-24613-16	Hydin	missense_variant&splice_region_variant	SI30
Control_ENU	18-24613-16	Hydin	missense_variant	SI30
Control_ENU	18-24613-17	Hydin	missense_variant	SI30
Control_ENU	18-24613-17	Hydin	missense_variant	SI30
Control_ENU	18-39271-1	Hydin	missense_variant	SI10
Control_ENU	18-39271-1	Hydin	missense_variant	SI10
Control_ENU	18-39271-2	Hydin	missense_variant	SI10
Control_ENU	18-39271-2	Hydin	missense_variant	SI10
Control_ENU	18-39271-3	Hydin	missense_variant	SI20
Control_ENU	18-39271-4	Hydin	missense_variant	SI20
Control_ENU	18-39271-4	Hydin	missense_variant	SI20
Control_ENU	16-20279-22	Icosl	missense_variant	SI30
Control_ENU	18-39271-3	Idh1	missense_variant	SI20
Control_ENU	15-34685-13	Idh2	missense_variant	SI10
Control_ENU	18-39271-5	Idh2	missense_variant	SI20
Control_ENU	18-39271-3	Ifi35	missense_variant	SI20
Control_ENU	18-24613-13	Ifi44	stop_gained	SI10
Control_ENU	15-4598-11	Ifih1	splice_donor_variant	SI10
Control_ENU	18-39271-2	Ifih1	missense_variant	SI10
Control_ENU	16-20279-17	Ifit2	missense_variant	SI10
Control_ENU	15-34685-16	Ifit3	missense_variant	SI30
Control_ENU	14-21885-2	Ifna2	missense_variant	SI
Control_ENU	14-21885-3	Ifna5	missense_variant	SI
Control_ENU	16-20279-22	Ifnb1	missense_variant	SI30
Control_ENU	18-24613-17	Ifnb1	missense_variant	SI30
Control_ENU	16-20279-21	Ifngr1	stop_gained	SI30
Control_ENU	18-39271-1	Ifnlr1	missense_variant	SI10
Control_ENU	16-20279-22	Ift80	missense_variant	SI30
Control_ENU	15-34685-14	Igf1r	missense_variant	SI10
Control_ENU	16-20277-26	Igf1r	missense_variant	SI10
Control_ENU	16-20279-22	Igf1r	stop_gained	SI30
Control_ENU	18-24613-14	Igf1r	missense_variant	SI10
Control_ENU	18-39271-6	Igf1r	stop_gained	SI30
Control_ENU	15-34685-13	Ikbke	missense_variant&splice_region_variant	SI10
Control_ENU	15-4598-5	Ikbke	stop_gained	SI40
Control_ENU	16-20279-17	Ikbke	missense_variant	SI10
Control_ENU	14-21885-2	Ikzf1	stop_gained	SI
Control_ENU	14-21895-3	Ikzf1	missense_variant	SI10
Control_ENU	15-4598-8	Il10rb	missense_variant	SI10
Control_ENU	15-34685-13	Il20ra	missense_variant	SI10
Control_ENU	18-39271-5	Il20ra	missense_variant	SI20
Control_ENU	14-21885-1	Il31ra	missense_variant	SI
Control_ENU	14-21885-3	Il31ra	missense_variant	SI
Control_ENU	14-21895-1	Il31ra	missense_variant	SI10
Control_ENU	16-20277-26	Il31ra	missense_variant&splice_region_variant	SI10
Control_ENU	18-39271-1	Il5ra	missense_variant	SI10
Control_ENU	18-39271-6	Il5ra	missense_variant	SI30
Control_ENU	16-20279-17	Il7r	missense_variant	SI10
Control_ENU	14-21885-3	Inha	missense_variant	SI
Control_ENU	14-21885-3	Inpp4a	missense_variant	SI
Control_ENU	16-20277-27	Inpp4a	missense_variant&splice_region_variant	SI10
Control_ENU	18-24613-16	Inpp4a	splice_donor_variant	SI30
Control_ENU	15-4598-10	Inpp4b	missense_variant&splice_region_variant	SI10
Control_ENU	15-4598-5	Insr	stop_gained	SI40
Control_ENU	16-20279-24	Insr	missense_variant	SI20
Control_ENU	18-24613-16	Insr	missense_variant	SI30
Control_ENU	14-21885-1	Ireb2	missense_variant	SI
Control_ENU	18-39271-2	Ireb2	missense_variant	SI10
Control_ENU	14-21885-2	Irf2	missense_variant	SI
Control_ENU	16-20277-26	Irf2	missense_variant	SI10
Control_ENU	16-20279-19	Irf2	missense_variant	SI20
Control_ENU	18-39271-3	Irf2	missense_variant	SI20
Control_ENU	16-20279-22	Irf5	missense_variant	SI30
Control_ENU	18-24613-15	Irf5	missense_variant	SI20
Control_ENU	18-24613-17	Irf5	missense_variant	SI30
Control_ENU	18-24613-17	Irf6	missense_variant	SI30
Control_ENU	15-4598-7	Irf9	missense_variant	SI10
Control_ENU	18-39271-1	Irs1	missense_variant	SI10
Control_ENU	14-21885-3	Irs2	missense_variant	SI
Control_ENU	18-24613-15	Irs2	missense_variant	SI20
Control_ENU	14-21885-1	Itga4	missense_variant	SI
Control_ENU	14-21885-5	Itga4	missense_variant&splice_region_variant	SI
Control_ENU	18-24613-17	Itga4	missense_variant	SI30
Control_ENU	18-24613-17	Itga4	splice_donor_variant	SI30
Control_ENU	18-39271-2	Itga4	missense_variant	SI10
Control_ENU	14-21885-4	Itga9	missense_variant	SI
Control_ENU	15-4598-11	Itga9	missense_variant	SI10
Control_ENU	15-4598-4	Itga9	missense_variant	SI10
Control_ENU	18-24613-17	Itsn1	missense_variant	SI30
Control_ENU	14-21885-4	Jak1	missense_variant	SI
Control_ENU	15-4598-4	Jak1	splice_donor_variant	SI10
Control_ENU	16-20279-20	Jak2	missense_variant	SI20
Control_ENU	18-24613-16	Jak2	missense_variant	SI30
Control_ENU	14-21895-1	Jak3	missense_variant	SI10
Control_ENU	16-20277-26	Jak3	missense_variant	SI10
Control_ENU	15-4598-6	Jun	missense_variant	SI40
Control_ENU	16-20277-25	Jun	missense_variant	SI20
Control_ENU	15-34685-16	Kat6a	missense_variant	SI30
Control_ENU	15-4598-11	Kat6a	missense_variant	SI10
Control_ENU	15-4598-7	Kat6a	missense_variant	SI10
Control_ENU	15-34685-15	Kcnq3	missense_variant	SI10
Control_ENU	16-20277-27	Kcnq3	missense_variant&splice_region_variant	SI10
Control_ENU	14-21885-3	Kdm5a	missense_variant	SI
Control_ENU	16-20279-22	Kdm5a	missense_variant	SI30
Control_ENU	18-39271-3	Kdm5a	stop_gained	SI20
Control_ENU	18-39271-6	Kdm5c	start_lost	SI30
Control_ENU	14-21885-3	Kdm6a	missense_variant	SI
Control_ENU	14-21885-5	Kdm6a	missense_variant	SI
Control_ENU	14-21895-2	Kdm6a	missense_variant	SI20
Control_ENU	15-4598-8	Kdm6a	missense_variant	SI10
Control_ENU	16-20279-17	Kdm6a	missense_variant	SI10
Control_ENU	14-21895-2	Kdr	missense_variant	SI20
Control_ENU	16-20277-27	Kdr	missense_variant	SI10
Control_ENU	18-24613-17	Kdr	missense_variant	SI30
Control_ENU	18-39271-1	Kdr	missense_variant	SI10
Control_ENU	18-39271-1	Keap1	missense_variant	SI10
Control_ENU	15-4598-7	Kel	missense_variant	SI10
Control_ENU	14-21895-3	Kit	splice_donor_variant	SI10
Control_ENU	15-34685-12	Kit	missense_variant	Colon
Control_ENU	15-34685-14	Kit	missense_variant	SI10
Control_ENU	18-24613-16	Kit	missense_variant	SI30
Control_ENU	18-39271-6	Kit	missense_variant	SI30
Control_ENU	18-24613-14	Klf4	missense_variant	SI10
Control_ENU	18-39271-6	Klf4	missense_variant	SI30
Control_ENU	14-21885-7	Kmt2a	missense_variant	SI
Control_ENU	16-20279-22	Kmt2a	missense_variant	SI30
Control_ENU	18-24613-13	Kmt2a	missense_variant	SI10
Control_ENU	18-39271-1	Kmt2a	missense_variant	SI10
Control_ENU	18-39271-4	Kmt2a	missense_variant	SI20
Control_ENU	18-39271-5	Kmt2a	missense_variant	SI20
Control_ENU	18-39271-6	Kmt2a	missense_variant	SI30
Control_ENU	14-21885-2	Kmt2c	splice_acceptor_variant	SI
Control_ENU	14-21885-7	Kmt2c	missense_variant	SI
Control_ENU	15-4598-10	Kmt2c	missense_variant	SI10
Control_ENU	15-4598-4	Kmt2c	missense_variant	SI10
Control_ENU	15-4598-5	Kmt2c	missense_variant	SI40
Control_ENU	15-4598-6	Kmt2c	missense_variant	SI40
Control_ENU	18-24613-14	Kmt2c	missense_variant	SI10
Control_ENU	18-24613-17	Kmt2c	missense_variant	SI30
Control_ENU	18-39271-2	Kmt2c	missense_variant	SI10
Control_ENU	18-39271-6	Kmt2c	missense_variant	SI30
Control_ENU	14-21885-2	Kmt2d	missense_variant	SI
Control_ENU	14-21885-4	Kmt2d	missense_variant	SI
Control_ENU	15-34685-16	Kmt2d	missense_variant	SI30
Control_ENU	18-24613-15	Kmt2d	missense_variant	SI20
Control_ENU	18-24613-17	Kmt2d	missense_variant	SI30
Control_ENU	18-39271-4	Kmt2d	missense_variant	SI20
Control_ENU	15-4598-8	Kmt2e	missense_variant	SI10
Control_ENU	16-20277-26	Kmt2e	missense_variant	SI10
Control_ENU	16-20279-17	Kmt2e	missense_variant	SI10
Control_ENU	16-20277-25	Knstrn	missense_variant	SI20
Control_ENU	18-24613-17	Knstrn	missense_variant	SI30
Control_ENU	14-21895-2	Kras	missense_variant	SI20
Control_ENU	15-34685-15	Kras	missense_variant	SI10
Control_ENU	14-21895-1	Larp4b	missense_variant	SI10
Control_ENU	15-4598-8	Lats1	missense_variant	SI10
Control_ENU	16-20279-20	Lats1	stop_gained	SI20
Control_ENU	18-24613-16	Lats1	stop_gained	SI30
Control_ENU	14-21885-1	Lats2	missense_variant	SI
Control_ENU	14-21895-2	Lats2	missense_variant	SI20
Control_ENU	18-39271-5	Lats2	missense_variant	SI20
Control_ENU	16-20277-27	Lepr	stop_gained	SI10
Control_ENU	18-39271-1	Lepr	missense_variant	SI10
Control_ENU	14-21885-1	Lnpep	missense_variant	SI
Control_ENU	15-34685-15	Lnpep	missense_variant	SI10
Control_ENU	16-20279-22	Lnpep	missense_variant&splice_region_variant	SI30
Control_ENU	18-24613-17	Lnpep	stop_gained	SI30
Control_ENU	18-39271-5	Lnpep	missense_variant	SI20
Control_ENU	14-21885-3	Lrp6	missense_variant	SI
Control_ENU	14-21885-3	Lrpprc	missense_variant	SI
Control_ENU	15-4598-6	Lrpprc	stop_gained	SI40
Control_ENU	15-34685-13	Lztr1	missense_variant	SI10
Control_ENU	15-4598-6	Magi2	missense_variant	SI40
Control_ENU	16-20279-19	Magi2	missense_variant	SI20
Control_ENU	16-20279-20	Magi2	missense_variant&splice_region_variant	SI20
Control_ENU	16-20279-24	Magi2	missense_variant	SI20
Control_ENU	18-24613-14	Magi2	missense_variant	SI10
Control_ENU	18-39271-2	Magi2	stop_gained	SI10
Control_ENU	15-4598-5	Map2k2	splice_acceptor_variant	SI40
Control_ENU	14-21885-3	Map3k1	missense_variant	SI
Control_ENU	15-4598-9	Map3k1	missense_variant	SI10
Control_ENU	14-21895-1	Map3k13	missense_variant	SI10
Control_ENU	16-20279-24	Map3k13	missense_variant	SI20
Control_ENU	18-24613-13	Map3k4	missense_variant	SI10
Control_ENU	18-39271-5	Map3k4	missense_variant	SI20
Control_ENU	15-34685-15	Map3k5	stop_gained	SI10
Control_ENU	16-20279-17	Map3k5	missense_variant	SI10
Control_ENU	18-24613-16	Map3k5	missense_variant	SI30
Control_ENU	18-24613-17	Map3k5	missense_variant	SI30
Control_ENU	18-24613-17	Map3k5	missense_variant	SI30
Control_ENU	14-21895-1	Map3k9	missense_variant	SI10
Control_ENU	18-24613-15	Map3k9	missense_variant	SI20
Control_ENU	18-24613-17	Map3k9	splice_donor_variant	SI30
Control_ENU	14-21885-3	Max	missense_variant	SI
Control_ENU	14-21895-3	Max	missense_variant	SI10
Control_ENU	18-39271-1	Max	missense_variant	SI10
Control_ENU	15-34685-13	Mbd1	missense_variant	SI10
Control_ENU	18-39271-1	Mbd1	missense_variant	SI10
Control_ENU	14-21885-3	Mbd4	missense_variant	SI
Control_ENU	15-4598-7	Mbd4	missense_variant	SI10
Control_ENU	14-21885-3	Mcl1	missense_variant	SI
Control_ENU	16-20277-26	Mdc1	missense_variant	SI10
Control_ENU	18-24613-15	Mdc1	missense_variant	SI20
Control_ENU	16-20279-22	Mdm4	missense_variant	SI30
Control_ENU	16-20277-25	Mecom	missense_variant	SI20
Control_ENU	16-20279-17	Mecom	missense_variant	SI10
Control_ENU	14-21885-3	Med12	missense_variant	SI
Control_ENU	14-21885-5	Med12	missense_variant	SI
Control_ENU	15-4598-5	Med12	missense_variant	SI40
Control_ENU	14-21885-2	Med23	missense_variant	SI
Control_ENU	14-21885-3	Med23	stop_gained	SI
Control_ENU	14-21885-3	Med23	missense_variant	SI
Control_ENU	15-34685-16	Men1	missense_variant	SI30
Control_ENU	14-21885-1	Met	stop_gained	SI
Control_ENU	15-4598-7	Met	missense_variant	SI10
Control_ENU	18-39271-6	Met	missense_variant	SI30
Control_ENU	14-21885-5	Mga	missense_variant	SI
Control_ENU	15-4598-8	Mga	missense_variant	SI10
Control_ENU	16-20279-19	Mga	stop_gained	SI20
Control_ENU	16-20279-20	Mga	missense_variant	SI20
Control_ENU	18-24613-16	Mga	missense_variant	SI30
Control_ENU	18-39271-5	Mga	missense_variant	SI20
Control_ENU	14-21895-2	Mlh1	missense_variant	SI20
Control_ENU	18-39271-6	Mlh1	missense_variant	SI30
Control_ENU	16-20279-17	Mpl	missense_variant	SI10
Control_ENU	18-24613-13	Mpl	missense_variant	SI10
Control_ENU	18-24613-16	Mpl	missense_variant	SI30
Control_ENU	14-21895-3	Mre11a	missense_variant	SI10
Control_ENU	18-24613-17	Mrps31	missense_variant	SI30
Control_ENU	18-39271-1	Mrps31	missense_variant	SI10
Control_ENU	15-34685-14	Msh2	missense_variant	SI10
Control_ENU	15-4598-7	Msh2	missense_variant	SI10
Control_ENU	15-4598-8	Msh2	missense_variant	SI10
Control_ENU	16-20279-21	Msh2	missense_variant	SI30
Control_ENU	18-24613-16	Msh2	missense_variant&splice_region_variant	SI30
Control_ENU	14-21885-4	Msh3	missense_variant	SI
Control_ENU	14-21895-2	Msh3	splice_donor_variant	SI20
Control_ENU	16-20277-26	Msh3	missense_variant	SI10
Control_ENU	18-39271-1	Msh6	missense_variant	SI10
Control_ENU	15-4598-5	Mtor	missense_variant	SI40
Control_ENU	16-20279-17	Mtor	missense_variant	SI10
Control_ENU	18-39271-6	Mtor	missense_variant	SI30
Control_ENU	14-21885-3	Mutyh	splice_acceptor_variant	SI
Control_ENU	18-39271-1	Mutyh	missense_variant	SI10
Control_ENU	16-20279-24	Myc	missense_variant	SI20
Control_ENU	18-39271-1	Mycn	missense_variant	SI10
Control_ENU	15-4598-7	Myod1	stop_gained	SI10
Control_ENU	16-20279-21	Myod1	missense_variant	SI30
Control_ENU	15-4598-6	Nbn	missense_variant	SI40
Control_ENU	14-21895-2	Ncoa3	missense_variant	SI20
Control_ENU	16-20279-17	Ncoa3	missense_variant	SI10
Control_ENU	18-39271-6	Ncoa3	missense_variant	SI30
Control_ENU	14-21895-1	Ncor1	missense_variant	SI10
Control_ENU	14-21895-1	Ncor1	missense_variant	SI10
Control_ENU	16-20279-22	Ncor1	stop_gained	SI30
Control_ENU	18-24613-17	Ncor1	missense_variant	SI30
Control_ENU	15-4598-6	Nf1	missense_variant	SI40
Control_ENU	18-24613-13	Nf1	missense_variant	SI10
Control_ENU	14-21895-2	Nfatc4	missense_variant	SI20
Control_ENU	15-4598-10	Nfatc4	stop_gained	SI10
Control_ENU	18-24613-16	Nfatc4	missense_variant	SI30
Control_ENU	18-24613-16	Nfatc4	missense_variant	SI30
Control_ENU	18-39271-6	Nfatc4	missense_variant	SI30
Control_ENU	14-21885-3	Nfe2l2	stop_gained	SI
Control_ENU	18-24613-14	Nfe2l2	missense_variant	SI10
Control_ENU	16-20279-22	Nfib	missense_variant	SI30
Control_ENU	18-39271-1	Nfib	stop_gained	SI10
Control_ENU	18-24613-13	Nicn1	missense_variant	SI10
Control_ENU	18-39271-6	Nicn1	missense_variant	SI30
Control_ENU	18-39271-6	Nicn1	missense_variant	SI30
Control_ENU	14-21885-3	Nipbl	missense_variant	SI
Control_ENU	14-21895-2	Nipbl	missense_variant	SI20
Control_ENU	16-20277-26	Nipbl	splice_donor_variant	SI10
Control_ENU	18-24613-13	Nipbl	missense_variant	SI10
Control_ENU	18-39271-4	Nipbl	missense_variant	SI20
Control_ENU	18-39271-5	Nipbl	missense_variant	SI20
Control_ENU	15-34685-13	Nkx2-1	missense_variant	SI10
Control_ENU	14-21885-3	Nkx3-1	missense_variant	SI
Control_ENU	15-34685-15	Nkx3-1	missense_variant	SI10
Control_ENU	14-21895-1	Notch1	missense_variant	SI10
Control_ENU	15-4598-5	Notch1	missense_variant	SI40
Control_ENU	16-20277-26	Notch1	missense_variant	SI10
Control_ENU	18-39271-1	Notch1	missense_variant	SI10
Control_ENU	18-39271-4	Notch1	missense_variant	SI20
Control_ENU	18-39271-4	Notch1	missense_variant	SI20
Control_ENU	14-21885-1	Notch2	missense_variant	SI
Control_ENU	15-34685-14	Notch2	missense_variant	SI10
Control_ENU	15-4598-8	Notch2	stop_gained	SI10
Control_ENU	16-20277-27	Notch2	missense_variant&splice_region_variant	SI10
Control_ENU	18-24613-17	Notch2	missense_variant	SI30
Control_ENU	14-21895-1	Notch3	missense_variant	SI10
Control_ENU	15-4598-5	Notch3	missense_variant	SI40
Control_ENU	16-20279-19	Notch4	missense_variant	SI20
Control_ENU	18-24613-17	Notch4	missense_variant	SI30
Control_ENU	18-24613-17	Notch4	missense_variant	SI30
Control_ENU	16-20279-24	Npas3	missense_variant	SI20
Control_ENU	15-4598-5	Nsd1	missense_variant	SI40
Control_ENU	15-4598-5	Nsd1	missense_variant	SI40
Control_ENU	15-4598-9	Nsd1	stop_gained	SI10
Control_ENU	16-20279-22	Nsd1	missense_variant	SI30
Control_ENU	18-24613-13	Nsd1	missense_variant	SI10
Control_ENU	18-39271-5	Nsd1	missense_variant	SI20
Control_ENU	18-39271-6	Nsd1	missense_variant	SI30
Control_ENU	16-20277-26	Nthl1	missense_variant	SI10
Control_ENU	18-39271-6	Nthl1	missense_variant	SI30
Control_ENU	15-34685-12	Ntn4	missense_variant	Colon
Control_ENU	16-20279-21	Ntn4	stop_gained&splice_region_variant	SI30
Control_ENU	18-39271-6	Ntn4	missense_variant	SI30
Control_ENU	18-39271-6	Ntn4	missense_variant	SI30
Control_ENU	14-21885-7	Ntrk1	missense_variant	SI
Control_ENU	15-4598-11	Ntrk1	missense_variant	SI10
Control_ENU	15-4598-6	Ntrk1	missense_variant&splice_region_variant	SI40
Control_ENU	16-20279-21	Ntrk1	missense_variant	SI30
Control_ENU	18-24613-17	Ntrk2	missense_variant&splice_region_variant	SI30
Control_ENU	14-21885-3	Ntrk3	missense_variant	SI
Control_ENU	15-34685-16	Ntrk3	missense_variant	SI30
Control_ENU	15-4598-6	Ntrk3	missense_variant&splice_region_variant	SI40
Control_ENU	15-4598-9	Ntrk3	missense_variant	SI10
Control_ENU	16-20279-17	Ntrk3	missense_variant	SI10
Control_ENU	16-20279-21	Ntrk3	missense_variant	SI30
Control_ENU	18-24613-15	Ntrk3	missense_variant	SI20
Control_ENU	18-39271-1	Ntrk3	missense_variant	SI10
Control_ENU	16-20277-25	Nuggc	splice_donor_variant	SI20
Control_ENU	18-39271-1	Nuggc	stop_gained	SI10
Control_ENU	18-39271-4	Nuggc	missense_variant	SI20
Control_ENU	14-21895-2	Nup210l	missense_variant	SI20
Control_ENU	18-24613-14	Nup210l	missense_variant	SI10
Control_ENU	18-24613-15	Nup210l	missense_variant	SI20
Control_ENU	15-4598-9	Nup93	missense_variant	SI10
Control_ENU	16-20279-17	Nup93	missense_variant	SI10
Control_ENU	14-21885-3	Nup98	missense_variant	SI
Control_ENU	18-24613-17	Nup98	missense_variant	SI30
Control_ENU	16-20277-26	Nutm1	missense_variant	SI10
Control_ENU	18-39271-1	Nutm1	missense_variant	SI10
Control_ENU	18-39271-4	Nutm1	missense_variant	SI20
Control_ENU	18-39271-5	Nutm1	missense_variant	SI20
Control_ENU	18-39271-6	Nutm1	missense_variant	SI30
Control_ENU	14-21885-3	Olfml2b	missense_variant	SI
Control_ENU	16-20279-22	Oxa1l	missense_variant	SI30
Control_ENU	15-4598-11	Pak1	splice_donor_variant	SI10
Control_ENU	18-39271-2	Pak1	missense_variant	SI10
Control_ENU	15-4598-11	Pak3	splice_acceptor_variant	SI10
Control_ENU	15-4598-7	Pak3	missense_variant	SI10
Control_ENU	18-24613-17	Pak3	missense_variant	SI30
Control_ENU	15-4598-9	Palb2	missense_variant	SI10
Control_ENU	16-20277-26	Palb2	missense_variant	SI10
Control_ENU	18-24613-16	Palb2	missense_variant	SI30
Control_ENU	18-39271-3	Palb2	missense_variant	SI20
Control_ENU	16-20277-25	Pan3	missense_variant	SI20
Control_ENU	14-21885-2	Parp1	missense_variant	SI
Control_ENU	15-34685-14	Parp1	missense_variant	SI10
Control_ENU	14-21895-1	Pbrm1	missense_variant	SI10
Control_ENU	15-34685-13	Pbrm1	missense_variant	SI10
Control_ENU	16-20279-19	Pbrm1	stop_gained	SI20
Control_ENU	18-24613-16	Pbrm1	missense_variant	SI30
Control_ENU	15-4598-6	Pcdh18	missense_variant	SI40
Control_ENU	16-20279-20	Pcdh18	missense_variant	SI20
Control_ENU	16-20279-18	Pcdha2	missense_variant	SI10
Control_ENU	18-39271-3	Pcdhb12	missense_variant	SI20
Control_ENU	18-39271-6	Pcdhb12	missense_variant	SI30
Control_ENU	14-21885-3	Pcdhga1	missense_variant	SI
Control_ENU	14-21885-4	Pcdhga1	missense_variant	SI
Control_ENU	18-24613-13	Pced1b	missense_variant	SI10
Control_ENU	15-4598-7	Pdgfrb	missense_variant	SI10
Control_ENU	16-20279-19	Pdgfrb	missense_variant	SI20
Control_ENU	16-20279-20	Pdgfrb	missense_variant	SI20
Control_ENU	14-21895-2	Pgr	missense_variant	SI20
Control_ENU	16-20279-19	Pgr	missense_variant	SI20
Control_ENU	16-20277-25	Pias1	missense_variant	SI20
Control_ENU	16-20277-25	Pik3c2b	missense_variant	SI20
Control_ENU	16-20279-22	Pik3c2b	missense_variant	SI30
Control_ENU	14-21885-7	Pik3c2g	missense_variant&splice_region_variant	SI
Control_ENU	15-34685-15	Pik3c2g	missense_variant	SI10
Control_ENU	15-4598-7	Pik3c2g	missense_variant	SI10
Control_ENU	16-20277-27	Pik3c2g	missense_variant	SI10
Control_ENU	16-20279-19	Pik3c2g	missense_variant	SI20
Control_ENU	14-21885-2	Pik3c3	missense_variant	SI
Control_ENU	14-21885-3	Pik3c3	missense_variant	SI
Control_ENU	15-34685-13	Pik3c3	missense_variant	SI10
Control_ENU	16-20279-19	Pik3c3	stop_gained	SI20
Control_ENU	16-20279-19	Pik3c3	splice_acceptor_variant	SI20
Control_ENU	18-24613-17	Pik3c3	missense_variant	SI30
Control_ENU	18-24613-17	Pik3c3	missense_variant	SI30
Control_ENU	18-39271-6	Pik3c3	missense_variant	SI30
Control_ENU	16-20279-22	Pik3ca	missense_variant	SI30
Control_ENU	14-21885-2	Pik3cb	missense_variant	SI
Control_ENU	14-21885-3	Pik3cb	missense_variant	SI
Control_ENU	14-21885-4	Pik3cb	missense_variant	SI
Control_ENU	16-20277-25	Pik3cb	missense_variant	SI20
Control_ENU	18-39271-1	Pik3cb	missense_variant	SI10
Control_ENU	14-21895-1	Pik3cd	missense_variant	SI10
Control_ENU	15-34685-12	Pik3cd	missense_variant	Colon
Control_ENU	18-39271-3	Pik3cd	missense_variant	SI20
Control_ENU	18-39271-3	Pik3cd	missense_variant	SI20
Control_ENU	14-21885-3	Pik3cg	missense_variant	SI
Control_ENU	14-21885-3	Pik3cg	missense_variant	SI
Control_ENU	18-24613-13	Pik3cg	splice_donor_variant	SI10
Control_ENU	14-21885-7	Pik3r1	missense_variant	SI
Control_ENU	18-24613-15	Pik3r1	missense_variant	SI20
Control_ENU	14-21885-2	Pik3r2	missense_variant	SI
Control_ENU	18-24613-17	Pik3r2	missense_variant	SI30
Control_ENU	18-39271-1	Pik3r2	missense_variant	SI10
Control_ENU	15-4598-7	Plcb1	missense_variant	SI10
Control_ENU	18-39271-5	Plcb1	missense_variant	SI20
Control_ENU	18-39271-6	Plcb1	missense_variant	SI30
Control_ENU	16-20277-25	Plcg1	missense_variant	SI20
Control_ENU	14-21885-3	Plcg2	missense_variant&splice_region_variant	SI
Control_ENU	14-21885-7	Plcg2	missense_variant	SI
Control_ENU	14-21895-1	Plcg2	stop_gained	SI10
Control_ENU	14-21895-2	Plcg2	missense_variant	SI20
Control_ENU	18-24613-15	Plcg2	missense_variant	SI20
Control_ENU	18-39271-5	Plcg2	missense_variant	SI20
Control_ENU	14-21885-4	Plk2	missense_variant	SI
Control_ENU	15-4598-8	Plppr2	splice_donor_variant	SI10
Control_ENU	18-24613-16	Plppr2	missense_variant	SI30
Control_ENU	18-24613-16	Plppr2	missense_variant	SI30
Control_ENU	16-20279-19	Pms1	missense_variant	SI20
Control_ENU	16-20279-21	Pms1	missense_variant	SI30
Control_ENU	15-4598-10	Pms2	missense_variant	SI10
Control_ENU	15-4598-9	Pms2	missense_variant	SI10
Control_ENU	16-20279-20	Pms2	missense_variant	SI20
Control_ENU	18-39271-6	Pold1	missense_variant	SI30
Control_ENU	14-21895-2	Pole	missense_variant	SI20
Control_ENU	15-34685-15	Pole	missense_variant	SI10
Control_ENU	15-4598-11	Pole	missense_variant&splice_region_variant	SI10
Control_ENU	16-20279-19	Pole	missense_variant	SI20
Control_ENU	18-24613-13	Pole	missense_variant	SI10
Control_ENU	18-24613-16	Pole	missense_variant	SI30
Control_ENU	18-39271-1	Pole	missense_variant	SI10
Control_ENU	15-4598-11	Polg2	missense_variant	SI10
Control_ENU	15-4598-10	Polq	missense_variant	SI10
Control_ENU	18-39271-1	Polq	missense_variant	SI10
Control_ENU	18-39271-2	Polr2a	missense_variant	SI10
Control_ENU	18-39271-6	Polr2a	missense_variant	SI30
Control_ENU	15-34685-16	Polr2b	missense_variant	SI30
Control_ENU	15-4598-11	Polr2b	missense_variant	SI10
Control_ENU	15-4598-9	Polr2b	stop_gained	SI10
Control_ENU	14-21885-4	Pom121	missense_variant	SI
Control_ENU	15-34685-15	Pom121	missense_variant	SI10
Control_ENU	18-39271-5	Pom121	stop_gained	SI20
Control_ENU	15-34685-15	Ppp2r1a	missense_variant	SI10
Control_ENU	16-20279-20	Ppp2r1a	splice_acceptor_variant	SI20
Control_ENU	18-24613-16	Ppp2r1a	missense_variant	SI30
Control_ENU	18-24613-16	Ppp2r1a	missense_variant	SI30
Control_ENU	14-21885-1	Ppp6c	missense_variant	SI
Control_ENU	15-4598-10	Prdm1	missense_variant	SI10
Control_ENU	18-39271-2	Prdm1	missense_variant	SI10
Control_ENU	18-24613-14	Prdm2	stop_gained	SI10
Control_ENU	15-34685-13	Prex2	missense_variant	SI10
Control_ENU	15-34685-16	Prex2	stop_gained	SI30
Control_ENU	15-4598-11	Prex2	stop_gained	SI10
Control_ENU	15-4598-8	Prex2	missense_variant	SI10
Control_ENU	15-4598-8	Prex2	missense_variant&splice_region_variant	SI10
Control_ENU	16-20279-18	Prex2	missense_variant	SI10
Control_ENU	16-20279-24	Prex2	missense_variant	SI20
Control_ENU	18-24613-15	Prex2	missense_variant	SI20
Control_ENU	18-39271-5	Prex2	missense_variant	SI20
Control_ENU	14-21885-4	Prg4	missense_variant	SI
Control_ENU	15-34685-13	Prg4	missense_variant	SI10
Control_ENU	16-20279-21	Prg4	missense_variant	SI30
Control_ENU	18-39271-4	Prg4	missense_variant	SI20
Control_ENU	18-39271-6	Prkar1a	missense_variant	SI30
Control_ENU	16-20277-25	Prkcd	splice_donor_variant	SI20
Control_ENU	18-39271-1	Prkcd	missense_variant	SI10
Control_ENU	14-21885-2	Ptch1	missense_variant	SI
Control_ENU	14-21885-4	Ptch1	missense_variant	SI
Control_ENU	16-20279-19	Ptgs1	stop_gained	SI20
Control_ENU	14-21885-3	Ptpn11	missense_variant	SI
Control_ENU	16-20279-18	Ptpn11	missense_variant	SI10
Control_ENU	18-24613-16	Ptpn11	missense_variant	SI30
Control_ENU	14-21885-3	Ptprb	missense_variant	SI
Control_ENU	14-21885-3	Ptprb	missense_variant	SI
Control_ENU	14-21885-5	Ptprb	splice_acceptor_variant	SI
Control_ENU	15-34685-14	Ptprb	missense_variant	SI10
Control_ENU	15-34685-16	Ptprb	missense_variant	SI30
Control_ENU	15-34685-16	Ptprb	missense_variant	SI30
Control_ENU	15-4598-6	Ptprb	missense_variant	SI40
Control_ENU	16-20279-17	Ptprb	missense_variant	SI10
Control_ENU	18-24613-13	Ptprb	stop_gained	SI10
Control_ENU	15-4598-6	Ptprd	missense_variant	SI40
Control_ENU	16-20279-19	Ptprd	missense_variant	SI20
Control_ENU	16-20279-22	Ptprd	missense_variant	SI30
Control_ENU	14-21885-4	Ptprk	missense_variant	SI
Control_ENU	15-4598-8	Ptprk	missense_variant	SI10
Control_ENU	18-24613-14	Ptprk	splice_donor_variant	SI10
Control_ENU	18-24613-15	Ptprk	missense_variant	SI20
Control_ENU	15-4598-4	Ptprs	missense_variant	SI10
Control_ENU	16-20277-25	Ptprs	missense_variant	SI20
Control_ENU	16-20279-24	Ptprs	missense_variant	SI20
Control_ENU	15-4598-5	Ptprt	missense_variant	SI40
Control_ENU	15-4598-5	Ptprt	splice_donor_variant	SI40
Control_ENU	15-4598-8	Ptprt	stop_gained	SI10
Control_ENU	16-20277-25	Ptprt	missense_variant	SI20
Control_ENU	18-24613-16	Ptprt	missense_variant	SI30
Control_ENU	18-24613-16	Ptprt	missense_variant	SI30
Control_ENU	18-24613-14	Rad21	missense_variant	SI10
Control_ENU	15-34685-14	Rad50	missense_variant	SI10
Control_ENU	18-24613-16	Rad50	missense_variant	SI30
Control_ENU	18-24613-16	Rad50	missense_variant	SI30
Control_ENU	18-24613-16	Rad50	missense_variant	SI30
Control_ENU	16-20279-17	Rad51c	missense_variant	SI10
Control_ENU	18-24613-14	Rad51c	missense_variant	SI10
Control_ENU	15-4598-4	Raf1	missense_variant	SI10
Control_ENU	18-24613-13	Raf1	stop_gained	SI10
Control_ENU	15-4598-7	Rapgef5	missense_variant	SI10
Control_ENU	16-20277-25	Rapgef5	missense_variant	SI20
Control_ENU	16-20279-18	Rara	missense_variant&splice_region_variant	SI10
Control_ENU	14-21895-1	Rasa1	missense_variant	SI10
Control_ENU	14-21885-4	Rasa2	missense_variant	SI
Control_ENU	15-4598-8	Rasa2	stop_gained	SI10
Control_ENU	18-24613-17	Rasa2	splice_acceptor_variant	SI30
Control_ENU	16-20279-18	Rassf2	missense_variant	SI10
Control_ENU	14-21895-2	Rb1	missense_variant	SI20
Control_ENU	15-34685-14	Rb1	stop_gained	SI10
Control_ENU	18-24613-15	Rb1	missense_variant	SI20
Control_ENU	15-34685-15	Rbm39	missense_variant	SI10
Control_ENU	18-24613-15	Rbm39	missense_variant	SI20
Control_ENU	15-4598-5	Recql4	stop_gained	SI40
Control_ENU	16-20277-27	Recql4	missense_variant	SI10
Control_ENU	18-24613-17	Recql4	missense_variant	SI30
Control_ENU	14-21885-1	Reln	missense_variant	SI
Control_ENU	14-21885-2	Reln	missense_variant	SI
Control_ENU	14-21885-3	Reln	missense_variant	SI
Control_ENU	14-21895-2	Reln	missense_variant	SI20
Control_ENU	14-21895-3	Reln	missense_variant	SI10
Control_ENU	15-4598-5	Reln	missense_variant	SI40
Control_ENU	15-4598-5	Reln	missense_variant	SI40
Control_ENU	16-20279-20	Reln	missense_variant	SI20
Control_ENU	18-24613-13	Reln	missense_variant	SI10
Control_ENU	18-24613-17	Reln	missense_variant	SI30
Control_ENU	18-39271-1	Reln	missense_variant&splice_region_variant	SI10
Control_ENU	18-39271-1	Reln	missense_variant	SI10
Control_ENU	15-4598-6	Ret	missense_variant	SI40
Control_ENU	18-24613-13	Ret	stop_gained	SI10
Control_ENU	15-34685-16	Rgs3	splice_donor_variant	SI30
Control_ENU	16-20279-24	Rgs3	missense_variant&splice_region_variant	SI20
Control_ENU	14-21885-1	Rictor	missense_variant	SI
Control_ENU	14-21885-4	Rictor	missense_variant	SI
Control_ENU	16-20279-21	Rictor	stop_gained	SI30
Control_ENU	18-39271-1	Ripk1	missense_variant	SI10
Control_ENU	14-21885-3	Rnf43	missense_variant	SI
Control_ENU	14-21895-1	Robo1	missense_variant	SI10
Control_ENU	15-34685-12	Robo1	missense_variant	Colon
Control_ENU	15-34685-13	Robo1	missense_variant	SI10
Control_ENU	15-4598-8	Robo1	missense_variant	SI10
Control_ENU	16-20277-26	Robo1	missense_variant	SI10
Control_ENU	18-24613-13	Robo1	missense_variant	SI10
Control_ENU	18-24613-14	Robo1	missense_variant	SI10
Control_ENU	18-39271-1	Robo1	missense_variant	SI10
Control_ENU	14-21885-3	Robo2	stop_gained	SI
Control_ENU	14-21885-4	Robo2	missense_variant	SI
Control_ENU	15-34685-15	Robo2	missense_variant	SI10
Control_ENU	15-34685-16	Robo2	stop_gained&splice_region_variant	SI30
Control_ENU	15-4598-11	Robo2	splice_donor_variant	SI10
Control_ENU	15-4598-7	Robo2	missense_variant	SI10
Control_ENU	15-4598-7	Robo2	missense_variant	SI10
Control_ENU	16-20279-17	Robo2	stop_gained	SI10
Control_ENU	16-20279-18	Robo2	missense_variant	SI10
Control_ENU	16-20279-19	Robo2	missense_variant	SI20
Control_ENU	16-20279-24	Robo2	missense_variant	SI20
Control_ENU	18-24613-17	Robo2	missense_variant	SI30
Control_ENU	18-39271-1	Robo2	missense_variant	SI10
Control_ENU	16-20277-27	Ros1	missense_variant	SI10
Control_ENU	16-20279-17	Ros1	stop_gained	SI10
Control_ENU	16-20279-24	Ros1	splice_acceptor_variant	SI20
Control_ENU	18-24613-13	Ros1	missense_variant	SI10
Control_ENU	18-39271-5	Ros1	missense_variant	SI20
Control_ENU	14-21885-3	Rps6kb2	missense_variant	SI
Control_ENU	15-4598-7	Rps6kb2	missense_variant	SI10
Control_ENU	16-20277-25	Rps6kb2	missense_variant	SI20
Control_ENU	15-4598-7	Rptor	splice_acceptor_variant	SI10
Control_ENU	18-39271-4	Rptor	stop_gained	SI20
Control_ENU	16-20279-17	Runx1	missense_variant	SI10
Control_ENU	18-39271-1	Runx1	missense_variant	SI10
Control_ENU	14-21885-1	Setbp1	missense_variant	SI
Control_ENU	14-21885-3	Setbp1	missense_variant	SI
Control_ENU	18-24613-17	Setbp1	missense_variant	SI30
Control_ENU	18-39271-1	Setbp1	missense_variant	SI10
Control_ENU	18-39271-2	Setbp1	missense_variant	SI10
Control_ENU	16-20279-21	Setd2	missense_variant	SI30
Control_ENU	16-20279-24	Setd2	missense_variant	SI20
Control_ENU	15-4598-6	Sf3b1	missense_variant	SI40
Control_ENU	16-20277-25	Sf3b1	missense_variant	SI20
Control_ENU	16-20277-27	Sf3b1	missense_variant	SI10
Control_ENU	18-39271-2	Sf3b1	splice_donor_variant	SI10
Control_ENU	14-21885-3	Slit2	missense_variant	SI
Control_ENU	15-4598-6	Slit2	missense_variant	SI40
Control_ENU	16-20277-25	Slit2	missense_variant	SI20
Control_ENU	16-20279-19	Slit2	missense_variant	SI20
Control_ENU	16-20279-21	Slit2	missense_variant	SI30
Control_ENU	16-20279-21	Slit2	missense_variant	SI30
Control_ENU	18-39271-4	Slit2	missense_variant	SI20
Control_ENU	18-39271-6	Slit2	missense_variant	SI30
Control_ENU	15-34685-15	Smad3	missense_variant	SI10
Control_ENU	14-21885-1	Smad4	missense_variant	SI
Control_ENU	15-34685-12	Smad4	missense_variant	Colon
Control_ENU	15-4598-7	Smad4	missense_variant	SI10
Control_ENU	18-39271-2	Smad4	missense_variant	SI10
Control_ENU	18-39271-5	Smad4	missense_variant	SI20
Control_ENU	14-21885-1	Smarca4	missense_variant	SI
Control_ENU	14-21885-5	Smarca4	missense_variant	SI
Control_ENU	15-34685-12	Smarca4	missense_variant	Colon
Control_ENU	15-4598-11	Smarca4	missense_variant	SI10
Control_ENU	15-4598-11	Smarca4	missense_variant	SI10
Control_ENU	15-4598-8	Smarca4	missense_variant	SI10
Control_ENU	18-39271-2	Smarca4	missense_variant	SI10
Control_ENU	18-39271-3	Smarca4	missense_variant	SI20
Control_ENU	18-39271-5	Smarca4	missense_variant	SI20
Control_ENU	16-20279-20	Smo	missense_variant	SI20
Control_ENU	18-39271-2	Snx31	missense_variant	SI10
Control_ENU	16-20277-27	Sos1	missense_variant	SI10
Control_ENU	18-24613-16	Sos1	missense_variant	SI30
Control_ENU	18-39271-6	Sos1	missense_variant	SI30
Control_ENU	16-20279-24	Sos2	missense_variant	SI20
Control_ENU	18-24613-17	Sos2	missense_variant	SI30
Control_ENU	18-24613-15	Sox10	missense_variant	SI20
Control_ENU	16-20277-26	Sox2	missense_variant	SI10
Control_ENU	16-20279-20	Sox2	missense_variant	SI20
Control_ENU	18-24613-17	Sox2	missense_variant	SI30
Control_ENU	16-20277-27	Sox9	missense_variant	SI10
Control_ENU	14-21885-2	Spen	missense_variant	SI
Control_ENU	15-4598-9	Spen	missense_variant	SI10
Control_ENU	16-20279-20	Spen	missense_variant	SI20
Control_ENU	18-39271-1	Spen	missense_variant	SI10
Control_ENU	18-24613-16	Spop	splice_acceptor_variant	SI30
Control_ENU	14-21885-7	Spta1	missense_variant	SI
Control_ENU	14-21895-1	Spta1	missense_variant	SI10
Control_ENU	14-21895-1	Spta1	stop_gained	SI10
Control_ENU	18-39271-2	Spta1	stop_gained	SI10
Control_ENU	14-21895-2	Src	splice_donor_variant	SI20
Control_ENU	18-39271-1	Src	missense_variant	SI10
Control_ENU	14-21885-2	Stag2	missense_variant	SI
Control_ENU	18-39271-3	Stat1	missense_variant	SI20
Control_ENU	18-39271-5	Stat2	missense_variant	SI20
Control_ENU	16-20277-26	Stat3	splice_donor_variant	SI10
Control_ENU	16-20279-20	Stat3	missense_variant	SI20
Control_ENU	18-39271-1	Stat3	missense_variant	SI10
Control_ENU	14-21885-1	Stat4	missense_variant	SI
Control_ENU	14-21885-5	Stat4	missense_variant	SI
Control_ENU	14-21885-7	Stat4	missense_variant	SI
Control_ENU	16-20279-20	Sufu	missense_variant	SI20
Control_ENU	14-21885-5	Svep1	missense_variant	SI
Control_ENU	14-21895-1	Svep1	missense_variant	SI10
Control_ENU	16-20279-17	Svep1	missense_variant	SI10
Control_ENU	18-24613-14	Svep1	missense_variant	SI10
Control_ENU	18-39271-1	Svep1	stop_gained	SI10
Control_ENU	14-21895-3	Syne1	missense_variant	SI10
Control_ENU	18-24613-13	Syne1	missense_variant	SI10
Control_ENU	14-21885-3	Tacc1	missense_variant	SI
Control_ENU	15-4598-7	Tacc1	missense_variant	SI10
Control_ENU	16-20279-17	Tacc1	splice_donor_variant	SI10
Control_ENU	18-24613-17	Tacc1	missense_variant	SI30
Control_ENU	14-21885-2	Taok1	missense_variant	SI
Control_ENU	16-20279-22	Taok1	missense_variant	SI30
Control_ENU	14-21895-1	Tbl1xr1	missense_variant	SI10
Control_ENU	16-20279-20	Tbl1xr1	missense_variant	SI20
Control_ENU	15-4598-10	Tbx21	missense_variant&splice_region_variant	SI10
Control_ENU	16-20279-20	Tbx3	missense_variant	SI20
Control_ENU	16-20279-20	Tbx3	missense_variant	SI20
Control_ENU	18-24613-15	Tbx3	missense_variant	SI20
Control_ENU	16-20279-17	Tdrd9	missense_variant	SI10
Control_ENU	18-39271-4	Tdrd9	stop_gained	SI20
Control_ENU	18-39271-5	Tdrd9	missense_variant	SI20
Control_ENU	18-39271-6	Tdrd9	missense_variant&splice_region_variant	SI30
Control_ENU	15-34685-13	Tert	missense_variant	SI10
Control_ENU	15-34685-15	Tert	missense_variant	SI10
Control_ENU	15-4598-6	Tert	missense_variant	SI40
Control_ENU	15-4598-6	Tert	missense_variant	SI40
Control_ENU	16-20279-18	Tert	missense_variant	SI10
Control_ENU	16-20279-19	Tert	missense_variant	SI20
Control_ENU	18-24613-15	Tert	missense_variant	SI20
Control_ENU	18-39271-1	Tert	missense_variant	SI10
Control_ENU	16-20277-26	Tet1	missense_variant	SI10
Control_ENU	18-24613-15	Tet1	missense_variant	SI20
Control_ENU	14-21885-7	Tet2	missense_variant	SI
Control_ENU	15-34685-14	Tet2	missense_variant	SI10
Control_ENU	15-34685-15	Tet2	missense_variant	SI10
Control_ENU	15-4598-5	Tet2	missense_variant	SI40
Control_ENU	16-20279-24	Tet2	missense_variant	SI20
Control_ENU	15-4598-10	Tgfbr1	missense_variant	SI10
Control_ENU	14-21885-4	Tgif1	missense_variant	SI
Control_ENU	14-21885-5	Tgif1	missense_variant	SI
Control_ENU	15-4598-6	Tjp2	missense_variant	SI40
Control_ENU	16-20279-21	Tjp2	missense_variant	SI30
Control_ENU	18-24613-14	Tjp2	missense_variant	SI10
Control_ENU	18-24613-17	Tjp2	missense_variant	SI30
Control_ENU	14-21885-1	Tlr4	missense_variant	SI
Control_ENU	15-4598-11	Tlr4	missense_variant	SI10
Control_ENU	15-4598-8	Tlr4	missense_variant	SI10
Control_ENU	18-39271-2	Tlr4	missense_variant	SI10
Control_ENU	18-39271-4	Tlr4	missense_variant	SI20
Control_ENU	14-21895-1	Tmprss2	missense_variant	SI10
Control_ENU	16-20279-17	Tmprss2	missense_variant	SI10
Control_ENU	18-24613-16	Tmprss2	missense_variant	SI30
Control_ENU	18-24613-16	Tmprss2	missense_variant	SI30
Control_ENU	18-24613-17	Tmprss2	splice_donor_variant	SI30
Control_ENU	14-21885-4	Tnfaip3	missense_variant	SI
Control_ENU	14-21885-3	Top1	missense_variant	SI
Control_ENU	16-20279-22	Top1	missense_variant	SI30
Control_ENU	15-4598-6	Tpte	stop_gained	SI40
Control_ENU	15-4598-8	Tpte	missense_variant	SI10
Control_ENU	15-4598-8	Tpte	stop_gained	SI10
Control_ENU	16-20277-26	Tpte	missense_variant	SI10
Control_ENU	16-20279-18	Tpte	missense_variant	SI10
Control_ENU	16-20279-24	Tpte	missense_variant	SI20
Control_ENU	18-24613-14	Traf6	missense_variant	SI10
Control_ENU	18-39271-6	Traf7	missense_variant	SI30
Control_ENU	16-20279-22	Traip	missense_variant	SI30
Control_ENU	18-39271-6	Traip	missense_variant	SI30
Control_ENU	15-4598-10	Trp53	missense_variant	SI10
Control_ENU	15-4598-4	Trp63	missense_variant	SI10
Control_ENU	14-21885-1	Trpa1	missense_variant	SI
Control_ENU	15-34685-13	Trpa1	missense_variant	SI10
Control_ENU	15-34685-15	Trpa1	missense_variant	SI10
Control_ENU	16-20279-18	Trpa1	missense_variant	SI10
Control_ENU	18-39271-1	Trpa1	missense_variant	SI10
Control_ENU	18-39271-1	Trpa1	missense_variant	SI10
Control_ENU	14-21885-1	Trrap	missense_variant	SI
Control_ENU	14-21885-3	Trrap	missense_variant	SI
Control_ENU	14-21885-3	Trrap	missense_variant	SI
Control_ENU	14-21885-7	Trrap	missense_variant	SI
Control_ENU	14-21895-1	Trrap	missense_variant	SI10
Control_ENU	15-34685-15	Trrap	missense_variant	SI10
Control_ENU	15-4598-5	Trrap	missense_variant	SI40
Control_ENU	15-4598-8	Trrap	missense_variant	SI10
Control_ENU	18-24613-15	Trrap	missense_variant	SI20
Control_ENU	18-24613-17	Trrap	missense_variant	SI30
Control_ENU	18-39271-1	Trrap	stop_gained	SI10
Control_ENU	18-39271-1	Trrap	missense_variant	SI10
Control_ENU	18-39271-2	Tsc1	missense_variant	SI10
Control_ENU	18-39271-5	Tsc2	splice_donor_variant	SI20
Control_ENU	15-34685-14	Tshr	missense_variant	SI10
Control_ENU	16-20279-19	Tshr	missense_variant	SI20
Control_ENU	18-39271-4	Tshr	missense_variant	SI20
Control_ENU	18-39271-6	Tshr	missense_variant	SI30
Control_ENU	14-21885-4	Tshz3	missense_variant	SI
Control_ENU	14-21895-3	Tshz3	missense_variant	SI10
Control_ENU	18-24613-15	Tshz3	stop_gained	SI20
Control_ENU	18-39271-1	U2af1	missense_variant	SI10
Control_ENU	15-4598-10	Ubr5	missense_variant	SI10
Control_ENU	16-20279-22	Ubr5	missense_variant	SI30
Control_ENU	18-24613-15	Ubr5	missense_variant	SI20
Control_ENU	18-24613-15	Ubr5	missense_variant	SI20
Control_ENU	18-39271-1	Ubr5	missense_variant	SI10
Control_ENU	18-39271-4	Ubr5	missense_variant	SI20
Control_ENU	14-21885-2	Uggt2	missense_variant	SI
Control_ENU	18-24613-14	Uggt2	stop_gained	SI10
Control_ENU	18-24613-15	Uggt2	missense_variant	SI20
Control_ENU	14-21885-1	Usp9x	stop_gained	SI
Control_ENU	14-21885-3	Usp9x	missense_variant	SI
Control_ENU	14-21885-5	Usp9x	missense_variant	SI
Control_ENU	15-4598-9	Usp9x	missense_variant	SI10
Control_ENU	16-20279-17	Usp9x	missense_variant	SI10
Control_ENU	18-24613-13	Usp9x	missense_variant	SI10
Control_ENU	18-24613-15	Usp9x	missense_variant	SI20
Control_ENU	18-24613-15	Usp9x	stop_gained	SI20
Control_ENU	18-24613-15	Usp9x	missense_variant	SI20
Control_ENU	18-39271-2	Usp9x	stop_gained	SI10
Control_ENU	14-21885-3	Wnk1	missense_variant&splice_region_variant	SI
Control_ENU	15-34685-15	Wnk1	missense_variant	SI10
Control_ENU	15-4598-11	Wnk1	missense_variant	SI10
Control_ENU	16-20279-17	Wnk1	missense_variant	SI10
Control_ENU	18-39271-2	Wnk1	missense_variant	SI10
Control_ENU	18-39271-2	Wnk1	missense_variant	SI10
Control_ENU	18-39271-4	Wnk1	missense_variant	SI20
Control_ENU	15-4598-6	Xiap	missense_variant	SI40
Control_ENU	18-24613-17	Xiap	missense_variant	SI30
Control_ENU	15-34685-14	Xpo1	missense_variant	SI10
Control_ENU	18-39271-3	Xpo1	missense_variant	SI20
Control_ENU	18-39271-5	Xpo1	missense_variant	SI20
Control_ENU	14-21885-4	Xrcc1	splice_donor_variant	SI
Control_ENU	16-20279-20	Xrcc1	missense_variant&splice_region_variant	SI20
Control_ENU	18-24613-13	Xrn1	missense_variant	SI10
Control_ENU	18-39271-1	Xrn1	missense_variant	SI10
Control_ENU	16-20279-17	Yes1	missense_variant	SI10
Control_ENU	14-21885-3	Zbtb20	missense_variant	SI
Control_ENU	14-21885-1	Zfp292	missense_variant	SI
Control_ENU	14-21885-7	Zfp292	missense_variant	SI
Control_ENU	15-4598-6	Zfx	splice_donor_variant	SI40
Control_ENU	16-20279-19	Zfx	missense_variant	SI20
KrasG12D_Tam>ENU	17-35922-6	Abl1	missense_variant	SI20
KrasG12D_Tam>ENU	17-35923-6	Abl1	missense_variant	SI20
KrasG12D_Tam>ENU	17-35925-4	Abl1	missense_variant	SI20
KrasG12D_Tam>ENU	17-35925-5	Abl1	missense_variant	SI20
KrasG12D_Tam>ENU	17-35922-6	Acan	missense_variant	SI20
KrasG12D_Tam>ENU	17-35923-1	Acan	missense_variant	SI10
KrasG12D_Tam>ENU	17-35924-2	Acan	missense_variant	SI10
KrasG12D_Tam>ENU	17-35924-3	Acan	missense_variant	SI10
KrasG12D_Tam>ENU	17-38606-5	Acan	missense_variant	SI20
KrasG12D_Tam>ENU	17-38606-5	Acan	missense_variant	SI20
KrasG12D_Tam>ENU	17-40749-14	Acan	missense_variant	SI10
KrasG12D_Tam>ENU	17-40752-11	Acan	missense_variant	SI30
KrasG12D_Tam>ENU	17-40752-12	Acan	missense_variant	SI30
KrasG12D_Tam>ENU	17-40752-9	Acan	missense_variant	SI10
KrasG12D_Tam>ENU	17-40749-17	Acvr1	missense_variant	SI30
KrasG12D_Tam>ENU	17-35922-2	Acvr1b	missense_variant	SI10
KrasG12D_Tam>ENU	17-35924-6	Acvr1b	missense_variant	SI20
KrasG12D_Tam>ENU	17-38606-6	Acvr1b	missense_variant	SI20
KrasG12D_Tam>ENU	17-40749-14	Acvr1b	missense_variant	SI10
KrasG12D_Tam>ENU	17-35922-3	Acvr2a	missense_variant	SI10
KrasG12D_Tam>ENU	17-40749-13	Acvr2a	missense_variant	SI10
KrasG12D_Tam>ENU	17-35923-6	Adam29	missense_variant	SI20
KrasG12D_Tam>ENU	17-35923-7	Adam29	missense_variant	SI30
KrasG12D_Tam>ENU	17-35925-4	Adam29	stop_gained	SI20
KrasG12D_Tam>ENU	17-35922-1	Adamts18	missense_variant	SI10
KrasG12D_Tam>ENU	17-35925-2	Adamts18	missense_variant	SI20
KrasG12D_Tam>ENU	17-35927-2	Adamts18	missense_variant	SI10
KrasG12D_Tam>ENU	17-40749-12	Adamts18	missense_variant	SI10
KrasG12D_Tam>ENU	17-40752-11	Adamts18	missense_variant	SI30
KrasG12D_Tam>ENU	17-35922-6	Adar	missense_variant	SI20
KrasG12D_Tam>ENU	17-35922-7	Adar	missense_variant	SI20
KrasG12D_Tam>ENU	17-35923-3	Adar	missense_variant	SI20
KrasG12D_Tam>ENU	17-35924-3	Adar	missense_variant	SI10
KrasG12D_Tam>ENU	17-35925-2	Adar	missense_variant	SI20
KrasG12D_Tam>ENU	17-38604-10	Adar	missense_variant	SI10
KrasG12D_Tam>ENU	17-38606-2	Adar	missense_variant	SI20
KrasG12D_Tam>ENU	17-35922-1	Afdn	missense_variant	SI10
KrasG12D_Tam>ENU	17-35922-1	Afdn	missense_variant	SI10
KrasG12D_Tam>ENU	17-35922-4	Afdn	missense_variant	SI20
KrasG12D_Tam>ENU	17-35923-1	Afdn	missense_variant	SI10
KrasG12D_Tam>ENU	17-35923-5	Afdn	missense_variant	SI20
KrasG12D_Tam>ENU	17-35924-8	Afdn	missense_variant	SI20
KrasG12D_Tam>ENU	17-35925-7	Afdn	missense_variant	SI30
KrasG12D_Tam>ENU	17-35927-2	Afdn	missense_variant	SI10
KrasG12D_Tam>ENU	17-38606-2	Afdn	missense_variant	SI20
KrasG12D_Tam>ENU	17-40749-14	Afdn	missense_variant	SI10
KrasG12D_Tam>ENU	17-38604-16	Aff4	missense_variant	SI30
KrasG12D_Tam>ENU	17-38606-2	Aff4	missense_variant	SI20
KrasG12D_Tam>ENU	17-40749-16	Aff4	missense_variant	SI30
KrasG12D_Tam>ENU	17-40749-17	Aff4	missense_variant	SI30
KrasG12D_Tam>ENU	17-35922-4	Ahctf1	missense_variant	SI20
KrasG12D_Tam>ENU	17-35922-5	Ahctf1	missense_variant	SI20
KrasG12D_Tam>ENU	17-35922-7	Ahctf1	missense_variant	SI20
KrasG12D_Tam>ENU	17-35925-2	Ahctf1	missense_variant	SI20
KrasG12D_Tam>ENU	17-35925-2	Ahctf1	missense_variant	SI20
KrasG12D_Tam>ENU	17-40749-13	Ahctf1	missense_variant	SI10
KrasG12D_Tam>ENU	17-35922-1	Ahnak	missense_variant	SI10
KrasG12D_Tam>ENU	17-35922-2	Ahnak	missense_variant	SI10
KrasG12D_Tam>ENU	17-35922-5	Ahnak	missense_variant	SI20
KrasG12D_Tam>ENU	17-35922-6	Ahnak	missense_variant	SI20
KrasG12D_Tam>ENU	17-35924-8	Ahnak	missense_variant	SI20
KrasG12D_Tam>ENU	17-35924-8	Ahnak	missense_variant	SI20
KrasG12D_Tam>ENU	17-38606-3	Ahnak	missense_variant	SI20
KrasG12D_Tam>ENU	17-40749-16	Ahnak	missense_variant	SI30
KrasG12D_Tam>ENU	17-40752-10	Ahnak	stop_gained	SI10
KrasG12D_Tam>ENU	17-35922-3	Akap9	missense_variant	SI10
KrasG12D_Tam>ENU	17-35922-5	Akap9	missense_variant	SI20
KrasG12D_Tam>ENU	17-35924-8	Akap9	missense_variant	SI20
KrasG12D_Tam>ENU	17-35925-2	Akap9	missense_variant	SI20
KrasG12D_Tam>ENU	17-38604-10	Akap9	missense_variant	SI10
KrasG12D_Tam>ENU	17-38606-4	Akap9	missense_variant	SI20
KrasG12D_Tam>ENU	17-38606-6	Akap9	missense_variant	SI20
KrasG12D_Tam>ENU	17-40752-13	Akap9	missense_variant	SI40
KrasG12D_Tam>ENU	17-40752-13	Akap9	missense_variant	SI40
KrasG12D_Tam>ENU	17-38606-5	Akt1	missense_variant	SI20
KrasG12D_Tam>ENU	17-35922-1	Akt3	missense_variant	SI10
KrasG12D_Tam>ENU	17-35923-7	Akt3	missense_variant	SI30
KrasG12D_Tam>ENU	17-35922-3	Alk	missense_variant	SI10
KrasG12D_Tam>ENU	17-35925-1	Alk	start_lost	SI10
KrasG12D_Tam>ENU	17-38604-16	Alk	missense_variant	SI30
KrasG12D_Tam>ENU	17-38606-8	Alk	missense_variant	SI30
KrasG12D_Tam>ENU	17-35925-2	Alox12b	start_lost	SI20
KrasG12D_Tam>ENU	17-35923-5	Alpk1	missense_variant	SI20
KrasG12D_Tam>ENU	17-35924-6	Alpk1	missense_variant	SI20
KrasG12D_Tam>ENU	17-35925-2	Alpk1	missense_variant	SI20
KrasG12D_Tam>ENU	17-38604-11	Alpk1	missense_variant	SI20
KrasG12D_Tam>ENU	17-40749-17	Alpk1	missense_variant	SI30
KrasG12D_Tam>ENU	17-40752-12	Alpk1	missense_variant	SI30
KrasG12D_Tam>ENU	17-40749-12	Amer1	missense_variant	SI10
KrasG12D_Tam>ENU	17-40749-18	Amer1	missense_variant	SI50
KrasG12D_Tam>ENU	17-35923-5	Ank3	missense_variant	SI20
KrasG12D_Tam>ENU	17-35925-8	Ank3	missense_variant	SI30
KrasG12D_Tam>ENU	17-35922-2	Ankrd11	missense_variant	SI10
KrasG12D_Tam>ENU	17-35923-7	Ankrd11	missense_variant	SI30
KrasG12D_Tam>ENU	17-35923-7	Ankrd11	missense_variant	SI30
KrasG12D_Tam>ENU	17-38606-2	Ankrd11	missense_variant	SI20
KrasG12D_Tam>ENU	17-38606-8	Ankrd11	missense_variant	SI30
KrasG12D_Tam>ENU	17-38606-8	Ankrd11	missense_variant	SI30
KrasG12D_Tam>ENU	17-35922-1	Ankrd17	missense_variant	SI10
KrasG12D_Tam>ENU	17-35922-3	Ankrd17	missense_variant	SI10
KrasG12D_Tam>ENU	17-35922-4	Ankrd17	missense_variant	SI20
KrasG12D_Tam>ENU	17-35922-6	Ankrd17	missense_variant	SI20
KrasG12D_Tam>ENU	17-35922-7	Ankrd17	missense_variant	SI20
KrasG12D_Tam>ENU	17-35925-2	Ankrd17	missense_variant	SI20
KrasG12D_Tam>ENU	17-35925-5	Ankrd17	missense_variant	SI20
KrasG12D_Tam>ENU	17-38604-12	Ankrd17	missense_variant	SI20
KrasG12D_Tam>ENU	17-38606-1	Ankrd17	missense_variant	SI10
KrasG12D_Tam>ENU	17-38606-5	Ankrd17	missense_variant	SI20
KrasG12D_Tam>ENU	17-40749-12	Ankrd17	missense_variant	SI10
KrasG12D_Tam>ENU	17-40749-17	Ankrd17	missense_variant	SI30
KrasG12D_Tam>ENU	17-40752-13	Ankrd17	missense_variant	SI40
KrasG12D_Tam>ENU	17-35924-6	Ankrd35	missense_variant	SI20
KrasG12D_Tam>ENU	17-35925-6	Ankrd35	missense_variant	SI20
KrasG12D_Tam>ENU	17-35925-6	Ankrd35	missense_variant	SI20
KrasG12D_Tam>ENU	17-35927-2	Ankrd35	missense_variant	SI10
KrasG12D_Tam>ENU	17-40749-14	Ankrd35	missense_variant	SI10
KrasG12D_Tam>ENU	17-35922-5	Aox1	stop_gained	SI20
KrasG12D_Tam>ENU	17-35922-6	Aox1	missense_variant	SI20
KrasG12D_Tam>ENU	17-35923-1	Aox1	missense_variant	SI10
KrasG12D_Tam>ENU	17-35927-1	Aox1	missense_variant	SI10
KrasG12D_Tam>ENU	17-38604-10	Aox1	missense_variant	SI10
KrasG12D_Tam>ENU	17-38606-2	Aox1	missense_variant	SI20
KrasG12D_Tam>ENU	17-38606-5	Aox1	missense_variant	SI20
KrasG12D_Tam>ENU	17-40749-15	Aox1	missense_variant	SI10
KrasG12D_Tam>ENU	17-35922-1	Apc	missense_variant	SI10
KrasG12D_Tam>ENU	17-35922-2	Apc	missense_variant	SI10
KrasG12D_Tam>ENU	17-35923-4	Apc	stop_gained&splice_region_variant	SI20
KrasG12D_Tam>ENU	17-35923-4	Apc	stop_gained	SI20
KrasG12D_Tam>ENU	17-35924-5	Apc	stop_gained	SI20
KrasG12D_Tam>ENU	17-35924-6	Apc	missense_variant	SI20
KrasG12D_Tam>ENU	17-35924-6	Apc	missense_variant	SI20
KrasG12D_Tam>ENU	17-35924-8	Apc	missense_variant	SI20
KrasG12D_Tam>ENU	17-35925-2	Apc	stop_gained	SI20
KrasG12D_Tam>ENU	17-35925-6	Apc	missense_variant	SI20
KrasG12D_Tam>ENU	17-35925-8	Apc	stop_gained	SI30
KrasG12D_Tam>ENU	17-35927-3	Apc	stop_gained	SI10
KrasG12D_Tam>ENU	17-38604-10	Apc	stop_gained	SI10
KrasG12D_Tam>ENU	17-38604-10	Apc	stop_gained	SI10
KrasG12D_Tam>ENU	17-38604-10	Apc	missense_variant	SI10
KrasG12D_Tam>ENU	17-38606-2	Apc	missense_variant	SI20
KrasG12D_Tam>ENU	17-38606-4	Apc	stop_gained	SI20
KrasG12D_Tam>ENU	17-38606-4	Apc	stop_gained	SI20
KrasG12D_Tam>ENU	17-38606-5	Apc	missense_variant	SI20
KrasG12D_Tam>ENU	17-38606-6	Apc	stop_gained	SI20
KrasG12D_Tam>ENU	17-40749-14	Apc	stop_gained	SI10
KrasG12D_Tam>ENU	17-40749-14	Apc	stop_gained	SI10
KrasG12D_Tam>ENU	17-40749-16	Apc	stop_gained	SI30
KrasG12D_Tam>ENU	17-40749-16	Apc	stop_gained	SI30
KrasG12D_Tam>ENU	17-40749-18	Apc	stop_gained	SI50
KrasG12D_Tam>ENU	17-40749-18	Apc	stop_gained	SI50
KrasG12D_Tam>ENU	17-40752-10	Apc	splice_donor_variant	SI10
KrasG12D_Tam>ENU	17-40752-10	Apc	stop_gained	SI10
KrasG12D_Tam>ENU	17-40752-12	Apc	stop_gained	SI30
KrasG12D_Tam>ENU	17-40752-12	Apc	stop_gained	SI30
KrasG12D_Tam>ENU	17-35925-2	Aqr	missense_variant&splice_region_variant	SI20
KrasG12D_Tam>ENU	17-38606-5	Aqr	splice_donor_variant	SI20
KrasG12D_Tam>ENU	17-35922-7	Ar	missense_variant	SI20
KrasG12D_Tam>ENU	17-35923-4	Ar	missense_variant	SI20
KrasG12D_Tam>ENU	17-35923-7	Ar	missense_variant	SI30
KrasG12D_Tam>ENU	17-35925-6	Ar	missense_variant	SI20
KrasG12D_Tam>ENU	17-40749-14	Ar	missense_variant&splice_region_variant	SI10
KrasG12D_Tam>ENU	17-40749-15	Ar	missense_variant	SI10
KrasG12D_Tam>ENU	17-35922-3	Araf	stop_gained	SI10
KrasG12D_Tam>ENU	17-35924-2	Araf	missense_variant&splice_region_variant	SI10
KrasG12D_Tam>ENU	17-35922-1	Arfgef2	missense_variant	SI10
KrasG12D_Tam>ENU	17-35923-7	Arfgef2	missense_variant	SI30
KrasG12D_Tam>ENU	17-35924-2	Arfgef2	missense_variant	SI10
KrasG12D_Tam>ENU	17-38606-8	Arfgef2	missense_variant	SI30
KrasG12D_Tam>ENU	17-38606-8	Arfgef2	missense_variant	SI30
KrasG12D_Tam>ENU	17-40749-17	Arfgef2	missense_variant	SI30
KrasG12D_Tam>ENU	17-40752-13	Arfgef2	splice_donor_variant	SI40
KrasG12D_Tam>ENU	17-40752-9	Arfgef2	missense_variant	SI10
KrasG12D_Tam>ENU	17-35922-3	Arhgap21	missense_variant	SI10
KrasG12D_Tam>ENU	17-35922-4	Arhgap21	missense_variant	SI20
KrasG12D_Tam>ENU	17-35923-6	Arhgap21	missense_variant	SI20
KrasG12D_Tam>ENU	17-38604-12	Arhgap21	missense_variant	SI20
KrasG12D_Tam>ENU	17-35922-7	Arhgap29	missense_variant	SI20
KrasG12D_Tam>ENU	17-35922-7	Arhgap29	missense_variant	SI20
KrasG12D_Tam>ENU	17-35923-6	Arhgap29	missense_variant	SI20
KrasG12D_Tam>ENU	17-38606-5	Arhgap29	missense_variant	SI20
KrasG12D_Tam>ENU	17-38606-4	Arhgap35	missense_variant	SI20
KrasG12D_Tam>ENU	17-38606-6	Arhgap35	missense_variant	SI20
KrasG12D_Tam>ENU	17-40752-12	Arhgap35	missense_variant	SI30
KrasG12D_Tam>ENU	17-35922-1	Arhgef2	missense_variant	SI10
KrasG12D_Tam>ENU	17-35922-4	Arhgef2	missense_variant	SI20
KrasG12D_Tam>ENU	17-35922-7	Arhgef2	missense_variant	SI20
KrasG12D_Tam>ENU	17-40749-18	Arhgef2	missense_variant	SI50
KrasG12D_Tam>ENU	17-35923-5	Arid1a	missense_variant	SI20
KrasG12D_Tam>ENU	17-35924-8	Arid1a	missense_variant	SI20
KrasG12D_Tam>ENU	17-38606-7	Arid1a	missense_variant	SI20
KrasG12D_Tam>ENU	17-35922-5	Arid1b	missense_variant	SI20
KrasG12D_Tam>ENU	17-35927-3	Arid1b	splice_donor_variant	SI10
KrasG12D_Tam>ENU	17-38606-5	Arid1b	missense_variant	SI20
KrasG12D_Tam>ENU	17-38606-5	Arid1b	missense_variant	SI20
KrasG12D_Tam>ENU	17-40749-13	Arid1b	missense_variant	SI10
KrasG12D_Tam>ENU	17-40749-13	Arid1b	missense_variant	SI10
KrasG12D_Tam>ENU	17-40752-13	Arid1b	missense_variant	SI40
KrasG12D_Tam>ENU	17-35924-6	Arid2	missense_variant	SI20
KrasG12D_Tam>ENU	17-35927-1	Arid2	missense_variant	SI10
KrasG12D_Tam>ENU	17-38606-1	Arid2	missense_variant	SI10
KrasG12D_Tam>ENU	17-35924-2	Arid5b	missense_variant	SI10
KrasG12D_Tam>ENU	17-38604-14	Arid5b	missense_variant	SI20
KrasG12D_Tam>ENU	17-38606-5	Arid5b	missense_variant	SI20
KrasG12D_Tam>ENU	17-35922-5	Aspm	missense_variant	SI20
KrasG12D_Tam>ENU	17-35923-1	Aspm	missense_variant	SI10
KrasG12D_Tam>ENU	17-35925-1	Aspm	missense_variant	SI10
KrasG12D_Tam>ENU	17-35925-5	Aspm	missense_variant	SI20
KrasG12D_Tam>ENU	17-35925-5	Aspm	missense_variant	SI20
KrasG12D_Tam>ENU	17-35927-2	Aspm	missense_variant	SI10
KrasG12D_Tam>ENU	17-35922-5	Asxl1	missense_variant	SI20
KrasG12D_Tam>ENU	17-35925-4	Asxl1	missense_variant	SI20
KrasG12D_Tam>ENU	17-35925-7	Asxl1	splice_donor_variant	SI30
KrasG12D_Tam>ENU	17-35923-1	Asxl2	missense_variant	SI10
KrasG12D_Tam>ENU	17-35924-6	Asxl2	missense_variant	SI20
KrasG12D_Tam>ENU	17-35924-8	Asxl2	missense_variant	SI20
KrasG12D_Tam>ENU	17-35927-3	Asxl2	missense_variant	SI10
KrasG12D_Tam>ENU	17-38606-3	Asxl2	stop_lost	SI20
KrasG12D_Tam>ENU	17-38606-6	Asxl2	missense_variant	SI20
KrasG12D_Tam>ENU	17-40749-16	Asxl2	missense_variant	SI30
KrasG12D_Tam>ENU	17-35922-4	Atf6b	missense_variant	SI20
KrasG12D_Tam>ENU	17-35922-5	Atf6b	missense_variant	SI20
KrasG12D_Tam>ENU	17-38606-6	Atf6b	missense_variant	SI20
KrasG12D_Tam>ENU	17-38606-8	Atf6b	missense_variant	SI30
KrasG12D_Tam>ENU	17-40749-14	Atf6b	missense_variant	SI10
KrasG12D_Tam>ENU	17-35922-2	Atm	missense_variant	SI10
KrasG12D_Tam>ENU	17-35922-2	Atm	missense_variant	SI10
KrasG12D_Tam>ENU	17-35922-7	Atm	missense_variant	SI20
KrasG12D_Tam>ENU	17-35923-3	Atm	missense_variant	SI20
KrasG12D_Tam>ENU	17-35923-7	Atm	splice_donor_variant	SI30
KrasG12D_Tam>ENU	17-35925-3	Atm	missense_variant	SI20
KrasG12D_Tam>ENU	17-35927-3	Atm	stop_gained	SI10
KrasG12D_Tam>ENU	17-38604-10	Atm	stop_gained	SI10
KrasG12D_Tam>ENU	17-38604-10	Atm	missense_variant	SI10
KrasG12D_Tam>ENU	17-38606-2	Atm	missense_variant	SI20
KrasG12D_Tam>ENU	17-38606-4	Atm	splice_donor_variant	SI20
KrasG12D_Tam>ENU	17-38606-5	Atm	missense_variant	SI20
KrasG12D_Tam>ENU	17-38606-6	Atm	missense_variant	SI20
KrasG12D_Tam>ENU	17-38606-7	Atm	missense_variant	SI20
KrasG12D_Tam>ENU	17-40749-15	Atm	missense_variant	SI10
KrasG12D_Tam>ENU	17-40749-17	Atm	stop_gained	SI30
KrasG12D_Tam>ENU	17-35922-5	Atp1b4	missense_variant	SI20
KrasG12D_Tam>ENU	17-35922-7	Atp2a2	missense_variant	SI20
KrasG12D_Tam>ENU	17-35922-7	Atp2a2	missense_variant	SI20
KrasG12D_Tam>ENU	17-35923-3	Atp2a2	missense_variant	SI20
KrasG12D_Tam>ENU	17-35925-7	Atp2a2	missense_variant	SI30
KrasG12D_Tam>ENU	17-38604-12	Atp2a2	missense_variant	SI20
KrasG12D_Tam>ENU	17-38606-5	Atp2a2	missense_variant	SI20
KrasG12D_Tam>ENU	17-35922-1	Atp8b1	missense_variant&splice_region_variant	SI10
KrasG12D_Tam>ENU	17-35922-2	Atp8b1	missense_variant	SI10
KrasG12D_Tam>ENU	17-35922-5	Atp8b1	missense_variant	SI20
KrasG12D_Tam>ENU	17-35924-7	Atp8b1	missense_variant	SI20
KrasG12D_Tam>ENU	17-35922-1	Atr	missense_variant	SI10
KrasG12D_Tam>ENU	17-35922-4	Atr	missense_variant	SI20
KrasG12D_Tam>ENU	17-35923-5	Atr	stop_gained	SI20
KrasG12D_Tam>ENU	17-35923-5	Atr	missense_variant	SI20
KrasG12D_Tam>ENU	17-35924-4	Atr	missense_variant	SI20
KrasG12D_Tam>ENU	17-35924-8	Atr	missense_variant	SI20
KrasG12D_Tam>ENU	17-35925-2	Atr	missense_variant	SI20
KrasG12D_Tam>ENU	17-38604-10	Atr	missense_variant	SI10
KrasG12D_Tam>ENU	17-40749-13	Atr	stop_gained	SI10
KrasG12D_Tam>ENU	17-40752-13	Atr	missense_variant	SI40
KrasG12D_Tam>ENU	17-35922-4	Atrx	missense_variant	SI20
KrasG12D_Tam>ENU	17-35923-2	Atrx	missense_variant	SI10
KrasG12D_Tam>ENU	17-35923-7	Atrx	missense_variant	SI30
KrasG12D_Tam>ENU	17-35925-8	Atrx	missense_variant	SI30
KrasG12D_Tam>ENU	17-38604-13	Atrx	missense_variant	SI20
KrasG12D_Tam>ENU	17-38606-8	Atrx	missense_variant	SI30
KrasG12D_Tam>ENU	17-40749-17	Atrx	splice_donor_variant	SI30
KrasG12D_Tam>ENU	17-38606-3	Aurka	missense_variant	SI20
KrasG12D_Tam>ENU	17-38604-10	Axin1	missense_variant	SI10
KrasG12D_Tam>ENU	17-40749-15	Axin1	missense_variant	SI10
KrasG12D_Tam>ENU	17-35923-6	Axin2	missense_variant	SI20
KrasG12D_Tam>ENU	17-35925-5	Axin2	missense_variant	SI20
KrasG12D_Tam>ENU	17-35922-7	Axl	missense_variant	SI20
KrasG12D_Tam>ENU	17-35922-3	Bap1	missense_variant	SI10
KrasG12D_Tam>ENU	17-35922-7	Bap1	missense_variant	SI20
KrasG12D_Tam>ENU	17-38604-12	Bap1	missense_variant	SI20
KrasG12D_Tam>ENU	17-35923-7	Baz2b	missense_variant	SI30
KrasG12D_Tam>ENU	17-35924-8	Baz2b	missense_variant	SI20
KrasG12D_Tam>ENU	17-38606-7	Baz2b	missense_variant	SI20
KrasG12D_Tam>ENU	17-40749-15	Baz2b	missense_variant	SI10
KrasG12D_Tam>ENU	17-40749-15	Baz2b	missense_variant	SI10
KrasG12D_Tam>ENU	17-35922-3	Bcl11a	missense_variant	SI10
KrasG12D_Tam>ENU	17-35925-3	Bcl11a	missense_variant	SI20
KrasG12D_Tam>ENU	17-38606-8	Bcl11a	missense_variant	SI30
KrasG12D_Tam>ENU	17-35922-6	Bcl2	missense_variant	SI20
KrasG12D_Tam>ENU	17-35922-2	Bcl2l1	missense_variant	SI10
KrasG12D_Tam>ENU	17-35922-4	Bcl6	missense_variant	SI20
KrasG12D_Tam>ENU	17-35922-6	Bcl6	missense_variant	SI20
KrasG12D_Tam>ENU	17-38606-1	Bcl6	missense_variant	SI10
KrasG12D_Tam>ENU	17-38606-3	Bcl6	stop_gained	SI20
KrasG12D_Tam>ENU	17-40749-14	Bcl6	missense_variant	SI10
KrasG12D_Tam>ENU	17-38606-6	Bcl9l	missense_variant	SI20
KrasG12D_Tam>ENU	17-38606-6	Bcl9l	missense_variant	SI20
KrasG12D_Tam>ENU	17-38604-16	Bclaf1	missense_variant	SI30
KrasG12D_Tam>ENU	17-40749-14	Bclaf1	missense_variant	SI10
KrasG12D_Tam>ENU	17-35922-7	Bcor	missense_variant	SI20
KrasG12D_Tam>ENU	17-35922-7	Bcor	missense_variant	SI20
KrasG12D_Tam>ENU	17-35925-2	Bcor	missense_variant	SI20
KrasG12D_Tam>ENU	17-38606-4	Bcor	splice_donor_variant	SI20
KrasG12D_Tam>ENU	17-38606-6	Bcor	missense_variant	SI20
KrasG12D_Tam>ENU	17-40749-15	Bcor	missense_variant	SI10
KrasG12D_Tam>ENU	17-40749-18	Bcor	missense_variant	SI50
KrasG12D_Tam>ENU	17-35925-7	Birc3	missense_variant	SI30
KrasG12D_Tam>ENU	17-35927-2	Birc3	missense_variant	SI10
KrasG12D_Tam>ENU	17-35924-7	Blm	missense_variant	SI20
KrasG12D_Tam>ENU	17-35925-2	Blm	missense_variant	SI20
KrasG12D_Tam>ENU	17-35925-2	Blm	missense_variant	SI20
KrasG12D_Tam>ENU	17-35925-8	Blm	splice_donor_variant	SI30
KrasG12D_Tam>ENU	17-38606-7	Blm	missense_variant	SI20
KrasG12D_Tam>ENU	17-40749-16	Blm	missense_variant	SI30
KrasG12D_Tam>ENU	17-35922-7	Bmpr2	missense_variant	SI20
KrasG12D_Tam>ENU	17-35923-7	Bmpr2	missense_variant	SI30
KrasG12D_Tam>ENU	17-40749-12	Bmpr2	missense_variant	SI10
KrasG12D_Tam>ENU	17-35922-1	Bptf	missense_variant	SI10
KrasG12D_Tam>ENU	17-35923-6	Bptf	missense_variant	SI20
KrasG12D_Tam>ENU	17-35925-8	Bptf	splice_donor_variant	SI30
KrasG12D_Tam>ENU	17-35925-8	Braf	missense_variant	SI30
KrasG12D_Tam>ENU	17-38604-14	Braf	missense_variant	SI20
KrasG12D_Tam>ENU	17-35922-7	Brca1	missense_variant	SI20
KrasG12D_Tam>ENU	17-35923-2	Brca1	missense_variant	SI10
KrasG12D_Tam>ENU	17-35923-4	Brca1	missense_variant	SI20
KrasG12D_Tam>ENU	17-38604-13	Brca1	missense_variant	SI20
KrasG12D_Tam>ENU	17-38606-2	Brca1	missense_variant	SI20
KrasG12D_Tam>ENU	17-35922-4	Brca2	splice_donor_variant	SI20
KrasG12D_Tam>ENU	17-35924-7	Brca2	missense_variant	SI20
KrasG12D_Tam>ENU	17-35924-8	Brca2	missense_variant	SI20
KrasG12D_Tam>ENU	17-35925-7	Brca2	missense_variant	SI30
KrasG12D_Tam>ENU	17-35927-2	Brca2	missense_variant	SI10
KrasG12D_Tam>ENU	17-38604-11	Brca2	missense_variant	SI20
KrasG12D_Tam>ENU	17-38606-4	Brca2	missense_variant&splice_region_variant	SI20
KrasG12D_Tam>ENU	17-40749-15	Brca2	missense_variant	SI10
KrasG12D_Tam>ENU	17-40749-15	Brca2	missense_variant	SI10
KrasG12D_Tam>ENU	17-40749-16	Brca2	missense_variant	SI30
KrasG12D_Tam>ENU	17-40749-16	Brca2	missense_variant	SI30
KrasG12D_Tam>ENU	17-40752-9	Brca2	missense_variant	SI10
KrasG12D_Tam>ENU	17-35922-1	Brd4	missense_variant	SI10
KrasG12D_Tam>ENU	17-35922-4	Brd4	missense_variant	SI20
KrasG12D_Tam>ENU	17-35923-6	Brd4	missense_variant	SI20
KrasG12D_Tam>ENU	17-38606-6	Brd4	missense_variant	SI20
KrasG12D_Tam>ENU	17-35923-2	Brd7	missense_variant	SI10
KrasG12D_Tam>ENU	17-35924-5	Brd7	missense_variant	SI20
KrasG12D_Tam>ENU	17-35925-1	Brip1	missense_variant	SI10
KrasG12D_Tam>ENU	17-38604-10	Brip1	missense_variant	SI10
KrasG12D_Tam>ENU	17-35922-2	Brwd1	missense_variant	SI10
KrasG12D_Tam>ENU	17-35922-6	Brwd1	missense_variant	SI20
KrasG12D_Tam>ENU	17-35923-1	Brwd1	missense_variant	SI10
KrasG12D_Tam>ENU	17-38604-16	Brwd1	missense_variant	SI30
KrasG12D_Tam>ENU	17-38606-3	Brwd1	missense_variant	SI20
KrasG12D_Tam>ENU	17-38606-4	Brwd1	missense_variant	SI20
KrasG12D_Tam>ENU	17-35924-7	Bub1b	missense_variant	SI20
KrasG12D_Tam>ENU	17-35925-2	Bub1b	missense_variant	SI20
KrasG12D_Tam>ENU	17-35925-4	Bub1b	missense_variant	SI20
KrasG12D_Tam>ENU	17-35925-7	Bub1b	splice_donor_variant	SI30
KrasG12D_Tam>ENU	17-35927-2	Bub1b	missense_variant	SI10
KrasG12D_Tam>ENU	17-40749-17	Bub1b	missense_variant	SI30
KrasG12D_Tam>ENU	17-35922-4	Camta1	missense_variant	SI20
KrasG12D_Tam>ENU	17-35922-4	Camta1	missense_variant	SI20
KrasG12D_Tam>ENU	17-35923-1	Camta1	missense_variant	SI10
KrasG12D_Tam>ENU	17-35925-7	Camta1	missense_variant	SI30
KrasG12D_Tam>ENU	17-38606-6	Camta1	stop_gained&splice_region_variant	SI20
KrasG12D_Tam>ENU	17-40749-14	Camta1	missense_variant	SI10
KrasG12D_Tam>ENU	17-40749-14	Camta1	missense_variant	SI10
KrasG12D_Tam>ENU	17-40749-15	Camta1	missense_variant	SI10
KrasG12D_Tam>ENU	17-40749-15	Camta1	missense_variant	SI10
KrasG12D_Tam>ENU	17-40752-11	Camta1	missense_variant	SI30
KrasG12D_Tam>ENU	17-35922-6	Card11	missense_variant	SI20
KrasG12D_Tam>ENU	17-35922-7	Card11	missense_variant	SI20
KrasG12D_Tam>ENU	17-35924-8	Card11	missense_variant	SI20
KrasG12D_Tam>ENU	17-38606-8	Card11	missense_variant	SI30
KrasG12D_Tam>ENU	17-40749-12	Ccdc28a	missense_variant&splice_region_variant	SI10
KrasG12D_Tam>ENU	17-38604-11	Cd274	missense_variant	SI20
KrasG12D_Tam>ENU	17-35925-4	Cd79a	missense_variant	SI20
KrasG12D_Tam>ENU	17-35922-1	Cdc27	missense_variant	SI10
KrasG12D_Tam>ENU	17-35925-8	Cdc73	missense_variant	SI30
KrasG12D_Tam>ENU	17-35925-6	Cdh1	missense_variant&splice_region_variant	SI20
KrasG12D_Tam>ENU	17-38606-1	Cdh1	missense_variant	SI10
KrasG12D_Tam>ENU	17-38604-14	Cdh2	missense_variant	SI20
KrasG12D_Tam>ENU	17-38606-1	Cdh2	missense_variant	SI10
KrasG12D_Tam>ENU	17-35922-6	Cdk12	stop_gained	SI20
KrasG12D_Tam>ENU	17-35924-4	Cdk12	missense_variant	SI20
KrasG12D_Tam>ENU	17-35925-1	Cdk12	missense_variant	SI10
KrasG12D_Tam>ENU	17-38604-10	Cdk12	missense_variant	SI10
KrasG12D_Tam>ENU	17-38606-8	Cdk12	missense_variant	SI30
KrasG12D_Tam>ENU	17-38606-8	Cdk12	missense_variant	SI30
KrasG12D_Tam>ENU	17-38606-8	Cdk12	missense_variant	SI30
KrasG12D_Tam>ENU	17-35922-7	Cdk8	missense_variant	SI20
KrasG12D_Tam>ENU	17-35925-3	Cdk8	missense_variant	SI20
KrasG12D_Tam>ENU	17-35923-3	Cdkn1a	missense_variant	SI20
KrasG12D_Tam>ENU	17-38604-16	Cdkn1a	stop_gained	SI30
KrasG12D_Tam>ENU	17-40749-14	Cdkn1a	missense_variant	SI10
KrasG12D_Tam>ENU	17-35922-2	Cdkn2a	missense_variant	SI10
KrasG12D_Tam>ENU	17-35922-2	Cdkn2a	missense_variant	SI10
KrasG12D_Tam>ENU	17-40749-17	Cdx2	missense_variant	SI30
KrasG12D_Tam>ENU	17-35922-4	Cep290	missense_variant	SI20
KrasG12D_Tam>ENU	17-35922-7	Cep290	missense_variant	SI20
KrasG12D_Tam>ENU	17-35923-5	Cep290	missense_variant	SI20
KrasG12D_Tam>ENU	17-35925-2	Cep290	missense_variant	SI20
KrasG12D_Tam>ENU	17-40749-15	Cep290	missense_variant	SI10
KrasG12D_Tam>ENU	17-35923-3	Cftr	missense_variant	SI20
KrasG12D_Tam>ENU	17-38604-10	Cftr	missense_variant	SI10
KrasG12D_Tam>ENU	17-40749-16	Cftr	splice_donor_variant	SI30
KrasG12D_Tam>ENU	17-35923-3	Chd3	missense_variant	SI20
KrasG12D_Tam>ENU	17-35924-3	Chd3	missense_variant	SI10
KrasG12D_Tam>ENU	17-35924-8	Chd3	missense_variant	SI20
KrasG12D_Tam>ENU	17-38604-10	Chd3	missense_variant	SI10
KrasG12D_Tam>ENU	17-38604-11	Chd3	missense_variant	SI20
KrasG12D_Tam>ENU	17-38606-2	Chd3	missense_variant	SI20
KrasG12D_Tam>ENU	17-38606-2	Chd3	missense_variant	SI20
KrasG12D_Tam>ENU	17-38606-3	Chd3	stop_gained	SI20
KrasG12D_Tam>ENU	17-38606-4	Chd3	missense_variant	SI20
KrasG12D_Tam>ENU	17-38606-8	Chd3	missense_variant	SI30
KrasG12D_Tam>ENU	17-40752-9	Chd3	missense_variant	SI10
KrasG12D_Tam>ENU	17-35923-2	Chd6	missense_variant	SI10
KrasG12D_Tam>ENU	17-35923-4	Chd6	missense_variant	SI20
KrasG12D_Tam>ENU	17-35925-4	Chd6	missense_variant	SI20
KrasG12D_Tam>ENU	17-35925-7	Chd6	missense_variant	SI30
KrasG12D_Tam>ENU	17-35922-1	Chd9	missense_variant	SI10
KrasG12D_Tam>ENU	17-35923-3	Chd9	stop_gained	SI20
KrasG12D_Tam>ENU	17-35923-4	Chd9	missense_variant	SI20
KrasG12D_Tam>ENU	17-38604-16	Chd9	stop_gained	SI30
KrasG12D_Tam>ENU	17-38606-1	Chd9	missense_variant	SI10
KrasG12D_Tam>ENU	17-38606-3	Chd9	missense_variant	SI20
KrasG12D_Tam>ENU	17-38606-5	Chd9	missense_variant	SI20
KrasG12D_Tam>ENU	17-40749-14	Chd9	missense_variant	SI10
KrasG12D_Tam>ENU	17-40749-16	Chd9	missense_variant	SI30
KrasG12D_Tam>ENU	17-40749-15	Chek2	missense_variant	SI10
KrasG12D_Tam>ENU	17-35922-7	Cic	missense_variant	SI20
KrasG12D_Tam>ENU	17-35924-1	Cic	missense_variant	SI10
KrasG12D_Tam>ENU	17-35924-8	Cic	missense_variant	SI20
KrasG12D_Tam>ENU	17-35925-2	Cic	missense_variant	SI20
KrasG12D_Tam>ENU	17-35925-2	Cic	missense_variant	SI20
KrasG12D_Tam>ENU	17-35925-8	Cltc	missense_variant	SI30
KrasG12D_Tam>ENU	17-38606-6	Cltc	missense_variant	SI20
KrasG12D_Tam>ENU	17-40749-13	Cltc	missense_variant	SI10
KrasG12D_Tam>ENU	17-35922-6	Cnot1	missense_variant	SI20
KrasG12D_Tam>ENU	17-35927-2	Cnot1	missense_variant	SI10
KrasG12D_Tam>ENU	17-40749-16	Cnot1	missense_variant	SI30
KrasG12D_Tam>ENU	17-35925-5	Cntfr	missense_variant	SI20
KrasG12D_Tam>ENU	17-35922-6	Col11a1	missense_variant	SI20
KrasG12D_Tam>ENU	17-35925-7	Col11a1	missense_variant	SI30
KrasG12D_Tam>ENU	17-35925-8	Col11a1	splice_donor_variant	SI30
KrasG12D_Tam>ENU	17-35927-1	Col11a1	missense_variant&splice_region_variant	SI10
KrasG12D_Tam>ENU	17-38604-15	Col11a1	missense_variant	SI20
KrasG12D_Tam>ENU	17-38604-16	Col11a1	missense_variant	SI30
KrasG12D_Tam>ENU	17-38604-16	Col11a1	missense_variant	SI30
KrasG12D_Tam>ENU	17-38606-2	Col11a1	splice_donor_variant	SI20
KrasG12D_Tam>ENU	17-40749-15	Col11a1	stop_gained	SI10
KrasG12D_Tam>ENU	17-40752-10	Col11a1	splice_acceptor_variant	SI10
KrasG12D_Tam>ENU	17-40752-11	Col11a1	missense_variant	SI30
KrasG12D_Tam>ENU	17-35924-7	Col1a1	missense_variant	SI20
KrasG12D_Tam>ENU	17-35925-1	Col1a1	splice_donor_variant	SI10
KrasG12D_Tam>ENU	17-38606-1	Col1a1	missense_variant	SI10
KrasG12D_Tam>ENU	17-40749-15	Col1a1	missense_variant	SI10
KrasG12D_Tam>ENU	17-40752-10	Col1a1	splice_acceptor_variant	SI10
KrasG12D_Tam>ENU	17-35923-5	Col2a1	missense_variant	SI20
KrasG12D_Tam>ENU	17-35924-1	Col2a1	missense_variant	SI10
KrasG12D_Tam>ENU	17-35924-8	Col2a1	missense_variant	SI20
KrasG12D_Tam>ENU	17-38604-13	Col2a1	missense_variant	SI20
KrasG12D_Tam>ENU	17-38606-6	Col2a1	missense_variant	SI20
KrasG12D_Tam>ENU	17-40752-10	Col2a1	missense_variant	SI10
KrasG12D_Tam>ENU	17-40752-13	Col2a1	missense_variant	SI40
KrasG12D_Tam>ENU	17-35922-7	Col6a3	missense_variant	SI20
KrasG12D_Tam>ENU	17-35922-7	Col6a3	missense_variant	SI20
KrasG12D_Tam>ENU	17-35924-2	Col6a3	missense_variant	SI10
KrasG12D_Tam>ENU	17-35924-6	Col6a3	missense_variant	SI20
KrasG12D_Tam>ENU	17-35924-7	Col6a3	missense_variant	SI20
KrasG12D_Tam>ENU	17-35925-8	Col6a3	missense_variant	SI30
KrasG12D_Tam>ENU	17-35927-1	Col6a3	missense_variant	SI10
KrasG12D_Tam>ENU	17-35927-3	Col6a3	splice_donor_variant	SI10
KrasG12D_Tam>ENU	17-35927-3	Col6a3	missense_variant	SI10
KrasG12D_Tam>ENU	17-38604-14	Col6a3	missense_variant	SI20
KrasG12D_Tam>ENU	17-38606-2	Col6a3	missense_variant	SI20
KrasG12D_Tam>ENU	17-38606-2	Col6a3	missense_variant	SI20
KrasG12D_Tam>ENU	17-38606-4	Col6a3	missense_variant	SI20
KrasG12D_Tam>ENU	17-40749-17	Col6a3	missense_variant	SI30
KrasG12D_Tam>ENU	17-40752-13	Col6a3	missense_variant	SI40
KrasG12D_Tam>ENU	17-35922-7	Col9a2	splice_donor_variant	SI20
KrasG12D_Tam>ENU	17-38606-4	Cop1	missense_variant	SI20
KrasG12D_Tam>ENU	17-38606-2	Crebbp	missense_variant	SI20
KrasG12D_Tam>ENU	17-35924-5	Crkl	missense_variant	SI20
KrasG12D_Tam>ENU	17-38604-15	Crkl	missense_variant	SI20
KrasG12D_Tam>ENU	17-35923-6	Csde1	missense_variant	SI20
KrasG12D_Tam>ENU	17-35927-3	Csde1	splice_donor_variant	SI10
KrasG12D_Tam>ENU	17-40752-9	Csde1	missense_variant	SI10
KrasG12D_Tam>ENU	17-35922-2	Csf1r	missense_variant	SI10
KrasG12D_Tam>ENU	17-35923-3	Csf1r	missense_variant	SI20
KrasG12D_Tam>ENU	17-35925-4	Csf1r	missense_variant	SI20
KrasG12D_Tam>ENU	17-38604-11	Csf1r	missense_variant	SI20
KrasG12D_Tam>ENU	17-40752-12	Csf1r	missense_variant	SI30
KrasG12D_Tam>ENU	17-40752-9	Csf1r	missense_variant	SI10
KrasG12D_Tam>ENU	17-35922-4	Csf2ra	missense_variant	SI20
KrasG12D_Tam>ENU	17-38606-4	Csf2ra	missense_variant	SI20
KrasG12D_Tam>ENU	17-35922-2	Csf3r	missense_variant	SI10
KrasG12D_Tam>ENU	17-35922-3	Csmd1	missense_variant	SI10
KrasG12D_Tam>ENU	17-35922-7	Csmd1	missense_variant	SI20
KrasG12D_Tam>ENU	17-35923-1	Csmd1	missense_variant	SI10
KrasG12D_Tam>ENU	17-35923-7	Csmd1	missense_variant	SI30
KrasG12D_Tam>ENU	17-35924-6	Csmd1	missense_variant	SI20
KrasG12D_Tam>ENU	17-35925-1	Csmd1	missense_variant	SI10
KrasG12D_Tam>ENU	17-35925-2	Csmd1	missense_variant	SI20
KrasG12D_Tam>ENU	17-38604-12	Csmd1	missense_variant	SI20
KrasG12D_Tam>ENU	17-40749-12	Csmd1	missense_variant	SI10
KrasG12D_Tam>ENU	17-40749-15	Csmd1	missense_variant	SI10
KrasG12D_Tam>ENU	17-40752-10	Csmd1	missense_variant	SI10
KrasG12D_Tam>ENU	17-40752-10	Csmd1	missense_variant	SI10
KrasG12D_Tam>ENU	17-40752-13	Csmd1	missense_variant	SI40
KrasG12D_Tam>ENU	17-40752-9	Csmd1	missense_variant	SI10
KrasG12D_Tam>ENU	17-38606-1	Ctcf	missense_variant	SI10
KrasG12D_Tam>ENU	17-40749-16	Ctcf	missense_variant	SI30
KrasG12D_Tam>ENU	17-35925-8	Ctnna1	missense_variant	SI30
KrasG12D_Tam>ENU	17-35927-2	Ctnna1	missense_variant	SI10
KrasG12D_Tam>ENU	17-38606-6	Ctnna1	missense_variant	SI20
KrasG12D_Tam>ENU	17-35922-1	Ctnnb1	missense_variant	SI10
KrasG12D_Tam>ENU	17-35922-2	Ctnnb1	missense_variant	SI10
KrasG12D_Tam>ENU	17-35922-3	Ctnnb1	missense_variant	SI10
KrasG12D_Tam>ENU	17-35922-4	Ctnnb1	missense_variant	SI20
KrasG12D_Tam>ENU	17-35922-5	Ctnnb1	missense_variant	SI20
KrasG12D_Tam>ENU	17-35922-5	Ctnnb1	missense_variant	SI20
KrasG12D_Tam>ENU	17-35922-6	Ctnnb1	missense_variant	SI20
KrasG12D_Tam>ENU	17-35922-7	Ctnnb1	missense_variant	SI20
KrasG12D_Tam>ENU	17-35922-7	Ctnnb1	missense_variant	SI20
KrasG12D_Tam>ENU	17-35923-1	Ctnnb1	missense_variant	SI10
KrasG12D_Tam>ENU	17-35923-2	Ctnnb1	missense_variant	SI10
KrasG12D_Tam>ENU	17-35923-3	Ctnnb1	missense_variant	SI20
KrasG12D_Tam>ENU	17-35923-5	Ctnnb1	missense_variant	SI20
KrasG12D_Tam>ENU	17-35923-6	Ctnnb1	missense_variant	SI20
KrasG12D_Tam>ENU	17-35923-7	Ctnnb1	missense_variant	SI30
KrasG12D_Tam>ENU	17-35924-1	Ctnnb1	missense_variant	SI10
KrasG12D_Tam>ENU	17-35924-1	Ctnnb1	missense_variant	SI10
KrasG12D_Tam>ENU	17-35924-2	Ctnnb1	missense_variant	SI10
KrasG12D_Tam>ENU	17-35924-3	Ctnnb1	missense_variant	SI10
KrasG12D_Tam>ENU	17-35924-4	Ctnnb1	missense_variant	SI20
KrasG12D_Tam>ENU	17-35924-6	Ctnnb1	missense_variant	SI20
KrasG12D_Tam>ENU	17-35924-7	Ctnnb1	missense_variant	SI20
KrasG12D_Tam>ENU	17-35924-8	Ctnnb1	missense_variant	SI20
KrasG12D_Tam>ENU	17-35924-8	Ctnnb1	missense_variant&splice_region_variant	SI20
KrasG12D_Tam>ENU	17-35925-1	Ctnnb1	missense_variant	SI10
KrasG12D_Tam>ENU	17-35925-3	Ctnnb1	missense_variant	SI20
KrasG12D_Tam>ENU	17-35925-4	Ctnnb1	missense_variant	SI20
KrasG12D_Tam>ENU	17-35925-5	Ctnnb1	missense_variant	SI20
KrasG12D_Tam>ENU	17-35925-6	Ctnnb1	missense_variant	SI20
KrasG12D_Tam>ENU	17-35925-7	Ctnnb1	missense_variant	SI30
KrasG12D_Tam>ENU	17-35927-1	Ctnnb1	missense_variant	SI10
KrasG12D_Tam>ENU	17-35927-2	Ctnnb1	missense_variant	SI10
KrasG12D_Tam>ENU	17-38604-11	Ctnnb1	missense_variant	SI20
KrasG12D_Tam>ENU	17-38604-12	Ctnnb1	missense_variant	SI20
KrasG12D_Tam>ENU	17-38604-13	Ctnnb1	missense_variant	SI20
KrasG12D_Tam>ENU	17-38604-14	Ctnnb1	missense_variant	SI20
KrasG12D_Tam>ENU	17-38604-15	Ctnnb1	missense_variant	SI20
KrasG12D_Tam>ENU	17-38604-16	Ctnnb1	missense_variant	SI30
KrasG12D_Tam>ENU	17-38606-1	Ctnnb1	missense_variant	SI10
KrasG12D_Tam>ENU	17-38606-2	Ctnnb1	missense_variant	SI20
KrasG12D_Tam>ENU	17-38606-3	Ctnnb1	missense_variant	SI20
KrasG12D_Tam>ENU	17-38606-5	Ctnnb1	missense_variant	SI20
KrasG12D_Tam>ENU	17-38606-6	Ctnnb1	missense_variant	SI20
KrasG12D_Tam>ENU	17-38606-7	Ctnnb1	missense_variant	SI20
KrasG12D_Tam>ENU	17-38606-8	Ctnnb1	missense_variant	SI30
KrasG12D_Tam>ENU	17-40749-12	Ctnnb1	missense_variant	SI10
KrasG12D_Tam>ENU	17-40749-13	Ctnnb1	missense_variant	SI10
KrasG12D_Tam>ENU	17-40749-15	Ctnnb1	missense_variant	SI10
KrasG12D_Tam>ENU	17-40749-17	Ctnnb1	missense_variant	SI30
KrasG12D_Tam>ENU	17-40752-11	Ctnnb1	missense_variant	SI30
KrasG12D_Tam>ENU	17-40752-13	Ctnnb1	missense_variant	SI40
KrasG12D_Tam>ENU	17-40752-9	Ctnnb1	missense_variant	SI10
KrasG12D_Tam>ENU	17-35923-1	Cux1	missense_variant	SI10
KrasG12D_Tam>ENU	17-35927-3	Cux1	missense_variant	SI10
KrasG12D_Tam>ENU	17-38604-10	Cux1	missense_variant	SI10
KrasG12D_Tam>ENU	17-40749-12	Cux1	missense_variant	SI10
KrasG12D_Tam>ENU	17-40749-16	Cux1	missense_variant	SI30
KrasG12D_Tam>ENU	17-40752-13	Cux1	missense_variant	SI40
KrasG12D_Tam>ENU	17-35925-2	Cyld	missense_variant	SI20
KrasG12D_Tam>ENU	17-38604-11	Cyld	splice_donor_variant	SI20
KrasG12D_Tam>ENU	17-38606-5	Cyld	missense_variant	SI20
KrasG12D_Tam>ENU	17-38604-14	Daxx	missense_variant	SI20
KrasG12D_Tam>ENU	17-38604-16	Daxx	missense_variant	SI30
KrasG12D_Tam>ENU	17-40749-13	Daxx	missense_variant	SI10
KrasG12D_Tam>ENU	17-40749-16	Daxx	splice_acceptor_variant	SI30
KrasG12D_Tam>ENU	17-35923-7	Dcc	missense_variant	SI30
KrasG12D_Tam>ENU	17-35924-8	Dcc	missense_variant	SI20
KrasG12D_Tam>ENU	17-35924-8	Dcc	missense_variant	SI20
KrasG12D_Tam>ENU	17-35924-8	Ddr2	missense_variant	SI20
KrasG12D_Tam>ENU	17-35927-2	Ddr2	missense_variant&splice_region_variant	SI10
KrasG12D_Tam>ENU	17-38604-16	Ddr2	missense_variant	SI30
KrasG12D_Tam>ENU	17-35924-5	Ddx58	missense_variant	SI20
KrasG12D_Tam>ENU	17-35924-8	Ddx58	missense_variant	SI20
KrasG12D_Tam>ENU	17-35925-2	Ddx58	splice_acceptor_variant	SI20
KrasG12D_Tam>ENU	17-35923-2	Dicer1	missense_variant	SI10
KrasG12D_Tam>ENU	17-35923-7	Dicer1	missense_variant	SI30
KrasG12D_Tam>ENU	17-35924-8	Dicer1	missense_variant	SI20
KrasG12D_Tam>ENU	17-35925-1	Dicer1	missense_variant	SI10
KrasG12D_Tam>ENU	17-35925-7	Dicer1	missense_variant	SI30
KrasG12D_Tam>ENU	17-38604-14	Dicer1	missense_variant	SI20
KrasG12D_Tam>ENU	17-40749-17	Dicer1	splice_donor_variant	SI30
KrasG12D_Tam>ENU	17-40752-11	Dis3	missense_variant&splice_region_variant	SI30
KrasG12D_Tam>ENU	17-35922-3	Dnah17	missense_variant	SI10
KrasG12D_Tam>ENU	17-35922-5	Dnah17	missense_variant	SI20
KrasG12D_Tam>ENU	17-35922-5	Dnah17	missense_variant	SI20
KrasG12D_Tam>ENU	17-35923-1	Dnah17	missense_variant	SI10
KrasG12D_Tam>ENU	17-35923-4	Dnah17	missense_variant	SI20
KrasG12D_Tam>ENU	17-35923-5	Dnah17	missense_variant	SI20
KrasG12D_Tam>ENU	17-35923-6	Dnah17	missense_variant	SI20
KrasG12D_Tam>ENU	17-35924-8	Dnah17	missense_variant	SI20
KrasG12D_Tam>ENU	17-35925-2	Dnah17	missense_variant	SI20
KrasG12D_Tam>ENU	17-35925-6	Dnah17	missense_variant	SI20
KrasG12D_Tam>ENU	17-35925-8	Dnah17	missense_variant	SI30
KrasG12D_Tam>ENU	17-35927-3	Dnah17	missense_variant	SI10
KrasG12D_Tam>ENU	17-38604-11	Dnah17	missense_variant	SI20
[truncated: 6,104 more rows]

## Sheet: ED_Fig_3f
Cohort	Sample	Gene	Consequence	Location
Control_ENU	15-34685-15	Amer1	missense_variant	SI10
Control_ENU	15-4598-7	Amer1	missense_variant	SI10
Control_ENU	14-21885-7	Braf	missense_variant	SI
Control_ENU	14-21885-7	Braf	missense_variant	SI
Control_ENU	16-20279-17	Fbxw7	stop_gained&splice_region_variant	SI10
Control_ENU	14-21895-2	Kras	missense_variant	SI20
Control_ENU	15-34685-15	Kras	missense_variant	SI10
Control_ENU	16-20279-22	Pik3ca	missense_variant	SI30
Control_ENU	14-21885-1	Smad4	missense_variant	SI
Control_ENU	15-34685-12	Smad4	missense_variant	Colon
Control_ENU	15-4598-7	Smad4	missense_variant	SI10
Control_ENU	18-39271-2	Smad4	missense_variant	SI10
Control_ENU	18-39271-5	Smad4	missense_variant	SI20
Control_ENU	16-20277-27	Sox9	missense_variant	SI10
Control_ENU	15-4598-10	Trp53	missense_variant	SI10
KrasG12D_Tam>ENU	17-40749-12	Amer1	missense_variant	SI10
KrasG12D_Tam>ENU	17-40749-18	Amer1	missense_variant	SI50
KrasG12D_Tam>ENU	17-35925-8	Braf	missense_variant	SI30
KrasG12D_Tam>ENU	17-38604-14	Braf	missense_variant	SI20
KrasG12D_Tam>ENU	17-35924-7	Fbxw7	missense_variant	SI20
KrasG12D_Tam>ENU	17-35925-4	Fbxw7	missense_variant	SI20
KrasG12D_Tam>ENU	17-38606-6	Fbxw7	missense_variant	SI20
KrasG12D_Tam>ENU	17-40752-13	Fbxw7	missense_variant	SI40
KrasG12D_Tam>ENU	17-40749-16	Kras	missense_variant	SI30
KrasG12D_Tam>ENU	17-35922-7	Pik3ca	missense_variant&splice_region_variant	SI20
KrasG12D_Tam>ENU	17-35922-7	Pik3ca	missense_variant&splice_region_variant	SI20
KrasG12D_Tam>ENU	17-38604-13	Pik3ca	missense_variant	SI20
KrasG12D_Tam>ENU	17-35922-1	Smad4	missense_variant	SI10
KrasG12D_Tam>ENU	17-35922-5	Smad4	missense_variant	SI20
KrasG12D_Tam>ENU	17-40752-11	Smad4	missense_variant	SI30
KrasG12D_Tam>ENU	17-35923-1	Sox9	missense_variant	SI10
KrasG12D_Tam>ENU	17-40752-9	Sox9	missense_variant	SI10
KrasG12D_Tam>ENU	17-40749-18	Tcf7l2	missense_variant	SI50
KrasG12D_Tam>ENU	17-35925-3	Trp53	missense_variant	SI20
Trp53-null_Tam>ENU	17-18698-5	Amer1	missense_variant	SI20
Trp53-null_Tam>ENU	17-17654-3	Braf	splice_donor_variant	SI10
Trp53-null_Tam>ENU	17-18690-6	Braf	missense_variant	SI20
Trp53-null_Tam>ENU	17-18698-2	Braf	missense_variant	SI20
Trp53-null_Tam>ENU	17-18698-4	Braf	missense_variant	SI30
Trp53-null_Tam>ENU	17-18698-6	Braf	missense_variant	SI40
Trp53-null_Tam>ENU	17-18698-2	Fbxw7	stop_gained	SI20
Trp53-null_Tam>ENU	17-18700-1	Fbxw7	missense_variant	SI10
Trp53-null_Tam>ENU	17-18700-5	Fbxw7	missense_variant	SI50
Trp53-null_Tam>ENU	17-18703-7	Fbxw7	missense_variant	Colon
Trp53-null_Tam>ENU	18-9097-13	Kras	missense_variant	SI20
Trp53-null_Tam>ENU	17-18700-2	Pik3ca	missense_variant	SI10
Trp53-null_Tam>ENU	17-18700-6	Pten	missense_variant	SI10
Trp53-null_Tam>ENU	17-18703-1	Pten	missense_variant	SI10
Trp53-null_Tam>ENU	17-18703-2	Pten	missense_variant	SI20
Trp53-null_Tam>ENU	17-18698-3	Smad4	stop_gained	SI20
Trp53-null_Tam>ENU	18-9097-14	Smad4	missense_variant	SI20
Trp53-null_Tam>ENU	17-17654-5	Tcf7l2	missense_variant	SI30
Trp53_Het_Notch1-ICD_Tam>ENU	18-19417-6	Amer1	missense_variant	SI20
Trp53_Het_Notch1-ICD_Tam>ENU	18-19417-7	Amer1	stop_gained	SI30
Trp53_Het_Notch1-ICD_Tam>ENU	18-19417-6	Braf	missense_variant	SI20
Trp53_Het_Notch1-ICD_Tam>ENU	18-19417-15	Fbxw7	stop_gained	Colon
Trp53_Het_Notch1-ICD_Tam>ENU	18-19417-10	Pten	missense_variant	Colon
Trp53_Het_Notch1-ICD_Tam>ENU	18-19417-13	Trp53	splice_donor_variant	Colon
Pten-null_Tam>ENU	17-51516-13	Amer1	missense_variant	SI20
Pten-null_Tam>ENU	17-51521-8	Braf	missense_variant	SI20
Pten-null_Tam>ENU	17-51521-6	Kras	missense_variant	SI20
Pten-null_Tam>ENU	17-51712-8	Smad4	missense_variant	SI10
Pten-null_Tam>ENU	17-51712-9	Smad4	missense_variant	SI10
Fbxw7-null_Tam>ENU	17-28417-13	Amer1	stop_gained	SI
Fbxw7-null_Tam>ENU	17-28417-13	Amer1	stop_gained	SI
Fbxw7-null_Tam>ENU	17-28417-17	Braf	missense_variant	SI
Fbxw7-null_Tam>ENU	17-28417-9	Kras	missense_variant	SI
Fbxw7-null_Tam>ENU	17-27519-3	Smad4	missense_variant	SI
Fbxw7-null_Tam>ENU	17-28417-11	Smad4	missense_variant	SI
Fbxw7-null_Tam>ENU	17-27519-2	Tcf7l2	missense_variant	SI
Fbxw7-null_Tam>ENU	17-28417-1	Tcf7l2	missense_variant	SI
Fbxw7-null_Tam>ENU	17-28417-10	Tcf7l2	missense_variant	SI
Fbxw7-null_Tam>ENU	17-28417-5	Tcf7l2	missense_variant	SI
Fbxw7-null_Tam>ENU	17-27519-7	Trp53	missense_variant	SI

## Sheet: ED_Fig_3g
sample	gene	Mutation_type	amino.acid.change	Cohort	Seq_method	Location
14-21885-1	Ctnnb1	missense_variant	p.I35S	Control_ENU	Exome_seq	SI
14-21885-2	Apc	stop_gained	p.C518*	Control_ENU	Exome_seq	SI
14-21885-3	Ctnnb1	missense_variant	p.S37F	Control_ENU	Exome_seq	SI
14-21885-3	Ctnnb1_1	missense_variant	p.S37P	Control_ENU	Exome_seq	SI
14-21885-4	Ctnnb1	missense_variant	p.G34E	Control_ENU	Exome_seq	SI
14-21885-5	Ctnnb1	missense_variant	p.S37P	Control_ENU	Exome_seq	SI
14-21885-7	Ctnnb1	missense_variant	p.T41I	Control_ENU	Exome_seq	SI
14-21895-1	Apc_1	splice_donor_variant	p.A515*	Control_ENU	Exome_seq	SI10
14-21895-1	Apc	stop_gained	p.C449*	Control_ENU	Exome_seq	SI10
14-21895-2	Apc_1	splice_donor_variant	p.R651*	Control_ENU	Exome_seq	SI20
14-21895-2	Apc	stop_gained	p.Q221*	Control_ENU	Exome_seq	SI20
14-21895-3	Apc	stop_gained	p.L696*	Control_ENU	Exome_seq	SI10
15-34685-12	Apc	splice_donor_variant	p.A515*	Control_ENU	Exome_seq	Colon
15-34685-13	Apc_1	stop_gained	p.C1386*	Control_ENU	Exome_seq	SI10
15-34685-13	Apc	stop_gained	p.L1034*	Control_ENU	Exome_seq	SI10
15-34685-14	Apc_1	stop_gained	p.L962*	Control_ENU	Exome_seq	SI10
15-34685-14	Apc	stop_gained	p.Q1366*	Control_ENU	Exome_seq	SI10
15-34685-15	Ctnnb1	missense_variant	p.T41I	Control_ENU	Exome_seq	SI10
15-34685-16	Ctnnb1	missense_variant	p.D32G	Control_ENU	Exome_seq	SI30
15-34685-16	Apc	stop_gained	p.L1340*	Control_ENU	Exome_seq	SI30
15-4598-10	Ctnnb1	missense_variant	p.I35S	Control_ENU	Exome_seq	SI10
15-4598-11	Apc	stop_gained	p.C342*	Control_ENU	Exome_seq	SI10
15-4598-11	Apc_1	stop_gained	p.R688*	Control_ENU	Exome_seq	SI10
15-4598-4	Ctnnb1	missense_variant	p.D32N	Control_ENU	Exome_seq	SI10
15-4598-5	Apc_1	stop_gained	p.R412*	Control_ENU	Exome_seq	SI40
15-4598-5	Apc	stop_gained	p.Y1100*	Control_ENU	Exome_seq	SI40
15-4598-6	Apc_1	stop_gained	p.Q755*	Control_ENU	Exome_seq	SI40
15-4598-6	Apc	stop_gained	p.R412*	Control_ENU	Exome_seq	SI40
15-4598-7	Apc_1	stop_gained	p.Q1336*	Control_ENU	Exome_seq	SI10
15-4598-7	Apc	stop_gained	p.Q234*	Control_ENU	Exome_seq	SI10
15-4598-8	Apc_1	splice_donor_variant	p.R651*	Control_ENU	Exome_seq	SI10
15-4598-8	Apc	stop_gained	p.Q221*	Control_ENU	Exome_seq	SI10
15-4598-9	Apc_1	stop_gained	p.Q422*	Control_ENU	Exome_seq	SI10
15-4598-9	Apc	stop_gained	p.W419*	Control_ENU	Exome_seq	SI10
16-20277-25	Apc	stop_gained	p.Y1161*	Control_ENU	Exome_seq	SI20
16-20277-26	Apc_1	stop_gained	p.E1352*	Control_ENU	Exome_seq	SI10
16-20277-26	Apc	stop_gained	p.Y797*	Control_ENU	Exome_seq	SI10
16-20277-27	Apc_1	stop_gained	p.Q1292*	Control_ENU	Exome_seq	SI10
16-20277-27	Apc	stop_gained	p.Y1141*	Control_ENU	Exome_seq	SI10
16-20279-17	Ctnnb1	missense_variant	p.I35S	Control_ENU	Exome_seq	SI10
16-20279-18	Apc	stop_gained	p.L233*	Control_ENU	Exome_seq	SI10
16-20279-19	Apc	stop_gained	p.W683*	Control_ENU	Exome_seq	SI20
16-20279-20	Apc	stop_gained	p.W155*	Control_ENU	Exome_seq	SI20
16-20279-20	Apc_1	stop_gained	p.Y1133*	Control_ENU	Exome_seq	SI20
16-20279-21	Ctnnb1	missense_variant	p.I35S	Control_ENU	Exome_seq	SI30
16-20279-22	Ctnnb1	missense_variant	p.S33F	Control_ENU	Exome_seq	SI30
16-20279-24	Apc_1	stop_gained	p.C679*	Control_ENU	Exome_seq	SI20
16-20279-24	Apc	stop_gained	p.Y1375*	Control_ENU	Exome_seq	SI20
18-24613-13	Apc	stop_gained	p.Q1094*	Control_ENU	Exome_seq	SI10
18-24613-14	Ctnnb1	missense_variant	p.I35S	Control_ENU	Exome_seq	SI10
18-24613-15	Apc_1	stop_gained	p.C1386*	Control_ENU	Exome_seq	SI20
18-24613-15	Apc	stop_gained	p.C912*	Control_ENU	Exome_seq	SI20
18-24613-16	Ctnnb1	missense_variant	p.I35S	Control_ENU	Exome_seq	SI30
18-24613-17	Ctnnb1	missense_variant	p.G34E	Control_ENU	Exome_seq	SI30
18-24613-17	Apc	stop_gained	p.Q765*	Control_ENU	Exome_seq	SI30
18-39271-1	Apc_1	stop_gained	p.C1287*	Control_ENU	Exome_seq	SI10
18-39271-1	Ctnnb1	missense_variant	p.D32G	Control_ENU	Exome_seq	SI10
18-39271-1	Apc_2	stop_gained	p.L667*	Control_ENU	Exome_seq	SI10
18-39271-1	Apc	stop_gained	p.Q1150*	Control_ENU	Exome_seq	SI10
18-39271-2	Ctnnb1	missense_variant	p.S37P	Control_ENU	Exome_seq	SI10
18-39271-3	Apc	stop_gained	p.Q787*	Control_ENU	Exome_seq	SI20
18-39271-3	Apc_1	stop_gained	p.Y794*	Control_ENU	Exome_seq	SI20
18-39271-5	Apc	stop_gained	p.Y1165*	Control_ENU	Exome_seq	SI20
18-39271-6	Apc_1	stop_gained	p.C523*	Control_ENU	Exome_seq	SI30
18-39271-6	Apc	stop_gained&splice_region_variant	p.Q652*	Control_ENU	Exome_seq	SI30
19-53475-1	Apc	stop_gained	p.E599*	ApcHet_Tam_ENU	Amplicon_seq	SI10
19-53475-10	Apc_1	stop_gained	p.Q422*	ApcHet_Tam_ENU	Amplicon_seq	SI30
19-53475-10	Apc_2	stop_gained	p.W591*	ApcHet_Tam_ENU	Amplicon_seq	SI30
19-53475-10	Apc	stop_gained	p.Y157*	ApcHet_Tam_ENU	Amplicon_seq	SI30
19-53475-11	Apc	splice_donor_variant	p.M436*	ApcHet_Tam_ENU	Amplicon_seq	SI30
19-53475-11	Apc_1	stop_gained	p.C573*	ApcHet_Tam_ENU	Amplicon_seq	SI30
19-53475-12	Apc	stop_gained	p.C445*	ApcHet_Tam_ENU	Amplicon_seq	SI30
19-53475-13	Apc	stop_gained	p.R803*	ApcHet_Tam_ENU	Amplicon_seq	SI30
19-53475-14	Apc	stop_gained	p.C449*	ApcHet_Tam_ENU	Amplicon_seq	SI30
19-53475-14	Apc_1	stop_gained	p.C605*	ApcHet_Tam_ENU	Amplicon_seq	SI30
19-53475-14	Apc_2	stop_gained	p.Q1254*	ApcHet_Tam_ENU	Amplicon_seq	SI30
19-53475-14	Apc_3	stop_gained	p.Q1405*	ApcHet_Tam_ENU	Amplicon_seq	SI30
19-53475-15	Apc_1	stop_gained	p.L575*	ApcHet_Tam_ENU	Amplicon_seq	SI30
19-53475-15	Apc_3	stop_gained	p.Q1405*	ApcHet_Tam_ENU	Amplicon_seq	SI30
19-53475-15	Apc	stop_gained	p.Q179*	ApcHet_Tam_ENU	Amplicon_seq	SI30
19-53475-15	Apc_2	stop_gained	p.Y1073*	ApcHet_Tam_ENU	Amplicon_seq	SI30
19-53475-16	Apc	stop_gained	p.E853*	ApcHet_Tam_ENU	Amplicon_seq	SI30
19-53475-17	Apc	stop_gained	p.Q765*	ApcHet_Tam_ENU	Amplicon_seq	SI30
19-53475-18	Apc	stop_gained	p.Q1174*	ApcHet_Tam_ENU	Amplicon_seq	SI30
19-53475-19	Apc	stop_gained	p.Q693*	ApcHet_Tam_ENU	Amplicon_seq	SI40
19-53475-19	Apc_1	stop_gained	p.S1280*	ApcHet_Tam_ENU	Amplicon_seq	SI40
19-53475-2	Apc	splice_acceptor_variant	p.R651*	ApcHet_Tam_ENU	Amplicon_seq	SI10
19-53475-2	Apc_1	stop_gained	p.Y794*	ApcHet_Tam_ENU	Amplicon_seq	SI10
19-53475-20	Apc	stop_gained	p.C1096*	ApcHet_Tam_ENU	Amplicon_seq	SI40
19-53475-21	Apc	stop_gained	p.Q427*	ApcHet_Tam_ENU	Amplicon_seq	SI40
19-53475-21	Apc_1	stop_gained&splice_region_variant	p.Q652*	ApcHet_Tam_ENU	Amplicon_seq	SI40
19-53475-22	Apc	splice_donor_variant	p.A515*	ApcHet_Tam_ENU	Amplicon_seq	SI40
19-53475-22	Apc_1	stop_gained	p.Q1065*	ApcHet_Tam_ENU	Amplicon_seq	SI40
19-53475-24	Apc	stop_gained	p.Q765*	ApcHet_Tam_ENU	Amplicon_seq	SI50
19-53475-24	Apc_1	stop_gained	p.R921*	ApcHet_Tam_ENU	Amplicon_seq	SI50
19-53475-24	Ctnnb1	missense_variant	p.T42I	ApcHet_Tam_ENU	Amplicon_seq	SI50
19-53475-25	Apc	stop_gained	p.C573*	ApcHet_Tam_ENU	Amplicon_seq	SI50
19-53475-26	Apc	splice_donor_variant	p.A515*	ApcHet_Tam_ENU	Amplicon_seq	SI50
19-53475-27	Apc	stop_gained	p.L477*	ApcHet_Tam_ENU	Amplicon_seq	Colon
19-53475-28	Apc_1	stop_gained	p.L570*	ApcHet_Tam_ENU	Amplicon_seq	Colon
19-53475-28	Apc	stop_gained	p.Q422*	ApcHet_Tam_ENU	Amplicon_seq	Colon
19-53475-29	Apc	stop_gained	p.L538*	ApcHet_Tam_ENU	Amplicon_seq	Colon
19-53475-3	Apc	splice_acceptor_variant	p.L467*	ApcHet_Tam_ENU	Amplicon_seq	SI10
19-53475-3	Apc_1	stop_gained	p.L637*	ApcHet_Tam_ENU	Amplicon_seq	SI10
19-53475-3	Apc_3	stop_gained	p.Y1178*	ApcHet_Tam_ENU	Amplicon_seq	SI10
19-53475-3	Apc_2	stop_gained	p.Y794*	ApcHet_Tam_ENU	Amplicon_seq	SI10
19-53475-4	Apc	stop_gained	p.L503*	ApcHet_Tam_ENU	Amplicon_seq	SI20
19-53475-5	Apc_1	stop_gained	p.L570*	ApcHet_Tam_ENU	Amplicon_seq	SI20
19-53475-5	Apc	stop_gained	p.Q539*	ApcHet_Tam_ENU	Amplicon_seq	SI20
19-53475-5	Apc_2	stop_gained	p.Y1161*	ApcHet_Tam_ENU	Amplicon_seq	SI20
19-53475-6	Apc	splice_donor_variant	p.R651*	ApcHet_Tam_ENU	Amplicon_seq	SI20
19-53475-6	Ctnnb1	missense_variant	p.G34R	ApcHet_Tam_ENU	Amplicon_seq	SI20
19-53475-6	Apc_1	stop_gained	p.Y1178*	ApcHet_Tam_ENU	Amplicon_seq	SI20
19-53475-7	Apc_1	stop_gained	p.S1313*	ApcHet_Tam_ENU	Amplicon_seq	SI20
19-53475-7	Apc	stop_gained	p.Y498*	ApcHet_Tam_ENU	Amplicon_seq	SI20
19-53475-8	Apc_1	stop_gained	p.C1287*	ApcHet_Tam_ENU	Amplicon_seq	SI20
19-53475-8	Apc	stop_gained	p.G1104*	ApcHet_Tam_ENU	Amplicon_seq	SI20
19-53475-9	Apc_1	stop_gained	p.E631*	ApcHet_Tam_ENU	Amplicon_seq	SI20
19-53475-9	Apc	stop_gained	p.Y157*	ApcHet_Tam_ENU	Amplicon_seq	SI20
17-35922-1	Ctnnb1	missense_variant	p.T41I	KrasG12D_Tam>ENU	Exome_seq	SI10
17-35922-2	Ctnnb1	missense_variant	p.S37F	KrasG12D_Tam>ENU	Exome_seq	SI10
17-35922-3	Ctnnb1	missense_variant	p.G34E	KrasG12D_Tam>ENU	Exome_seq	SI10
17-35922-4	Ctnnb1	missense_variant	p.G34E	KrasG12D_Tam>ENU	Exome_seq	SI20
17-35922-5	Ctnnb1_1	missense_variant	p.S37F	KrasG12D_Tam>ENU	Exome_seq	SI20
17-35922-5	Ctnnb1	missense_variant	p.T41I	KrasG12D_Tam>ENU	Exome_seq	SI20
17-35922-6	Ctnnb1	missense_variant	p.T41I	KrasG12D_Tam>ENU	Exome_seq	SI20
17-35922-7	Ctnnb1	missense_variant	p.S33Y	KrasG12D_Tam>ENU	Exome_seq	SI20
17-35922-7	Ctnnb1_1	missense_variant	p.S37P	KrasG12D_Tam>ENU	Exome_seq	SI20
17-35923-1	Ctnnb1	missense_variant	p.G34E	KrasG12D_Tam>ENU	Exome_seq	SI10
17-35923-2	Ctnnb1	missense_variant	p.G34E	KrasG12D_Tam>ENU	Exome_seq	SI10
17-35923-3	Ctnnb1	missense_variant	p.G34E	KrasG12D_Tam>ENU	Exome_seq	SI20
17-35923-4	Apc	stop_gained&splice_region_variant	p.Q213*	KrasG12D_Tam>ENU	Exome_seq	SI20
17-35923-4	Apc_1	stop_gained	p.Y131*	KrasG12D_Tam>ENU	Exome_seq	SI20
17-35923-5	Ctnnb1	missense_variant	p.S37F	KrasG12D_Tam>ENU	Exome_seq	SI20
17-35923-6	Ctnnb1	missense_variant	p.G34E	KrasG12D_Tam>ENU	Exome_seq	SI20
17-35923-7	Ctnnb1	missense_variant	p.S33A	KrasG12D_Tam>ENU	Exome_seq	SI30
17-35924-1	Ctnnb1_1	missense_variant	p.D32G	KrasG12D_Tam>ENU	Exome_seq	SI10
17-35924-1	Ctnnb1	missense_variant	p.D32N	KrasG12D_Tam>ENU	Exome_seq	SI10
17-35924-2	Ctnnb1	missense_variant	p.D32G	KrasG12D_Tam>ENU	Exome_seq	SI10
17-35924-3	Ctnnb1	missense_variant	p.S37F	KrasG12D_Tam>ENU	Exome_seq	SI10
17-35924-4	Ctnnb1	missense_variant	p.S37A	KrasG12D_Tam>ENU	Exome_seq	SI20
17-35924-5	Apc	stop_gained	p.Q1377*	KrasG12D_Tam>ENU	Exome_seq	SI20
17-35924-6	Ctnnb1	missense_variant	p.G34E	KrasG12D_Tam>ENU	Exome_seq	SI20
17-35924-7	Ctnnb1	missense_variant	p.S37P	KrasG12D_Tam>ENU	Exome_seq	SI20
17-35924-8	Ctnnb1_1	missense_variant&splice_region_variant	p.A80V	KrasG12D_Tam>ENU	Exome_seq	SI20
17-35924-8	Ctnnb1	missense_variant	p.D32G	KrasG12D_Tam>ENU	Exome_seq	SI20
17-35925-1	Ctnnb1	missense_variant	p.T41I	KrasG12D_Tam>ENU	Exome_seq	SI10
17-35925-2	Apc	stop_gained	p.Q1150*	KrasG12D_Tam>ENU	Exome_seq	SI20
17-35925-3	Ctnnb1	missense_variant	p.G34E	KrasG12D_Tam>ENU	Exome_seq	SI20
17-35925-4	Ctnnb1	missense_variant	p.G34E	KrasG12D_Tam>ENU	Exome_seq	SI20
17-35925-5	Ctnnb1	missense_variant	p.G34E	KrasG12D_Tam>ENU	Exome_seq	SI20
17-35925-6	Ctnnb1	missense_variant	p.T41I	KrasG12D_Tam>ENU	Exome_seq	SI20
17-35925-7	Ctnnb1	missense_variant	p.D32N	KrasG12D_Tam>ENU	Exome_seq	SI30
17-35925-8	Apc	stop_gained	p.E1078*	KrasG12D_Tam>ENU	Exome_seq	SI30
17-35927-1	Ctnnb1	missense_variant	p.G34E	KrasG12D_Tam>ENU	Exome_seq	SI10
17-35927-2	Ctnnb1	missense_variant	p.G34E	KrasG12D_Tam>ENU	Exome_seq	SI10
17-35927-3	Apc	stop_gained	p.Y1073*	KrasG12D_Tam>ENU	Exome_seq	SI10
17-38604-10	Apc_1	stop_gained	p.Q1240*	KrasG12D_Tam>ENU	Exome_seq	SI10
17-38604-10	Apc	stop_gained	p.W155*	KrasG12D_Tam>ENU	Exome_seq	SI10
17-38604-11	Ctnnb1	missense_variant	p.G34E	KrasG12D_Tam>ENU	Exome_seq	SI20
17-38604-12	Ctnnb1	missense_variant	p.G34E	KrasG12D_Tam>ENU	Exome_seq	SI20
17-38604-13	Ctnnb1	missense_variant	p.S37F	KrasG12D_Tam>ENU	Exome_seq	SI20
17-38604-14	Ctnnb1	missense_variant	p.D32N	KrasG12D_Tam>ENU	Exome_seq	SI20
17-38604-15	Ctnnb1	missense_variant	p.S33P	KrasG12D_Tam>ENU	Exome_seq	SI20
17-38604-16	Ctnnb1	missense_variant	p.D32N	KrasG12D_Tam>ENU	Exome_seq	SI30
17-38606-1	Ctnnb1	missense_variant	p.G34E	KrasG12D_Tam>ENU	Exome_seq	SI10
17-38606-2	Ctnnb1	missense_variant	p.T41I	KrasG12D_Tam>ENU	Exome_seq	SI20
17-38606-3	Ctnnb1	missense_variant	p.G34E	KrasG12D_Tam>ENU	Exome_seq	SI20
17-38606-4	Apc_1	stop_gained	p.G680*	KrasG12D_Tam>ENU	Exome_seq	SI20
17-38606-4	Apc	stop_gained	p.Q1088*	KrasG12D_Tam>ENU	Exome_seq	SI20
17-38606-5	Ctnnb1	missense_variant	p.G34E	KrasG12D_Tam>ENU	Exome_seq	SI20
17-38606-6	Ctnnb1	missense_variant	p.S37P	KrasG12D_Tam>ENU	Exome_seq	SI20
17-38606-6	Apc	stop_gained	p.Y998*	KrasG12D_Tam>ENU	Exome_seq	SI20
17-38606-7	Ctnnb1	missense_variant	p.S37F	KrasG12D_Tam>ENU	Exome_seq	SI20
17-38606-8	Ctnnb1	missense_variant	p.D32G	KrasG12D_Tam>ENU	Exome_seq	SI30
17-40749-12	Ctnnb1	missense_variant	p.G34E	KrasG12D_Tam>ENU	Exome_seq	SI10
17-40749-13	Ctnnb1	missense_variant	p.G34E	KrasG12D_Tam>ENU	Exome_seq	SI10
17-40749-14	Apc	stop_gained	p.Q1203*	KrasG12D_Tam>ENU	Exome_seq	SI10
17-40749-14	Apc_1	stop_gained	p.W421*	KrasG12D_Tam>ENU	Exome_seq	SI10
17-40749-15	Ctnnb1	missense_variant	p.G34E	KrasG12D_Tam>ENU	Exome_seq	SI10
17-40749-16	Apc	stop_gained	p.Q221*	KrasG12D_Tam>ENU	Exome_seq	SI30
17-40749-16	Apc_1	stop_gained	p.Y1073*	KrasG12D_Tam>ENU	Exome_seq	SI30
17-40749-17	Ctnnb1	missense_variant	p.G34E	KrasG12D_Tam>ENU	Exome_seq	SI30
17-40749-18	Apc_1	stop_gained	p.C605*	KrasG12D_Tam>ENU	Exome_seq	SI50
17-40749-18	Apc	stop_gained	p.Q410*	KrasG12D_Tam>ENU	Exome_seq	SI50
17-40752-10	Apc	splice_donor_variant	p.A515*	KrasG12D_Tam>ENU	Exome_seq	SI10
17-40752-10	Apc_1	stop_gained	p.S1276*	KrasG12D_Tam>ENU	Exome_seq	SI10
17-40752-11	Ctnnb1	missense_variant	p.S33F	KrasG12D_Tam>ENU	Exome_seq	SI30
17-40752-12	Apc_1	stop_gained	p.S745*	KrasG12D_Tam>ENU	Exome_seq	SI30
17-40752-12	Apc	stop_gained	p.W683*	KrasG12D_Tam>ENU	Exome_seq	SI30
17-40752-13	Ctnnb1	missense_variant	p.S37F	KrasG12D_Tam>ENU	Exome_seq	SI40
17-40752-9	Ctnnb1	missense_variant	p.D32G	KrasG12D_Tam>ENU	Exome_seq	SI10
DWVL2.1b_10	Ctnnb1	missense_variant	p.S33P	KrasG12D_Tam>ENU	Amplicon_seq	SI10
DWVL2.1b_12	Ctnnb1_2	missense_variant	p.L148F	KrasG12D_Tam>ENU	Amplicon_seq	SI10
DWVL2.1b_12	Ctnnb1	missense_variant	p.T41I	KrasG12D_Tam>ENU	Amplicon_seq	SI10
DWVL2.1b_12	Ctnnb1_1	missense_variant	p.V62A	KrasG12D_Tam>ENU	Amplicon_seq	SI10
DWVL2.1b_14	Ctnnb1	missense_variant	p.S37P	KrasG12D_Tam>ENU	Amplicon_seq	SI10
DWVL2.1b_15	Ctnnb1	missense_variant	p.G34E	KrasG12D_Tam>ENU	Amplicon_seq	SI10
DWVL2.1b_15	Ctnnb1_1	stop_gained	p.R376*	KrasG12D_Tam>ENU	Amplicon_seq	SI10
DWVL2.1b_17	Ctnnb1_1	missense_variant	p.E677G	KrasG12D_Tam>ENU	Amplicon_seq	SI10
DWVL2.1b_17	Ctnnb1	missense_variant	p.G34E	KrasG12D_Tam>ENU	Amplicon_seq	SI10
DWVL2.1b_17	Apc	stop_gained	p.Q2741*	KrasG12D_Tam>ENU	Amplicon_seq	SI10
DWVL2.1b_18	Ctnnb1_1	missense_variant	p.A392E	KrasG12D_Tam>ENU	Amplicon_seq	SI10
DWVL2.1b_18	Ctnnb1	missense_variant	p.S37A	KrasG12D_Tam>ENU	Amplicon_seq	SI10
DWVL2.1b_19	Ctnnb1	missense_variant	p.S33F	KrasG12D_Tam>ENU	Amplicon_seq	SI20
DWVL2.1b_2	Ctnnb1	missense_variant	p.G34V	KrasG12D_Tam>ENU	Amplicon_seq	SI10
DWVL2.1b_21	Ctnnb1	missense_variant	p.S33P	KrasG12D_Tam>ENU	Amplicon_seq	SI20
DWVL2.1b_21	Ctnnb1_1	missense_variant	p.T41I	KrasG12D_Tam>ENU	Amplicon_seq	SI20
DWVL2.1b_22	Ctnnb1	missense_variant	p.S33F	KrasG12D_Tam>ENU	Amplicon_seq	SI20
DWVL2.1b_22	Ctnnb1_1	missense_variant	p.S37F	KrasG12D_Tam>ENU	Amplicon_seq	SI20
DWVL2.1b_22	Ctnnb1_2	missense_variant	p.T41I	KrasG12D_Tam>ENU	Amplicon_seq	SI20
DWVL2.1b_25	Ctnnb1_3	missense_variant	p.A532V	KrasG12D_Tam>ENU	Amplicon_seq	SI20
DWVL2.1b_25	Ctnnb1	missense_variant	p.D32E	KrasG12D_Tam>ENU	Amplicon_seq	SI20
DWVL2.1b_25	Ctnnb1_1	missense_variant	p.S33P	KrasG12D_Tam>ENU	Amplicon_seq	SI20
DWVL2.1b_25	Ctnnb1_2	missense_variant	p.S37F	KrasG12D_Tam>ENU	Amplicon_seq	SI20
DWVL2.1b_26	Ctnnb1	missense_variant	p.S37F	KrasG12D_Tam>ENU	Amplicon_seq	SI20
DWVL2.1b_27	Ctnnb1	missense_variant	p.D32E	KrasG12D_Tam>ENU	Amplicon_seq	SI20
DWVL2.1b_27	Ctnnb1_1	missense_variant	p.T41I	KrasG12D_Tam>ENU	Amplicon_seq	SI20
DWVL2.1b_28	Ctnnb1	missense_variant	p.S37F	KrasG12D_Tam>ENU	Amplicon_seq	SI20
DWVL2.1b_28	Ctnnb1_1	missense_variant	p.T41I	KrasG12D_Tam>ENU	Amplicon_seq	SI20
DWVL2.1b_29	Ctnnb1	missense_variant	p.S33F	KrasG12D_Tam>ENU	Amplicon_seq	SI20
DWVL2.1b_3	Ctnnb1_1	missense_variant	p.E67G	KrasG12D_Tam>ENU	Amplicon_seq	SI10
DWVL2.1b_3	Ctnnb1_2	missense_variant	p.R469C	KrasG12D_Tam>ENU	Amplicon_seq	SI10
DWVL2.1b_3	Ctnnb1	missense_variant	p.S37F	KrasG12D_Tam>ENU	Amplicon_seq	SI10
DWVL2.1b_31	Ctnnb1	missense_variant	p.G34E	KrasG12D_Tam>ENU	Amplicon_seq	SI20
DWVL2.1b_32	Ctnnb1_1	missense_variant	p.G34E	KrasG12D_Tam>ENU	Amplicon_seq	SI20
DWVL2.1b_32	Ctnnb1	missense_variant	p.S33P	KrasG12D_Tam>ENU	Amplicon_seq	SI20
DWVL2.1b_33	Apc_1	stop_gained	p.R1112*	KrasG12D_Tam>ENU	Amplicon_seq	SI20
DWVL2.1b_33	Apc	stop_gained	p.R412*	KrasG12D_Tam>ENU	Amplicon_seq	SI20
DWVL2.1b_33	Ctnnb1	missense_variant	p.S33F	KrasG12D_Tam>ENU	Amplicon_seq	SI20
DWVL2.1b_33	Ctnnb1_1	missense_variant	p.T41I	KrasG12D_Tam>ENU	Amplicon_seq	SI20
DWVL2.1b_34	Ctnnb1	missense_variant	p.G34R	KrasG12D_Tam>ENU	Amplicon_seq	SI20
DWVL2.1b_34	Apc	stop_gained	p.R1112*	KrasG12D_Tam>ENU	Amplicon_seq	SI20
DWVL2.1b_36	Ctnnb1	missense_variant	p.S37F	KrasG12D_Tam>ENU	Amplicon_seq	SI20
DWVL2.1b_37	Ctnnb1	missense_variant	p.S33F	KrasG12D_Tam>ENU	Amplicon_seq	SI20
DWVL2.1b_38	Ctnnb1	missense_variant	p.G34E	KrasG12D_Tam>ENU	Amplicon_seq	SI20
DWVL2.1b_39	Ctnnb1	missense_variant	p.G34E	KrasG12D_Tam>ENU	Amplicon_seq	SI20
DWVL2.1b_39	Ctnnb1_1	missense_variant	p.S37P	KrasG12D_Tam>ENU	Amplicon_seq	SI20
DWVL2.1b_4	Ctnnb1	stop_gained	p.Q26*	KrasG12D_Tam>ENU	Amplicon_seq	SI10
DWVL2.1b_4	Ctnnb1_1	missense_variant	p.S37F	KrasG12D_Tam>ENU	Amplicon_seq	SI10
DWVL2.1b_40	Apc	splice_donor_variant	p.F176*	KrasG12D_Tam>ENU	Amplicon_seq	SI20
DWVL2.1b_40	Ctnnb1	missense_variant	p.G34E	KrasG12D_Tam>ENU	Amplicon_seq	SI20
DWVL2.1b_40	Ctnnb1_1	missense_variant	p.Q280R	KrasG12D_Tam>ENU	Amplicon_seq	SI20
DWVL2.1b_41	Ctnnb1	missense_variant	p.G34E	KrasG12D_Tam>ENU	Amplicon_seq	SI20
DWVL2.1b_42	Ctnnb1_1	missense_variant	p.G34E	KrasG12D_Tam>ENU	Amplicon_seq	SI20
DWVL2.1b_42	Ctnnb1	missense_variant	p.S33F	KrasG12D_Tam>ENU	Amplicon_seq	SI20
DWVL2.1b_44	Ctnnb1	missense_variant	p.G34E	KrasG12D_Tam>ENU	Amplicon_seq	SI20
DWVL2.1b_44	Ctnnb1_1	missense_variant	p.T41I	KrasG12D_Tam>ENU	Amplicon_seq	SI20
DWVL2.1b_45	Ctnnb1	missense_variant	p.G34E	KrasG12D_Tam>ENU	Amplicon_seq	SI20
DWVL2.1b_45	Ctnnb1_1	missense_variant	p.K292E	KrasG12D_Tam>ENU	Amplicon_seq	SI20
DWVL2.1b_46	Ctnnb1	missense_variant	p.G34E	KrasG12D_Tam>ENU	Amplicon_seq	SI20
DWVL2.1b_47	Ctnnb1	missense_variant	p.D32E	KrasG12D_Tam>ENU	Amplicon_seq	SI20
DWVL2.1b_47	Ctnnb1_1	missense_variant	p.S37F	KrasG12D_Tam>ENU	Amplicon_seq	SI20
DWVL2.1b_48	Ctnnb1	missense_variant	p.G34E	KrasG12D_Tam>ENU	Amplicon_seq	SI20
DWVL2.1b_49	Ctnnb1_1	missense_variant	p.M662T	KrasG12D_Tam>ENU	Amplicon_seq	SI20
DWVL2.1b_49	Ctnnb1	missense_variant	p.S33P	KrasG12D_Tam>ENU	Amplicon_seq	SI20
DWVL2.1b_5	Ctnnb1	missense_variant	p.I35S	KrasG12D_Tam>ENU	Amplicon_seq	SI10
DWVL2.1b_50	Ctnnb1	missense_variant	p.G34E	KrasG12D_Tam>ENU	Amplicon_seq	SI20
DWVL2.1b_50	Ctnnb1_1	missense_variant	p.T41I	KrasG12D_Tam>ENU	Amplicon_seq	SI20
DWVL2.1b_51	Ctnnb1	missense_variant	p.G34E	KrasG12D_Tam>ENU	Amplicon_seq	SI20
DWVL2.1b_52	Ctnnb1	missense_variant	p.D32G	KrasG12D_Tam>ENU	Amplicon_seq	SI20
DWVL2.1b_54	Ctnnb1_1	missense_variant	p.G34E	KrasG12D_Tam>ENU	Amplicon_seq	SI20
DWVL2.1b_54	Apc	stop_gained	p.Q179*	KrasG12D_Tam>ENU	Amplicon_seq	SI20
DWVL2.1b_54	Ctnnb1	missense_variant	p.S33F	KrasG12D_Tam>ENU	Amplicon_seq	SI20
DWVL2.1b_56	Ctnnb1	missense_variant	p.G34E	KrasG12D_Tam>ENU	Amplicon_seq	SI20
DWVL2.1b_57	Ctnnb1	missense_variant	p.D32G	KrasG12D_Tam>ENU	Amplicon_seq	SI20
DWVL2.1b_58	Ctnnb1	missense_variant	p.G34E	KrasG12D_Tam>ENU	Amplicon_seq	SI20
DWVL2.1b_58	Ctnnb1_1	missense_variant	p.S771R	KrasG12D_Tam>ENU	Amplicon_seq	SI20
DWVL2.1b_59	Ctnnb1	missense_variant	p.G34E	KrasG12D_Tam>ENU	Amplicon_seq	SI20
DWVL2.1b_6	Ctnnb1	missense_variant	p.G34E	KrasG12D_Tam>ENU	Amplicon_seq	SI10
DWVL2.1b_60	Ctnnb1_1	missense_variant	p.G34E	KrasG12D_Tam>ENU	Amplicon_seq	SI20
DWVL2.1b_60	Ctnnb1	missense_variant	p.S33F	KrasG12D_Tam>ENU	Amplicon_seq	SI20
DWVL2.1b_60	Ctnnb1_2	missense_variant	p.T41I	KrasG12D_Tam>ENU	Amplicon_seq	SI20
DWVL2.1b_61	Ctnnb1	missense_variant	p.S33P	KrasG12D_Tam>ENU	Amplicon_seq	SI30
DWVL2.1b_61	Ctnnb1_1	missense_variant	p.T41I	KrasG12D_Tam>ENU	Amplicon_seq	SI30
DWVL2.1b_62	Ctnnb1	missense_variant	p.G34E	KrasG12D_Tam>ENU	Amplicon_seq	SI30
DWVL2.1b_63	Ctnnb1	missense_variant	p.G34E	KrasG12D_Tam>ENU	Amplicon_seq	SI30
DWVL2.1b_64	Ctnnb1	missense_variant	p.G34E	KrasG12D_Tam>ENU	Amplicon_seq	SI30
DWVL2.1b_65	Ctnnb1	missense_variant	p.S37P	KrasG12D_Tam>ENU	Amplicon_seq	SI30
DWVL2.1b_66	Ctnnb1	missense_variant	p.I35S	KrasG12D_Tam>ENU	Amplicon_seq	SI30
DWVL2.1b_67	Ctnnb1	missense_variant	p.G34E	KrasG12D_Tam>ENU	Amplicon_seq	SI30
DWVL2.1b_67	Ctnnb1_1	missense_variant	p.T41I	KrasG12D_Tam>ENU	Amplicon_seq	SI30
DWVL2.1b_68	Ctnnb1	missense_variant	p.S33P	KrasG12D_Tam>ENU	Amplicon_seq	SI30
DWVL2.1b_69	Apc_1	stop_gained	p.Q1326*	KrasG12D_Tam>ENU	Amplicon_seq	SI30
DWVL2.1b_69	Apc	stop_gained	p.Y1100*	KrasG12D_Tam>ENU	Amplicon_seq	SI30
DWVL2.1b_7	Ctnnb1_1	missense_variant	p.I237T	KrasG12D_Tam>ENU	Amplicon_seq	SI10
DWVL2.1b_7	Ctnnb1	missense_variant	p.T41I	KrasG12D_Tam>ENU	Amplicon_seq	SI10
DWVL2.1b_70	Apc_2	stop_gained	p.G1017*	KrasG12D_Tam>ENU	Amplicon_seq	SI40
DWVL2.1b_70	Apc	stop_gained&splice_region_variant	p.S140*	KrasG12D_Tam>ENU	Amplicon_seq	SI40
DWVL2.1b_70	Apc_1	stop_gained	p.W155*	KrasG12D_Tam>ENU	Amplicon_seq	SI40
DWVL2.1b_71	Apc	stop_gained	p.L503*	KrasG12D_Tam>ENU	Amplicon_seq	Colon
DWVL2.1b_71	Apc_1	stop_gained	p.Y735*	KrasG12D_Tam>ENU	Amplicon_seq	Colon
DWVL2.2i_1	Ctnnb1_1	missense_variant	p.S33F	KrasG12D_Tam>ENU	Amplicon_seq	SI10
DWVL2.2i_1	Ctnnb1	missense_variant	p.S33P	KrasG12D_Tam>ENU	Amplicon_seq	SI10
DWVL2.2i_1	Ctnnb1_2	missense_variant	p.T41I	KrasG12D_Tam>ENU	Amplicon_seq	SI10
DWVL2.2i_12	Ctnnb1	missense_variant	p.T41I	KrasG12D_Tam>ENU	Amplicon_seq	SI10
DWVL2.2i_13	Ctnnb1	missense_variant	p.T41I	KrasG12D_Tam>ENU	Amplicon_seq	SI10
DWVL2.2i_15	Ctnnb1_1	missense_variant	p.M271V	KrasG12D_Tam>ENU	Amplicon_seq	SI10
DWVL2.2i_15	Ctnnb1	missense_variant	p.S33F	KrasG12D_Tam>ENU	Amplicon_seq	SI10
DWVL2.2i_16	Ctnnb1_2	missense_variant	p.E738K	KrasG12D_Tam>ENU	Amplicon_seq	SI10
DWVL2.2i_16	Ctnnb1_1	missense_variant&splice_region_variant	p.K312R	KrasG12D_Tam>ENU	Amplicon_seq	SI10
DWVL2.2i_16	Ctnnb1	missense_variant	p.S45F	KrasG12D_Tam>ENU	Amplicon_seq	SI10
DWVL2.2i_17	Ctnnb1_1	missense_variant	p.E267G	KrasG12D_Tam>ENU	Amplicon_seq	SI10
DWVL2.2i_17	Ctnnb1	missense_variant	p.T41I	KrasG12D_Tam>ENU	Amplicon_seq	SI10
DWVL2.2i_18	Ctnnb1_1	missense_variant	p.E736G	KrasG12D_Tam>ENU	Amplicon_seq	SI10
DWVL2.2i_18	Ctnnb1	missense_variant	p.I35S	KrasG12D_Tam>ENU	Amplicon_seq	SI10
DWVL2.2i_19	Ctnnb1	missense_variant	p.I35S	KrasG12D_Tam>ENU	Amplicon_seq	SI10
DWVL2.2i_2	Ctnnb1	missense_variant	p.T41I	KrasG12D_Tam>ENU	Amplicon_seq	SI10
DWVL2.2i_21	Ctnnb1	missense_variant	p.T41I	KrasG12D_Tam>ENU	Amplicon_seq	SI10
DWVL2.2i_22	Ctnnb1	missense_variant	p.Q28R	KrasG12D_Tam>ENU	Amplicon_seq	SI20
DWVL2.2i_22	Apc	stop_gained	p.S835*	KrasG12D_Tam>ENU	Amplicon_seq	SI20
DWVL2.2i_22	Apc_1	stop_gained	p.Y971*	KrasG12D_Tam>ENU	Amplicon_seq	SI20
DWVL2.2i_23	Ctnnb1	missense_variant	p.D32G	KrasG12D_Tam>ENU	Amplicon_seq	SI20
DWVL2.2i_23	Ctnnb1_1	missense_variant	p.T41I	KrasG12D_Tam>ENU	Amplicon_seq	SI20
DWVL2.2i_24	Ctnnb1	missense_variant	p.T41I	KrasG12D_Tam>ENU	Amplicon_seq	SI20
DWVL2.2i_25	Ctnnb1	missense_variant	p.D32N	KrasG12D_Tam>ENU	Amplicon_seq	SI20
DWVL2.2i_26	Ctnnb1	missense_variant	p.D32G	KrasG12D_Tam>ENU	Amplicon_seq	SI20
DWVL2.2i_27	Ctnnb1	missense_variant	p.S37F	KrasG12D_Tam>ENU	Amplicon_seq	SI20
DWVL2.2i_28	Ctnnb1	missense_variant	p.G34E	KrasG12D_Tam>ENU	Amplicon_seq	SI20
DWVL2.2i_29	Ctnnb1_1	missense_variant	p.G34E	KrasG12D_Tam>ENU	Amplicon_seq	SI20
DWVL2.2i_29	Ctnnb1	missense_variant	p.S33F	KrasG12D_Tam>ENU	Amplicon_seq	SI20
DWVL2.2i_3	Ctnnb1	missense_variant	p.G34E	KrasG12D_Tam>ENU	Amplicon_seq	SI10
DWVL2.2i_30	Ctnnb1	missense_variant	p.D32G	KrasG12D_Tam>ENU	Amplicon_seq	SI20
DWVL2.2i_30	Ctnnb1_2	missense_variant	p.S37F	KrasG12D_Tam>ENU	Amplicon_seq	SI20
DWVL2.2i_30	Ctnnb1_1	missense_variant	p.S37P	KrasG12D_Tam>ENU	Amplicon_seq	SI20
DWVL2.2i_30	Ctnnb1_3	missense_variant	p.T41I	KrasG12D_Tam>ENU	Amplicon_seq	SI20
DWVL2.2i_33	Ctnnb1	missense_variant	p.S37F	KrasG12D_Tam>ENU	Amplicon_seq	SI20
DWVL2.2i_34	Ctnnb1	missense_variant	p.T41I	KrasG12D_Tam>ENU	Amplicon_seq	SI20
DWVL2.2i_35	Ctnnb1_1	missense_variant	p.A656D	KrasG12D_Tam>ENU	Amplicon_seq	SI20
DWVL2.2i_35	Ctnnb1	missense_variant	p.D32G	KrasG12D_Tam>ENU	Amplicon_seq	SI20
DWVL2.2i_36	Ctnnb1	missense_variant	p.D32G	KrasG12D_Tam>ENU	Amplicon_seq	SI20
DWVL2.2i_37	Ctnnb1	missense_variant	p.D32V	KrasG12D_Tam>ENU	Amplicon_seq	SI20
DWVL2.2i_39	Ctnnb1	missense_variant	p.D32N	KrasG12D_Tam>ENU	Amplicon_seq	SI20
DWVL2.2i_40	Ctnnb1_1	missense_variant	p.N138D	KrasG12D_Tam>ENU	Amplicon_seq	SI20
DWVL2.2i_40	Ctnnb1	missense_variant	p.T41I	KrasG12D_Tam>ENU	Amplicon_seq	SI20
DWVL2.2i_41	Ctnnb1	missense_variant	p.S33P	KrasG12D_Tam>ENU	Amplicon_seq	SI20
DWVL2.2i_41	Ctnnb1_1	missense_variant	p.T41A	KrasG12D_Tam>ENU	Amplicon_seq	SI20
DWVL2.2i_41	Ctnnb1_2	missense_variant	p.T41I	KrasG12D_Tam>ENU	Amplicon_seq	SI20
DWVL2.2i_42	Ctnnb1	missense_variant	p.S33A	KrasG12D_Tam>ENU	Amplicon_seq	SI20
DWVL2.2i_43	Ctnnb1	missense_variant	p.S37F	KrasG12D_Tam>ENU	Amplicon_seq	SI20
DWVL2.2i_45	Ctnnb1	missense_variant	p.T41I	KrasG12D_Tam>ENU	Amplicon_seq	SI20
DWVL2.2i_46	Ctnnb1	missense_variant	p.D32G	KrasG12D_Tam>ENU	Amplicon_seq	SI20
DWVL2.2i_47	Ctnnb1	missense_variant	p.S37F	KrasG12D_Tam>ENU	Amplicon_seq	SI20
DWVL2.2i_48	Ctnnb1	missense_variant	p.T41I	KrasG12D_Tam>ENU	Amplicon_seq	SI20
DWVL2.2i_5	Ctnnb1	missense_variant	p.D32N	KrasG12D_Tam>ENU	Amplicon_seq	SI10
DWVL2.2i_5	Ctnnb1_1	missense_variant	p.D712N	KrasG12D_Tam>ENU	Amplicon_seq	SI10
DWVL2.2i_50	Ctnnb1_1	missense_variant	p.D32G	KrasG12D_Tam>ENU	Amplicon_seq	SI20
DWVL2.2i_50	Ctnnb1	missense_variant	p.D32N	KrasG12D_Tam>ENU	Amplicon_seq	SI20
DWVL2.2i_50	Ctnnb1_2	missense_variant	p.S37Y	KrasG12D_Tam>ENU	Amplicon_seq	SI20
DWVL2.2i_51	Ctnnb1	missense_variant	p.I109T	KrasG12D_Tam>ENU	Amplicon_seq	SI20
DWVL2.2i_52	Ctnnb1	missense_variant	p.D32N	KrasG12D_Tam>ENU	Amplicon_seq	SI20
DWVL2.2i_54	Ctnnb1	missense_variant	p.D32N	KrasG12D_Tam>ENU	Amplicon_seq	SI20
DWVL2.2i_54	Ctnnb1_1	missense_variant	p.T41I	KrasG12D_Tam>ENU	Amplicon_seq	SI20
DWVL2.2i_55	Apc	stop_gained	p.E459*	KrasG12D_Tam>ENU	Amplicon_seq	SI20
DWVL2.2i_55	Ctnnb1	missense_variant	p.G34R	KrasG12D_Tam>ENU	Amplicon_seq	SI20
DWVL2.2i_55	Ctnnb1_1	missense_variant	p.P606L	KrasG12D_Tam>ENU	Amplicon_seq	SI20
DWVL2.2i_55	Apc_1	stop_gained	p.Q661*	KrasG12D_Tam>ENU	Amplicon_seq	SI20
DWVL2.2i_57	Ctnnb1	missense_variant	p.S37P	KrasG12D_Tam>ENU	Amplicon_seq	SI30
DWVL2.2i_58	Apc	stop_gained	p.S941*	KrasG12D_Tam>ENU	Amplicon_seq	SI30
DWVL2.2i_59	Ctnnb1	missense_variant	p.G34E	KrasG12D_Tam>ENU	Amplicon_seq	SI30
DWVL2.2i_59	Ctnnb1_1	missense_variant	p.T41I	KrasG12D_Tam>ENU	Amplicon_seq	SI30
DWVL2.2i_6	Ctnnb1	missense_variant	p.T41I	KrasG12D_Tam>ENU	Amplicon_seq	SI10
DWVL2.2i_63	Ctnnb1	missense_variant	p.D32N	KrasG12D_Tam>ENU	Amplicon_seq	SI10
DWVL2.2i_63	Ctnnb1_1	missense_variant	p.G34V	KrasG12D_Tam>ENU	Amplicon_seq	SI10
DWVL2.2i_63	Ctnnb1_2	missense_variant	p.T41I	KrasG12D_Tam>ENU	Amplicon_seq	SI10
DWVL2.2i_7	Ctnnb1	missense_variant	p.D32G	KrasG12D_Tam>ENU	Amplicon_seq	SI10
DWVL2.2i_8	Ctnnb1_1	missense_variant	p.E53G	KrasG12D_Tam>ENU	Amplicon_seq	SI10
DWVL2.2i_8	Ctnnb1_3	missense_variant	p.H743R	KrasG12D_Tam>ENU	Amplicon_seq	SI10
DWVL2.2i_8	Ctnnb1_2	missense_variant	p.T298I	KrasG12D_Tam>ENU	Amplicon_seq	SI10
DWVL2.2i_8	Ctnnb1	missense_variant	p.T41I	KrasG12D_Tam>ENU	Amplicon_seq	SI10
DWVL2.2i_9	Ctnnb1	missense_variant	p.S37F	KrasG12D_Tam>ENU	Amplicon_seq	SI10
DWVL2.2i_9	Ctnnb1_1	missense_variant	p.T41I	KrasG12D_Tam>ENU	Amplicon_seq	SI10
17-17654-3	Apc_1	stop_gained	p.C1268*	Trp53-null_Tam>ENU	Exome_seq	SI10
17-17654-3	Apc	stop_gained	p.C481*	Trp53-null_Tam>ENU	Exome_seq	SI10
17-17654-4	Ctnnb1	missense_variant	p.G34E	Trp53-null_Tam>ENU	Exome_seq	SI30
17-17654-5	Ctnnb1	missense_variant	p.D32H	Trp53-null_Tam>ENU	Exome_seq	SI30
17-17654-6	Ctnnb1	missense_variant	p.S33F	Trp53-null_Tam>ENU	Exome_seq	SI40
17-18690-1	Apc	stop_gained	p.S2328*	Trp53-null_Tam>ENU	Exome_seq	SI10
17-18690-1	Ctnnb1	missense_variant	p.S33F	Trp53-null_Tam>ENU	Exome_seq	SI10
17-18690-2	Ctnnb1	missense_variant	p.G34E	Trp53-null_Tam>ENU	Exome_seq	SI10
17-18690-4	Ctnnb1	missense_variant	p.G34E	Trp53-null_Tam>ENU	Exome_seq	SI20
17-18690-4	Apc	stop_gained	p.W155*	Trp53-null_Tam>ENU	Exome_seq	SI20
17-18690-6	Ctnnb1	missense_variant	p.G34E	Trp53-null_Tam>ENU	Exome_seq	SI20
17-18690-7	Apc	stop_gained	p.Q1203*	Trp53-null_Tam>ENU	Exome_seq	SI40
17-18690-7	Apc_1	stop_gained	p.Q410*	Trp53-null_Tam>ENU	Exome_seq	SI40
17-18698-1	Ctnnb1	missense_variant	p.G34R	Trp53-null_Tam>ENU	Exome_seq	SI20
17-18698-2	Apc	stop_gained	p.Q201*	Trp53-null_Tam>ENU	Exome_seq	SI20
17-18698-3	Ctnnb1	missense_variant	p.G34E	Trp53-null_Tam>ENU	Exome_seq	SI20
17-18698-4	Ctnnb1	missense_variant	p.I35S	Trp53-null_Tam>ENU	Exome_seq	SI30
17-18698-5	Ctnnb1	missense_variant	p.G34R	Trp53-null_Tam>ENU	Exome_seq	SI20
17-18698-6	Apc_1	splice_donor_variant	p.F176*	Trp53-null_Tam>ENU	Exome_seq	SI40
17-18698-6	Apc	stop_gained	p.Y998*	Trp53-null_Tam>ENU	Exome_seq	SI40
17-18698-7	Apc	splice_donor_variant	p.M436*	Trp53-null_Tam>ENU	Exome_seq	SI50
17-18698-7	Apc_1	stop_gained	p.L506*	Trp53-null_Tam>ENU	Exome_seq	SI50
17-18700-1	Ctnnb1	missense_variant	p.S37P	Trp53-null_Tam>ENU	Exome_seq	SI10
17-18700-2	Ctnnb1	missense_variant	p.T41I	Trp53-null_Tam>ENU	Exome_seq	SI10
17-18700-3	Apc	splice_donor_variant	p.A515*	Trp53-null_Tam>ENU	Exome_seq	SI10
17-18700-3	Apc_1	stop_gained	p.Q471*	Trp53-null_Tam>ENU	Exome_seq	SI10
17-18700-4	Ctnnb1	missense_variant	p.G34E	Trp53-null_Tam>ENU	Exome_seq	SI20
17-18700-5	Apc	stop_gained	p.C449*	Trp53-null_Tam>ENU	Exome_seq	SI50
17-18700-6	Ctnnb1	missense_variant	p.G34E	Trp53-null_Tam>ENU	Exome_seq	SI10
17-18703-1	Apc	splice_donor_variant	p.F176*	Trp53-null_Tam>ENU	Exome_seq	SI10
17-18703-1	Ctnnb1	missense_variant	p.G34E	Trp53-null_Tam>ENU	Exome_seq	SI10
17-18703-2	Apc	stop_gained	p.Q161*	Trp53-null_Tam>ENU	Exome_seq	SI20
17-18703-2	Ctnnb1	missense_variant	p.T551I	Trp53-null_Tam>ENU	Exome_seq	SI20
17-18703-3	Apc_1	stop_gained	p.L696*	Trp53-null_Tam>ENU	Exome_seq	SI20
17-18703-3	Apc	stop_gained	p.Y1375*	Trp53-null_Tam>ENU	Exome_seq	SI20
17-18703-4	Ctnnb1	missense_variant	p.G34E	Trp53-null_Tam>ENU	Exome_seq	SI20
17-18703-5	Ctnnb1	missense_variant	p.G34E	Trp53-null_Tam>ENU	Exome_seq	SI40
17-18703-6	Ctnnb1	missense_variant	p.G34E	Trp53-null_Tam>ENU	Exome_seq	SI50
17-18703-7	Ctnnb1	missense_variant	p.G34E	Trp53-null_Tam>ENU	Exome_seq	Colon
18-9097-11	Apc	splice_acceptor_variant	p.E138*	Trp53-null_Tam>ENU	Exome_seq	SI10
18-9097-11	Apc_2	stop_gained	p.S1277*	Trp53-null_Tam>ENU	Exome_seq	SI10
18-9097-11	Apc_1	stop_gained	p.W591*	Trp53-null_Tam>ENU	Exome_seq	SI10
18-9097-12	Ctnnb1	missense_variant	p.G34E	Trp53-null_Tam>ENU	Exome_seq	SI20
18-9097-13	Ctnnb1	missense_variant	p.D32G	Trp53-null_Tam>ENU	Exome_seq	SI20
18-9097-13	Apc	stop_gained	p.Y1178*	Trp53-null_Tam>ENU	Exome_seq	SI20
18-9097-14	Apc_1	splice_donor_variant	p.R651*	Trp53-null_Tam>ENU	Exome_seq	SI20
18-9097-14	Apc	stop_gained	p.L561*	Trp53-null_Tam>ENU	Exome_seq	SI20
18-9097-15	Apc	stop_gained	p.L290*	Trp53-null_Tam>ENU	Exome_seq	SI30
18-9097-15	Apc_1	stop_gained	p.R956*	Trp53-null_Tam>ENU	Exome_seq	SI30
18-9097-16	Ctnnb1	missense_variant	p.S33F	Trp53-null_Tam>ENU	Exome_seq	SI30
18-9097-16	Ctnnb1_1	missense_variant&splice_region_variant	p.T693S	Trp53-null_Tam>ENU	Exome_seq	SI30
18-9097-17	Ctnnb1	missense_variant	p.D32G	Trp53-null_Tam>ENU	Exome_seq	SI20
18-19416-1	Apc_1	stop_gained	p.W1047*	Trp53_Het_Notch1-ICD_Tam>ENU	Exome_seq	SI10
18-19416-1	Apc	stop_gained	p.W683*	Trp53_Het_Notch1-ICD_Tam>ENU	Exome_seq	SI10
18-19416-10	Ctnnb1	missense_variant	p.T41I	Trp53_Het_Notch1-ICD_Tam>ENU	Exome_seq	Colon
18-19416-11	Ctnnb1	missense_variant	p.I35S	Trp53_Het_Notch1-ICD_Tam>ENU	Exome_seq	Colon
18-19416-12	Ctnnb1	missense_variant	p.I35S	Trp53_Het_Notch1-ICD_Tam>ENU	Exome_seq	Colon
18-19416-13	Ctnnb1	missense_variant	p.D32V	Trp53_Het_Notch1-ICD_Tam>ENU	Exome_seq	Colon
18-19416-14	Apc	stop_gained	p.L587*	Trp53_Het_Notch1-ICD_Tam>ENU	Exome_seq	Colon
18-19416-14	Apc_1	stop_gained	p.Q1405*	Trp53_Het_Notch1-ICD_Tam>ENU	Exome_seq	Colon
18-19416-15	Ctnnb1	missense_variant	p.T41I	Trp53_Het_Notch1-ICD_Tam>ENU	Exome_seq	Colon
18-19416-3	Ctnnb1	missense_variant	p.T41I	Trp53_Het_Notch1-ICD_Tam>ENU	Exome_seq	SI10
18-19416-4	Ctnnb1	missense_variant	p.S33Y	Trp53_Het_Notch1-ICD_Tam>ENU	Exome_seq	SI20
18-19416-5	Apc	stop_gained	p.L1034*	Trp53_Het_Notch1-ICD_Tam>ENU	Exome_seq	SI20
18-19416-6	Apc	stop_gained	p.W697*	Trp53_Het_Notch1-ICD_Tam>ENU	Exome_seq	SI40
18-19416-7	Apc	splice_donor_variant	p.M436*	Trp53_Het_Notch1-ICD_Tam>ENU	Exome_seq	SI40
18-19416-8	Ctnnb1	missense_variant	p.D32G	Trp53_Het_Notch1-ICD_Tam>ENU	Exome_seq	Colon
18-19416-9	Ctnnb1	missense_variant	p.T41I	Trp53_Het_Notch1-ICD_Tam>ENU	Exome_seq	Colon
18-19417-1	Ctnnb1	missense_variant	p.I35S	Trp53_Het_Notch1-ICD_Tam>ENU	Exome_seq	SI10
18-19417-10	Ctnnb1	missense_variant	p.I35S	Trp53_Het_Notch1-ICD_Tam>ENU	Exome_seq	Colon
18-19417-10	Ctnnb1_1	missense_variant	p.T75M	Trp53_Het_Notch1-ICD_Tam>ENU	Exome_seq	Colon
18-19417-11	Ctnnb1	missense_variant	p.S33F	Trp53_Het_Notch1-ICD_Tam>ENU	Exome_seq	Colon
18-19417-12	Ctnnb1	missense_variant	p.S37F	Trp53_Het_Notch1-ICD_Tam>ENU	Exome_seq	Colon
18-19417-13	Apc_1	splice_acceptor_variant	p.L467*	Trp53_Het_Notch1-ICD_Tam>ENU	Exome_seq	Colon
18-19417-13	Apc	stop_gained	p.Q1203*	Trp53_Het_Notch1-ICD_Tam>ENU	Exome_seq	Colon
18-19417-14	Ctnnb1	missense_variant	p.I35S	Trp53_Het_Notch1-ICD_Tam>ENU	Exome_seq	Colon
18-19417-15	Ctnnb1	missense_variant	p.S37P	Trp53_Het_Notch1-ICD_Tam>ENU	Exome_seq	Colon
18-19417-16	Ctnnb1	missense_variant	p.G34E	Trp53_Het_Notch1-ICD_Tam>ENU	Exome_seq	Colon
18-19417-2	Ctnnb1	missense_variant	p.D32G	Trp53_Het_Notch1-ICD_Tam>ENU	Exome_seq	SI10
18-19417-3	Ctnnb1	missense_variant	p.I35S	Trp53_Het_Notch1-ICD_Tam>ENU	Exome_seq	SI10
18-19417-4	Ctnnb1	missense_variant	p.G34E	Trp53_Het_Notch1-ICD_Tam>ENU	Exome_seq	SI20
18-19417-5	Apc	stop_gained	p.Q427*	Trp53_Het_Notch1-ICD_Tam>ENU	Exome_seq	SI20
18-19417-5	Apc_1	stop_gained	p.S1355*	Trp53_Het_Notch1-ICD_Tam>ENU	Exome_seq	SI20
18-19417-6	Ctnnb1	missense_variant	p.I35S	Trp53_Het_Notch1-ICD_Tam>ENU	Exome_seq	SI20
18-19417-7	Apc	stop_gained	p.C605*	Trp53_Het_Notch1-ICD_Tam>ENU	Exome_seq	SI30
18-19417-7	Apc_1	stop_gained	p.Y861*	Trp53_Het_Notch1-ICD_Tam>ENU	Exome_seq	SI30
18-19417-8	Ctnnb1	missense_variant	p.S33F	Trp53_Het_Notch1-ICD_Tam>ENU	Exome_seq	SI40
18-19417-9	Ctnnb1	missense_variant	p.S37P	Trp53_Het_Notch1-ICD_Tam>ENU	Exome_seq	SI40
19-16424-1	Ctnnb1	missense_variant	p.D32N	Trp53_Het_Notch1-ICD_Tam>ENU	Amplicon_seq	SI10
19-16424-1	Apc_1	stop_gained	p.W591*	Trp53_Het_Notch1-ICD_Tam>ENU	Amplicon_seq	SI10
19-16424-1	Apc	stop_gained	p.Y484*	Trp53_Het_Notch1-ICD_Tam>ENU	Amplicon_seq	SI10
19-16424-10	Ctnnb1	missense_variant	p.S37F	Trp53_Het_Notch1-ICD_Tam>ENU	Amplicon_seq	Colon
19-16424-11	Ctnnb1	missense_variant	p.T41I	Trp53_Het_Notch1-ICD_Tam>ENU	Amplicon_seq	Colon
19-16424-2	Apc	stop_gained	p.E853*	Trp53_Het_Notch1-ICD_Tam>ENU	Amplicon_seq	SI10
19-16424-2	Apc_1	stop_gained	p.S1108*	Trp53_Het_Notch1-ICD_Tam>ENU	Amplicon_seq	SI10
19-16424-3	Ctnnb1	missense_variant	p.T41I	Trp53_Het_Notch1-ICD_Tam>ENU	Amplicon_seq	SI10
19-16424-4	Ctnnb1	missense_variant	p.G34E	Trp53_Het_Notch1-ICD_Tam>ENU	Amplicon_seq	SI10
19-16424-5	Apc	stop_gained	p.S768*	Trp53_Het_Notch1-ICD_Tam>ENU	Amplicon_seq	SI20
19-16424-6	Apc	stop_gained	p.L1340*	Trp53_Het_Notch1-ICD_Tam>ENU	Amplicon_seq	SI20
19-16424-6	Apc_1	stop_gained	p.Y1375*	Trp53_Het_Notch1-ICD_Tam>ENU	Amplicon_seq	SI20
19-16424-7	Apc_1	stop_gained	p.Q1258*	Trp53_Het_Notch1-ICD_Tam>ENU	Amplicon_seq	SI20
19-16424-7	Apc_2	stop_gained	p.Q1405*	Trp53_Het_Notch1-ICD_Tam>ENU	Amplicon_seq	SI20
19-16424-7	Apc	stop_gained	p.Q693*	Trp53_Het_Notch1-ICD_Tam>ENU	Amplicon_seq	SI20
19-16424-8	Ctnnb1_1	missense_variant	p.D145G	Trp53_Het_Notch1-ICD_Tam>ENU	Amplicon_seq	Caecum
19-16424-8	Ctnnb1	missense_variant	p.S33F	Trp53_Het_Notch1-ICD_Tam>ENU	Amplicon_seq	Caecum
19-16424-9	Ctnnb1_1	missense_variant	p.L285S	Trp53_Het_Notch1-ICD_Tam>ENU	Amplicon_seq	Caecum
19-16424-9	Ctnnb1	missense_variant	p.S33F	Trp53_Het_Notch1-ICD_Tam>ENU	Amplicon_seq	Caecum
19-11994-1	Ctnnb1	missense_variant	p.I35S	Notch1-ICD_Tam>ENU	Amplicon_seq	SI40
19-11994-1	Apc	stop_gained	p.Q765*	Notch1-ICD_Tam>ENU	Amplicon_seq	SI40
19-11994-2	Ctnnb1_1	missense_variant	p.M436K	Notch1-ICD_Tam>ENU	Amplicon_seq	Colon
19-11994-2	Ctnnb1	missense_variant	p.T41I	Notch1-ICD_Tam>ENU	Amplicon_seq	Colon
19-11994-3	Ctnnb1	missense_variant	p.I35S	Notch1-ICD_Tam>ENU	Amplicon_seq	Colon
19-11994-4	Ctnnb1	missense_variant	p.T41I	Notch1-ICD_Tam>ENU	Amplicon_seq	Colon
19-11994-5	Ctnnb1	missense_variant	p.I35S	Notch1-ICD_Tam>ENU	Amplicon_seq	Colon
19-11997-17	Apc	stop_gained	p.L850*	Notch1-ICD_Tam>ENU	Amplicon_seq	SI10
19-11997-18	Ctnnb1	missense_variant	p.I35S	Notch1-ICD_Tam>ENU	Amplicon_seq	SI20
19-11997-19	Ctnnb1	missense_variant	p.T41I	Notch1-ICD_Tam>ENU	Amplicon_seq	SI30
19-11997-20	Ctnnb1	missense_variant	p.T41I	Notch1-ICD_Tam>ENU	Amplicon_seq	Colon
19-11997-21	Ctnnb1	missense_variant	p.S37F	Notch1-ICD_Tam>ENU	Amplicon_seq	Colon
19-11997-22	Ctnnb1	missense_variant	p.I35S	Notch1-ICD_Tam>ENU	Amplicon_seq	Colon
19-11997-23	Ctnnb1	missense_variant	p.T41I	Notch1-ICD_Tam>ENU	Amplicon_seq	Colon
17-45164-13	Apc_1	stop_gained	p.L850*	Pten-null_Tam>ENU	Exome_seq	SI10
17-45164-13	Apc	stop_gained	p.W683*	Pten-null_Tam>ENU	Exome_seq	SI10
17-45164-14	Apc	stop_gained	p.Y1100*	Pten-null_Tam>ENU	Exome_seq	SI10
17-45164-14	Apc_1	stop_gained	p.Y949*	Pten-null_Tam>ENU	Exome_seq	SI10
17-45164-15	Apc	stop_gained	p.L561*	Pten-null_Tam>ENU	Exome_seq	SI10
17-45164-15	Apc_1	stop_gained	p.S835*	Pten-null_Tam>ENU	Exome_seq	SI10
17-45164-16	Ctnnb1	missense_variant	p.I35S	Pten-null_Tam>ENU	Exome_seq	SI20
17-45164-17	Ctnnb1	missense_variant	p.D32G	Pten-null_Tam>ENU	Exome_seq	SI20
17-51516-10	Ctnnb1	missense_variant	p.D32N	Pten-null_Tam>ENU	Exome_seq	SI10
17-51516-11	Apc	stop_gained	p.L850*	Pten-null_Tam>ENU	Exome_seq	SI20
17-51516-11	Apc_1	stop_gained	p.Y971*	Pten-null_Tam>ENU	Exome_seq	SI20
17-51516-12	Ctnnb1	missense_variant	p.G34E	Pten-null_Tam>ENU	Exome_seq	SI20
17-51516-13	Apc_1	stop_gained	p.K1164*	Pten-null_Tam>ENU	Exome_seq	SI20
17-51516-13	Apc	stop_gained	p.S745*	Pten-null_Tam>ENU	Exome_seq	SI20
17-51516-14	Ctnnb1	missense_variant	p.D32N	Pten-null_Tam>ENU	Exome_seq	SI20
17-51516-15	Ctnnb1	missense_variant	p.D32N	Pten-null_Tam>ENU	Exome_seq	SI30
17-51516-9	Apc	stop_gained	p.C445*	Pten-null_Tam>ENU	Exome_seq	SI10
17-51516-9	Apc_1	stop_gained	p.L663*	Pten-null_Tam>ENU	Exome_seq	SI10
17-51521-1	Apc	stop_gained	p.G815*	Pten-null_Tam>ENU	Exome_seq	SI10
17-51521-1	Apc_1	stop_gained	p.Q1129*	Pten-null_Tam>ENU	Exome_seq	SI10
17-51521-10	Apc	splice_donor_variant	p.R651*	Pten-null_Tam>ENU	Exome_seq	SI30
17-51521-10	Apc_1	stop_gained	p.S1193*	Pten-null_Tam>ENU	Exome_seq	SI30
17-51521-11	Ctnnb1	missense_variant	p.I35S	Pten-null_Tam>ENU	Exome_seq	SI40
17-51521-2	Apc	stop_gained	p.Q661*	Pten-null_Tam>ENU	Exome_seq	SI10
17-51521-2	Apc_1	stop_gained	p.Q976*	Pten-null_Tam>ENU	Exome_seq	SI10
17-51521-3	Ctnnb1	missense_variant	p.G34E	Pten-null_Tam>ENU	Exome_seq	SI10
17-51521-4	Apc_1	stop_gained	p.C1096*	Pten-null_Tam>ENU	Exome_seq	SI20
17-51521-4	Apc	stop_gained	p.Q1094*	Pten-null_Tam>ENU	Exome_seq	SI20
17-51521-6	Apc	splice_donor_variant	p.F176*	Pten-null_Tam>ENU	Exome_seq	SI20
17-51521-6	Apc_2	stop_gained	p.L408*	Pten-null_Tam>ENU	Exome_seq	SI20
17-51521-6	Apc_1	stop_gained	p.Q201*	Pten-null_Tam>ENU	Exome_seq	SI20
17-51521-7	Ctnnb1	missense_variant	p.S37P	Pten-null_Tam>ENU	Exome_seq	SI20
17-51521-8	Apc_1	stop_gained	p.Q1121*	Pten-null_Tam>ENU	Exome_seq	SI20
17-51521-8	Apc	stop_gained	p.Y131*	Pten-null_Tam>ENU	Exome_seq	SI20
17-51521-9	Apc	stop_gained	p.L587*	Pten-null_Tam>ENU	Exome_seq	SI20
17-51711-10	Apc_1	stop_gained	p.L549*	Pten-null_Tam>ENU	Exome_seq	SI20
17-51711-10	Apc	stop_gained	p.Q1242*	Pten-null_Tam>ENU	Exome_seq	SI20
17-51711-11	Ctnnb1	missense_variant	p.S37P	Pten-null_Tam>ENU	Exome_seq	SI20
17-51711-12	Ctnnb1	missense_variant	p.S37P	Pten-null_Tam>ENU	Exome_seq	SI20
17-51711-13	Apc_1	stop_gained	p.E909*	Pten-null_Tam>ENU	Exome_seq	SI30
17-51711-13	Apc	stop_gained&splice_region_variant	p.Q652*	Pten-null_Tam>ENU	Exome_seq	SI30
17-51711-4	Apc	stop_gained	p.C573*	Pten-null_Tam>ENU	Exome_seq	SI10
17-51711-4	Apc_1	stop_gained	p.L575*	Pten-null_Tam>ENU	Exome_seq	SI10
17-51711-5	Ctnnb1	missense_variant	p.T41I	Pten-null_Tam>ENU	Exome_seq	SI10
17-51711-6	Ctnnb1	missense_variant	p.D32N	Pten-null_Tam>ENU	Exome_seq	SI10
17-51711-7	Apc	stop_gained	p.Q443*	Pten-null_Tam>ENU	Exome_seq	SI10
17-51711-7	Apc_1	stop_gained	p.Q899*	Pten-null_Tam>ENU	Exome_seq	SI10
17-51711-8	Apc_2	stop_gained	p.Q665*	Pten-null_Tam>ENU	Exome_seq	SI20
17-51711-8	Apc_3	stop_gained	p.S871*	Pten-null_Tam>ENU	Exome_seq	SI20
17-51711-8	Apc	stop_gained	p.Y797*	Pten-null_Tam>ENU	Exome_seq	SI20
17-51711-8	Apc_1	stop_gained	p.Y995*	Pten-null_Tam>ENU	Exome_seq	SI20
17-51711-9	Apc	stop_gained	p.Q1093*	Pten-null_Tam>ENU	Exome_seq	SI20
17-51711-9	Apc_1	stop_gained	p.Q1150*	Pten-null_Tam>ENU	Exome_seq	SI20
17-51712-10	Apc_2	stop_gained	p.L672*	Pten-null_Tam>ENU	Exome_seq	SI10
17-51712-10	Apc_3	stop_gained	p.Q1043*	Pten-null_Tam>ENU	Exome_seq	SI10
17-51712-10	Apc_1	stop_gained	p.Q1150*	Pten-null_Tam>ENU	Exome_seq	SI10
17-51712-10	Apc	stop_gained	p.Y1100*	Pten-null_Tam>ENU	Exome_seq	SI10
17-51712-11	Ctnnb1	missense_variant	p.T41I	Pten-null_Tam>ENU	Exome_seq	SI10
17-51712-12	Ctnnb1	missense_variant	p.S37A	Pten-null_Tam>ENU	Exome_seq	SI20
17-51712-13	Apc	stop_gained	p.W155*	Pten-null_Tam>ENU	Exome_seq	SI20
17-51712-14	Apc	stop_gained	p.C481*	Pten-null_Tam>ENU	Exome_seq	SI20
17-51712-14	Apc_1	stop_gained	p.Y1100*	Pten-null_Tam>ENU	Exome_seq	SI20
17-51712-15	Apc	stop_gained	p.L590*	Pten-null_Tam>ENU	Exome_seq	SI10
17-51712-15	Apc_1	stop_gained	p.Y954*	Pten-null_Tam>ENU	Exome_seq	SI10
17-51712-6	Ctnnb1	missense_variant	p.D32G	Pten-null_Tam>ENU	Exome_seq	SI10
17-51712-7	Apc	splice_donor_variant	p.F176*	Pten-null_Tam>ENU	Exome_seq	SI10
17-51712-7	Apc_1	stop_gained	p.Q1033*	Pten-null_Tam>ENU	Exome_seq	SI10
17-51712-8	Apc	stop_gained	p.C449*	Pten-null_Tam>ENU	Exome_seq	SI10
17-51712-8	Apc_1	stop_gained	p.S1234*	Pten-null_Tam>ENU	Exome_seq	SI10
17-51712-9	Ctnnb1	missense_variant	p.S37F	Pten-null_Tam>ENU	Exome_seq	SI10
20-32424_1	Ctnnb1	missense_variant	p.S37F	Pten-null_Tam>ENU	Amplicon_seq	SI10
20-32424_10	Ctnnb1	missense_variant	p.S33A	Pten-null_Tam>ENU	Amplicon_seq	SI30
20-32424_11	Apc	stop_gained	p.Y1161*	Pten-null_Tam>ENU	Amplicon_seq	SI30
20-32424_12	Apc	splice_donor_variant	p.A515*	Pten-null_Tam>ENU	Amplicon_seq	SI30
20-32424_12	Apc_1	stop_gained	p.Q1292*	Pten-null_Tam>ENU	Amplicon_seq	SI30
20-32424_2	Ctnnb1	missense_variant	p.S37A	Pten-null_Tam>ENU	Amplicon_seq	SI10
20-32424_3	Apc_2	stop_gained	p.L1180*	Pten-null_Tam>ENU	Amplicon_seq	SI10
20-32424_3	Apc	stop_gained	p.W155*	Pten-null_Tam>ENU	Amplicon_seq	SI10
20-32424_3	Apc_1	stop_gained	p.Y998*	Pten-null_Tam>ENU	Amplicon_seq	SI10
20-32424_5	Ctnnb1	missense_variant	p.D32N	Pten-null_Tam>ENU	Amplicon_seq	SI20
20-32424_6	Apc	stop_gained	p.Q179*	Pten-null_Tam>ENU	Amplicon_seq	SI20
20-32424_6	Apc_1	stop_gained	p.Y1182*	Pten-null_Tam>ENU	Amplicon_seq	SI20
20-32424_8	Apc_1	stop_gained	p.C1287*	Pten-null_Tam>ENU	Amplicon_seq	SI30
20-32424_8	Apc	stop_gained	p.R956*	Pten-null_Tam>ENU	Amplicon_seq	SI30
20-6155_1	Apc	stop_gained	p.L503*	Pten-null_Tam>ENU	Amplicon_seq	SI10
20-6155_2	Apc	stop_gained	p.W697*	Pten-null_Tam>ENU	Amplicon_seq	SI20
20-6155_3_11	Ctnnb1	missense_variant	p.G34E	Pten-null_Tam>ENU	Amplicon_seq	SI30
20-6162_1	Apc	splice_donor_variant	p.A515*	Pten-null_Tam>ENU	Amplicon_seq	SI20
20-6162_1	Apc_1	stop_gained	p.S930*	Pten-null_Tam>ENU	Amplicon_seq	SI20
20-6162_2	Apc	stop_gained	p.L575*	Pten-null_Tam>ENU	Amplicon_seq	SI20
20-6162_2	Apc_1	stop_gained	p.Y1133*	Pten-null_Tam>ENU	Amplicon_seq	SI20
20-6162_3	Ctnnb1	missense_variant	p.D32G	Pten-null_Tam>ENU	Amplicon_seq	SI20
20-6162_4_4	Apc	stop_gained	p.L408*	Pten-null_Tam>ENU	Amplicon_seq	SI30
20-6162_4_4	Apc_1	stop_gained	p.Y797*	Pten-null_Tam>ENU	Amplicon_seq	SI30
20-6162_4_5	Apc	stop_gained	p.L408*	Pten-null_Tam>ENU	Amplicon_seq	SI30
20-6162_4_5	Apc_1	stop_gained	p.Y797*	Pten-null_Tam>ENU	Amplicon_seq	SI30
17-27519-1	Ctnnb1	missense_variant	p.S37P	Fbxw7-null_Tam>ENU	Exome_seq	SI
17-27519-2	Ctnnb1	missense_variant	p.G34E	Fbxw7-null_Tam>ENU	Exome_seq	SI
17-27519-3	Ctnnb1	missense_variant	p.T41I	Fbxw7-null_Tam>ENU	Exome_seq	SI
17-27519-4	Ctnnb1	missense_variant	p.G34E	Fbxw7-null_Tam>ENU	Exome_seq	SI
17-27519-5	Ctnnb1	missense_variant	p.S37P	Fbxw7-null_Tam>ENU	Exome_seq	SI
17-27519-6	Ctnnb1	missense_variant	p.S33F	Fbxw7-null_Tam>ENU	Exome_seq	SI
17-27519-7	Ctnnb1	missense_variant	p.S33F	Fbxw7-null_Tam>ENU	Exome_seq	SI
17-28417-1	Apc_1	stop_gained	p.Q1258*	Fbxw7-null_Tam>ENU	Exome_seq	SI
17-28417-1	Apc	stop_gained	p.Y971*	Fbxw7-null_Tam>ENU	Exome_seq	SI
17-28417-10	Ctnnb1	missense_variant	p.S33F	Fbxw7-null_Tam>ENU	Exome_seq	SI
17-28417-10	Ctnnb1_1	missense_variant	p.S37F	Fbxw7-null_Tam>ENU	Exome_seq	SI
17-28417-11	Apc_1	splice_donor_variant	p.M436*	Fbxw7-null_Tam>ENU	Exome_seq	SI
17-28417-11	Apc	stop_gained&splice_region_variant	p.Q652*	Fbxw7-null_Tam>ENU	Exome_seq	SI
17-28417-12	Apc	stop_gained	p.Y1141*	Fbxw7-null_Tam>ENU	Exome_seq	SI
17-28417-12	Apc_1	stop_gained	p.Y933*	Fbxw7-null_Tam>ENU	Exome_seq	SI
17-28417-13	Ctnnb1	missense_variant	p.T41I	Fbxw7-null_Tam>ENU	Exome_seq	SI
17-28417-15	Ctnnb1_1	missense_variant	p.G34E	Fbxw7-null_Tam>ENU	Exome_seq	SI
17-28417-15	Ctnnb1	missense_variant	p.S33F	Fbxw7-null_Tam>ENU	Exome_seq	SI
17-28417-16	Apc	stop_gained	p.S1193*	Fbxw7-null_Tam>ENU	Exome_seq	SI
17-28417-16	Ctnnb1_1	missense_variant	p.S33A	Fbxw7-null_Tam>ENU	Exome_seq	SI
17-28417-16	Ctnnb1	missense_variant	p.S37F	Fbxw7-null_Tam>ENU	Exome_seq	SI
17-28417-16	Apc_1	stop_gained	p.Y414*	Fbxw7-null_Tam>ENU	Exome_seq	SI
17-28417-17	Apc	stop_gained	p.L531*	Fbxw7-null_Tam>ENU	Exome_seq	SI
17-28417-17	Apc_1	stop_gained	p.Y1076*	Fbxw7-null_Tam>ENU	Exome_seq	SI
17-28417-18	Ctnnb1	missense_variant	p.S37F	Fbxw7-null_Tam>ENU	Exome_seq	SI
17-28417-19	Apc	stop_gained	p.Q443*	Fbxw7-null_Tam>ENU	Exome_seq	SI
17-28417-19	Apc_1	stop_gained	p.Y995*	Fbxw7-null_Tam>ENU	Exome_seq	SI
17-28417-2	Ctnnb1	missense_variant	p.D32G	Fbxw7-null_Tam>ENU	Exome_seq	SI
17-28417-3	Apc_1	stop_gained	p.L495*	Fbxw7-null_Tam>ENU	Exome_seq	SI
17-28417-3	Apc	stop_gained	p.Q1093*	Fbxw7-null_Tam>ENU	Exome_seq	SI
17-28417-4	Ctnnb1	missense_variant	p.T41I	Fbxw7-null_Tam>ENU	Exome_seq	SI
17-28417-5	Ctnnb1	missense_variant	p.S37F	Fbxw7-null_Tam>ENU	Exome_seq	SI
17-28417-5	Ctnnb1_1	missense_variant	p.S37P	Fbxw7-null_Tam>ENU	Exome_seq	SI
17-28417-6	Ctnnb1	missense_variant	p.S33Y	Fbxw7-null_Tam>ENU	Exome_seq	SI
17-28417-7	Ctnnb1	missense_variant	p.G34E	Fbxw7-null_Tam>ENU	Exome_seq	SI
17-28417-8	Ctnnb1	missense_variant	p.T41I	Fbxw7-null_Tam>ENU	Exome_seq	SI
17-28417-9	Ctnnb1	missense_variant	p.G34E	Fbxw7-null_Tam>ENU	Exome_seq	SI
18-1444-1	Apc	stop_gained	p.G500*	Fbxw7-null_Tam>ENU	Amplicon_seq	SI10
18-1444-10	Apc_1	stop_gained	p.R956*	Fbxw7-null_Tam>ENU	Amplicon_seq	SI30
18-1444-10	Apc	stop_gained	p.Y949*	Fbxw7-null_Tam>ENU	Amplicon_seq	SI30
18-1444-11	Ctnnb1	missense_variant	p.G34R	Fbxw7-null_Tam>ENU	Amplicon_seq	SI30
18-1444-11	Ctnnb1_1	missense_variant	p.T41I	Fbxw7-null_Tam>ENU	Amplicon_seq	SI30
18-1444-12	Ctnnb1	missense_variant	p.G34E	Fbxw7-null_Tam>ENU	Amplicon_seq	SI30
18-1444-13	Ctnnb1	missense_variant	p.G34E	Fbxw7-null_Tam>ENU	Amplicon_seq	SI30
18-1444-14	Ctnnb1	missense_variant	p.D32N	Fbxw7-null_Tam>ENU	Amplicon_seq	SI30
18-1444-14	Ctnnb1_1	missense_variant	p.S33F	Fbxw7-null_Tam>ENU	Amplicon_seq	SI30
18-1444-15	Ctnnb1	missense_variant	p.I35S	Fbxw7-null_Tam>ENU	Amplicon_seq	SI40
18-1444-16	Apc	stop_gained	p.Y1178*	Fbxw7-null_Tam>ENU	Amplicon_seq	SI40
18-1444-17	Apc_1	stop_gained	p.Y1073*	Fbxw7-null_Tam>ENU	Amplicon_seq	SI40
18-1444-17	Apc	stop_gained	p.Y949*	Fbxw7-null_Tam>ENU	Amplicon_seq	SI40
18-1444-2	Ctnnb1	missense_variant	p.T41I	Fbxw7-null_Tam>ENU	Amplicon_seq	SI20
18-1444-3	Ctnnb1	missense_variant	p.S37P	Fbxw7-null_Tam>ENU	Amplicon_seq	SI20
18-1444-3	Ctnnb1_1	missense_variant	p.T41I	Fbxw7-null_Tam>ENU	Amplicon_seq	SI20
18-1444-4	Ctnnb1	missense_variant	p.S37A	Fbxw7-null_Tam>ENU	Amplicon_seq	SI20
18-1444-5	Ctnnb1	missense_variant	p.S37F	Fbxw7-null_Tam>ENU	Amplicon_seq	SI20
18-1444-6	Ctnnb1_1	missense_variant	p.I35T	Fbxw7-null_Tam>ENU	Amplicon_seq	SI20
18-1444-6	Ctnnb1	missense_variant	p.S33F	Fbxw7-null_Tam>ENU	Amplicon_seq	SI20
18-1444-7	Ctnnb1	missense_variant	p.G34E	Fbxw7-null_Tam>ENU	Amplicon_seq	SI30
18-1444-8	Ctnnb1_1	missense_variant	p.G34E	Fbxw7-null_Tam>ENU	Amplicon_seq	SI30
18-1444-8	Ctnnb1	missense_variant	p.S33F	Fbxw7-null_Tam>ENU	Amplicon_seq	SI30
18-1444-9	Ctnnb1	missense_variant	p.G34E	Fbxw7-null_Tam>ENU	Amplicon_seq	SI30
18-1444-9	Ctnnb1_1	missense_variant	p.S37P	Fbxw7-null_Tam>ENU	Amplicon_seq	SI30
18-6427-1	Ctnnb1	missense_variant	p.S37P	Fbxw7-null_Tam>ENU	Amplicon_seq	SI10
18-6427-12	Ctnnb1	missense_variant	p.D32G	Fbxw7-null_Tam>ENU	Amplicon_seq	SI30
18-6427-13	Ctnnb1	missense_variant	p.D32G	Fbxw7-null_Tam>ENU	Amplicon_seq	SI30
18-6427-14	Apc	stop_gained	p.L829*	Fbxw7-null_Tam>ENU	Amplicon_seq	SI40
18-6427-14	Apc_1	stop_gained	p.Q2002*	Fbxw7-null_Tam>ENU	Amplicon_seq	SI40
18-6427-15	Apc_1	stop_gained	p.C605*	Fbxw7-null_Tam>ENU	Amplicon_seq	SI40
18-6427-15	Apc	stop_gained	p.W551*	Fbxw7-null_Tam>ENU	Amplicon_seq	SI40
18-6427-2	Ctnnb1	missense_variant	p.G34E	Fbxw7-null_Tam>ENU	Amplicon_seq	SI10
18-6427-2	Ctnnb1_1	missense_variant	p.S37F	Fbxw7-null_Tam>ENU	Amplicon_seq	SI10
18-6427-3	Apc	stop_gained&splice_region_variant	p.Q213*	Fbxw7-null_Tam>ENU	Amplicon_seq	SI20
18-6427-3	Ctnnb1	missense_variant	p.S33F	Fbxw7-null_Tam>ENU	Amplicon_seq	SI20
18-6427-4	Ctnnb1_1	missense_variant	p.A172V	Fbxw7-null_Tam>ENU	Amplicon_seq	SI20
18-6427-4	Ctnnb1	missense_variant	p.S37F	Fbxw7-null_Tam>ENU	Amplicon_seq	SI20
18-6427-5	Ctnnb1	missense_variant	p.D32V	Fbxw7-null_Tam>ENU	Amplicon_seq	SI20
18-6427-5	Ctnnb1_1	missense_variant	p.S33F	Fbxw7-null_Tam>ENU	Amplicon_seq	SI20
18-6427-6	Ctnnb1	missense_variant	p.S33F	Fbxw7-null_Tam>ENU	Amplicon_seq	SI20
18-6427-6	Ctnnb1_1	missense_variant	p.S37F	Fbxw7-null_Tam>ENU	Amplicon_seq	SI20
18-6427-7	Ctnnb1	missense_variant	p.S37F	Fbxw7-null_Tam>ENU	Amplicon_seq	SI30
18-6427-8	Ctnnb1_1	missense_variant	p.D32G	Fbxw7-null_Tam>ENU	Amplicon_seq	SI30
18-6427-8	Ctnnb1	missense_variant	p.D32N	Fbxw7-null_Tam>ENU	Amplicon_seq	SI30
18-6427-9	Ctnnb1	missense_variant	p.D32G	Fbxw7-null_Tam>ENU	Amplicon_seq	SI30
