# Supplementary material for: Decay of driver mutations shapes the landscape of intestinal transformation
Source: Nature. 2025 Dec 3;649(8097):729–38. doi: 10.1038/s41586-025-09762-w (PMC12804087; doi:10.1038/s41586-025-09762-w)
Supplement: Supplementary file 12 — Source Data Extended Data Fig. 4 [file 41586_2025_9762_MOESM12_ESM.xlsx]

## Sheet: ED_Fig_4a
clonality	CN_study	count
Apc_monoclonal	no	181
Apc_monoclonal	yes	58
Apc_polyclonal	no	16
Apc_polyclonal	yes	1
Ctnnb1_monoclonal	no	286
Ctnnb1_monoclonal	yes	82
ctnnb1_polyclonal	no	86
ctnnb1_polyclonal	yes	5
mixed_polyclonal	no	45
mixed_polyclonal	yes	3
no_apc_ctnnb1	no	14
no_apc_ctnnb1	yes	10

## Sheet: ED_Fig_4b
chromosome	start	end	segmean	sample
1	3000001	195300000	2	17-27354-4
10	3100001	130600000	2	17-27354-4
11	3200001	121900000	2	17-27354-4
12	3200001	120000000	2	17-27354-4
13	3300001	119800000	2	17-27354-4
14	7700001	124700000	3	17-27354-4
15	3100001	103600000	2	17-27354-4
16	3500001	98100000	2	17-27354-4
17	3000001	94900000	2	17-27354-4
18	3100001	51400000	4	17-27354-4
18	51400001	90600000	1	17-27354-4
19	3200001	61300000	2	17-27354-4
2	3100001	181900000	2	17-27354-4
3	3000001	159800000	2	17-27354-4
4	3300001	156200000	2	17-27354-4
5	3300001	151700000	2	17-27354-4
6	3400001	149500000	2	17-27354-4
7	3100001	145300000	2	17-27354-4
8	3100001	129200000	2	17-27354-4
9	3100001	124500000	2	17-27354-4
1	3000001	195300000	2	17-27361-2
10	3100001	130600000	2	17-27361-2
11	3200001	121900000	2	17-27361-2
12	3200001	120000000	3	17-27361-2
13	3300001	119800000	1	17-27361-2
14	7700001	98900000	2	17-27361-2
14	98900001	100000000	5	17-27361-2
14	100000001	124700000	2	17-27361-2
15	3100001	103600000	2	17-27361-2
16	3500001	85200000	2	17-27361-2
16	85200001	97300000	1	17-27361-2
16	97300001	98100000	2	17-27361-2
17	3000001	94900000	2	17-27361-2
18	3100001	17000000	4	17-27361-2
18	17000001	42500000	3	17-27361-2
18	42500001	90600000	0	17-27361-2
19	3200001	61300000	2	17-27361-2
2	3100001	181900000	2	17-27361-2
3	3000001	159800000	2	17-27361-2
4	3300001	156200000	2	17-27361-2
5	3300001	151700000	2	17-27361-2
6	3400001	149500000	2	17-27361-2
7	3100001	145300000	2	17-27361-2
8	3100001	129200000	2	17-27361-2
9	3100001	124500000	2	17-27361-2
1	3000001	195300000	2	17-30313-8
10	3100001	130600000	2	17-30313-8
11	3200001	121900000	2	17-30313-8
12	3200001	120000000	2	17-30313-8
13	3300001	119800000	2	17-30313-8
14	7700001	124700000	2	17-30313-8
15	3100001	103600000	2	17-30313-8
16	3500001	98100000	2	17-30313-8
17	3000001	94900000	2	17-30313-8
18	3100001	90600000	2	17-30313-8
19	3200001	61300000	2	17-30313-8
2	3100001	181900000	2	17-30313-8
3	3000001	159800000	2	17-30313-8
4	3300001	156200000	2	17-30313-8
5	3300001	151700000	2	17-30313-8
6	3400001	149500000	2	17-30313-8
7	3100001	145300000	2	17-30313-8
8	3100001	129200000	2	17-30313-8
9	3100001	124500000	2	17-30313-8
1	3000001	195300000	2	17-23704-5
10	3100001	130600000	2	17-23704-5
11	3200001	108700000	2	17-23704-5
11	108700001	121900000	3	17-23704-5
12	3200001	120000000	2	17-23704-5
13	3300001	119800000	2	17-23704-5
14	7700001	124700000	2	17-23704-5
15	3100001	103600000	2	17-23704-5
16	3500001	98100000	2	17-23704-5
17	3000001	94900000	2	17-23704-5
18	3100001	11000000	2	17-23704-5
18	11000001	13200000	3	17-23704-5
18	13200001	90600000	1	17-23704-5
19	3200001	61300000	2	17-23704-5
2	3100001	181900000	2	17-23704-5
3	3000001	159800000	2	17-23704-5
4	3300001	156200000	2	17-23704-5
5	3300001	151700000	2	17-23704-5
6	3400001	149500000	2	17-23704-5
7	3100001	145300000	2	17-23704-5
8	3100001	129200000	2	17-23704-5
9	3100001	124500000	2	17-23704-5
1	3000001	195300000	2	17-23704-6
10	3100001	130600000	2	17-23704-6
11	3200001	121900000	2	17-23704-6
12	3200001	120000000	2	17-23704-6
13	3300001	119800000	2	17-23704-6
14	7700001	124700000	2	17-23704-6
15	3100001	103600000	2	17-23704-6
16	3500001	98100000	2	17-23704-6
17	3000001	94900000	2	17-23704-6
18	3100001	90600000	2	17-23704-6
19	3200001	6600000	0	17-23704-6
19	6600001	61300000	2	17-23704-6
2	3100001	181900000	2	17-23704-6
3	3000001	159800000	2	17-23704-6
4	3300001	156200000	2	17-23704-6
5	3300001	151700000	2	17-23704-6
6	3400001	149500000	2	17-23704-6
7	3100001	145300000	2	17-23704-6
8	3100001	129200000	2	17-23704-6
9	3100001	124500000	2	17-23704-6
1	3000001	195300000	2	17-27366-12
10	3100001	130600000	2	17-27366-12
11	3200001	121900000	2	17-27366-12
12	3200001	120000000	2	17-27366-12
13	3300001	119800000	1	17-27366-12
14	7700001	124700000	2	17-27366-12
15	3100001	103600000	2	17-27366-12
16	3500001	98100000	2	17-27366-12
17	3000001	94900000	2	17-27366-12
18	3100001	20900000	3	17-27366-12
18	20900001	40500000	4	17-27366-12
18	40500001	41100000	12	17-27366-12
18	41100001	45400000	4	17-27366-12
18	45400001	46800000	10	17-27366-12
18	46800001	49900000	4	17-27366-12
18	49900001	90600000	2	17-27366-12
19	3200001	61300000	2	17-27366-12
2	3100001	181900000	2	17-27366-12
3	3000001	159800000	2	17-27366-12
4	3300001	156200000	2	17-27366-12
5	3300001	151700000	2	17-27366-12
6	3400001	149500000	2	17-27366-12
7	3100001	145300000	2	17-27366-12
8	3100001	129200000	2	17-27366-12
9	3100001	124500000	2	17-27366-12
1	3000001	195300000	2	17-27366-15
10	3100001	130600000	2	17-27366-15
11	3200001	121900000	2	17-27366-15
12	3200001	120000000	2	17-27366-15
13	3300001	119800000	2	17-27366-15
14	7700001	124700000	2	17-27366-15
15	3100001	103600000	2	17-27366-15
16	3500001	98100000	2	17-27366-15
17	3000001	94900000	2	17-27366-15
18	3100001	90600000	1	17-27366-15
19	3200001	61300000	2	17-27366-15
2	3100001	181900000	2	17-27366-15
3	3000001	159800000	2	17-27366-15
4	3300001	156200000	2	17-27366-15
5	3300001	151700000	2	17-27366-15
6	3400001	149500000	2	17-27366-15
7	3100001	145300000	2	17-27366-15
8	3100001	129200000	2	17-27366-15
9	3100001	124500000	2	17-27366-15
1	3000001	195300000	2	17-30303-7
10	3100001	130600000	2	17-30303-7
11	3200001	121900000	2	17-30303-7
12	3200001	120000000	2	17-30303-7
13	3300001	119800000	2	17-30303-7
14	7700001	124700000	2	17-30303-7
15	3100001	103600000	2	17-30303-7
16	3500001	98100000	2	17-30303-7
17	3000001	94900000	2	17-30303-7
18	3100001	11600000	3	17-30303-7
18	11600001	12800000	11	17-30303-7
18	12800001	15400000	5	17-30303-7
18	15400001	18500000	1	17-30303-7
18	18500001	20300000	5	17-30303-7
18	20300001	90600000	1	17-30303-7
19	3200001	61300000	2	17-30303-7
2	3100001	181900000	2	17-30303-7
3	3000001	159800000	2	17-30303-7
4	3300001	156200000	2	17-30303-7
5	3300001	151700000	2	17-30303-7
6	3400001	149500000	2	17-30303-7
7	3100001	145300000	2	17-30303-7
8	3100001	125800000	2	17-30303-7
8	125800001	129200000	3	17-30303-7
9	3100001	124500000	2	17-30303-7
1	3000001	195300000	2	17-17654-1
10	3100001	130600000	2	17-17654-1
11	3200001	96300000	2	17-17654-1
11	96300001	104500000	3	17-17654-1
11	104500001	114100000	4	17-17654-1
11	114100001	121900000	3	17-17654-1
12	3200001	120000000	2	17-17654-1
13	3300001	119800000	2	17-17654-1
14	7700001	124700000	2	17-17654-1
15	3100001	103600000	2	17-17654-1
16	3500001	98100000	2	17-17654-1
17	3000001	94900000	2	17-17654-1
18	3100001	35200000	3	17-17654-1
18	35200001	90600000	1	17-17654-1
19	3200001	61300000	2	17-17654-1
2	3100001	170600000	2	17-17654-1
2	170600001	172500000	1	17-17654-1
2	172500001	181900000	2	17-17654-1
3	3000001	159800000	2	17-17654-1
4	3300001	156200000	2	17-17654-1
5	3300001	151700000	2	17-17654-1
6	3400001	149500000	2	17-17654-1
7	3100001	145300000	2	17-17654-1
8	3100001	129200000	2	17-17654-1
9	3100001	124500000	2	17-17654-1
1	3000001	195300000	2	17-17654-2
10	3100001	130600000	2	17-17654-2
11	3200001	108600000	2	17-17654-2
11	108600001	114100000	3	17-17654-2
11	114100001	121900000	2	17-17654-2
12	3200001	120000000	2	17-17654-2
13	3300001	119800000	1	17-17654-2
14	7700001	124700000	2	17-17654-2
15	3100001	103600000	2	17-17654-2
16	3500001	98100000	2	17-17654-2
17	3000001	94900000	2	17-17654-2
18	3100001	90600000	2	17-17654-2
19	3200001	61300000	2	17-17654-2
2	3100001	181900000	2	17-17654-2
3	3000001	159800000	2	17-17654-2
4	3300001	156200000	2	17-17654-2
5	3300001	151700000	2	17-17654-2
6	3400001	149500000	2	17-17654-2
7	3100001	145300000	2	17-17654-2
8	3100001	129200000	2	17-17654-2
9	3100001	98500000	2	17-17654-2
9	98500001	100200000	1	17-17654-2
9	100200001	124500000	2	17-17654-2

## Sheet: ED_Fig_4c
chromosome	start	end	segmean	sample
18	3100001	51400000	4	17-27354-4
18	51400001	90600000	1	17-27354-4
18	3100001	17000000	4	17-27361-2
18	17000001	42500000	3	17-27361-2
18	42500001	90600000	0	17-27361-2
18	3100001	28100000	2	17-27361-4
18	28100001	51600000	1	17-27361-4
18	51600001	90600000	2	17-27361-4
18	3100001	11000000	2	17-23704-5
18	11000001	13200000	3	17-23704-5
18	13200001	90600000	1	17-23704-5
18	3100001	90600000	3	17-27283-9
18	3100001	20900000	3	17-27366-12
18	20900001	40500000	4	17-27366-12
18	40500001	41100000	12	17-27366-12
18	41100001	45400000	4	17-27366-12
18	45400001	46800000	10	17-27366-12
18	46800001	49900000	4	17-27366-12
18	49900001	90600000	2	17-27366-12
18	3100001	21600000	2	17-27366-14
18	21600001	90600000	1	17-27366-14
18	3100001	90600000	1	17-27366-15
18	3100001	11600000	3	17-30303-7
18	11600001	12800000	11	17-30303-7
18	12800001	15400000	5	17-30303-7
18	15400001	18500000	1	17-30303-7
18	18500001	20300000	5	17-30303-7
18	20300001	90600000	1	17-30303-7
18	3100001	31000000	2	18-9097-12
18	31000001	37000000	1	18-9097-12
18	37000001	90600000	2	18-9097-12
18	3100001	20500000	2	17-18703-2
18	20500001	90600000	1	17-18703-2
18	3100001	35200000	3	17-17654-1
18	35200001	90600000	1	17-17654-1

## Sheet: ED_Fig_4d
Cohort	Sample	AA_change	LOH
Control_ENU	14-21885-2	p.C518*	yes
Control_ENU	14-21895-1	p.A515*	no
Control_ENU	14-21895-1	p.C449*	no
Control_ENU	14-21895-2	p.R651*	yes
Control_ENU	14-21895-2_1	p.Q221*	no
Control_ENU	14-21895-3	p.L696*	yes
Control_ENU	15-34685-12	p.A515*	yes
Control_ENU	15-34685-13	p.C1386*	no
Control_ENU	15-34685-13	p.L1034*	no
Control_ENU	15-34685-14	p.L962*	no
Control_ENU	15-34685-14	p.Q1366*	no
Control_ENU	15-34685-16	p.L1340*	no
Control_ENU	15-4598-11	p.C342*	no
Control_ENU	15-4598-11	p.R688*	no
Control_ENU	15-4598-5	p.R412*	no
Control_ENU	15-4598-5	p.Y1100*	no
Control_ENU	15-4598-6	p.Q755*	no
Control_ENU	15-4598-6	p.R412*	no
Control_ENU	15-4598-7	p.Q1336*	no
Control_ENU	15-4598-7	p.Q234*	no
Control_ENU	15-4598-8	p.R651*	no
Control_ENU	15-4598-8	p.Q221*	no
Control_ENU	15-4598-9	p.Q422*	no
Control_ENU	15-4598-9	p.W419*	no
Control_ENU	16-20277-25	p.Y1161*	no
Control_ENU	16-20277-26	p.E1352*	no
Control_ENU	16-20277-26	p.Y797*	no
Control_ENU	16-20277-27	p.Q1292*	no
Control_ENU	16-20277-27	p.Y1141*	no
Control_ENU	16-20279-18	p.L233*	yes
Control_ENU	16-20279-19	p.W683*	no
Control_ENU	16-20279-20	p.W155*	no
Control_ENU	16-20279-20	p.Y1133*	no
Control_ENU	16-20279-24	p.C679*	no
Control_ENU	16-20279-24_1	p.Y1375*	yes
Control_ENU	18-24613-13	p.Q1094*	yes
Control_ENU	18-24613-15	p.C1386*	no
Control_ENU	18-24613-15	p.C912*	no
Control_ENU	18-24613-17	p.Q765*	no
Control_ENU	18-39271-1	p.C1287*	no
Control_ENU	18-39271-1	p.L667*	no
Control_ENU	18-39271-1_1	p.Q1150*	no
Control_ENU	18-39271-3	p.Q787*	no
Control_ENU	18-39271-3	p.Y794*	no
Control_ENU	18-39271-5	p.Y1165*	no
Control_ENU	18-39271-6	p.C523*	no
Control_ENU	18-39271-6	p.Q652*	no

## Sheet: ED_Fig_4e
Sample	Gene	Read_depth	VAF
14-21895-3	Ank3	361	0.105
14-21885-2	Apc	472	0.347
14-21895-3	Apc	543	0.26
15-34685-12	Apc	323	0.675
15-34685-12	Arid1a	361	0.011
14-21885-2	Arid1b	506	0.188
14-21895-3	Arid1b	390	0.01
14-21885-2	Aspm	341	0.15
14-21885-2	Aspm	683	0.189
14-21885-2	Aspm	489	0.157
14-21885-2	Atf6b	282	0.128
14-21885-2	Atm	509	0.179
14-21895-3	Bcl2l1	346	0.116
14-21885-2	Bcor	186	0.242
14-21895-3	Brd7	252	0.123
15-34685-12	Card11	250	0.308
15-34685-12	Cep290	186	0.022
14-21885-2	Chd6	587	0.172
14-21885-2	Col9a2	113	0.212
14-21885-2	Csde1	525	0.149
14-21885-2	Csf2ra	192	0.182
14-21885-2	Csmd1	413	0.16
14-21885-2	Dnah17	320	0.231
14-21885-2	Dot1l	404	0.161
15-34685-12	E2f3	278	0.331
14-21885-2	Egfr	574	0.164
15-34685-12	Ep300	365	0.321
15-34685-12	Epha7	540	0.319
14-21895-3	Fcrl1	303	0.112
14-21895-3	Fgfr2	228	0.101
14-21885-2	Foxl2	395	0.167
14-21895-3	Hdac9	424	0.101
14-21895-3	Hmcn1	420	0.129
14-21895-3	Hydin	221	0.109
14-21885-2	Ifit2	552	0.192
14-21885-2	Ifna2	614	0.163
14-21885-2	Ikzf1	678	0.171
14-21895-3	Ikzf1	513	0.029
14-21885-2	Irf2	529	0.013
14-21895-3	Kit	405	0.104
15-34685-12	Kit	420	0.324
14-21885-2	Kmt2c	428	0.15
14-21885-2	Kmt2d	360	0.125
14-21885-2	Kmt2d	114	0.132
14-21885-2	Kmt2d	358	0.17
15-34685-12	Kmt2e	311	0.322
14-21895-3	Max	515	0.012
14-21885-2	Med23	670	0.163
14-21885-2	Mga	506	0.182
14-21895-3	Mre11a	315	0.117
14-21885-2	Nf1	560	0.179
15-34685-12	Ntn4	300	0.34
14-21885-2	Parp1	372	0.175
14-21885-2	Pik3c3	602	0.204
14-21885-2	Pik3cb	308	0.192
15-34685-12	Pik3cd	139	0.338
14-21885-2	Pik3r2	313	0.173
14-21885-2	Prdm2	572	0.159
14-21885-2	Ptch1	509	0.185
14-21885-2	Ptch1	603	0.149
14-21895-3	Ptpn11	359	0.106
14-21885-2	Reln	413	0.189
14-21895-3	Reln	306	0.095
15-34685-12	Robo1	346	0.347
15-34685-12	Ros1	315	0.321
15-34685-12	Smad4	366	0.675
15-34685-12	Smarca4	204	0.319
15-34685-12	Smarcd1	431	0.343
14-21885-2	Sox9	515	0.188
14-21885-2	Spen	228	0.158
14-21885-2	Stag2	602	0.169
15-34685-12	Svep1	277	0.3
14-21895-3	Syne1	337	0.119
14-21885-2	Taok1	223	0.206
14-21895-3	Tshz3	301	0.11
14-21885-2	Uggt2	422	0.185
14-21885-2	Usp9x	580	0.169
14-21895-3	Vim	390	0.144
