# Supplementary material for: Decay of driver mutations shapes the landscape of intestinal transformation
Source: Nature. 2025 Dec 3;649(8097):729–38. doi: 10.1038/s41586-025-09762-w (PMC12804087; doi:10.1038/s41586-025-09762-w)
Supplement: Supplementary file 13 — Source Data Extended Data Fig. 5 [file 41586_2025_9762_MOESM13_ESM.xlsx]

## Sheet: ED_Fig_5a_b_c
AA_change	AA_change_tri_nt	tri_nt_change	AA_change_count	Observed	Expected	log2FC_Observed_Expected
p.T41I	p.T41I_ACC>T	ACC>T	61	17.5287	26.8558	-0.615511
p.G34E	p.G34E_TCC>T	TCC>T	82	23.5632	19.8127	0.250111
p.D32N	p.D32N_TCC>T	TCC>T	20	5.74713	19.8127	-1.78551
p.S45F	p.S45F_TCC>T	TCC>T	1	0.287356	19.8127	-6.10744
p.S37F	p.S37F_TCT>T	TCT>T	36	10.3448	14.0332	-0.439933
p.S33F	p.S33F_TCT>T	TCT>T	30	8.62069	14.0332	-0.702967
p.D32V	p.D32V_ATC>A	ATC>A	3	0.862069	10.7768	-3.64398
p.D32G	p.D32G_ATC>C	ATC>C	29	8.33333	7.47658	0.156516
p.I35T	p.I35T_ATC>C	ATC>C	1	0.287356	7.47658	-4.70146
p.T41A	p.T41A_GTG>C	GTG>C	1	0.287356	6.46179	-4.49102
p.G34R	p.G34R_CCA>T	CCA>T	6	1.72414	4.89755	-1.50619
p.S37P	p.S37P_TTC>C	TTC>C	23	6.6092	3.57396	0.886951
p.S33P	p.S33P_TTC>C	TTC>C	10	2.87356	3.57396	-0.314683
p.I35S	p.I35S_ATC>G	ATC>G	26	7.47126	2.51166	1.57271
p.G34V	p.G34V_TCC>A	TCC>A	2	0.574713	1.00368	-0.804391
p.D32E	p.D32E_ATT>G	ATT>G	3	0.862069	0.921611	-0.0963543
p.S33Y	p.S33Y_TCT>A	TCT>A	3	0.862069	0.838637	0.0397575
p.S37Y	p.S37Y_TCT>A	TCT>A	1	0.287356	0.838637	-1.54521
p.S37A	p.S37A_TTC>G	TTC>G	5	1.43678	0.57512	1.32091
p.S33A	p.S33A_TTC>G	TTC>G	4	1.14943	0.57512	0.998977
p.D32H	p.D32H_TCC>G	TCC>G	1	0.287356	0.260958	0.139026

## Sheet: ED_Fig_5d_e_f
AA_change	AA_change_tri_nt	tri_nt_change	AA_change_count	Observed	Expected	log2FC_Observed_Expected
p.T41I	p.T41I_ACC>T	ACC>T	94	18.8	25.7315	-0.452805
p.G34E	p.G34E_TCC>T	TCC>T	106	21.2	18.9833	0.159334
p.D32N	p.D32N_TCC>T	TCC>T	27	5.4	18.9833	-1.8137
p.S45F	p.S45F_TCC>T	TCC>T	2	0.4	18.9833	-5.56859
p.S37F	p.S37F_TCT>T	TCT>T	44	8.8	13.4457	-0.611572
p.S33F	p.S33F_TCT>T	TCT>T	36	7.2	13.4457	-0.901079
p.D32V	p.D32V_ATC>A	ATC>A	7	1.4	10.3256	-2.88273
p.I35N	p.I35N_ATC>A	ATC>A	1	0.2	10.3256	-5.69009
p.D32G	p.D32G_ATC>C	ATC>C	41	8.2	7.16359	0.194941
p.I35T	p.I35T_ATC>C	ATC>C	1	0.2	7.16359	-5.16261
p.T41A	p.T41A_GTG>C	GTG>C	2	0.4	6.19129	-3.95217
p.G34R	p.G34R_CCA>T	CCA>T	6	1.2	4.69253	-1.96733
p.D32E	p.D32E_ATT>A	ATT>A	1	0.2	4.18622	-4.38758
p.S37P	p.S37P_TTC>C	TTC>C	37	7.4	3.42435	1.1117
p.S33P	p.S33P_TTC>C	TTC>C	10	2	3.42435	-0.775829
p.I35S	p.I35S_ATC>G	ATC>G	58	11.6	2.40652	2.26911
p.G34V	p.G34V_TCC>A	TCC>A	3	0.6	0.961666	-0.680574
p.D32E	p.D32E_ATT>G	ATT>G	3	0.6	0.88303	-0.5575
p.S33Y	p.S33Y_TCT>A	TCT>A	4	0.8	0.803529	-0.00635091
p.S37Y	p.S37Y_TCT>A	TCT>A	2	0.4	0.803529	-1.00635
p.S33A	p.S33A_TTC>G	TTC>G	7	1.4	0.551044	1.34519
p.S37A	p.S37A_TTC>G	TTC>G	7	1.4	0.551044	1.34519
p.D32H	p.D32H_TCC>G	TCC>G	1	0.2	0.250033	-0.32212
