# Supplementary material for: Decay of driver mutations shapes the landscape of intestinal transformation
Source: Nature. 2025 Dec 3;649(8097):729–38. doi: 10.1038/s41586-025-09762-w (PMC12804087; doi:10.1038/s41586-025-09762-w)
Supplement: Supplementary file 14 — Source Data Extended Data Fig. 6 [file 41586_2025_9762_MOESM14_ESM.xlsx]

## Sheet: ED_Fig_6a
AA_pos	Expected_STOP_codon_freq
1	0
2	0
3	0
4	0
5	0.102971
6	0.469131
7	0
8	0.240486
9	0.15077
10	0.103557
11	0.0266587
12	0.271915
13	0
14	0.100313
15	0
16	0
17	0.0514837
18	0
19	0.0317794
20	0
21	0.102971
22	0
23	0
24	0.394207
25	0.331661
26	0.0271842
27	0
28	0.0271842
29	0
30	0
31	0
32	0
33	0
34	0
35	0
36	0.0266587
37	0
38	0.0317794
39	0
40	0.100313
41	0
42	0
43	0
44	0
45	0
46	0
47	0
48	0
49	0.0791907
50	0.271915
51	0
52	0.331661
53	0.0176216
54	0
55	0
56	0.100313
57	0
58	0.100313
59	0
60	0
61	0
62	0
63	0.0734976
64	0.331661
65	0
66	0
67	0.103557
68	0
69	0.0271842
70	0
71	0
72	0.0791907
73	0
74	0
75	0
76	0.103557
77	0
78	0
79	0
80	0
81	0
82	0.0565753
83	0
84	0.0514837
85	0
86	0
87	0.102971
88	0.0266587
89	0
90	0
91	0
92	0
93	0
94	0.189103
95	0.0565753
96	0
97	0
98	0.0317794
99	0.0227922
100	0
101	0
102	0
103	0
104	0
105	0.102971
106	0.0227922
107	0.0271842
108	0.0594159
109	0
110	0
111	0
112	0
113	0
114	0
115	0.102971
116	0
117	0
118	0.0440353
119	0.0440353
120	0
121	0
122	0
123	0
124	0.0734976
125	0
126	0.162606
127	0.0271842
128	0
129	0
130	0
131	0.425686
132	0
133	0.0271842
134	0.0271842
135	0
136	0.100313
137	0.0266587
138	0.0271842
139	0
140	0
141	0.103557
142	0
143	0
144	0
145	0
146	0
147	0
148	0.15077
149	0.0271842
150	0.0271842
151	0.0514837
152	0.0317794
153	0.0266587
154	0
155	1
156	0.170637
157	0.469131
158	0
159	0.240486
160	0
161	0.240486
162	0
163	0
164	0
165	0.0266587
166	0.0440353
167	0
168	0
169	0
170	0
171	0
172	0.103557
173	0
174	0.100313
175	0
176	0
177	0
178	0.103557
179	0.331661
180	0
181	0
182	0
183	0
184	0.0440353
185	0
186	0.271915
187	0
188	0.0317794
189	0.469131
190	0.100313
191	0
192	0
193	0.271915
194	0
195	0
196	0
197	0
198	0
199	0.0317794
200	0.0317794
201	0.271915
202	0
203	0
204	0
205	0.0332823
206	0.153627
207	0
208	0
209	0.0317794
210	0.0514837
211	0
212	0
213	0
214	0
215	0.0440353
216	0
217	0
218	0
219	0
220	0.153627
221	0.271915
222	0
223	0.0271842
224	0.0266587
225	0
226	0
227	0
228	0
229	0
230	0
231	0.153627
232	0
233	0.103557
234	0.331661
235	0
236	0.153627
237	0
238	0
239	0.0317794
240	0
241	0
242	0
243	0.102971
244	0
245	0.240486
246	0
247	0
248	0
249	0
250	0
251	0
252	0
253	0
254	0.100313
255	0
256	0
257	0
258	0.271915
259	0
260	0.0955654
261	0
262	0
263	0.0565753
264	0
265	0
266	0.0271842
267	0
268	0
269	0
270	0
271	0
272	0
273	0
274	0
275	0
276	0
277	0
278	0
279	0
280	0
281	0
282	0
283	0
284	0
285	0.0955654
286	0
287	0
288	0
289	0
290	0.15077
291	0
292	0
293	0
294	0
295	0
296	0
297	0
298	0
299	0
300	0.394207
301	0
302	0.15077
303	0
304	0
305	0
306	0
307	0
308	0
309	0
310	0
311	0.0317794
312	0
313	0
314	0.170637
315	0
316	0.15077
317	0.15077
318	0.102971
319	0
320	0
321	0
322	0
323	0
324	0
325	0.0791907
326	0
327	0
328	0
329	0.102971
330	0.519489
331	0
332	0.15077
333	0
334	0
335	0
336	0
337	0
338	0
339	0.153627
340	0
341	0
342	0.219354
343	0
344	0
345	0
346	0
347	0.271915
348	0
349	0.0734976
350	0.156396
351	0
352	0
353	0
354	0
355	0
356	0.153627
357	0
358	0.103557
359	0
360	0
361	0
362	0
363	0.15077
364	0
365	0
366	0
367	0.15077
368	0.15077
369	0.0176216
370	0
371	0
372	0
373	0
374	0
375	0.0791907
376	0.0271842
377	0
378	0
379	0
380	0
381	0
382	0
383	0
384	0
385	0
386	0
387	0
388	0
389	0
390	0
391	0.102971
392	0.331661
393	0
394	0
395	0
396	0.15077
397	0.0733251
398	0
399	0
400	0
401	0.100313
402	0
403	0.217368
404	0
405	0
406	0
407	0
408	0.15077
409	0.0317794
410	0.331661
411	0
412	0.519489
413	0
414	0.0535828
415	0.255277
416	0.100313
417	0
418	0.0936458
419	0.440169
420	0.0317794
421	0.518285
422	0.271915
423	0.0317794
424	0
425	0
426	0.0955654
427	0.331661
428	0
429	0
430	0
431	0.153627
432	0
433	0.15077
434	0
435	0
436	0
0	0
437	0
438	0
439	0
440	0
441	0.100313
442	0
443	0.240486
444	0
445	0.156396
446	0
447	0
448	0
449	0.255277
450	0
451	0
452	0
453	0.0514837
454	0
455	0.102971
456	0
457	0
458	0.100313
459	0.0271842
460	0
461	0
462	0
463	0
464	0
465	0
466	0.100313
467	0
468	0
469	0
470	0
471	0.271915
472	0
473	0
474	0
475	0.0271842
476	0.103557
477	0.15077
478	0.271915
479	0
480	0
481	0.255277
482	0.100313
483	0
484	0.469131
485	0
486	0
487	0
488	0
489	0
490	0
491	0.172879
492	0
493	0
494	0
495	0.103557
496	0.0440353
497	0
498	0.469131
499	0
500	0.0734976
501	0
502	0
503	0.15077
504	0
505	0
506	0.15077
507	0
508	0
509	0.0734976
510	0
511	0
512	0
513	0
514	0
515	0
516	0
517	0
518	0.0936458
519	0
520	0
521	0.0514837
522	0
523	0.0594159
524	0
525	0.0733251
526	0
527	0
528	0
529	0
530	0.153627
531	0.103557
532	0.0266587
533	0
534	0.100313
535	0
536	0.100313
537	0
538	0.103557
539	0.331661
540	0
541	0
542	0
543	0
544	0
545	0
546	0.15077
547	0
548	0
549	0.15077
550	0
551	0.518285
552	0.268949
553	0
554	0
555	0
556	0
557	0
558	0.15077
559	0.0266587
560	0
561	0.15077
562	0.0733251
563	0.0271842
564	0
565	0.0734976
566	0
567	0
568	0.0514837
569	0
570	0.15077
571	0
572	0.0317794
573	0.255277
574	0
575	0.15077
576	0.0317794
577	0
578	0.0791907
579	0
580	0
581	0.102971
582	0
583	0
584	0.15077
585	0
586	0
587	0.15077
588	0
589	0
590	0.103557
591	0.780952
592	0
593	0
594	0
595	0
596	0
597	0.0594159
598	0
599	0.100313
600	0
601	0.0791907
602	0
603	0
604	0
605	0.255277
606	0
607	0
608	0
609	0.0734976
610	0
611	0
612	0
613	0
614	0
615	0
616	0
617	0
618	0
619	0
620	0.0860421
621	0
622	0
623	0.153627
624	0
625	0
626	0
627	0.103557
628	0
629	0
630	0
631	0.100313
632	0
633	0.0734976
634	0
635	0
636	0
637	0.103557
638	0
639	0
640	0
641	0
642	0
643	0.15077
644	0
645	0
646	0
647	0
648	0.0955654
649	0
650	0
651	0
652	0
653	0
654	0
655	0.0440353
656	0.0271842
657	0
658	0
659	0.0332823
660	0
661	0.331661
662	0
663	0.103557
664	0.103557
665	0.331661
666	0
667	0.15077
668	0.0514837
669	0
670	0
671	0
672	0.15077
673	0
674	0
675	0
676	0
677	0
678	0
679	0.255277
680	0.0734976
681	0
682	0.15077
683	0.780952
684	0
685	0
686	0.102971
687	0
688	0.0440353
689	0
690	0
691	0.0791907
692	0
693	0.153627
694	0.0317794
695	0
696	0.15077
697	0.440169
698	0
699	0
700	0
701	0
702	0
703	0
704	0
705	0
706	0.15077
707	0
708	0
709	0
710	0
711	0
712	0.15077
713	0
714	0.15077
715	0
716	0
717	0
718	0
719	0.0176216
720	0
721	0
722	0
723	0
724	0.103557
725	0
726	0
727	0
728	0
729	0
730	0
731	0.162606
732	0
733	0
734	0.0266587
735	0.365446
736	0.0791907
737	0
738	0
739	0
740	0
741	0
742	0
743	0
744	0
745	0.102971
746	0
747	0
748	0
749	0
750	0
751	0
752	0
753	0
754	0.0514837
755	0.331661
756	0.0514837
757	0
758	0
759	0.0271842
760	0
761	0.100313
762	0
763	0
764	0
765	0.240486
766	0
767	0.103557
768	0.102971
769	0.0271842
770	0
771	0
772	0
773	0
774	0
775	0
776	0
777	0
778	0
779	0
780	0.15077
781	0
782	0
783	0
784	0
785	0
786	0.0791907
787	0.271915
788	0.0733251
789	0
790	0.15077
791	0.271915
792	0
793	0
794	0.469131
795	0
796	0
797	0.469131
798	0
799	0
800	0
801	0
802	0
803	0.394207
804	0
805	0
806	0
807	0
808	0
809	0.102971
810	0
811	0
812	0
813	0
814	0
815	0.0734976
816	0
817	0
818	0
819	0
820	0
821	0.102971
822	0
823	0.170637
824	0.103557
825	0
826	0
827	0
828	0
829	0.15077
830	0
831	0
832	0
833	0
834	0
835	0.102971
836	0
837	0.0176216
838	0
839	0.103557
840	0
841	0
842	0
843	0
844	0
845	0.100313
846	0.0514837
847	0
848	0.162606
849	0
850	0.15077
851	0.0317794
852	0.0733251
853	0.0271842
854	0.268949
855	0
856	0
857	0
858	0
859	0
860	0
861	0.0860421
862	0
863	0
864	0
865	0
866	0.0271842
867	0
868	0
869	0.0227922
870	0
871	0.102971
872	0.102971
873	0.0266587
874	0.519489
875	0
876	0
877	0.271915
878	0
879	0
880	0
881	0
882	0
883	0
884	0.153627
885	0
886	0
887	0.15077
888	0
889	0
890	0.0317794
891	0.0271842
892	0
893	0.102971
894	0
895	0
896	0
897	0
898	0
899	0.153627
900	0
901	0
902	0.162606
903	0
904	0
905	0
906	0
907	0
908	0
909	0.0955654
910	0
911	0
912	0.255277
913	0
914	0
915	0
916	0
917	0
918	0
919	0
920	0
921	0.519489
922	0.0440353
923	0
924	0
925	0
926	0
927	0
928	0
929	0
930	0.102971
931	0
932	0
933	0.172879
934	0
935	0
936	0
937	0.0791907
938	0.0955654
939	0.0317794
940	0
941	0.102971
942	0
943	0
944	0
945	0.0332229
946	0
947	0
948	0
949	0.469131
950	0
951	0.15077
952	0
953	0.0317794
954	0.365446
955	0.0791907
956	0.519489
957	0
958	0.102971
959	0
960	0
961	0
962	0.103557
963	0
964	0
965	0
966	0
967	0
968	0
969	0
970	0.0734976
971	0.469131
972	0
973	0.0791907
974	0.0440353
975	0
976	0.153627
977	0
978	0.0514837
979	0
980	0.102971
981	0
982	0.100313
983	0
984	0.170637
985	0
986	0.100313
987	0
988	0
989	0.100313
990	0
991	0.0791907
992	0
993	0.0594159
994	0
995	0.469131
996	0
997	0.240486
998	0.425686
999	0
1000	0
1001	0
1002	0
1003	0
1004	0
1005	0.0791907
1006	0
1007	0
1008	0
1009	0
1010	0
1011	0
1012	0
1013	0
1014	0
1015	0
1016	0
1017	0.0734976
1018	0.0271842
1019	0
1020	0
1021	0
1022	0
1023	0
1024	0
1025	0.172879
1026	0
1027	0
1028	0.0791907
1029	0.170637
1030	0.102971
1031	0
1032	0.100313
1033	0.271915
1034	0.15077
1035	0
1036	0.102971
1037	0.0227922
1038	0
1039	0.271915
1040	0
1041	0
1042	0.102971
1043	0.331661
1044	0
1045	0.100313
1046	0
1047	0.440169
1048	0
1049	0.0440353
1050	0
1051	0.0266587
1052	0
1053	0
1054	0
1055	0.0271842
1056	0
1057	0.100313
1058	0
1059	0.0266587
1060	0.271915
1061	0
1062	0.0955654
1063	0.271915
1064	0.0440353
1065	0.331661
1066	0
1067	0.0440353
1068	0
1069	0.153627
1070	0
1071	0
1072	0
1073	0.425686
1074	0
1075	0
1076	0.170637
1077	0
1078	0.100313
1079	0
1080	0
1081	0
1082	0
1083	0.15077
1084	0
1085	0
1086	0.15077
1087	0
1088	0.153627
1089	0
1090	0
1091	0
1092	0.0734976
1093	0.331661
1094	0.331661
1095	0.0271842
1096	0.255277
1097	0
1098	0
1099	0
1100	0.365446
1101	0
1102	0.102971
1103	0
1104	0.0176216
1105	0
1106	0
1107	0
1108	0.102971
1109	0.0271842
1110	0
1111	0
1112	0.394207
1113	0
1114	0
1115	0
1116	0
1117	0
1118	0
1119	0
1120	0
1121	0.240486
1122	0
1123	0
1124	0
1125	0.153627
1126	0
1127	0
1128	0.156396
1129	0.240486
1130	0.0317794
1131	0
1132	0
1133	0.469131
1134	0.100313
1135	0
1136	0
1137	0.0791907
1138	0
1139	0
1140	0
1141	0.172879
1142	0
1143	0.100313
1144	0
1145	0.170637
1146	0
1147	0.100313
1148	0.0317794
1149	0.0271842
1150	0.331661
1151	0
1152	0.100313
1153	0.0271842
1154	0.0271842
1155	0.0271842
1156	0.0271842
1157	0.0733251
1158	0
1159	0
1160	0
1161	0.365446
1162	0
1163	0
1164	0.0266587
1165	0.365446
1166	0
1167	0.100313
1168	0.0271842
1169	0.0514837
1170	0
1171	0
1172	0
1173	0
1174	0.240486
1175	0
1176	0
1177	0
1178	0.365446
1179	0
1180	0.103557
1181	0.0266587
1182	0.469131
1183	0
1184	0
1185	0
1186	0
1187	0
1188	0
1189	0.102971
1190	0.331661
1191	0.0266587
1192	0
1193	0.102971
1194	0
1195	0.102971
1196	0
1197	0.102971
1198	0.0266587
1199	0
1200	0.102971
1201	0.102971
1202	0
1203	0.331661
1204	0
1205	0
1206	0.0791907
1207	0
1208	0.100313
1209	0
1210	0
1211	0
1212	0
1213	0
1214	0
1215	0.0955654
1216	0
1217	0
1218	0
1219	0
1220	0
1221	0
1222	0
1223	0
1224	0
1225	0.15077
1226	0
1227	0.271915
1228	0
1229	0.240486
1230	0
1231	0
1232	0
1233	0
1234	0.102971
1235	0
1236	0.331661
1237	0.0440353
1238	0
1239	0
1240	0.153627
1241	0
1242	0.240486
1243	0.0266587
1244	0
1245	0
1246	0
1247	0.0594159
1248	0.15077
1249	0
1250	0
1251	0
1252	0
1253	0
1254	0.153627
1255	0.0271842
1256	0
1257	0
1258	0.331661
1259	0
1260	0.0535828
1261	0.094038
1262	0
1263	0.0271842
1264	0
1265	0
1266	0
1267	0
1268	0.0936458
1269	0
1270	0.102971
1271	0
1272	0.0594159
1273	0
1274	0.102971
1275	0.103557
1276	0.102971
1277	0.102971
1278	0
1279	0.102971
1280	0.102971
1281	0
1282	0
1283	0
1284	0.100313
1285	0
1286	0.0227922
1287	0.255277
1288	0
1289	0.240486
1290	0
1291	0
1292	0.331661
1293	0.0317794
1294	0
1295	0
1296	0
1297	0
1298	0
1299	0
1300	0
1301	0.271915
1302	0
1303	0
1304	0.0271842
1305	0
1306	0.0266587
1307	0.0271842
1308	0
1309	0
1310	0
1311	0
1312	0
1313	0.102971
1314	0
1315	0.100313
1316	0
1317	0
1318	0
1319	0
1320	0.100313
1321	0
1322	0
1323	0
1324	0
1325	0
1326	0.153627
1327	0
1328	0
1329	0.118335
1330	0
1331	0.15077
1332	0
1333	0
1334	0.217368
1335	0
1336	0.153627
1337	0
1338	0
1339	0
1340	0.103557
1341	0
1342	0.102971
1343	0.0271842
1344	0.102971
1345	0
1346	0
1347	0
1348	0
1349	0.0791907
1350	0
1351	0
1352	0.100313
1353	0
1354	0
1355	0.102971
1356	0.0227922
1357	0
1358	0.15077
1359	0
1360	0
1361	0
1362	0.15077
1363	0
1364	0
1365	0
1366	0.240486
1367	0
1368	0
1369	0.15077
1370	0
1371	0
1372	0
1373	0.0271842
1374	0
1375	0.469131
1376	0
1377	0.153627
1378	0.0317794
1379	0
1380	0
1381	0
1382	0
1383	0
1384	0
1385	0
1386	0.219354
1387	0
1388	0
1389	0
1390	0
1391	0
1392	0
1393	0
1394	0
1395	0
1396	0.100313
1397	0
1398	0
1399	0
1400	0
1401	0
1402	0
1403	0
1404	0
1405	0.240486
1406	0
1407	0.100313
1408	0
1409	0.219354
1410	0
1411	0.0734976
1412	0
1413	0
1414	0
1415	0
1416	0
1417	0
1418	0
1419	0
1420	0
1421	0
1422	0
1423	0
1424	0
1425	0
1426	0
1427	0
1428	0.271915
1429	0
1430	0
1431	0
1432	0
1433	0
1434	0.162606
1435	0
1436	0.15077
1437	0
1438	0
1439	0
1440	0
1441	0
1442	0
1443	0.331661
1444	0
1445	0
1446	0.271915
1447	0
1448	0.15077
1449	0.0733251
1450	0.0271842
1451	0
1452	0
1453	0.0266587
1454	0
1455	0.0791907
1456	0
1457	0
1458	0
1459	0
1460	0.100313
1461	0.0514837
1462	0.0733251
1463	0.0271842
1464	0
1465	0
1466	0
1467	0.0791907
1468	0.271915
1469	0
1470	0
1471	0
1472	0
1473	0
1474	0
1475	0
1476	0.271915
1477	0
1478	0
1479	0.271915
1480	0
1481	0
1482	0
1483	0
1484	0
1485	0
1486	0
1487	0.15077
1488	0.103557
1489	0
1490	0
1491	0
1492	0
1493	0.0271842
1494	0
1495	0
1496	0
1497	0
1498	0
1499	0
1500	0
1501	0.0936458
1502	0
1503	0
1504	0
1505	0
1506	0
1507	0
1508	0
1509	0
1510	0
1511	0
1512	0.100313
1513	0
1514	0
1515	0
1516	0.331661
1517	0.0514837
1518	0
1519	0
1520	0.0271842
1521	0.103557
1522	0.0440353
1523	0
1524	0
1525	0
1526	0
1527	0
1528	0.240486
1529	0.0317794
1530	0
1531	0
1532	0
1533	0
1534	0
1535	0.100313
1536	0
1537	0.100313
1538	0.102971
1539	0.0271842
1540	0.331661
1541	0
1542	0.100313
1543	0.0317794
1544	0.102971
1545	0
1546	0.100313
1547	0
1548	0.153627
1549	0
1550	0.0791907
1551	0.0271842
1552	0
1553	0.0271842
1554	0.0266587
1555	0
1556	0
1557	0
1558	0.100313
1559	0.0266587
1560	0
1561	0.103557
1562	0.103557
1563	0
1564	0
1565	0
1566	0
1567	0
1568	0
1569	0
1570	0
1571	0.100313
1572	0
1573	0.103557
1574	0.0271842
1575	0.0271842
1576	0.219354
1577	0
1578	0
1579	0.102971
1580	0
1581	0
1582	0
1583	0
1584	0.0266587
1585	0.102971
1586	0.102971
1587	0
1588	0.15077
1589	0
1590	0.15077
1591	0.0266587
1592	0
1593	0
1594	0.153627
1595	0
1596	0
1597	0.102971
1598	0.0266587
1599	0.103557
1600	0
1601	0
1602	0
1603	0
1604	0
1605	0
1606	0.0514837
1607	0
1608	0
1609	0.240486
1610	0
1611	0
1612	0
1613	0.365446
1614	0.0791907
1615	0
1616	0
1617	0
1618	0
1619	0.331661
1620	0
1621	0
1622	0
1623	0.271915
1624	0
1625	0.331661
1626	0.0266587
1627	0
1628	0
1629	0
1630	0
1631	0
1632	0
1633	0
1634	0
1635	0
1636	0
1637	0
1638	0
1639	0
1640	0.0535828
1641	0.255277
1642	0
1643	0.0271842
1644	0
1645	0
1646	0
1647	0
1648	0
1649	0
1650	0
1651	0
1652	0
1653	0
1654	0
1655	0
1656	0
1657	0
1658	0
1659	0
1660	0
1661	0.0271842
1662	0
1663	0
1664	0
1665	0
1666	0.100313
1667	0.15077
1668	0
1669	0
1670	0.0734976
1671	0
1672	0
1673	0
1674	0.162606
1675	0
1676	0
1677	0
1678	0.331661
1679	0.102971
1680	0
1681	0.100313
1682	0
1683	0.100313
1684	0.0266587
1685	0.519489
1686	0
1687	0
1688	0
1689	0
1690	0
1691	0.0271842
1692	0
1693	0.162606
1694	0
1695	0
1696	0
1697	0
1698	0
1699	0.240486
1700	0.268949
1701	0.0227922
1702	0.0266587
1703	0
1704	0.102971
1705	0
1706	0
1707	0
1708	0
1709	0
1710	0
1711	0
1712	0
1713	0
1714	0
1715	0.15077
1716	0
1717	0.0271842
1718	0.0317794
1719	0.0227922
1720	0
1721	0
1722	0
1723	0
1724	0.0271842
1725	0.219354
1726	0
1727	0
1728	0
1729	0
1730	0
1731	0
1732	0.15077
1733	0.0227922
1734	0.0266587
1735	0
1736	0
1737	0.15077
1738	0
1739	0
1740	0.217368
1741	0
1742	0.0514837
1743	0.0266587
1744	0
1745	0
1746	0
1747	0.153627
1748	0
1749	0.153627
1750	0.331661
1751	0
1752	0
1753	0.0955654
1754	0
1755	0.102971
1756	0
1757	0.0734976
1758	0
1759	0
1760	0.15077
1761	0
1762	0.240486
1763	0
1764	0
1765	0
1766	0.0791907
1767	0.0514837
1768	0.0266587
1769	0.0514837
1770	0
1771	0
1772	0.102971
1773	0
1774	0
1775	0.0266587
1776	0
1777	0
1778	0
1779	0.331661
1780	0
1781	0
1782	0.100313
1783	0.365446
1784	0.118335
1785	0
1786	0
1787	0
1788	0.0733251
1789	0.0266587
1790	0
1791	0
1792	0
1793	0.102971
1794	0.0266587
1795	0
1796	0
1797	0
1798	0
1799	0
1800	0.100313
1801	0.0271842
1802	0
1803	0
1804	0.102971
1805	0
1806	0
1807	0.15077
1808	0
1809	0.102971
1810	0.0266587
1811	0.0514837
1812	0
1813	0
1814	0.103557
1815	0.331661
1816	0
1817	0
1818	0
1819	0.15077
1820	0
1821	0
1822	0
1823	0.100313
1824	0.0266587
1825	0
1826	0
1827	0
1828	0
1829	0.100313
1830	0
1831	0.162606
1832	0
1833	0
1834	0
1835	0
1836	0
1837	0
1838	0.15077
1839	0
1840	0.102971
1841	0
1842	0
1843	0
1844	0.172879
1845	0
1846	0
1847	0
1848	0.100313
1849	0
1850	0
1851	0
1852	0.0535828
1853	0.0332229
1854	0
1855	0
1856	0.217368
1857	0
1858	0
1859	0
1860	0.15077
1861	0
1862	0
1863	0
1864	0
1865	0
1866	0
1867	0
1868	0
1869	0
1870	0
1871	0
1872	0
1873	0
1874	0
1875	0.0317794
1876	0.0266587
1877	0
1878	0.0955654
1879	0.103557
1880	0.0440353
1881	0.0266587
1882	0
1883	0.15077
1884	0.0271842
1885	0
1886	0.15077
1887	0
1888	0
1889	0.0955654
1890	0
1891	0.15077
1892	0
1893	0
1894	0.0332823
1895	0
1896	0
1897	0.0271842
1898	0
1899	0
1900	0.102971
1901	0
1902	0.153627
1903	0.271915
1904	0
1905	0
1906	0
1907	0.0791907
1908	0.102971
1909	0.331661
1910	0
1911	0
1912	0
1913	0.0266587
1914	0
1915	0
1916	0
1917	0
1918	0.162606
1919	0
1920	0.331661
1921	0
1922	0.15077
1923	0
1924	0
1925	0
1926	0.271915
1927	0.0514837
1928	0.331661
1929	0
1930	0
1931	0
1932	0
1933	0.153627
1934	0
1935	0
1936	0.15077
1937	0
1938	0.0565753
1939	0
1940	0
1941	0.118335
1942	0
1943	0
1944	0
1945	0
1946	0
1947	0.0955654
1948	0.0266587
1949	0
1950	0.271915
1951	0
1952	0
1953	0
1954	0
1955	0.100313
1956	0
1957	0
1958	0
1959	0
1960	0.0332229
1961	0
1962	0
1963	0.394207
1964	0
1965	0
1966	0
1967	0
1968	0
1969	0
1970	0
1971	0
1972	0
1973	0
1974	0
1975	0.153627
1976	0.0317794
1977	0
1978	0
1979	0
1980	0
1981	0.15077
1982	0.0271842
1983	0
1984	0.100313
1985	0
1986	0
1987	0.15077
1988	0.0271842
1989	0
1990	0.100313
1991	0
1992	0
1993	0
1994	0.102971
1995	0.331661
1996	0.0227922
1997	0.0271842
1998	0
[truncated: 845 more rows]

## Sheet: ED_Fig_6_b_c
Bin	observed_pc	expected_pc
A	9.68992	21.7917
B	38.3721	26.7005
C	17.8295	15.8645
D	22.8682	14.5935
E	11.2403	21.0497

## Sheet: ED_Fig_6d
Bin_combo	Expected_pc
AA	7.85211
AB	9.6209
AC	5.71639
AD	5.25843
AE	7.58476
BB	11.7881
BC	7.00408
BD	6.44296
BE	9.29333
CC	4.16157
CD	3.82818
CE	5.52176
DD	3.52149
DE	5.0794
EE	7.32652

## Sheet: ED_Fig_6e
Bin_combo	Observed_pc
AA	8.20896
AB	1.49254
AC	1.49254
AD	4.47761
AE	1.49254
BB	23.1343
BC	8.95522
BD	12.6866
BE	5.22388
CC	7.46269
CD	4.47761
CE	3.73134
DD	11.194
DE	2.23881
EE	3.73134

## Sheet: ED_Fig_6f
Cohort	Bin_combo	log2FC_Obs_Exp
Control_ENU	AA	-0.187205
Control_ENU	AB	-1.4803
Control_ENU	AC	na
Control_ENU	AD	-0.608757
Control_ENU	AE	-1.13723
Control_ENU	BB	1.54854
Control_ENU	BC	na
Control_ENU	BD	-0.901849
Control_ENU	BE	-1.43032
Control_ENU	CC	-0.271254
Control_ENU	CD	na
Control_ENU	CE	0.905709
Control_ENU	DD	1.96969
Control_ENU	DE	0.441219
Control_ENU	EE	-0.0872528
KrasG12D_Tam>ENU	AA	0.732177
KrasG12D_Tam>ENU	AB	na
KrasG12D_Tam>ENU	AC	na
KrasG12D_Tam>ENU	AD	0.725662
KrasG12D_Tam>ENU	AE	na
KrasG12D_Tam>ENU	BB	0.561032
KrasG12D_Tam>ENU	BC	na
KrasG12D_Tam>ENU	BD	1.01753
KrasG12D_Tam>ENU	BE	-1.0959
KrasG12D_Tam>ENU	CC	2.06316
KrasG12D_Tam>ENU	CD	na
KrasG12D_Tam>ENU	CE	na
KrasG12D_Tam>ENU	DD	2.30411
KrasG12D_Tam>ENU	DE	-0.224362
KrasG12D_Tam>ENU	EE	-0.752834
Pten-null_Tam>ENU	AA	-0.614626
Pten-null_Tam>ENU	AB	-1.90772
Pten-null_Tam>ENU	AC	na
Pten-null_Tam>ENU	AD	0.548784
Pten-null_Tam>ENU	AE	na
Pten-null_Tam>ENU	BB	0.12112
Pten-null_Tam>ENU	BC	1.87219
Pten-null_Tam>ENU	BD	1.47808
Pten-null_Tam>ENU	BE	-1.85774
Pten-null_Tam>ENU	CC	0.301324
Pten-null_Tam>ENU	CD	1.00676
Pten-null_Tam>ENU	CE	-1.10667
Pten-null_Tam>ENU	DD	1.54227
Pten-null_Tam>ENU	DE	na
Pten-null_Tam>ENU	EE	na
Trp53_N1icd	AA	0.448384
Trp53_N1icd	AB	na
Trp53_N1icd	AC	0.321397
Trp53_N1icd	AD	na
Trp53_N1icd	AE	-1.0866
Trp53_N1icd	BB	1.27724
Trp53_N1icd	BC	-0.971695
Trp53_N1icd	BD	0.73374
Trp53_N1icd	BE	0.620306
Trp53_N1icd	CC	-0.220628
Trp53_N1icd	CD	-0.100156
Trp53_N1icd	CE	na
Trp53_N1icd	DD	1.02032
Trp53_N1icd	DE	na
Trp53_N1icd	EE	-0.0366267

## Sheet: ED_Fig_6f_stats
Mutation	ChiSquared_PValue	ChiSquared_Significance	Cohort
BB	0.0723881		Control_ENU
DD	0.18374		Control_ENU
CE	0.514369		Control_ENU
AA	0.893409		Control_ENU
DE	0.777352		Control_ENU
EE	0.951044		Control_ENU
AB	0.357842		Control_ENU
AD	0.741128		Control_ENU
AE	0.502456		Control_ENU
BD	0.60811		Control_ENU
BE	0.377879		Control_ENU
CC	0.889256		Control_ENU
AC	0.197907		Control_ENU
BC	0.154101		Control_ENU
CD	0.292045		Control_ENU
BC	0.0416468	*	Pten_null_TE
BD	0.145703		Pten_null_TE
BB	0.896593		Pten_null_TE
DD	0.257167		Pten_null_TE
AD	0.672762		Pten_null_TE
CD	0.477105		Pten_null_TE
AA	0.636819		Pten_null_TE
CC	0.843001		Pten_null_TE
AB	0.206774		Pten_null_TE
BE	0.222313		Pten_null_TE
CE	0.515978		Pten_null_TE
AC	0.135407		Pten_null_TE
AE	0.0854506		Pten_null_TE
DE	0.159289		Pten_null_TE
EE	0.0909577		Pten_null_TE
BB	0.162136		Trp53_all_TE
BE	0.58642		Trp53_all_TE
AA	0.725221		Trp53_all_TE
BD	0.585303		Trp53_all_TE
AC	0.833285		Trp53_all_TE
DD	0.557343		Trp53_all_TE
EE	0.979617		Trp53_all_TE
AE	0.524901		Trp53_all_TE
BC	0.576472		Trp53_all_TE
CC	0.910589		Trp53_all_TE
CD	0.960167		Trp53_all_TE
AB	0.100736		Trp53_all_TE
AD	0.224974		Trp53_all_TE
CE	0.213713		Trp53_all_TE
DE	0.233037		Trp53_all_TE
BB	0.618863		KrasG12D
CC	0.17173		KrasG12D
DD	0.145794		KrasG12D
AA	0.585993		KrasG12D
BD	0.473317		KrasG12D
AD	0.659006		KrasG12D
BE	0.520764		KrasG12D
DE	0.909025		KrasG12D
EE	0.675879		KrasG12D
AB	0.13687		KrasG12D
AC	0.251533		KrasG12D
AE	0.18657		KrasG12D
BC	0.20436		KrasG12D
CD	0.34807		KrasG12D
CE	0.259766		KrasG12D
