# Supplementary material for: Decay of driver mutations shapes the landscape of intestinal transformation
Source: Nature. 2025 Dec 3;649(8097):729–38. doi: 10.1038/s41586-025-09762-w (PMC12804087; doi:10.1038/s41586-025-09762-w)
Supplement: Supplementary file 15 — Source Data Extended Data Fig. 7 [file 41586_2025_9762_MOESM15_ESM.xlsx]

## Sheet: ED_Fig_7a
AA_pos	variable	STOP_codon_freq
1	expected	0
2	expected	0
3	expected	0
4	expected	0
5	expected	0.102971
6	expected	0.469131
7	expected	0
8	expected	0.240486
9	expected	0.15077
10	expected	0.103557
11	expected	0.0266587
12	expected	0.271915
13	expected	0
14	expected	0.100313
15	expected	0
16	expected	0
17	expected	0.0514837
18	expected	0
19	expected	0.0317794
20	expected	0
21	expected	0.102971
22	expected	0
23	expected	0
24	expected	0.394207
25	expected	0.331661
26	expected	0.0271842
27	expected	0
28	expected	0.0271842
29	expected	0
30	expected	0
31	expected	0
32	expected	0
33	expected	0
34	expected	0
35	expected	0
36	expected	0.0266587
37	expected	0
38	expected	0.0317794
39	expected	0
40	expected	0.100313
41	expected	0
42	expected	0
43	expected	0
44	expected	0
45	expected	0
46	expected	0
47	expected	0
48	expected	0
49	expected	0.0791907
50	expected	0.271915
51	expected	0
52	expected	0.331661
53	expected	0.0176216
54	expected	0
55	expected	0
56	expected	0.100313
57	expected	0
58	expected	0.100313
59	expected	0
60	expected	0
61	expected	0
62	expected	0
63	expected	0.0734976
64	expected	0.331661
65	expected	0
66	expected	0
67	expected	0.103557
68	expected	0
69	expected	0.0271842
70	expected	0
71	expected	0
72	expected	0.0791907
73	expected	0
74	expected	0
75	expected	0
76	expected	0.103557
77	expected	0
78	expected	0
79	expected	0
80	expected	0
81	expected	0
82	expected	0.0565753
83	expected	0
84	expected	0.0514837
85	expected	0
86	expected	0
87	expected	0.102971
88	expected	0.0266587
89	expected	0
90	expected	0
91	expected	0
92	expected	0
93	expected	0
94	expected	0.189103
95	expected	0.0565753
96	expected	0
97	expected	0
98	expected	0.0317794
99	expected	0.0227922
100	expected	0
101	expected	0
102	expected	0
103	expected	0
104	expected	0
105	expected	0.102971
106	expected	0.0227922
107	expected	0.0271842
108	expected	0.0594159
109	expected	0
110	expected	0
111	expected	0
112	expected	0
113	expected	0
114	expected	0
115	expected	0.102971
116	expected	0
117	expected	0
118	expected	0.0440353
119	expected	0.0440353
120	expected	0
121	expected	0
122	expected	0
123	expected	0
124	expected	0.0734976
125	expected	0
126	expected	0.162606
127	expected	0.0271842
128	expected	0
129	expected	0
130	expected	0
131	expected	0.425686
132	expected	0
133	expected	0.0271842
134	expected	0.0271842
135	expected	0
136	expected	0.100313
137	expected	0.0266587
138	expected	0.0271842
139	expected	0
140	expected	0
141	expected	0.103557
142	expected	0
143	expected	0
144	expected	0
145	expected	0
146	expected	0
147	expected	0
148	expected	0.15077
149	expected	0.0271842
150	expected	0.0271842
151	expected	0.0514837
152	expected	0.0317794
153	expected	0.0266587
154	expected	0
155	expected	1
156	expected	0.170637
157	expected	0.469131
158	expected	0
159	expected	0.240486
160	expected	0
161	expected	0.240486
162	expected	0
163	expected	0
164	expected	0
165	expected	0.0266587
166	expected	0.0440353
167	expected	0
168	expected	0
169	expected	0
170	expected	0
171	expected	0
172	expected	0.103557
173	expected	0
174	expected	0.100313
175	expected	0
176	expected	0
177	expected	0
178	expected	0.103557
179	expected	0.331661
180	expected	0
181	expected	0
182	expected	0
183	expected	0
184	expected	0.0440353
185	expected	0
186	expected	0.271915
187	expected	0
188	expected	0.0317794
189	expected	0.469131
190	expected	0.100313
191	expected	0
192	expected	0
193	expected	0.271915
194	expected	0
195	expected	0
196	expected	0
197	expected	0
198	expected	0
199	expected	0.0317794
200	expected	0.0317794
201	expected	0.271915
202	expected	0
203	expected	0
204	expected	0
205	expected	0.0332823
206	expected	0.153627
207	expected	0
208	expected	0
209	expected	0.0317794
210	expected	0.0514837
211	expected	0
212	expected	0
213	expected	0
214	expected	0
215	expected	0.0440353
216	expected	0
217	expected	0
218	expected	0
219	expected	0
220	expected	0.153627
221	expected	0.271915
222	expected	0
223	expected	0.0271842
224	expected	0.0266587
225	expected	0
226	expected	0
227	expected	0
228	expected	0
229	expected	0
230	expected	0
231	expected	0.153627
232	expected	0
233	expected	0.103557
234	expected	0.331661
235	expected	0
236	expected	0.153627
237	expected	0
238	expected	0
239	expected	0.0317794
240	expected	0
241	expected	0
242	expected	0
243	expected	0.102971
244	expected	0
245	expected	0.240486
246	expected	0
247	expected	0
248	expected	0
249	expected	0
250	expected	0
251	expected	0
252	expected	0
253	expected	0
254	expected	0.100313
255	expected	0
256	expected	0
257	expected	0
258	expected	0.271915
259	expected	0
260	expected	0.0955654
261	expected	0
262	expected	0
263	expected	0.0565753
264	expected	0
265	expected	0
266	expected	0.0271842
267	expected	0
268	expected	0
269	expected	0
270	expected	0
271	expected	0
272	expected	0
273	expected	0
274	expected	0
275	expected	0
276	expected	0
277	expected	0
278	expected	0
279	expected	0
280	expected	0
281	expected	0
282	expected	0
283	expected	0
284	expected	0
285	expected	0.0955654
286	expected	0
287	expected	0
288	expected	0
289	expected	0
290	expected	0.15077
291	expected	0
292	expected	0
293	expected	0
294	expected	0
295	expected	0
296	expected	0
297	expected	0
298	expected	0
299	expected	0
300	expected	0.394207
301	expected	0
302	expected	0.15077
303	expected	0
304	expected	0
305	expected	0
306	expected	0
307	expected	0
308	expected	0
309	expected	0
310	expected	0
311	expected	0.0317794
312	expected	0
313	expected	0
314	expected	0.170637
315	expected	0
316	expected	0.15077
317	expected	0.15077
318	expected	0.102971
319	expected	0
320	expected	0
321	expected	0
322	expected	0
323	expected	0
324	expected	0
325	expected	0.0791907
326	expected	0
327	expected	0
328	expected	0
329	expected	0.102971
330	expected	0.519489
331	expected	0
332	expected	0.15077
333	expected	0
334	expected	0
335	expected	0
336	expected	0
337	expected	0
338	expected	0
339	expected	0.153627
340	expected	0
341	expected	0
342	expected	0.219354
343	expected	0
344	expected	0
345	expected	0
346	expected	0
347	expected	0.271915
348	expected	0
349	expected	0.0734976
350	expected	0.156396
351	expected	0
352	expected	0
353	expected	0
354	expected	0
355	expected	0
356	expected	0.153627
357	expected	0
358	expected	0.103557
359	expected	0
360	expected	0
361	expected	0
362	expected	0
363	expected	0.15077
364	expected	0
365	expected	0
366	expected	0
367	expected	0.15077
368	expected	0.15077
369	expected	0.0176216
370	expected	0
371	expected	0
372	expected	0
373	expected	0
374	expected	0
375	expected	0.0791907
376	expected	0.0271842
377	expected	0
378	expected	0
379	expected	0
380	expected	0
381	expected	0
382	expected	0
383	expected	0
384	expected	0
385	expected	0
386	expected	0
387	expected	0
388	expected	0
389	expected	0
390	expected	0
391	expected	0.102971
392	expected	0.331661
393	expected	0
394	expected	0
395	expected	0
396	expected	0.15077
397	expected	0.0733251
398	expected	0
399	expected	0
400	expected	0
401	expected	0.100313
402	expected	0
403	expected	0.217368
404	expected	0
405	expected	0
406	expected	0
407	expected	0
408	expected	0.15077
409	expected	0.0317794
410	expected	0.331661
411	expected	0
412	expected	0.519489
413	expected	0
414	expected	0.0535828
415	expected	0.255277
416	expected	0.100313
417	expected	0
418	expected	0.0936458
419	expected	0.440169
420	expected	0.0317794
421	expected	0.518285
422	expected	0.271915
423	expected	0.0317794
424	expected	0
425	expected	0
426	expected	0.0955654
427	expected	0.331661
428	expected	0
429	expected	0
430	expected	0
431	expected	0.153627
432	expected	0
433	expected	0.15077
434	expected	0
435	expected	0
436	expected	0
0	expected	0
437	expected	0
438	expected	0
439	expected	0
440	expected	0
441	expected	0.100313
442	expected	0
443	expected	0.240486
444	expected	0
445	expected	0.156396
446	expected	0
447	expected	0
448	expected	0
449	expected	0.255277
450	expected	0
451	expected	0
452	expected	0
453	expected	0.0514837
454	expected	0
455	expected	0.102971
456	expected	0
457	expected	0
458	expected	0.100313
459	expected	0.0271842
460	expected	0
461	expected	0
462	expected	0
463	expected	0
464	expected	0
465	expected	0
466	expected	0.100313
467	expected	0
468	expected	0
469	expected	0
470	expected	0
471	expected	0.271915
472	expected	0
473	expected	0
474	expected	0
475	expected	0.0271842
476	expected	0.103557
477	expected	0.15077
478	expected	0.271915
479	expected	0
480	expected	0
481	expected	0.255277
482	expected	0.100313
483	expected	0
484	expected	0.469131
485	expected	0
486	expected	0
487	expected	0
488	expected	0
489	expected	0
490	expected	0
491	expected	0.172879
492	expected	0
493	expected	0
494	expected	0
495	expected	0.103557
496	expected	0.0440353
497	expected	0
498	expected	0.469131
499	expected	0
500	expected	0.0734976
501	expected	0
502	expected	0
503	expected	0.15077
504	expected	0
505	expected	0
506	expected	0.15077
507	expected	0
508	expected	0
509	expected	0.0734976
510	expected	0
511	expected	0
512	expected	0
513	expected	0
514	expected	0
515	expected	0
516	expected	0
517	expected	0
518	expected	0.0936458
519	expected	0
520	expected	0
521	expected	0.0514837
522	expected	0
523	expected	0.0594159
524	expected	0
525	expected	0.0733251
526	expected	0
527	expected	0
528	expected	0
529	expected	0
530	expected	0.153627
531	expected	0.103557
532	expected	0.0266587
533	expected	0
534	expected	0.100313
535	expected	0
536	expected	0.100313
537	expected	0
538	expected	0.103557
539	expected	0.331661
540	expected	0
541	expected	0
542	expected	0
543	expected	0
544	expected	0
545	expected	0
546	expected	0.15077
547	expected	0
548	expected	0
549	expected	0.15077
550	expected	0
551	expected	0.518285
552	expected	0.268949
553	expected	0
554	expected	0
555	expected	0
556	expected	0
557	expected	0
558	expected	0.15077
559	expected	0.0266587
560	expected	0
561	expected	0.15077
562	expected	0.0733251
563	expected	0.0271842
564	expected	0
565	expected	0.0734976
566	expected	0
567	expected	0
568	expected	0.0514837
569	expected	0
570	expected	0.15077
571	expected	0
572	expected	0.0317794
573	expected	0.255277
574	expected	0
575	expected	0.15077
576	expected	0.0317794
577	expected	0
578	expected	0.0791907
579	expected	0
580	expected	0
581	expected	0.102971
582	expected	0
583	expected	0
584	expected	0.15077
585	expected	0
586	expected	0
587	expected	0.15077
588	expected	0
589	expected	0
590	expected	0.103557
591	expected	0.780952
592	expected	0
593	expected	0
594	expected	0
595	expected	0
596	expected	0
597	expected	0.0594159
598	expected	0
599	expected	0.100313
600	expected	0
601	expected	0.0791907
602	expected	0
603	expected	0
604	expected	0
605	expected	0.255277
606	expected	0
607	expected	0
608	expected	0
609	expected	0.0734976
610	expected	0
611	expected	0
612	expected	0
613	expected	0
614	expected	0
615	expected	0
616	expected	0
617	expected	0
618	expected	0
619	expected	0
620	expected	0.0860421
621	expected	0
622	expected	0
623	expected	0.153627
624	expected	0
625	expected	0
626	expected	0
627	expected	0.103557
628	expected	0
629	expected	0
630	expected	0
631	expected	0.100313
632	expected	0
633	expected	0.0734976
634	expected	0
635	expected	0
636	expected	0
637	expected	0.103557
638	expected	0
639	expected	0
640	expected	0
641	expected	0
642	expected	0
643	expected	0.15077
644	expected	0
645	expected	0
646	expected	0
647	expected	0
648	expected	0.0955654
649	expected	0
650	expected	0
651	expected	0
652	expected	0
653	expected	0
654	expected	0
655	expected	0.0440353
656	expected	0.0271842
657	expected	0
658	expected	0
659	expected	0.0332823
660	expected	0
661	expected	0.331661
662	expected	0
663	expected	0.103557
664	expected	0.103557
665	expected	0.331661
666	expected	0
667	expected	0.15077
668	expected	0.0514837
669	expected	0
670	expected	0
671	expected	0
672	expected	0.15077
673	expected	0
674	expected	0
675	expected	0
676	expected	0
677	expected	0
678	expected	0
679	expected	0.255277
680	expected	0.0734976
681	expected	0
682	expected	0.15077
683	expected	0.780952
684	expected	0
685	expected	0
686	expected	0.102971
687	expected	0
688	expected	0.0440353
689	expected	0
690	expected	0
691	expected	0.0791907
692	expected	0
693	expected	0.153627
694	expected	0.0317794
695	expected	0
696	expected	0.15077
697	expected	0.440169
698	expected	0
699	expected	0
700	expected	0
701	expected	0
702	expected	0
703	expected	0
704	expected	0
705	expected	0
706	expected	0.15077
707	expected	0
708	expected	0
709	expected	0
710	expected	0
711	expected	0
712	expected	0.15077
713	expected	0
714	expected	0.15077
715	expected	0
716	expected	0
717	expected	0
718	expected	0
719	expected	0.0176216
720	expected	0
721	expected	0
722	expected	0
723	expected	0
724	expected	0.103557
725	expected	0
726	expected	0
727	expected	0
728	expected	0
729	expected	0
730	expected	0
731	expected	0.162606
732	expected	0
733	expected	0
734	expected	0.0266587
735	expected	0.365446
736	expected	0.0791907
737	expected	0
738	expected	0
739	expected	0
740	expected	0
741	expected	0
742	expected	0
743	expected	0
744	expected	0
745	expected	0.102971
746	expected	0
747	expected	0
748	expected	0
749	expected	0
750	expected	0
751	expected	0
752	expected	0
753	expected	0
754	expected	0.0514837
755	expected	0.331661
756	expected	0.0514837
757	expected	0
758	expected	0
759	expected	0.0271842
760	expected	0
761	expected	0.100313
762	expected	0
763	expected	0
764	expected	0
765	expected	0.240486
766	expected	0
767	expected	0.103557
768	expected	0.102971
769	expected	0.0271842
770	expected	0
771	expected	0
772	expected	0
773	expected	0
774	expected	0
775	expected	0
776	expected	0
777	expected	0
778	expected	0
779	expected	0
780	expected	0.15077
781	expected	0
782	expected	0
783	expected	0
784	expected	0
785	expected	0
786	expected	0.0791907
787	expected	0.271915
788	expected	0.0733251
789	expected	0
790	expected	0.15077
791	expected	0.271915
792	expected	0
793	expected	0
794	expected	0.469131
795	expected	0
796	expected	0
797	expected	0.469131
798	expected	0
799	expected	0
800	expected	0
801	expected	0
802	expected	0
803	expected	0.394207
804	expected	0
805	expected	0
806	expected	0
807	expected	0
808	expected	0
809	expected	0.102971
810	expected	0
811	expected	0
812	expected	0
813	expected	0
814	expected	0
815	expected	0.0734976
816	expected	0
817	expected	0
818	expected	0
819	expected	0
820	expected	0
821	expected	0.102971
822	expected	0
823	expected	0.170637
824	expected	0.103557
825	expected	0
826	expected	0
827	expected	0
828	expected	0
829	expected	0.15077
830	expected	0
831	expected	0
832	expected	0
833	expected	0
834	expected	0
835	expected	0.102971
836	expected	0
837	expected	0.0176216
838	expected	0
839	expected	0.103557
840	expected	0
841	expected	0
842	expected	0
843	expected	0
844	expected	0
845	expected	0.100313
846	expected	0.0514837
847	expected	0
848	expected	0.162606
849	expected	0
850	expected	0.15077
851	expected	0.0317794
852	expected	0.0733251
853	expected	0.0271842
854	expected	0.268949
855	expected	0
856	expected	0
857	expected	0
858	expected	0
859	expected	0
860	expected	0
861	expected	0.0860421
862	expected	0
863	expected	0
864	expected	0
865	expected	0
866	expected	0.0271842
867	expected	0
868	expected	0
869	expected	0.0227922
870	expected	0
871	expected	0.102971
872	expected	0.102971
873	expected	0.0266587
874	expected	0.519489
875	expected	0
876	expected	0
877	expected	0.271915
878	expected	0
879	expected	0
880	expected	0
881	expected	0
882	expected	0
883	expected	0
884	expected	0.153627
885	expected	0
886	expected	0
887	expected	0.15077
888	expected	0
889	expected	0
890	expected	0.0317794
891	expected	0.0271842
892	expected	0
893	expected	0.102971
894	expected	0
895	expected	0
896	expected	0
897	expected	0
898	expected	0
899	expected	0.153627
900	expected	0
901	expected	0
902	expected	0.162606
903	expected	0
904	expected	0
905	expected	0
906	expected	0
907	expected	0
908	expected	0
909	expected	0.0955654
910	expected	0
911	expected	0
912	expected	0.255277
913	expected	0
914	expected	0
915	expected	0
916	expected	0
917	expected	0
918	expected	0
919	expected	0
920	expected	0
921	expected	0.519489
922	expected	0.0440353
923	expected	0
924	expected	0
925	expected	0
926	expected	0
927	expected	0
928	expected	0
929	expected	0
930	expected	0.102971
931	expected	0
932	expected	0
933	expected	0.172879
934	expected	0
935	expected	0
936	expected	0
937	expected	0.0791907
938	expected	0.0955654
939	expected	0.0317794
940	expected	0
941	expected	0.102971
942	expected	0
943	expected	0
944	expected	0
945	expected	0.0332229
946	expected	0
947	expected	0
948	expected	0
949	expected	0.469131
950	expected	0
951	expected	0.15077
952	expected	0
953	expected	0.0317794
954	expected	0.365446
955	expected	0.0791907
956	expected	0.519489
957	expected	0
958	expected	0.102971
959	expected	0
960	expected	0
961	expected	0
962	expected	0.103557
963	expected	0
964	expected	0
965	expected	0
966	expected	0
967	expected	0
968	expected	0
969	expected	0
970	expected	0.0734976
971	expected	0.469131
972	expected	0
973	expected	0.0791907
974	expected	0.0440353
975	expected	0
976	expected	0.153627
977	expected	0
978	expected	0.0514837
979	expected	0
980	expected	0.102971
981	expected	0
982	expected	0.100313
983	expected	0
984	expected	0.170637
985	expected	0
986	expected	0.100313
987	expected	0
988	expected	0
989	expected	0.100313
990	expected	0
991	expected	0.0791907
992	expected	0
993	expected	0.0594159
994	expected	0
995	expected	0.469131
996	expected	0
997	expected	0.240486
998	expected	0.425686
999	expected	0
1000	expected	0
1001	expected	0
1002	expected	0
1003	expected	0
1004	expected	0
1005	expected	0.0791907
1006	expected	0
1007	expected	0
1008	expected	0
1009	expected	0
1010	expected	0
1011	expected	0
1012	expected	0
1013	expected	0
1014	expected	0
1015	expected	0
1016	expected	0
1017	expected	0.0734976
1018	expected	0.0271842
1019	expected	0
1020	expected	0
1021	expected	0
1022	expected	0
1023	expected	0
1024	expected	0
1025	expected	0.172879
1026	expected	0
1027	expected	0
1028	expected	0.0791907
1029	expected	0.170637
1030	expected	0.102971
1031	expected	0
1032	expected	0.100313
1033	expected	0.271915
1034	expected	0.15077
1035	expected	0
1036	expected	0.102971
1037	expected	0.0227922
1038	expected	0
1039	expected	0.271915
1040	expected	0
1041	expected	0
1042	expected	0.102971
1043	expected	0.331661
1044	expected	0
1045	expected	0.100313
1046	expected	0
1047	expected	0.440169
1048	expected	0
1049	expected	0.0440353
1050	expected	0
1051	expected	0.0266587
1052	expected	0
1053	expected	0
1054	expected	0
1055	expected	0.0271842
1056	expected	0
1057	expected	0.100313
1058	expected	0
1059	expected	0.0266587
1060	expected	0.271915
1061	expected	0
1062	expected	0.0955654
1063	expected	0.271915
1064	expected	0.0440353
1065	expected	0.331661
1066	expected	0
1067	expected	0.0440353
1068	expected	0
1069	expected	0.153627
1070	expected	0
1071	expected	0
1072	expected	0
1073	expected	0.425686
1074	expected	0
1075	expected	0
1076	expected	0.170637
1077	expected	0
1078	expected	0.100313
1079	expected	0
1080	expected	0
1081	expected	0
1082	expected	0
1083	expected	0.15077
1084	expected	0
1085	expected	0
1086	expected	0.15077
1087	expected	0
1088	expected	0.153627
1089	expected	0
1090	expected	0
1091	expected	0
1092	expected	0.0734976
1093	expected	0.331661
1094	expected	0.331661
1095	expected	0.0271842
1096	expected	0.255277
1097	expected	0
1098	expected	0
1099	expected	0
1100	expected	0.365446
1101	expected	0
1102	expected	0.102971
1103	expected	0
1104	expected	0.0176216
1105	expected	0
1106	expected	0
1107	expected	0
1108	expected	0.102971
1109	expected	0.0271842
1110	expected	0
1111	expected	0
1112	expected	0.394207
1113	expected	0
1114	expected	0
1115	expected	0
1116	expected	0
1117	expected	0
1118	expected	0
1119	expected	0
1120	expected	0
1121	expected	0.240486
1122	expected	0
1123	expected	0
1124	expected	0
1125	expected	0.153627
1126	expected	0
1127	expected	0
1128	expected	0.156396
1129	expected	0.240486
1130	expected	0.0317794
1131	expected	0
1132	expected	0
1133	expected	0.469131
1134	expected	0.100313
1135	expected	0
1136	expected	0
1137	expected	0.0791907
1138	expected	0
1139	expected	0
1140	expected	0
1141	expected	0.172879
1142	expected	0
1143	expected	0.100313
1144	expected	0
1145	expected	0.170637
1146	expected	0
1147	expected	0.100313
1148	expected	0.0317794
1149	expected	0.0271842
1150	expected	0.331661
1151	expected	0
1152	expected	0.100313
1153	expected	0.0271842
1154	expected	0.0271842
1155	expected	0.0271842
1156	expected	0.0271842
1157	expected	0.0733251
1158	expected	0
1159	expected	0
1160	expected	0
1161	expected	0.365446
1162	expected	0
1163	expected	0
1164	expected	0.0266587
1165	expected	0.365446
1166	expected	0
1167	expected	0.100313
1168	expected	0.0271842
1169	expected	0.0514837
1170	expected	0
1171	expected	0
1172	expected	0
1173	expected	0
1174	expected	0.240486
1175	expected	0
1176	expected	0
1177	expected	0
1178	expected	0.365446
1179	expected	0
1180	expected	0.103557
1181	expected	0.0266587
1182	expected	0.469131
1183	expected	0
1184	expected	0
1185	expected	0
1186	expected	0
1187	expected	0
1188	expected	0
1189	expected	0.102971
1190	expected	0.331661
1191	expected	0.0266587
1192	expected	0
1193	expected	0.102971
1194	expected	0
1195	expected	0.102971
1196	expected	0
1197	expected	0.102971
1198	expected	0.0266587
1199	expected	0
1200	expected	0.102971
1201	expected	0.102971
1202	expected	0
1203	expected	0.331661
1204	expected	0
1205	expected	0
1206	expected	0.0791907
1207	expected	0
1208	expected	0.100313
1209	expected	0
1210	expected	0
1211	expected	0
1212	expected	0
1213	expected	0
1214	expected	0
1215	expected	0.0955654
1216	expected	0
1217	expected	0
1218	expected	0
1219	expected	0
1220	expected	0
1221	expected	0
1222	expected	0
1223	expected	0
1224	expected	0
1225	expected	0.15077
1226	expected	0
1227	expected	0.271915
1228	expected	0
1229	expected	0.240486
1230	expected	0
1231	expected	0
1232	expected	0
1233	expected	0
1234	expected	0.102971
1235	expected	0
1236	expected	0.331661
1237	expected	0.0440353
1238	expected	0
1239	expected	0
1240	expected	0.153627
1241	expected	0
1242	expected	0.240486
1243	expected	0.0266587
1244	expected	0
1245	expected	0
1246	expected	0
1247	expected	0.0594159
1248	expected	0.15077
1249	expected	0
1250	expected	0
1251	expected	0
1252	expected	0
1253	expected	0
1254	expected	0.153627
1255	expected	0.0271842
1256	expected	0
1257	expected	0
1258	expected	0.331661
1259	expected	0
1260	expected	0.0535828
1261	expected	0.094038
1262	expected	0
1263	expected	0.0271842
1264	expected	0
1265	expected	0
1266	expected	0
1267	expected	0
1268	expected	0.0936458
1269	expected	0
1270	expected	0.102971
1271	expected	0
1272	expected	0.0594159
1273	expected	0
1274	expected	0.102971
1275	expected	0.103557
1276	expected	0.102971
1277	expected	0.102971
1278	expected	0
1279	expected	0.102971
1280	expected	0.102971
1281	expected	0
1282	expected	0
1283	expected	0
1284	expected	0.100313
1285	expected	0
1286	expected	0.0227922
1287	expected	0.255277
1288	expected	0
1289	expected	0.240486
1290	expected	0
1291	expected	0
1292	expected	0.331661
1293	expected	0.0317794
1294	expected	0
1295	expected	0
1296	expected	0
1297	expected	0
1298	expected	0
1299	expected	0
1300	expected	0
1301	expected	0.271915
1302	expected	0
1303	expected	0
1304	expected	0.0271842
1305	expected	0
1306	expected	0.0266587
1307	expected	0.0271842
1308	expected	0
1309	expected	0
1310	expected	0
1311	expected	0
1312	expected	0
1313	expected	0.102971
1314	expected	0
1315	expected	0.100313
1316	expected	0
1317	expected	0
1318	expected	0
1319	expected	0
1320	expected	0.100313
1321	expected	0
1322	expected	0
1323	expected	0
1324	expected	0
1325	expected	0
1326	expected	0.153627
1327	expected	0
1328	expected	0
1329	expected	0.118335
1330	expected	0
1331	expected	0.15077
1332	expected	0
1333	expected	0
1334	expected	0.217368
1335	expected	0
1336	expected	0.153627
1337	expected	0
1338	expected	0
1339	expected	0
1340	expected	0.103557
1341	expected	0
1342	expected	0.102971
1343	expected	0.0271842
1344	expected	0.102971
1345	expected	0
1346	expected	0
1347	expected	0
1348	expected	0
1349	expected	0.0791907
1350	expected	0
1351	expected	0
1352	expected	0.100313
1353	expected	0
1354	expected	0
1355	expected	0.102971
1356	expected	0.0227922
1357	expected	0
1358	expected	0.15077
1359	expected	0
1360	expected	0
1361	expected	0
1362	expected	0.15077
1363	expected	0
1364	expected	0
1365	expected	0
1366	expected	0.240486
1367	expected	0
1368	expected	0
1369	expected	0.15077
1370	expected	0
1371	expected	0
1372	expected	0
1373	expected	0.0271842
1374	expected	0
1375	expected	0.469131
1376	expected	0
1377	expected	0.153627
1378	expected	0.0317794
1379	expected	0
1380	expected	0
1381	expected	0
1382	expected	0
1383	expected	0
1384	expected	0
1385	expected	0
1386	expected	0.219354
1387	expected	0
1388	expected	0
1389	expected	0
1390	expected	0
1391	expected	0
1392	expected	0
1393	expected	0
1394	expected	0
1395	expected	0
1396	expected	0.100313
1397	expected	0
1398	expected	0
1399	expected	0
1400	expected	0
1401	expected	0
1402	expected	0
1403	expected	0
1404	expected	0
1405	expected	0.240486
1406	expected	0
1407	expected	0.100313
1408	expected	0
1409	expected	0.219354
1410	expected	0
1411	expected	0.0734976
1412	expected	0
1413	expected	0
1414	expected	0
1415	expected	0
1416	expected	0
1417	expected	0
1418	expected	0
1419	expected	0
1420	expected	0
1421	expected	0
1422	expected	0
1423	expected	0
1424	expected	0
1425	expected	0
1426	expected	0
1427	expected	0
1428	expected	0.271915
1429	expected	0
1430	expected	0
1431	expected	0
1432	expected	0
1433	expected	0
1434	expected	0.162606
1435	expected	0
1436	expected	0.15077
1437	expected	0
1438	expected	0
1439	expected	0
1440	expected	0
1441	expected	0
1442	expected	0
1443	expected	0.331661
1444	expected	0
1445	expected	0
1446	expected	0.271915
1447	expected	0
1448	expected	0.15077
1449	expected	0.0733251
1450	expected	0.0271842
1451	expected	0
1452	expected	0
1453	expected	0.0266587
1454	expected	0
1455	expected	0.0791907
1456	expected	0
1457	expected	0
1458	expected	0
1459	expected	0
1460	expected	0.100313
1461	expected	0.0514837
1462	expected	0.0733251
1463	expected	0.0271842
1464	expected	0
1465	expected	0
1466	expected	0
1467	expected	0.0791907
1468	expected	0.271915
1469	expected	0
1470	expected	0
1471	expected	0
1472	expected	0
1473	expected	0
1474	expected	0
1475	expected	0
1476	expected	0.271915
1477	expected	0
1478	expected	0
1479	expected	0.271915
1480	expected	0
1481	expected	0
1482	expected	0
1483	expected	0
1484	expected	0
1485	expected	0
1486	expected	0
1487	expected	0.15077
1488	expected	0.103557
1489	expected	0
1490	expected	0
1491	expected	0
1492	expected	0
1493	expected	0.0271842
1494	expected	0
1495	expected	0
1496	expected	0
1497	expected	0
1498	expected	0
1499	expected	0
1500	expected	0
1501	expected	0.0936458
1502	expected	0
1503	expected	0
1504	expected	0
1505	expected	0
1506	expected	0
1507	expected	0
1508	expected	0
1509	expected	0
1510	expected	0
1511	expected	0
1512	expected	0.100313
1513	expected	0
1514	expected	0
1515	expected	0
1516	expected	0.331661
1517	expected	0.0514837
1518	expected	0
1519	expected	0
1520	expected	0.0271842
1521	expected	0.103557
1522	expected	0.0440353
1523	expected	0
1524	expected	0
1525	expected	0
1526	expected	0
1527	expected	0
1528	expected	0.240486
1529	expected	0.0317794
1530	expected	0
1531	expected	0
1532	expected	0
1533	expected	0
1534	expected	0
1535	expected	0.100313
1536	expected	0
1537	expected	0.100313
1538	expected	0.102971
1539	expected	0.0271842
1540	expected	0.331661
1541	expected	0
1542	expected	0.100313
1543	expected	0.0317794
1544	expected	0.102971
1545	expected	0
1546	expected	0.100313
1547	expected	0
1548	expected	0.153627
1549	expected	0
1550	expected	0.0791907
1551	expected	0.0271842
1552	expected	0
1553	expected	0.0271842
1554	expected	0.0266587
1555	expected	0
1556	expected	0
1557	expected	0
1558	expected	0.100313
1559	expected	0.0266587
1560	expected	0
1561	expected	0.103557
1562	expected	0.103557
1563	expected	0
1564	expected	0
1565	expected	0
1566	expected	0
1567	expected	0
1568	expected	0
1569	expected	0
1570	expected	0
1571	expected	0.100313
1572	expected	0
1573	expected	0.103557
1574	expected	0.0271842
1575	expected	0.0271842
1576	expected	0.219354
1577	expected	0
1578	expected	0
1579	expected	0.102971
1580	expected	0
1581	expected	0
1582	expected	0
1583	expected	0
1584	expected	0.0266587
1585	expected	0.102971
1586	expected	0.102971
1	observed	0
2	observed	0
3	observed	0
4	observed	0
5	observed	0
6	observed	0
7	observed	0
8	observed	0
9	observed	0
10	observed	0
11	observed	0
12	observed	0
13	observed	0
14	observed	0
15	observed	0
16	observed	0
17	observed	0
18	observed	0
19	observed	0
20	observed	0
21	observed	0
22	observed	0
23	observed	0
24	observed	0
25	observed	0
26	observed	0
27	observed	0
28	observed	0
29	observed	0
30	observed	0
31	observed	0
32	observed	0
33	observed	0
34	observed	0
35	observed	0
36	observed	0
37	observed	0
38	observed	0
39	observed	0
40	observed	0
41	observed	0
42	observed	0
43	observed	0
44	observed	0
45	observed	0
46	observed	0
47	observed	0
48	observed	0
49	observed	0
50	observed	0
51	observed	0
52	observed	0
53	observed	0
54	observed	0
55	observed	0
56	observed	0
57	observed	0
58	observed	0
59	observed	0
60	observed	0
61	observed	0
62	observed	0
63	observed	0
64	observed	0
65	observed	0
66	observed	0
67	observed	0
68	observed	0
69	observed	0
70	observed	0
71	observed	0
72	observed	0
73	observed	0
74	observed	0
75	observed	0
76	observed	0
77	observed	0
78	observed	0
79	observed	0
80	observed	0
81	observed	0
82	observed	0
83	observed	0
84	observed	0
85	observed	0
86	observed	0
87	observed	0
88	observed	0
89	observed	0
90	observed	0
91	observed	0
92	observed	0
93	observed	0
94	observed	0
95	observed	0
96	observed	0
97	observed	0
98	observed	0
99	observed	0
100	observed	0
101	observed	0
102	observed	0
103	observed	0
104	observed	0
105	observed	0
106	observed	0
107	observed	0
108	observed	0
109	observed	0
110	observed	0
111	observed	0
112	observed	0
113	observed	0
114	observed	0
115	observed	0
116	observed	0
117	observed	0
118	observed	0
119	observed	0
120	observed	0
121	observed	0
122	observed	0
123	observed	0
124	observed	0
125	observed	0
126	observed	0
127	observed	0
128	observed	0
129	observed	0
130	observed	0
131	observed	0.285714
132	observed	0
133	observed	0.142857
134	observed	0
135	observed	0
136	observed	0
137	observed	0
138	observed	0
139	observed	0
140	observed	0.285714
141	observed	0
142	observed	0
143	observed	0
144	observed	0
145	observed	0
146	observed	0
147	observed	0
148	observed	0
149	observed	0
150	observed	0
151	observed	0
152	observed	0
153	observed	0
154	observed	0
155	observed	1
156	observed	0
157	observed	0.142857
158	observed	0
159	observed	0
160	observed	0
161	observed	0.285714
162	observed	0
163	observed	0
164	observed	0
165	observed	0
166	observed	0
167	observed	0
168	observed	0
169	observed	0
170	observed	0
171	observed	0
172	observed	0.285714
173	observed	0
174	observed	0
175	observed	0
176	observed	0
177	observed	0
178	observed	0.142857
179	observed	0.285714
180	observed	0
181	observed	0
182	observed	0
183	observed	0
184	observed	0
185	observed	0
186	observed	0.142857
187	observed	0
188	observed	0.142857
189	observed	0
190	observed	0
191	observed	0
192	observed	0
193	observed	0
194	observed	0
195	observed	0
196	observed	0
197	observed	0
198	observed	0
199	observed	0
200	observed	0
201	observed	0.285714
202	observed	0
203	observed	0
204	observed	0
205	observed	0
206	observed	0
207	observed	0
208	observed	0
209	observed	0
210	observed	0
211	observed	0
212	observed	0
213	observed	0.285714
214	observed	0
215	observed	0
216	observed	0
217	observed	0
218	observed	0
219	observed	0
220	observed	0
221	observed	0.571429
222	observed	0
223	observed	0
224	observed	0
225	observed	0
226	observed	0
227	observed	0
228	observed	0
229	observed	0
230	observed	0
231	observed	0
232	observed	0
233	observed	0.142857
234	observed	0.428571
235	observed	0
236	observed	0
237	observed	0
238	observed	0
239	observed	0
240	observed	0
241	observed	0
242	observed	0
243	observed	0
244	observed	0
245	observed	0
246	observed	0
247	observed	0
248	observed	0
249	observed	0
250	observed	0
251	observed	0
252	observed	0
253	observed	0
254	observed	0
255	observed	0
256	observed	0
257	observed	0
258	observed	0
259	observed	0
260	observed	0
261	observed	0
262	observed	0
263	observed	0
264	observed	0
265	observed	0
266	observed	0
267	observed	0
268	observed	0
269	observed	0
270	observed	0
271	observed	0
272	observed	0
273	observed	0
274	observed	0
275	observed	0
276	observed	0
277	observed	0
278	observed	0
279	observed	0
280	observed	0
281	observed	0
282	observed	0
283	observed	0
284	observed	0
285	observed	0
286	observed	0
287	observed	0
288	observed	0
289	observed	0
290	observed	0.142857
291	observed	0
292	observed	0
293	observed	0
294	observed	0
295	observed	0
296	observed	0
297	observed	0
298	observed	0
299	observed	0
300	observed	0
301	observed	0
302	observed	0
303	observed	0
304	observed	0
305	observed	0
306	observed	0
307	observed	0
308	observed	0
309	observed	0
310	observed	0
311	observed	0
312	observed	0
313	observed	0
314	observed	0
315	observed	0
316	observed	0
317	observed	0
318	observed	0
319	observed	0
320	observed	0
321	observed	0
322	observed	0
323	observed	0
324	observed	0
325	observed	0
326	observed	0
327	observed	0
328	observed	0
329	observed	0
330	observed	0
331	observed	0
332	observed	0
333	observed	0
334	observed	0
335	observed	0
336	observed	0
337	observed	0
338	observed	0
339	observed	0
340	observed	0
341	observed	0
342	observed	0.285714
343	observed	0
344	observed	0
345	observed	0
346	observed	0
347	observed	0
348	observed	0
349	observed	0
350	observed	0
351	observed	0
352	observed	0
353	observed	0
354	observed	0
355	observed	0
356	observed	0
357	observed	0
358	observed	0
359	observed	0
360	observed	0
361	observed	0
362	observed	0
363	observed	0
364	observed	0
365	observed	0
366	observed	0
367	observed	0
368	observed	0
369	observed	0
370	observed	0
371	observed	0
372	observed	0
373	observed	0
374	observed	0
375	observed	0
376	observed	0
377	observed	0
378	observed	0
379	observed	0
380	observed	0
381	observed	0
382	observed	0
383	observed	0
384	observed	0
385	observed	0
386	observed	0
387	observed	0
388	observed	0
389	observed	0
390	observed	0
391	observed	0
392	observed	0
393	observed	0
394	observed	0
395	observed	0
396	observed	0
397	observed	0
398	observed	0
399	observed	0
400	observed	0
401	observed	0
402	observed	0
403	observed	0
404	observed	0
405	observed	0
406	observed	0
407	observed	0
408	observed	0.428571
409	observed	0
410	observed	0.285714
411	observed	0
412	observed	0.428571
[truncated: 1,175 more rows]

## Sheet: ED_Fig_7b
Donor_ID	AA_change	AA_change_num
14-21885-2	p.C518*	518
14-21895-1	p.C449*	449
14-21895-2_1	p.Q221*	221
14-21895-3	p.L696*	696
15-34685-13	p.C1386*	1386
15-34685-13	p.L1034*	1034
15-34685-14	p.L962*	962
15-34685-14	p.Q1366*	1366
15-34685-16	p.L1340*	1340
15-4598-11	p.C342*	342
15-4598-11	p.R688*	688
15-4598-5	p.R412*	412
15-4598-5	p.Y1100*	1100
15-4598-6	p.Q755*	755
15-4598-6	p.R412*	412
15-4598-7	p.Q1336*	1336
15-4598-7	p.Q234*	234
15-4598-8	p.Q221*	221
15-4598-9	p.Q422*	422
15-4598-9	p.W419*	419
16-20277-25	p.Y1161*	1161
16-20277-26	p.E1352*	1352
16-20277-26	p.Y797*	797
16-20277-27	p.Q1292*	1292
16-20277-27	p.Y1141*	1141
16-20279-18	p.L233*	233
16-20279-19	p.W683*	683
16-20279-20	p.W155*	155
16-20279-20	p.Y1133*	1133
16-20279-24	p.C679*	679
16-20279-24_1	p.Y1375*	1375
18-24613-13	p.Q1094*	1094
18-24613-15	p.C1386*	1386
18-24613-15	p.C912*	912
18-24613-17	p.Q765*	765
18-39271-1	p.C1287*	1287
18-39271-1	p.L667*	667
18-39271-1_1	p.Q1150*	1150
18-39271-3	p.Q787*	787
18-39271-3	p.Y794*	794
18-39271-5	p.Y1165*	1165
18-39271-6	p.C523*	523
18-39271-6	p.Q652*	652
17-28417-1	p.Q1258*	1258
17-28417-1	p.Y971*	971
17-28417-11	p.Q652*	652
17-28417-12	p.Y1141*	1141
17-28417-12	p.Y933*	933
17-28417-16	p.S1193*	1193
17-28417-16	p.Y414*	414
17-28417-17	p.L531*	531
17-28417-17	p.Y1076*	1076
17-28417-19	p.Q443*	443
17-28417-19	p.Y995*	995
17-28417-3	p.L495*	495
17-28417-3	p.Q1093*	1093
18-1444-1	p.G500*	500
18-1444-10	p.R956*	956
18-1444-10	p.Y949*	949
18-1444-16	p.Y1178*	1178
18-1444-17	p.Y1073*	1073
18-1444-17	p.Y949*	949
18-6427-15	p.C605*	605
18-6427-15	p.W551*	551
18-6427-3	p.Q213*	213
17-35923-4	p.Q213*	213
17-35923-4	p.Y131*	131
17-35924-5	p.Q1377*	1377
17-35925-2	p.Q1150*	1150
17-35925-8	p.E1078*	1078
17-35927-3	p.Y1073*	1073
17-38604-10	p.Q1240*	1240
17-38604-10	p.W155*	155
17-38606-4	p.G680*	680
17-38606-4	p.Q1088*	1088
17-38606-6	p.Y998*	998
17-40749-14	p.Q1203*	1203
17-40749-14	p.W421*	421
17-40749-16	p.Q221*	221
17-40749-16	p.Y1073*	1073
17-40749-18	p.C605*	605
17-40749-18	p.Q410*	410
17-40752-10	p.S1276*	1276
17-40752-12	p.S745*	745
17-40752-12	p.W683*	683
DWVL2.1b_33	p.R1112*	1112
DWVL2.1b_33	p.R412*	412
DWVL2.1b_34	p.R1112*	1112
DWVL2.1b_54	p.Q179*	179
DWVL2.1b_69	p.Q1326*	1326
DWVL2.1b_69	p.Y1100*	1100
DWVL2.1b_70_1	p.G1017*	1017
DWVL2.1b_70	p.S140*	140
DWVL2.1b_70	p.W155*	155
DWVL2.1b_71	p.L503*	503
DWVL2.1b_71	p.Y735*	735
DWVL2.2i_22	p.S835*	835
DWVL2.2i_22	p.Y971*	971
DWVL2.2i_55	p.E459*	459
DWVL2.2i_55	p.Q661*	661
DWVL2.2i_58	p.S941*	941
19-11994-1	p.Q765*	765
19-11997-17	p.L850*	850
17-45164-13	p.L850*	850
17-45164-13	p.W683*	683
17-45164-14	p.Y1100*	1100
17-45164-14	p.Y949*	949
17-45164-15	p.L561*	561
17-45164-15	p.S835*	835
17-51516-11	p.L850*	850
17-51516-11	p.Y971*	971
17-51516-13	p.K1164*	1164
17-51516-13	p.S745*	745
17-51516-9	p.C445*	445
17-51516-9	p.L663*	663
17-51521-1	p.G815*	815
17-51521-1	p.Q1129*	1129
17-51521-10	p.S1193*	1193
17-51521-2	p.Q661*	661
17-51521-2	p.Q976*	976
17-51521-4	p.C1096*	1096
17-51521-4	p.Q1094*	1094
17-51521-6	p.L408*	408
17-51521-6	p.Q201*	201
17-51521-8	p.Q1121*	1121
17-51521-8	p.Y131*	131
17-51521-9	p.L587*	587
17-51711-10	p.L549*	549
17-51711-10	p.Q1242*	1242
17-51711-13	p.E909*	909
17-51711-13	p.Q652*	652
17-51711-4	p.C573*	573
17-51711-4	p.L575*	575
17-51711-7	p.Q443*	443
17-51711-7	p.Q899*	899
17-51711-8	p.Q665*	665
17-51711-8	p.S871*	871
17-51711-8_1	p.Y797*	797
17-51711-8_1	p.Y995*	995
17-51711-9	p.Q1093*	1093
17-51711-9	p.Q1150*	1150
17-51712-10_1	p.L672*	672
17-51712-10	p.Q1043*	1043
17-51712-10_1	p.Q1150*	1150
17-51712-10	p.Y1100*	1100
17-51712-13	p.W155*	155
17-51712-14	p.C481*	481
17-51712-14	p.Y1100*	1100
17-51712-15	p.L590*	590
17-51712-15	p.Y954*	954
17-51712-7	p.Q1033*	1033
17-51712-8	p.C449*	449
17-51712-8	p.S1234*	1234
20-32424_11	p.Y1161*	1161
20-32424_12	p.Q1292*	1292
20-32424_3	p.L1180*	1180
20-32424_3_1	p.W155*	155
20-32424_3	p.Y998*	998
20-32424_6	p.Q179*	179
20-32424_6	p.Y1182*	1182
20-32424_8	p.C1287*	1287
20-32424_8	p.R956*	956
20-6155_1	p.L503*	503
20-6155_2	p.W697*	697
20-6162_1	p.S930*	930
20-6162_2	p.L575*	575
20-6162_2	p.Y1133*	1133
20-6162_4_4	p.L408*	408
20-6162_4_4	p.Y797*	797
20-6162_4_5	p.L408*	408
20-6162_4_5	p.Y797*	797
18-19416-1	p.W1047*	1047
18-19416-1	p.W683*	683
18-19416-14	p.L587*	587
18-19416-14	p.Q1405*	1405
18-19416-5	p.L1034*	1034
18-19416-6	p.W697*	697
18-19417-13	p.Q1203*	1203
18-19417-5	p.Q427*	427
18-19417-5	p.S1355*	1355
18-19417-7	p.C605*	605
18-19417-7	p.Y861*	861
19-16424-1	p.W591*	591
19-16424-1	p.Y484*	484
19-16424-2	p.E853*	853
19-16424-2	p.S1108*	1108
19-16424-5	p.S768*	768
19-16424-6	p.L1340*	1340
19-16424-6	p.Y1375*	1375
19-16424-7	p.Q1258*	1258
19-16424-7	p.Q1405*	1405
19-16424-7_1	p.Q693*	693
17-17654-3	p.C1268*	1268
17-17654-3	p.C481*	481
17-18690-4	p.W155*	155
17-18690-7	p.Q1203*	1203
17-18690-7	p.Q410*	410
17-18698-2	p.Q201*	201
17-18698-6	p.Y998*	998
17-18698-7	p.L506*	506
17-18700-3	p.Q471*	471
17-18700-5	p.C449*	449
17-18703-2	p.Q161*	161
17-18703-3	p.L696*	696
17-18703-3	p.Y1375*	1375
18-9097-11	p.S1277*	1277
18-9097-11_1	p.W591*	591
18-9097-13	p.Y1178*	1178
18-9097-14	p.L561*	561
18-9097-15	p.L290*	290
18-9097-15	p.R956*	956
18-14700-1	p.Q221*	221
18-17168-3	p.L178*	178
18-17168-3	p.Y1178*	1178
18-17168-6	p.Q478*	478
18-17168-6	p.C945*	945
18-17641-15	p.C912*	912
18-17641-15	p.Q1060*	1060
18-17644-3	p.S140*	140
18-17644-4	p.W697*	697
18-17644-4	p.Y984*	984
18-14697-7	p.L663*	663
18-14697-7	p.C945*	945
18-17640-13	p.E188*	188
18-17640-13	p.R956*	956
18-17640-15	p.C1096*	1096
18-17640-15	p.Q1227*	1227
18-17642-13	p.E458*	458
18-17642-13	p.Q1094*	1094
19-7793-11	p.L172*	172
19-7793-12	p.Y949*	949
19-7794-1	p.S1200*	1200
19-7794-1	p.S1270*	1270
19-7794-14	p.L962*	962
19-7794-14	p.Y1133*	1133
19-7794-15	p.W419*	419
19-7794-2	p.L1340*	1340
19-7794-3	p.Q478*	478
19-7794-3	p.Q1336*	1336
19-7794-4	p.C912*	912
19-7794-4	p.Q1039*	1039
19-7794-6	p.R921*	921
19-7794-7	p.Y797*	797
19-7794-8	p.Y1145*	1145
19-7794-9	p.Q422*	422
19-7794-9	p.Y1375*	1375
17-41722-10	p.L172*	172
17-41722-11	p.E1045*	1045
17-41722-5	p.Q1227*	1227
17-41722-8	p.L506*	506
17-41726-3	p.Q1229*	1229
17-41726-4	p.G633*	633
17-41726-6	p.Q161*	161
17-41726-6	p.L962*	962
17-41885-6	p.W591*	591
17-41885-6	p.Y1375*	1375
17-41889-2	p.Q186*	186
17-41889-5	p.Y949*	949
17-48920-1	p.Q443*	443
17-48920-2	p.Y995*	995
17-48920-3	p.E423*	423
17-48920-5	p.Y998*	998
17-48920-8	p.W591*	591
17-48920-8	p.W697*	697
17-48923-10	p.Y1178*	1178
17-48923-12	p.R552*	552
17-48923-12	p.Y1025*	1025
17-48923-13	p.Q539*	539
17-48923-14	p.Q234*	234
17-51834-1	p.Y794*	794
17-51834-1	p.C1247*	1247
17-51834-2	p.C518*	518
17-51834-2	p.Y954*	954
17-51834-3	p.W155*	155
17-27354-2	p.Q1088*	1088
17-27361-3	p.Y1161*	1161
17-27361-3	p.Y157*	157
17-27361-4	p.Q1366*	1366
17-27361-5	p.Q234*	234
17-27361-5	p.L829*	829
17-27361-6	p.C912*	912
17-27361-6	p.E1396*	1396
17-30310-2	p.Q1242*	1242
17-30310-2	p.Q1301*	1301
17-30310-5	p.L1034*	1034
17-30310-5	p.Q1326*	1326
17-30312-11	p.Y735*	735
17-30312-11	p.Q1065*	1065
17-30312-12	p.Q1093*	1093
17-30312-12	p.L1275*	1275
17-30312-12_1	p.L1275*	1275
17-30312-13	p.Y1375*	1375
17-30312-14	p.Q478*	478
17-23704-1	p.L477*	477
17-23704-4	p.Y1100*	1100
17-23704-4	p.W419*	419
17-27283-10	p.Q1190*	1190
17-27283-11	p.C342*	342
17-27283-11	p.Q539*	539
17-27283-14	p.R803*	803
17-27355-10	p.Q1292*	1292
17-27355-10	p.Q1227*	1227
17-27355-14	p.C912*	912
17-27355-14	p.Y998*	998
17-27355-15	p.W683*	683
17-27355-15	p.G970*	970
17-27366-14	p.E1304*	1304
17-30303-1_1	p.Q1203*	1203
17-30303-1	p.C1287*	1287
17-30303-1	p.Q1336*	1336
17-30303-3	p.E133*	133
17-30303-4	p.Y1161*	1161
17-30303-4	p.Q1240*	1240
17-30303-5	p.W421*	421
17-30303-5	p.Y1145*	1145
