# Supplementary material for: Decay of driver mutations shapes the landscape of intestinal transformation
Source: Nature. 2025 Dec 3;649(8097):729–38. doi: 10.1038/s41586-025-09762-w (PMC12804087; doi:10.1038/s41586-025-09762-w)
Supplement: Supplementary file 16 — Source Data Extended Data Fig. 8 [file 41586_2025_9762_MOESM16_ESM.xlsx]

## Sheet: ED_Fig_8a
Cohort	Time_ENU	mean_tumours_proxSI	stdev_proxSI	Ncount_SI
ApcHet_Tam_ENU	0	772.667	418.122	3
Apc_Het_ENU>Tam_10d	10	183.6	99.6835	5
Apc_Het_ENU>Tam_30d	30	76.2	21.6726	5
KrasG12D_Tam>ENU	0	352.333	105.368	3
KrasG12D_ENU_Tam_10d	10	45.7273	22.983	11
KrasG12D_ENU_Tam_30d	30	9.25	5.7373	4
Fbxw7-null_Tam>ENU	0	103.909	17.2073	11
Fbxw7null_ENU_Tam_10d	10	73	22.4944	4
Fbxw7null_ENU_Tam_20d	20	40	16.4621	3
Fbxw7null_ENU_Tam_30d	30	6.75	3.77492	4
Trp53-null_Tam>ENU	0	32.1562	15.0828	32
Trp53-null_ENU>Tam_10d	10	16.5556	7.5185	9
Trp53-null_ENU>Tam_30d	30	9.81818	4.09434	11

## Sheet: ED_Fig_8b
Cohort	Time_ENU	mean_tumours_distSI	stdev_distSI	Ncount_SI
ApcHet_Tam_ENU	0	194	188.86	3
Apc_Het_ENU>Tam_10d	10	136.4	110.049	5
Apc_Het_ENU>Tam_30d	30	33.2	18.727	5
KrasG12D_Tam>ENU	0	35.6667	22.723	3
KrasG12D_ENU_Tam_10d	10	11.8182	13.3103	11
KrasG12D_ENU_Tam_30d	30	1.75	1.5	4
Fbxw7-null_Tam>ENU	0	53	26.1457	11
Fbxw7null_ENU_Tam_10d	10	61.75	16.0909	4
Fbxw7null_ENU_Tam_20d	20	43	5.2915	3
Fbxw7null_ENU_Tam_30d	30	11.75	4.78714	4
Trp53-null_Tam>ENU	0	7.15625	5.40674	32
Trp53-null_ENU>Tam_10d	10	2.55556	2.92024	9
Trp53-null_ENU>Tam_30d	30	1.18182	0.873863	11

## Sheet: ED_Fig_8c
Time_ENU(days)	Cohort	Proportion_tumours_left_SI	Proportion_tumours_left_proxSI	Proportion_tumours_left_distSI						Neutral decay curves
0	Apc_Het	1	1	1						Time(days)	Location	Proportion_clones_left
10	Apc_Het	0.331034	0.237619	0.703093						1	proxSI	1
30	Apc_Het	0.113172	0.0986195	0.171134						1.5	proxSI	0.952399
0	Fbxw7_null	1	1	1						2	proxSI	0.909222
10	Fbxw7_null	0.858778	0.702537	1.16509						2.5	proxSI	0.869958
20	Fbxw7_null	0.528969	0.384952	0.811321						3	proxSI	0.834165
30	Fbxw7_null	0.117903	0.0649606	0.221698						3.5	proxSI	0.801456
10	KrasG12D	0.148313	0.129784	0.331351						4	proxSI	0.771492
30	KrasG12D	0.0283505	0.0262535	0.0490654						4.5	proxSI	0.743976
0	KrasG12D	1	1	1						5	proxSI	0.718648
10	Trp53_null	0.486133	0.514847	0.357108						5.5	proxSI	0.695279
30	Trp53_null	0.279809	0.305327	0.165145						6	proxSI	0.67367
0	Trp53_null	1	1	1						6.5	proxSI	0.653642
										7	proxSI	0.635039
										7.5	proxSI	0.617723
										8	proxSI	0.60157
										8.5	proxSI	0.586473
										9	proxSI	0.572335
										9.5	proxSI	0.559069
										10	proxSI	0.546598
										10.5	proxSI	0.534855
										11	proxSI	0.523778
										11.5	proxSI	0.513311
										12	proxSI	0.503406
										12.5	proxSI	0.494017
										13	proxSI	0.485105
										13.5	proxSI	0.476634
										14	proxSI	0.46857
										14.5	proxSI	0.460883
										15	proxSI	0.453548
										15.5	proxSI	0.44654
										16	proxSI	0.439836
										16.5	proxSI	0.433416
										17	proxSI	0.427261
										17.5	proxSI	0.421354
										18	proxSI	0.415681
										18.5	proxSI	0.410226
										19	proxSI	0.404977
										19.5	proxSI	0.399921
										20	proxSI	0.395047
										20.5	proxSI	0.390346
										21	proxSI	0.385807
										21.5	proxSI	0.381422
										22	proxSI	0.377183
										22.5	proxSI	0.373082
										23	proxSI	0.369112
										23.5	proxSI	0.365266
										24	proxSI	0.36154
										24.5	proxSI	0.357926
										25	proxSI	0.35442
										25.5	proxSI	0.351017
										26	proxSI	0.347712
										26.5	proxSI	0.3445
										27	proxSI	0.341379
										27.5	proxSI	0.338343
										28	proxSI	0.33539
										28.5	proxSI	0.332517
										29	proxSI	0.329719
										29.5	proxSI	0.326994
										30	proxSI	0.324339
										1	distSI	1
										1.5	distSI	0.909222
										2	distSI	0.834165
										2.5	distSI	0.771492
										3	distSI	0.718648
										3.5	distSI	0.67367
										4	distSI	0.635039
										4.5	distSI	0.60157
										5	distSI	0.572334
										5.5	distSI	0.546598
										6	distSI	0.523778
										6.5	distSI	0.503405
										7	distSI	0.485103
										7.5	distSI	0.468566
										8	distSI	0.453543
										8.5	distSI	0.439827
										9	distSI	0.427248
										9.5	distSI	0.415662
										10	distSI	0.404949
										10.5	distSI	0.395009
										11	distSI	0.385755
										11.5	distSI	0.377112
										12	distSI	0.369019
										12.5	distSI	0.361421
										13	distSI	0.354269
										13.5	distSI	0.347523
										14	distSI	0.341146
										14.5	distSI	0.335106
										15	distSI	0.329375
										15.5	distSI	0.323928
										16	distSI	0.318744
										16.5	distSI	0.313801
										17	distSI	0.309083
										17.5	distSI	0.304573
										18	distSI	0.300257
										18.5	distSI	0.296122
										19	distSI	0.292157
										19.5	distSI	0.28835
										20	distSI	0.284692
										20.5	distSI	0.281174
										21	distSI	0.277788
										21.5	distSI	0.274526
										22	distSI	0.271383
										22.5	distSI	0.26835
										23	distSI	0.265424
										23.5	distSI	0.262598
										24	distSI	0.259868
										24.5	distSI	0.257228
										25	distSI	0.254676
										25.5	distSI	0.252205
										26	distSI	0.249815
										26.5	distSI	0.247499
										27	distSI	0.245256
										27.5	distSI	0.243083
										28	distSI	0.240976
										28.5	distSI	0.238933
										29	distSI	0.236952
										29.5	distSI	0.23503
										30	distSI	0.233165

## Sheet: ED_Fig_8d
Cohort	Donor_ID	Gene	Mutation_type	AA_change	Tumour_site	Seq_method
Trp53-null_Tam>ENU	17-17654-3	Apc_1	stop_gained	p.C1268*	SI10	Exome_seq
Trp53-null_Tam>ENU	17-17654-3	Apc	stop_gained	p.C481*	SI10	Exome_seq
Trp53-null_Tam>ENU	17-17654-4	Ctnnb1	missense_variant	p.G34E	SI30	Exome_seq
Trp53-null_Tam>ENU	17-17654-5	Ctnnb1	missense_variant	p.D32H	SI30	Exome_seq
Trp53-null_Tam>ENU	17-17654-6	Ctnnb1	missense_variant	p.S33F	SI40	Exome_seq
Trp53-null_Tam>ENU	17-18690-1	Apc	stop_gained	p.S2328*	SI10	Exome_seq
Trp53-null_Tam>ENU	17-18690-1	Ctnnb1	missense_variant	p.S33F	SI10	Exome_seq
Trp53-null_Tam>ENU	17-18690-2	Ctnnb1	missense_variant	p.G34E	SI10	Exome_seq
Trp53-null_Tam>ENU	17-18690-4	Ctnnb1	missense_variant	p.G34E	SI20	Exome_seq
Trp53-null_Tam>ENU	17-18690-4	Apc	stop_gained	p.W155*	SI20	Exome_seq
Trp53-null_Tam>ENU	17-18690-6	Ctnnb1	missense_variant	p.G34E	SI20	Exome_seq
Trp53-null_Tam>ENU	17-18690-7	Apc	stop_gained	p.Q1203*	SI40	Exome_seq
Trp53-null_Tam>ENU	17-18690-7	Apc_1	stop_gained	p.Q410*	SI40	Exome_seq
Trp53-null_Tam>ENU	17-18698-1	Ctnnb1	missense_variant	p.G34R	SI20	Exome_seq
Trp53-null_Tam>ENU	17-18698-2	Apc	stop_gained	p.Q201*	SI20	Exome_seq
Trp53-null_Tam>ENU	17-18698-3	Ctnnb1	missense_variant	p.G34E	SI20	Exome_seq
Trp53-null_Tam>ENU	17-18698-4	Ctnnb1	missense_variant	p.I35S	SI30	Exome_seq
Trp53-null_Tam>ENU	17-18698-5	Ctnnb1	missense_variant	p.G34R	SI20	Exome_seq
Trp53-null_Tam>ENU	17-18698-6	Apc_1	splice_donor_variant	p.F176*	SI40	Exome_seq
Trp53-null_Tam>ENU	17-18698-6	Apc	stop_gained	p.Y998*	SI40	Exome_seq
Trp53-null_Tam>ENU	17-18698-7	Apc	splice_donor_variant	p.M436*	SI50	Exome_seq
Trp53-null_Tam>ENU	17-18698-7	Apc_1	stop_gained	p.L506*	SI50	Exome_seq
Trp53-null_Tam>ENU	17-18700-1	Ctnnb1	missense_variant	p.S37P	SI10	Exome_seq
Trp53-null_Tam>ENU	17-18700-2	Ctnnb1	missense_variant	p.T41I	SI10	Exome_seq
Trp53-null_Tam>ENU	17-18700-3	Apc	splice_donor_variant	p.A515*	SI10	Exome_seq
Trp53-null_Tam>ENU	17-18700-3	Apc_1	stop_gained	p.Q471*	SI10	Exome_seq
Trp53-null_Tam>ENU	17-18700-4	Ctnnb1	missense_variant	p.G34E	SI20	Exome_seq
Trp53-null_Tam>ENU	17-18700-5	Apc	stop_gained	p.C449*	SI50	Exome_seq
Trp53-null_Tam>ENU	17-18700-6	Ctnnb1	missense_variant	p.G34E	SI10	Exome_seq
Trp53-null_Tam>ENU	17-18703-1	Apc	splice_donor_variant	p.F176*	SI10	Exome_seq
Trp53-null_Tam>ENU	17-18703-1	Ctnnb1	missense_variant	p.G34E	SI10	Exome_seq
Trp53-null_Tam>ENU	17-18703-2	Apc	stop_gained	p.Q161*	SI20	Exome_seq
Trp53-null_Tam>ENU	17-18703-2	Ctnnb1	missense_variant	p.T551I	SI20	Exome_seq
Trp53-null_Tam>ENU	17-18703-3	Apc_1	stop_gained	p.L696*	SI20	Exome_seq
Trp53-null_Tam>ENU	17-18703-3	Apc	stop_gained	p.Y1375*	SI20	Exome_seq
Trp53-null_Tam>ENU	17-18703-4	Ctnnb1	missense_variant	p.G34E	SI20	Exome_seq
Trp53-null_Tam>ENU	17-18703-5	Ctnnb1	missense_variant	p.G34E	SI40	Exome_seq
Trp53-null_Tam>ENU	17-18703-6	Ctnnb1	missense_variant	p.G34E	SI50	Exome_seq
Trp53-null_Tam>ENU	17-18703-7	Ctnnb1	missense_variant	p.G34E	Colon	Exome_seq
Trp53-null_ENU>Tam_30d	17-23703-1	Ctnnb1	missense_variant	p.S33Y	SI10	Exome_seq
Trp53-null_ENU>Tam_30d	17-23703-2	Ctnnb1	missense_variant	p.D32N	SI10	Exome_seq
Trp53-null_ENU>Tam_30d	17-23703-2	Ctnnb1_2	missense_variant	p.N308K	SI10	Exome_seq
Trp53-null_ENU>Tam_30d	17-23703-2	Ctnnb1_1	missense_variant	p.Y306F	SI10	Exome_seq
Trp53-null_ENU>Tam_30d	17-23703-3	Ctnnb1	missense_variant	p.S37F	SI10	Exome_seq
Trp53-null_ENU>Tam_30d	17-23703-4	Ctnnb1	missense_variant	p.G34E	SI10	Exome_seq
Trp53-null_ENU>Tam_30d	17-23703-5	Ctnnb1	missense_variant	p.T41I	SI20	Exome_seq
Trp53-null_ENU>Tam_30d	17-23704-1	Apc	stop_gained	p.L477*	SI10	Exome_seq
Trp53-null_ENU>Tam_30d	17-23704-2	Ctnnb1	missense_variant	p.T41I	SI10	Exome_seq
Trp53-null_ENU>Tam_30d	17-23704-3	Ctnnb1	missense_variant	p.T41I	SI10	Exome_seq
Trp53-null_ENU>Tam_30d	17-23704-4	Apc_1	stop_gained	p.W419*	SI10	Exome_seq
Trp53-null_ENU>Tam_30d	17-23704-4	Apc	stop_gained	p.Y1100*	SI10	Exome_seq
Trp53-null_ENU>Tam_30d	17-23704-7	Ctnnb1	missense_variant	p.D32G	SI20	Exome_seq
Trp53-null_ENU>Tam_30d	17-23704-8	Ctnnb1	missense_variant	p.A146T	SI20	Exome_seq
Trp53-null_ENU>Tam_30d	17-27283-10	Apc	stop_gained	p.Q1190*	SI10	Exome_seq
Trp53-null_ENU>Tam_30d	17-27283-11	Apc	stop_gained	p.C342*	SI10	Exome_seq
Trp53-null_ENU>Tam_30d	17-27283-11	Apc_1	stop_gained	p.Q539*	SI10	Exome_seq
Trp53-null_ENU>Tam_30d	17-27283-12	Ctnnb1	missense_variant	p.D32V	SI10	Exome_seq
Trp53-null_ENU>Tam_30d	17-27283-13	Ctnnb1	missense_variant	p.I35S	SI10	Exome_seq
Trp53-null_ENU>Tam_30d	17-27283-14	Apc	stop_gained	p.R803*	SI30	Exome_seq
Trp53-null_ENU>Tam_30d	17-27283-9	Ctnnb1	missense_variant	p.T41I	SI10	Exome_seq
Trp53-null_ENU>Tam_10d	17-27354-1	Ctnnb1	missense_variant	p.I35S	SI10	Exome_seq
Trp53-null_ENU>Tam_10d	17-27354-10	Ctnnb1	missense_variant	p.T41I	SI20	Exome_seq
Trp53-null_ENU>Tam_10d	17-27354-2	Apc	stop_gained	p.Q1088*	SI10	Exome_seq
Trp53-null_ENU>Tam_10d	17-27354-3	Ctnnb1	missense_variant	p.G34E	SI10	Exome_seq
Trp53-null_ENU>Tam_10d	17-27354-5	Ctnnb1	missense_variant	p.G34E	SI20	Exome_seq
Trp53-null_ENU>Tam_10d	17-27354-6	Ctnnb1_1	missense_variant	p.D162E	SI20	Exome_seq
Trp53-null_ENU>Tam_10d	17-27354-6	Ctnnb1	missense_variant	p.G34E	SI20	Exome_seq
Trp53-null_ENU>Tam_10d	17-27354-7	Ctnnb1	missense_variant	p.D32N	SI20	Exome_seq
Trp53-null_ENU>Tam_10d	17-27354-8	Apc_1	splice_acceptor_variant	p.E138*	SI20	Exome_seq
Trp53-null_ENU>Tam_10d	17-27354-8	Apc	stop_gained	p.L2124*	SI20	Exome_seq
Trp53-null_ENU>Tam_10d	17-27354-9	Ctnnb1	missense_variant	p.T41I	SI20	Exome_seq
Trp53-null_ENU>Tam_30d	17-27355-10	Apc_1	stop_gained	p.Q1227*	SI10	Exome_seq
Trp53-null_ENU>Tam_30d	17-27355-10	Apc	stop_gained	p.Q1292*	SI10	Exome_seq
Trp53-null_ENU>Tam_30d	17-27355-12	Ctnnb1	missense_variant	p.I35S	SI20	Exome_seq
Trp53-null_ENU>Tam_30d	17-27355-13	Ctnnb1	missense_variant	p.T41I	SI20	Exome_seq
Trp53-null_ENU>Tam_30d	17-27355-14	Apc	stop_gained	p.C912*	SI20	Exome_seq
Trp53-null_ENU>Tam_30d	17-27355-14	Apc_1	stop_gained	p.Y998*	SI20	Exome_seq
Trp53-null_ENU>Tam_30d	17-27355-15	Apc_1	stop_gained	p.G970*	SI30	Exome_seq
Trp53-null_ENU>Tam_30d	17-27355-15	Apc	stop_gained	p.W683*	SI30	Exome_seq
Trp53-null_ENU>Tam_10d	17-27361-1	Ctnnb1	missense_variant	p.T41I	SI10	Exome_seq
Trp53-null_ENU>Tam_10d	17-27361-10	Ctnnb1	missense_variant	p.I35S	SI40	Exome_seq
Trp53-null_ENU>Tam_10d	17-27361-3	Apc	stop_gained	p.Y1161*	SI20	Exome_seq
Trp53-null_ENU>Tam_10d	17-27361-3	Apc_1	stop_gained	p.Y157*	SI20	Exome_seq
Trp53-null_ENU>Tam_10d	17-27361-4	Apc	stop_gained	p.Q1366*	SI20	Exome_seq
Trp53-null_ENU>Tam_10d	17-27361-5	Apc_1	stop_gained	p.L829*	SI20	Exome_seq
Trp53-null_ENU>Tam_10d	17-27361-5	Apc	stop_gained	p.Q234*	SI20	Exome_seq
Trp53-null_ENU>Tam_10d	17-27361-6	Apc	stop_gained	p.C912*	SI20	Exome_seq
Trp53-null_ENU>Tam_10d	17-27361-6	Apc_1	stop_gained	p.E1396*	SI20	Exome_seq
Trp53-null_ENU>Tam_10d	17-27361-7	Ctnnb1	missense_variant	p.G34E	SI20	Exome_seq
Trp53-null_ENU>Tam_10d	17-27361-8	Ctnnb1	missense_variant	p.T41I	SI30	Exome_seq
Trp53-null_ENU>Tam_10d	17-27361-9	Ctnnb1	missense_variant	p.G34E	SI30	Exome_seq
Trp53-null_ENU>Tam_10d	17-27361-9	Ctnnb1_1	missense_variant	p.R673L	SI30	Exome_seq
Trp53-null_ENU>Tam_30d	17-27366-11	Ctnnb1	missense_variant	p.T41I	SI10	Exome_seq
Trp53-null_ENU>Tam_30d	17-27366-13	Ctnnb1	missense_variant	p.S33A	SI20	Exome_seq
Trp53-null_ENU>Tam_30d	17-27366-14	Apc	stop_gained	p.E1304*	SI20	Exome_seq
Fbxw7-null_Tam>ENU	17-27519-1	Ctnnb1	missense_variant	p.S37P	SI	Exome_seq
Fbxw7-null_Tam>ENU	17-27519-2	Ctnnb1	missense_variant	p.G34E	SI	Exome_seq
Fbxw7-null_Tam>ENU	17-27519-3	Ctnnb1	missense_variant	p.T41I	SI	Exome_seq
Fbxw7-null_Tam>ENU	17-27519-4	Ctnnb1	missense_variant	p.G34E	SI	Exome_seq
Fbxw7-null_Tam>ENU	17-27519-5	Ctnnb1	missense_variant	p.S37P	SI	Exome_seq
Fbxw7-null_Tam>ENU	17-27519-6	Ctnnb1	missense_variant	p.S33F	SI	Exome_seq
Fbxw7-null_Tam>ENU	17-27519-7	Ctnnb1	missense_variant	p.S33F	SI	Exome_seq
Fbxw7-null_Tam>ENU	17-28417-1	Apc_1	stop_gained	p.Q1258*	SI	Exome_seq
Fbxw7-null_Tam>ENU	17-28417-1	Apc	stop_gained	p.Y971*	SI	Exome_seq
Fbxw7-null_Tam>ENU	17-28417-10	Ctnnb1	missense_variant	p.S33F	SI	Exome_seq
Fbxw7-null_Tam>ENU	17-28417-10	Ctnnb1_1	missense_variant	p.S37F	SI	Exome_seq
Fbxw7-null_Tam>ENU	17-28417-11	Apc_1	splice_donor_variant	p.M436*	SI	Exome_seq
Fbxw7-null_Tam>ENU	17-28417-11	Apc	stop_gained&splice_region_variant	p.Q652*	SI	Exome_seq
Fbxw7-null_Tam>ENU	17-28417-12	Apc	stop_gained	p.Y1141*	SI	Exome_seq
Fbxw7-null_Tam>ENU	17-28417-12	Apc_1	stop_gained	p.Y933*	SI	Exome_seq
Fbxw7-null_Tam>ENU	17-28417-13	Ctnnb1	missense_variant	p.T41I	SI	Exome_seq
Fbxw7-null_Tam>ENU	17-28417-15	Ctnnb1_1	missense_variant	p.G34E	SI	Exome_seq
Fbxw7-null_Tam>ENU	17-28417-15	Ctnnb1	missense_variant	p.S33F	SI	Exome_seq
Fbxw7-null_Tam>ENU	17-28417-16	Apc	stop_gained	p.S1193*	SI	Exome_seq
Fbxw7-null_Tam>ENU	17-28417-16	Ctnnb1_1	missense_variant	p.S33A	SI	Exome_seq
Fbxw7-null_Tam>ENU	17-28417-16	Ctnnb1	missense_variant	p.S37F	SI	Exome_seq
Fbxw7-null_Tam>ENU	17-28417-16	Apc_1	stop_gained	p.Y414*	SI	Exome_seq
Fbxw7-null_Tam>ENU	17-28417-17	Apc	stop_gained	p.L531*	SI	Exome_seq
Fbxw7-null_Tam>ENU	17-28417-17	Apc_1	stop_gained	p.Y1076*	SI	Exome_seq
Fbxw7-null_Tam>ENU	17-28417-18	Ctnnb1	missense_variant	p.S37F	SI	Exome_seq
Fbxw7-null_Tam>ENU	17-28417-19	Apc	stop_gained	p.Q443*	SI	Exome_seq
Fbxw7-null_Tam>ENU	17-28417-19	Apc_1	stop_gained	p.Y995*	SI	Exome_seq
Fbxw7-null_Tam>ENU	17-28417-2	Ctnnb1	missense_variant	p.D32G	SI	Exome_seq
Fbxw7-null_Tam>ENU	17-28417-3	Apc_1	stop_gained	p.L495*	SI	Exome_seq
Fbxw7-null_Tam>ENU	17-28417-3	Apc	stop_gained	p.Q1093*	SI	Exome_seq
Fbxw7-null_Tam>ENU	17-28417-4	Ctnnb1	missense_variant	p.T41I	SI	Exome_seq
Fbxw7-null_Tam>ENU	17-28417-5	Ctnnb1	missense_variant	p.S37F	SI	Exome_seq
Fbxw7-null_Tam>ENU	17-28417-5	Ctnnb1_1	missense_variant	p.S37P	SI	Exome_seq
Fbxw7-null_Tam>ENU	17-28417-6	Ctnnb1	missense_variant	p.S33Y	SI	Exome_seq
Fbxw7-null_Tam>ENU	17-28417-7	Ctnnb1	missense_variant	p.G34E	SI	Exome_seq
Fbxw7-null_Tam>ENU	17-28417-8	Ctnnb1	missense_variant	p.T41I	SI	Exome_seq
Fbxw7-null_Tam>ENU	17-28417-9	Ctnnb1	missense_variant	p.G34E	SI	Exome_seq
Trp53-null_ENU>Tam_30d	17-30303-1	Apc_1	stop_gained	p.C1287*	SI10	Exome_seq
Trp53-null_ENU>Tam_30d	17-30303-1	Apc	stop_gained	p.Q1203*	SI10	Exome_seq
Trp53-null_ENU>Tam_30d	17-30303-1	Apc_2	stop_gained	p.Q1336*	SI10	Exome_seq
Trp53-null_ENU>Tam_30d	17-30303-2	Ctnnb1	missense_variant	p.S33F	SI10	Exome_seq
Trp53-null_ENU>Tam_30d	17-30303-3	Apc	splice_donor_variant	p.M436*	SI10	Exome_seq
Trp53-null_ENU>Tam_30d	17-30303-3	Apc_1	stop_gained	p.E133*	SI10	Exome_seq
Trp53-null_ENU>Tam_30d	17-30303-4	Apc_1	stop_gained	p.Q1240*	SI10	Exome_seq
Trp53-null_ENU>Tam_30d	17-30303-4	Apc	stop_gained	p.Y1161*	SI10	Exome_seq
Trp53-null_ENU>Tam_30d	17-30303-5	Apc	stop_gained	p.W421*	SI10	Exome_seq
Trp53-null_ENU>Tam_30d	17-30303-5	Apc_1	stop_gained	p.Y1145*	SI10	Exome_seq
Trp53-null_ENU>Tam_30d	17-30303-6	Apc	stop_gained	p.L1034*	SI20	Exome_seq
Trp53-null_ENU>Tam_30d	17-30303-6	Apc_1	stop_gained	p.L2124*	SI20	Exome_seq
Trp53-null_ENU>Tam_10d	17-30310-1	Ctnnb1	missense_variant	p.T41I	SI10	Exome_seq
Trp53-null_ENU>Tam_10d	17-30310-2	Apc	stop_gained	p.Q1242*	SI10	Exome_seq
Trp53-null_ENU>Tam_10d	17-30310-2	Apc_1	stop_gained	p.Q1301*	SI10	Exome_seq
Trp53-null_ENU>Tam_10d	17-30310-3	Ctnnb1	missense_variant	p.S37P	SI10	Exome_seq
Trp53-null_ENU>Tam_10d	17-30310-4	Ctnnb1	missense_variant	p.D32V	SI10	Exome_seq
Trp53-null_ENU>Tam_10d	17-30310-5	Apc	stop_gained	p.L1034*	SI20	Exome_seq
Trp53-null_ENU>Tam_10d	17-30310-5	Apc_1	stop_gained	p.Q1326*	SI20	Exome_seq
Trp53-null_ENU>Tam_10d	17-30312-10	Ctnnb1	missense_variant	p.I35S	SI10	Exome_seq
Trp53-null_ENU>Tam_10d	17-30312-11	Apc_1	stop_gained	p.Q1065*	SI10	Exome_seq
Trp53-null_ENU>Tam_10d	17-30312-11	Ctnnb1	missense_variant	p.S33F	SI10	Exome_seq
Trp53-null_ENU>Tam_10d	17-30312-11	Apc	stop_gained	p.Y735*	SI10	Exome_seq
Trp53-null_ENU>Tam_10d	17-30312-12	Apc_1	stop_gained	p.L1275*	SI10	Exome_seq
Trp53-null_ENU>Tam_10d	17-30312-12	Apc_2	stop_gained	p.L1275*	SI10	Exome_seq
Trp53-null_ENU>Tam_10d	17-30312-12	Apc	stop_gained	p.Q1093*	SI10	Exome_seq
Trp53-null_ENU>Tam_10d	17-30312-13	Ctnnb1	missense_variant	p.T41I	SI10	Exome_seq
Trp53-null_ENU>Tam_10d	17-30312-13	Apc	stop_gained	p.Y1375*	SI10	Exome_seq
Trp53-null_ENU>Tam_10d	17-30312-14	Apc	stop_gained	p.Q478*	SI	Exome_seq
Trp53-null_ENU>Tam_10d	17-30312-15	Ctnnb1	missense_variant	p.I35S	SI	Exome_seq
Trp53-null_ENU>Tam_10d	17-30312-7	Ctnnb1	missense_variant	p.I35S	SI10	Exome_seq
Trp53-null_ENU>Tam_10d	17-30312-8	Ctnnb1	missense_variant	p.S37A	SI10	Exome_seq
Trp53-null_ENU>Tam_10d	17-30312-9	Ctnnb1	missense_variant	p.S33F	SI10	Exome_seq
Trp53-null_ENU>Tam_10d	17-30313-9	Apc	splice_donor_variant	p.A515*	SI20	Exome_seq
KrasG12D_Tam>ENU	17-35922-1	Ctnnb1	missense_variant	p.T41I	SI10	Exome_seq
KrasG12D_Tam>ENU	17-35922-2	Ctnnb1	missense_variant	p.S37F	SI10	Exome_seq
KrasG12D_Tam>ENU	17-35922-3	Ctnnb1	missense_variant	p.G34E	SI10	Exome_seq
KrasG12D_Tam>ENU	17-35922-4	Ctnnb1	missense_variant	p.G34E	SI20	Exome_seq
KrasG12D_Tam>ENU	17-35922-5	Ctnnb1_1	missense_variant	p.S37F	SI20	Exome_seq
KrasG12D_Tam>ENU	17-35922-5	Ctnnb1	missense_variant	p.T41I	SI20	Exome_seq
KrasG12D_Tam>ENU	17-35922-6	Ctnnb1	missense_variant	p.T41I	SI20	Exome_seq
KrasG12D_Tam>ENU	17-35922-7	Ctnnb1	missense_variant	p.S33Y	SI20	Exome_seq
KrasG12D_Tam>ENU	17-35922-7	Ctnnb1_1	missense_variant	p.S37P	SI20	Exome_seq
KrasG12D_Tam>ENU	17-35923-1	Ctnnb1	missense_variant	p.G34E	SI10	Exome_seq
KrasG12D_Tam>ENU	17-35923-2	Ctnnb1	missense_variant	p.G34E	SI10	Exome_seq
KrasG12D_Tam>ENU	17-35923-3	Ctnnb1	missense_variant	p.G34E	SI20	Exome_seq
KrasG12D_Tam>ENU	17-35923-4	Apc	stop_gained&splice_region_variant	p.Q213*	SI20	Exome_seq
KrasG12D_Tam>ENU	17-35923-4	Apc_1	stop_gained	p.Y131*	SI20	Exome_seq
KrasG12D_Tam>ENU	17-35923-5	Ctnnb1	missense_variant	p.S37F	SI20	Exome_seq
KrasG12D_Tam>ENU	17-35923-6	Ctnnb1	missense_variant	p.G34E	SI20	Exome_seq
KrasG12D_Tam>ENU	17-35923-7	Ctnnb1	missense_variant	p.S33A	SI30	Exome_seq
KrasG12D_Tam>ENU	17-35924-1	Ctnnb1_1	missense_variant	p.D32G	SI10	Exome_seq
KrasG12D_Tam>ENU	17-35924-1	Ctnnb1	missense_variant	p.D32N	SI10	Exome_seq
KrasG12D_Tam>ENU	17-35924-2	Ctnnb1	missense_variant	p.D32G	SI10	Exome_seq
KrasG12D_Tam>ENU	17-35924-3	Ctnnb1	missense_variant	p.S37F	SI10	Exome_seq
KrasG12D_Tam>ENU	17-35924-4	Ctnnb1	missense_variant	p.S37A	SI20	Exome_seq
KrasG12D_Tam>ENU	17-35924-5	Apc	stop_gained	p.Q1377*	SI20	Exome_seq
KrasG12D_Tam>ENU	17-35924-6	Ctnnb1	missense_variant	p.G34E	SI20	Exome_seq
KrasG12D_Tam>ENU	17-35924-7	Ctnnb1	missense_variant	p.S37P	SI20	Exome_seq
KrasG12D_Tam>ENU	17-35924-8	Ctnnb1_1	missense_variant&splice_region_variant	p.A80V	SI20	Exome_seq
KrasG12D_Tam>ENU	17-35924-8	Ctnnb1	missense_variant	p.D32G	SI20	Exome_seq
KrasG12D_Tam>ENU	17-35925-1	Ctnnb1	missense_variant	p.T41I	SI10	Exome_seq
KrasG12D_Tam>ENU	17-35925-2	Apc	stop_gained	p.Q1150*	SI20	Exome_seq
KrasG12D_Tam>ENU	17-35925-3	Ctnnb1	missense_variant	p.G34E	SI20	Exome_seq
KrasG12D_Tam>ENU	17-35925-4	Ctnnb1	missense_variant	p.G34E	SI20	Exome_seq
KrasG12D_Tam>ENU	17-35925-5	Ctnnb1	missense_variant	p.G34E	SI20	Exome_seq
KrasG12D_Tam>ENU	17-35925-6	Ctnnb1	missense_variant	p.T41I	SI20	Exome_seq
KrasG12D_Tam>ENU	17-35925-7	Ctnnb1	missense_variant	p.D32N	SI30	Exome_seq
KrasG12D_Tam>ENU	17-35925-8	Apc	stop_gained	p.E1078*	SI30	Exome_seq
KrasG12D_Tam>ENU	17-35927-1	Ctnnb1	missense_variant	p.G34E	SI10	Exome_seq
KrasG12D_Tam>ENU	17-35927-2	Ctnnb1	missense_variant	p.G34E	SI10	Exome_seq
KrasG12D_Tam>ENU	17-35927-3	Apc	stop_gained	p.Y1073*	SI10	Exome_seq
KrasG12D_Tam>ENU	17-38604-10	Apc_1	stop_gained	p.Q1240*	SI10	Exome_seq
KrasG12D_Tam>ENU	17-38604-10	Apc	stop_gained	p.W155*	SI10	Exome_seq
KrasG12D_Tam>ENU	17-38604-11	Ctnnb1	missense_variant	p.G34E	SI20	Exome_seq
KrasG12D_Tam>ENU	17-38604-12	Ctnnb1	missense_variant	p.G34E	SI20	Exome_seq
KrasG12D_Tam>ENU	17-38604-13	Ctnnb1	missense_variant	p.S37F	SI20	Exome_seq
KrasG12D_Tam>ENU	17-38604-14	Ctnnb1	missense_variant	p.D32N	SI20	Exome_seq
KrasG12D_Tam>ENU	17-38604-15	Ctnnb1	missense_variant	p.S33P	SI20	Exome_seq
KrasG12D_Tam>ENU	17-38604-16	Ctnnb1	missense_variant	p.D32N	SI30	Exome_seq
KrasG12D_Tam>ENU	17-38606-1	Ctnnb1	missense_variant	p.G34E	SI10	Exome_seq
KrasG12D_Tam>ENU	17-38606-2	Ctnnb1	missense_variant	p.T41I	SI20	Exome_seq
KrasG12D_Tam>ENU	17-38606-3	Ctnnb1	missense_variant	p.G34E	SI20	Exome_seq
KrasG12D_Tam>ENU	17-38606-4	Apc_1	stop_gained	p.G680*	SI20	Exome_seq
KrasG12D_Tam>ENU	17-38606-4	Apc	stop_gained	p.Q1088*	SI20	Exome_seq
KrasG12D_Tam>ENU	17-38606-5	Ctnnb1	missense_variant	p.G34E	SI20	Exome_seq
KrasG12D_Tam>ENU	17-38606-6	Ctnnb1	missense_variant	p.S37P	SI20	Exome_seq
KrasG12D_Tam>ENU	17-38606-6	Apc	stop_gained	p.Y998*	SI20	Exome_seq
KrasG12D_Tam>ENU	17-38606-7	Ctnnb1	missense_variant	p.S37F	SI20	Exome_seq
KrasG12D_Tam>ENU	17-38606-8	Ctnnb1	missense_variant	p.D32G	SI30	Exome_seq
KrasG12D_Tam>ENU	17-40749-12	Ctnnb1	missense_variant	p.G34E	SI10	Exome_seq
KrasG12D_Tam>ENU	17-40749-13	Ctnnb1	missense_variant	p.G34E	SI10	Exome_seq
KrasG12D_Tam>ENU	17-40749-14	Apc	stop_gained	p.Q1203*	SI10	Exome_seq
KrasG12D_Tam>ENU	17-40749-14	Apc_1	stop_gained	p.W421*	SI10	Exome_seq
KrasG12D_Tam>ENU	17-40749-15	Ctnnb1	missense_variant	p.G34E	SI10	Exome_seq
KrasG12D_Tam>ENU	17-40749-16	Apc	stop_gained	p.Q221*	SI30	Exome_seq
KrasG12D_Tam>ENU	17-40749-16	Apc_1	stop_gained	p.Y1073*	SI30	Exome_seq
KrasG12D_Tam>ENU	17-40749-17	Ctnnb1	missense_variant	p.G34E	SI30	Exome_seq
KrasG12D_Tam>ENU	17-40749-18	Apc_1	stop_gained	p.C605*	SI50	Exome_seq
KrasG12D_Tam>ENU	17-40749-18	Apc	stop_gained	p.Q410*	SI50	Exome_seq
KrasG12D_Tam>ENU	17-40752-10	Apc	splice_donor_variant	p.A515*	SI10	Exome_seq
KrasG12D_Tam>ENU	17-40752-10	Apc_1	stop_gained	p.S1276*	SI10	Exome_seq
KrasG12D_Tam>ENU	17-40752-11	Ctnnb1	missense_variant	p.S33F	SI30	Exome_seq
KrasG12D_Tam>ENU	17-40752-12	Apc_1	stop_gained	p.S745*	SI30	Exome_seq
KrasG12D_Tam>ENU	17-40752-12	Apc	stop_gained	p.W683*	SI30	Exome_seq
KrasG12D_Tam>ENU	17-40752-13	Ctnnb1	missense_variant	p.S37F	SI40	Exome_seq
KrasG12D_Tam>ENU	17-40752-9	Ctnnb1	missense_variant	p.D32G	SI10	Exome_seq
KrasG12D_ENU_Tam_10d	17-41722-1	Ctnnb1	missense_variant	p.D32N	SI10	Amplicon_seq
KrasG12D_ENU_Tam_10d	17-41722-10	Apc	stop_gained	p.L172*	SI40	Amplicon_seq
KrasG12D_ENU_Tam_10d	17-41722-10	Ctnnb1	missense_variant	p.S33F	SI40	Amplicon_seq
KrasG12D_ENU_Tam_10d	17-41722-11	Apc	stop_gained	p.E1045*	SI50	Amplicon_seq
KrasG12D_ENU_Tam_10d	17-41722-2	Ctnnb1	missense_variant	p.T41I	SI20	Amplicon_seq
KrasG12D_ENU_Tam_10d	17-41722-3	Ctnnb1	missense_variant	p.G34E	SI20	Amplicon_seq
KrasG12D_ENU_Tam_10d	17-41722-4	Ctnnb1	missense_variant	p.G34E	SI20	Amplicon_seq
KrasG12D_ENU_Tam_10d	17-41722-5	Apc	stop_gained	p.Q1227*	SI20	Amplicon_seq
KrasG12D_ENU_Tam_10d	17-41722-5	Ctnnb1	missense_variant	p.T41I	SI20	Amplicon_seq
KrasG12D_ENU_Tam_10d	17-41722-6	Ctnnb1	missense_variant	p.S37P	SI20	Amplicon_seq
KrasG12D_ENU_Tam_10d	17-41722-7	Ctnnb1	missense_variant	p.G34E	SI30	Amplicon_seq
KrasG12D_ENU_Tam_10d	17-41722-8	Ctnnb1	missense_variant	p.G34E	SI30	Amplicon_seq
KrasG12D_ENU_Tam_10d	17-41722-8	Apc	stop_gained	p.L506*	SI30	Amplicon_seq
KrasG12D_ENU_Tam_10d	17-41722-9	Ctnnb1	missense_variant	p.S37P	SI40	Amplicon_seq
KrasG12D_ENU_Tam_10d	17-41724-13	Ctnnb1	missense_variant	p.S37P	SI10	Amplicon_seq
KrasG12D_ENU_Tam_10d	17-41724-14	Ctnnb1	missense_variant	p.D32N	SI20	Amplicon_seq
KrasG12D_ENU_Tam_10d	17-41724-16	Ctnnb1	missense_variant	p.G34E	SI20	Amplicon_seq
KrasG12D_ENU_Tam_10d	17-41724-16	Ctnnb1_1	missense_variant	p.S45F	SI20	Amplicon_seq
KrasG12D_ENU_Tam_10d	17-41726-1	Ctnnb1	missense_variant	p.T41I	SI10	Amplicon_seq
KrasG12D_ENU_Tam_10d	17-41726-2	Ctnnb1	missense_variant	p.T41I	SI10	Amplicon_seq
KrasG12D_ENU_Tam_10d	17-41726-3	Apc	stop_gained	p.Q1229*	SI20	Amplicon_seq
KrasG12D_ENU_Tam_10d	17-41726-4	Ctnnb1	missense_variant	p.D32G	SI20	Amplicon_seq
KrasG12D_ENU_Tam_10d	17-41726-4	Apc	stop_gained	p.G633*	SI20	Amplicon_seq
KrasG12D_ENU_Tam_10d	17-41726-4	Ctnnb1_1	missense_variant	p.S37P	SI20	Amplicon_seq
KrasG12D_ENU_Tam_10d	17-41726-5	Ctnnb1	missense_variant	p.T41I	SI20	Amplicon_seq
KrasG12D_ENU_Tam_10d	17-41726-6	Apc_1	stop_gained	p.L962*	SI30	Amplicon_seq
KrasG12D_ENU_Tam_10d	17-41726-6	Apc	stop_gained	p.Q161*	SI30	Amplicon_seq
KrasG12D_ENU_Tam_10d	17-41726-6	Ctnnb1	missense_variant	p.T41I	SI30	Amplicon_seq
KrasG12D_ENU_Tam_10d	17-41726-7	Ctnnb1	missense_variant	p.I35S	SI30	Amplicon_seq
KrasG12D_ENU_Tam_10d	17-41885-1	Ctnnb1	missense_variant	p.I35S	SI10	Amplicon_seq
KrasG12D_ENU_Tam_10d	17-41885-2	Ctnnb1	missense_variant	p.S37P	SI10	Amplicon_seq
KrasG12D_ENU_Tam_10d	17-41885-3	Ctnnb1	missense_variant	p.I35S	SI10	Amplicon_seq
KrasG12D_ENU_Tam_10d	17-41885-3	Ctnnb1_1	missense_variant	p.T41A	SI10	Amplicon_seq
KrasG12D_ENU_Tam_10d	17-41885-4	Ctnnb1	missense_variant	p.S37F	SI10	Amplicon_seq
KrasG12D_ENU_Tam_10d	17-41885-5	Ctnnb1	missense_variant	p.G34E	SI20	Amplicon_seq
KrasG12D_ENU_Tam_10d	17-41885-5	Ctnnb1_1	missense_variant	p.T41I	SI20	Amplicon_seq
KrasG12D_ENU_Tam_10d	17-41885-6	Ctnnb1	missense_variant	p.S33A	SI20	Amplicon_seq
KrasG12D_ENU_Tam_10d	17-41885-6	Ctnnb1_1	missense_variant	p.S37F	SI20	Amplicon_seq
KrasG12D_ENU_Tam_10d	17-41885-6	Apc	stop_gained	p.W591*	SI20	Amplicon_seq
KrasG12D_ENU_Tam_10d	17-41885-6	Apc_1	stop_gained	p.Y1375*	SI20	Amplicon_seq
KrasG12D_ENU_Tam_10d	17-41885-7	Ctnnb1	missense_variant	p.D32G	SI20	Amplicon_seq
KrasG12D_ENU_Tam_30d	17-41889-2	Apc	stop_gained	p.Q186*	SI10	Amplicon_seq
KrasG12D_ENU_Tam_30d	17-41889-3	Ctnnb1	missense_variant	p.T41I	SI20	Amplicon_seq
KrasG12D_ENU_Tam_30d	17-41889-5	Apc	stop_gained	p.Y949*	SI20	Amplicon_seq
KrasG12D_ENU_Tam_10d	17-41890-1	Ctnnb1	missense_variant	p.T41I	SI10	Amplicon_seq
KrasG12D_ENU_Tam_10d	17-41890-2	Ctnnb1	missense_variant	p.T41I	SI10	Amplicon_seq
KrasG12D_ENU_Tam_10d	17-41890-4	Ctnnb1	missense_variant	p.T41I	SI30	Amplicon_seq
KrasG12D_ENU_Tam_30d	17-48920-1	Apc	stop_gained	p.Q443*	SI10	Amplicon_seq
KrasG12D_ENU_Tam_30d	17-48920-2	Apc	stop_gained	p.Y995*	SI10	Amplicon_seq
KrasG12D_ENU_Tam_30d	17-48920-3	Apc	stop_gained	p.E423*	SI20	Amplicon_seq
KrasG12D_ENU_Tam_30d	17-48920-5	Apc	splice_donor_variant	p.A515*	SI20	Amplicon_seq
KrasG12D_ENU_Tam_30d	17-48920-5	Apc_1	stop_gained	p.Y998*	SI20	Amplicon_seq
KrasG12D_ENU_Tam_30d	17-48920-8	Apc	stop_gained	p.W591*	SI30	Amplicon_seq
KrasG12D_ENU_Tam_30d	17-48920-8	Apc_1	stop_gained	p.W697*	SI30	Amplicon_seq
KrasG12D_ENU_Tam_30d	17-48923-10	Apc	stop_gained	p.Y1178*	SI10	Amplicon_seq
KrasG12D_ENU_Tam_30d	17-48923-12	Apc	stop_gained	p.R552*	SI20	Amplicon_seq
KrasG12D_ENU_Tam_30d	17-48923-12	Apc_1	stop_gained	p.Y1025*	SI20	Amplicon_seq
KrasG12D_ENU_Tam_30d	17-48923-13	Ctnnb1	missense_variant	p.G34E	SI20	Amplicon_seq
KrasG12D_ENU_Tam_30d	17-48923-13	Apc	stop_gained	p.Q539*	SI20	Amplicon_seq
KrasG12D_ENU_Tam_30d	17-48923-14	Apc	stop_gained	p.Q234*	SI30	Amplicon_seq
KrasG12D_ENU_Tam_30d	17-51834-1	Apc_1	stop_gained	p.C1247*	SI10	Amplicon_seq
KrasG12D_ENU_Tam_30d	17-51834-1	Apc	stop_gained	p.Y794*	SI10	Amplicon_seq
KrasG12D_ENU_Tam_30d	17-51834-2	Apc	stop_gained	p.C518*	SI20	Amplicon_seq
KrasG12D_ENU_Tam_30d	17-51834-2	Apc_1	stop_gained	p.Y954*	SI20	Amplicon_seq
KrasG12D_ENU_Tam_30d	17-51834-3	Apc_1	splice_donor_variant	p.R651*	SI50	Amplicon_seq
KrasG12D_ENU_Tam_30d	17-51834-3	Apc	stop_gained	p.W155*	SI50	Amplicon_seq
Fbxw7-null_Tam>ENU	18-1444-1	Apc	stop_gained	p.G500*	SI10	Amplicon_seq
Fbxw7-null_Tam>ENU	18-1444-10	Apc_1	stop_gained	p.R956*	SI30	Amplicon_seq
Fbxw7-null_Tam>ENU	18-1444-10	Apc	stop_gained	p.Y949*	SI30	Amplicon_seq
Fbxw7-null_Tam>ENU	18-1444-11	Ctnnb1	missense_variant	p.G34R	SI30	Amplicon_seq
Fbxw7-null_Tam>ENU	18-1444-11	Ctnnb1_1	missense_variant	p.T41I	SI30	Amplicon_seq
Fbxw7-null_Tam>ENU	18-1444-12	Ctnnb1	missense_variant	p.G34E	SI30	Amplicon_seq
Fbxw7-null_Tam>ENU	18-1444-13	Ctnnb1	missense_variant	p.G34E	SI30	Amplicon_seq
Fbxw7-null_Tam>ENU	18-1444-14	Ctnnb1	missense_variant	p.D32N	SI30	Amplicon_seq
Fbxw7-null_Tam>ENU	18-1444-14	Ctnnb1_1	missense_variant	p.S33F	SI30	Amplicon_seq
Fbxw7-null_Tam>ENU	18-1444-15	Ctnnb1	missense_variant	p.I35S	SI40	Amplicon_seq
Fbxw7-null_Tam>ENU	18-1444-16	Apc	stop_gained	p.Y1178*	SI40	Amplicon_seq
Fbxw7-null_Tam>ENU	18-1444-17	Apc_1	stop_gained	p.Y1073*	SI40	Amplicon_seq
Fbxw7-null_Tam>ENU	18-1444-17	Apc	stop_gained	p.Y949*	SI40	Amplicon_seq
Fbxw7-null_Tam>ENU	18-1444-2	Ctnnb1	missense_variant	p.T41I	SI20	Amplicon_seq
Fbxw7-null_Tam>ENU	18-1444-3	Ctnnb1	missense_variant	p.S37P	SI20	Amplicon_seq
Fbxw7-null_Tam>ENU	18-1444-3	Ctnnb1_1	missense_variant	p.T41I	SI20	Amplicon_seq
Fbxw7-null_Tam>ENU	18-1444-4	Ctnnb1	missense_variant	p.S37A	SI20	Amplicon_seq
Fbxw7-null_Tam>ENU	18-1444-5	Ctnnb1	missense_variant	p.S37F	SI20	Amplicon_seq
Fbxw7-null_Tam>ENU	18-1444-6	Ctnnb1_1	missense_variant	p.I35T	SI20	Amplicon_seq
Fbxw7-null_Tam>ENU	18-1444-6	Ctnnb1	missense_variant	p.S33F	SI20	Amplicon_seq
Fbxw7-null_Tam>ENU	18-1444-7	Ctnnb1	missense_variant	p.G34E	SI30	Amplicon_seq
Fbxw7-null_Tam>ENU	18-1444-8	Ctnnb1_1	missense_variant	p.G34E	SI30	Amplicon_seq
Fbxw7-null_Tam>ENU	18-1444-8	Ctnnb1	missense_variant	p.S33F	SI30	Amplicon_seq
Fbxw7-null_Tam>ENU	18-1444-9	Ctnnb1	missense_variant	p.G34E	SI30	Amplicon_seq
Fbxw7-null_Tam>ENU	18-1444-9	Ctnnb1_1	missense_variant	p.S37P	SI30	Amplicon_seq
Fbxw7null_ENU_Tam_20d	18-14697-1	Ctnnb1	missense_variant	p.T41I	SI10	Amplicon_seq
Fbxw7null_ENU_Tam_20d	18-14697-2	Ctnnb1	missense_variant	p.G34E	SI10	Amplicon_seq
Fbxw7null_ENU_Tam_20d	18-14697-3	Ctnnb1	missense_variant	p.G34E	SI10	Amplicon_seq
Fbxw7null_ENU_Tam_20d	18-14697-3	Ctnnb1_1	missense_variant	p.Q61K	SI10	Amplicon_seq
Fbxw7null_ENU_Tam_20d	18-14697-4	Ctnnb1	missense_variant	p.G34E	SI20	Amplicon_seq
Fbxw7null_ENU_Tam_20d	18-14697-5	Ctnnb1	missense_variant	p.I35S	SI20	Amplicon_seq
Fbxw7null_ENU_Tam_20d	18-14697-6	Ctnnb1	missense_variant	p.D32G	SI20	Amplicon_seq
Fbxw7null_ENU_Tam_20d	18-14697-7	Apc_1	stop_gained	p.C945*	SI20	Amplicon_seq
Fbxw7null_ENU_Tam_20d	18-14697-7	Apc	stop_gained	p.L663*	SI20	Amplicon_seq
Fbxw7null_ENU_Tam_20d	18-14697-8	Ctnnb1	missense_variant	p.S33F	SI30	Amplicon_seq
Fbxw7null_ENU_Tam_20d	18-14697-9	Ctnnb1	missense_variant	p.D32N	SI30	Amplicon_seq
Fbxw7null_ENU_Tam_10d	18-14700-1	Apc	stop_gained	p.Q221*	SI10	Amplicon_seq
Fbxw7null_ENU_Tam_10d	18-14700-5	Ctnnb1	missense_variant	p.I35S	SI20	Amplicon_seq
Fbxw7null_ENU_Tam_10d	18-17168-1	Ctnnb1	missense_variant	p.G34E	SI10	Amplicon_seq
Fbxw7null_ENU_Tam_10d	18-17168-1	Ctnnb1_1	missense_variant	p.I35S	SI10	Amplicon_seq
Fbxw7null_ENU_Tam_10d	18-17168-2	Ctnnb1	missense_variant	p.I35S	SI20	Amplicon_seq
Fbxw7null_ENU_Tam_10d	18-17168-3	Apc	stop_gained	p.L178*	SI20	Amplicon_seq
Fbxw7null_ENU_Tam_10d	18-17168-3	Apc_1	stop_gained	p.Y1178*	SI20	Amplicon_seq
Fbxw7null_ENU_Tam_10d	18-17168-6	Apc_1	stop_gained	p.C945*	SI20	Amplicon_seq
Fbxw7null_ENU_Tam_10d	18-17168-6	Apc	stop_gained	p.Q478*	SI20	Amplicon_seq
Fbxw7null_ENU_Tam_10d	18-17168-7	Ctnnb1	missense_variant	p.I35S	SI40	Amplicon_seq
Fbxw7null_ENU_Tam_10d	18-17168-8	Ctnnb1	missense_variant	p.D32G	SI40	Amplicon_seq
Fbxw7null_ENU_Tam_10d	18-17168-8	Ctnnb1_1	missense_variant	p.I35S	SI40	Amplicon_seq
Fbxw7null_ENU_Tam_20d	18-17640-11	Ctnnb1	missense_variant	p.T41I	SI10	Amplicon_seq
Fbxw7null_ENU_Tam_20d	18-17640-12	Ctnnb1	missense_variant	p.S37F	SI20	Amplicon_seq
Fbxw7null_ENU_Tam_20d	18-17640-13	Apc	stop_gained	p.E188*	SI20	Amplicon_seq
Fbxw7null_ENU_Tam_20d	18-17640-13	Apc_1	stop_gained	p.R956*	SI20	Amplicon_seq
Fbxw7null_ENU_Tam_20d	18-17640-14	Ctnnb1	missense_variant	p.S37P	SI20	Amplicon_seq
Fbxw7null_ENU_Tam_20d	18-17640-15	Apc	stop_gained	p.C1096*	SI20	Amplicon_seq
Fbxw7null_ENU_Tam_20d	18-17640-15	Apc_1	stop_gained	p.Q1227*	SI20	Amplicon_seq
Fbxw7null_ENU_Tam_20d	18-17640-16	Ctnnb1	missense_variant	p.I35S	SI30	Amplicon_seq
Fbxw7null_ENU_Tam_20d	18-17640-17	Ctnnb1	missense_variant	p.G34E	SI30	Amplicon_seq
Fbxw7null_ENU_Tam_10d	18-17641-10	Ctnnb1	missense_variant	p.D32V	SI10	Amplicon_seq
Fbxw7null_ENU_Tam_10d	18-17641-10	Ctnnb1_1	missense_variant	p.T41I	SI10	Amplicon_seq
Fbxw7null_ENU_Tam_10d	18-17641-11	Ctnnb1	missense_variant	p.D32G	SI10	Amplicon_seq
Fbxw7null_ENU_Tam_10d	18-17641-12	Ctnnb1	missense_variant	p.S33F	SI20	Amplicon_seq
Fbxw7null_ENU_Tam_10d	18-17641-13	Ctnnb1	missense_variant	p.D32E	SI20	Amplicon_seq
Fbxw7null_ENU_Tam_10d	18-17641-13	Ctnnb1_1	missense_variant	p.I35N	SI20	Amplicon_seq
Fbxw7null_ENU_Tam_10d	18-17641-14	Ctnnb1	missense_variant	p.D32G	SI30	Amplicon_seq
Fbxw7null_ENU_Tam_10d	18-17641-14	Ctnnb1_1	missense_variant	p.S37F	SI30	Amplicon_seq
Fbxw7null_ENU_Tam_10d	18-17641-15	Apc	stop_gained	p.C912*	SI30	Amplicon_seq
Fbxw7null_ENU_Tam_10d	18-17641-15	Apc_1	stop_gained	p.Q1060*	SI30	Amplicon_seq
Fbxw7null_ENU_Tam_10d	18-17641-16	Ctnnb1	missense_variant	p.G34E	SI30	Amplicon_seq
Fbxw7null_ENU_Tam_10d	18-17641-16	Ctnnb1_1	missense_variant	p.S37P	SI30	Amplicon_seq
Fbxw7null_ENU_Tam_10d	18-17641-17	Ctnnb1	missense_variant	p.S37P	SI40	Amplicon_seq
Fbxw7null_ENU_Tam_20d	18-17642-1	Ctnnb1	missense_variant	p.T41I	SI10	Amplicon_seq
Fbxw7null_ENU_Tam_20d	18-17642-10	Ctnnb1	missense_variant	p.S37Y	SI40	Amplicon_seq
Fbxw7null_ENU_Tam_20d	18-17642-11	Ctnnb1	missense_variant	p.I35S	SI40	Amplicon_seq
Fbxw7null_ENU_Tam_20d	18-17642-13	Ctnnb1	missense_variant	p.D32G	Caecum	Amplicon_seq
Fbxw7null_ENU_Tam_20d	18-17642-13	Apc	stop_gained	p.E458*	Caecum	Amplicon_seq
Fbxw7null_ENU_Tam_20d	18-17642-13	Apc_1	stop_gained	p.Q1094*	Caecum	Amplicon_seq
Fbxw7null_ENU_Tam_20d	18-17642-13	Ctnnb1_1	missense_variant	p.S33A	Caecum	Amplicon_seq
Fbxw7null_ENU_Tam_20d	18-17642-2	Ctnnb1	missense_variant	p.G34E	SI10	Amplicon_seq
Fbxw7null_ENU_Tam_20d	18-17642-3	Ctnnb1	missense_variant	p.G34E	SI10	Amplicon_seq
Fbxw7null_ENU_Tam_20d	18-17642-3	Ctnnb1_1	missense_variant	p.I35S	SI10	Amplicon_seq
Fbxw7null_ENU_Tam_20d	18-17642-4	Ctnnb1	missense_variant	p.S37P	SI10	Amplicon_seq
Fbxw7null_ENU_Tam_20d	18-17642-6	Ctnnb1	missense_variant	p.G34E	SI10	Amplicon_seq
Fbxw7null_ENU_Tam_20d	18-17642-7	Ctnnb1	missense_variant	p.I35S	SI20	Amplicon_seq
Fbxw7null_ENU_Tam_20d	18-17642-8	Ctnnb1	missense_variant	p.G34E	SI30	Amplicon_seq
Fbxw7null_ENU_Tam_20d	18-17642-9	Ctnnb1	missense_variant	p.D32N	SI30	Amplicon_seq
Fbxw7null_ENU_Tam_10d	18-17644-1	Ctnnb1	missense_variant	p.S37F	SI30	Amplicon_seq
Fbxw7null_ENU_Tam_10d	18-17644-1	Ctnnb1_1	missense_variant	p.T41I	SI30	Amplicon_seq
Fbxw7null_ENU_Tam_10d	18-17644-10	Ctnnb1	missense_variant	p.S37P	SI30	Amplicon_seq
Fbxw7null_ENU_Tam_10d	18-17644-11	Ctnnb1	missense_variant	p.T41I	SI30	Amplicon_seq
Fbxw7null_ENU_Tam_10d	18-17644-12	Ctnnb1_1	missense_variant	p.S37F	SI40	Amplicon_seq
Fbxw7null_ENU_Tam_10d	18-17644-12	Ctnnb1	missense_variant	p.S37P	SI40	Amplicon_seq
Fbxw7null_ENU_Tam_10d	18-17644-13	Ctnnb1	missense_variant	p.I35S	SI40	Amplicon_seq
Fbxw7null_ENU_Tam_10d	18-17644-14	Ctnnb1	missense_variant	p.D32G	SI40	Amplicon_seq
Fbxw7null_ENU_Tam_10d	18-17644-14	Ctnnb1_1	missense_variant	p.T41I	SI40	Amplicon_seq
Fbxw7null_ENU_Tam_10d	18-17644-15	Ctnnb1	missense_variant	p.D32N	SI40	Amplicon_seq
Fbxw7null_ENU_Tam_10d	18-17644-15	Ctnnb1_1	missense_variant	p.S37F	SI40	Amplicon_seq
Fbxw7null_ENU_Tam_10d	18-17644-17	Ctnnb1	missense_variant	p.I35S	SI40	Amplicon_seq
Fbxw7null_ENU_Tam_10d	18-17644-2	Ctnnb1	missense_variant	p.G34E	SI30	Amplicon_seq
Fbxw7null_ENU_Tam_10d	18-17644-3	Apc	stop_gained&splice_region_variant	p.S140*	SI30	Amplicon_seq
Fbxw7null_ENU_Tam_10d	18-17644-4	Apc	stop_gained	p.W697*	SI30	Amplicon_seq
Fbxw7null_ENU_Tam_10d	18-17644-4	Apc_1	stop_gained	p.Y984*	SI30	Amplicon_seq
Fbxw7null_ENU_Tam_10d	18-17644-5	Ctnnb1	missense_variant	p.I35S	SI30	Amplicon_seq
Fbxw7null_ENU_Tam_10d	18-17644-6	Ctnnb1	missense_variant	p.G34V	SI30	Amplicon_seq
Fbxw7null_ENU_Tam_10d	18-17644-7	Ctnnb1	missense_variant	p.I35S	SI30	Amplicon_seq
Fbxw7null_ENU_Tam_10d	18-17644-8	Ctnnb1	missense_variant	p.T41I	SI30	Amplicon_seq
Fbxw7null_ENU_Tam_10d	18-17644-9	Ctnnb1	missense_variant	p.I35S	SI30	Amplicon_seq
Fbxw7-null_Tam>ENU	18-6427-1	Ctnnb1	missense_variant	p.S37P	SI10	Amplicon_seq
Fbxw7-null_Tam>ENU	18-6427-12	Ctnnb1	missense_variant	p.D32G	SI30	Amplicon_seq
Fbxw7-null_Tam>ENU	18-6427-13	Ctnnb1	missense_variant	p.D32G	SI30	Amplicon_seq
Fbxw7-null_Tam>ENU	18-6427-14	Apc	stop_gained	p.L829*	SI40	Amplicon_seq
Fbxw7-null_Tam>ENU	18-6427-14	Apc_1	stop_gained	p.Q2002*	SI40	Amplicon_seq
Fbxw7-null_Tam>ENU	18-6427-15	Apc_1	stop_gained	p.C605*	SI40	Amplicon_seq
Fbxw7-null_Tam>ENU	18-6427-15	Apc	stop_gained	p.W551*	SI40	Amplicon_seq
Fbxw7-null_Tam>ENU	18-6427-2	Ctnnb1	missense_variant	p.G34E	SI10	Amplicon_seq
Fbxw7-null_Tam>ENU	18-6427-2	Ctnnb1_1	missense_variant	p.S37F	SI10	Amplicon_seq
Fbxw7-null_Tam>ENU	18-6427-3	Apc	stop_gained&splice_region_variant	p.Q213*	SI20	Amplicon_seq
Fbxw7-null_Tam>ENU	18-6427-3	Ctnnb1	missense_variant	p.S33F	SI20	Amplicon_seq
Fbxw7-null_Tam>ENU	18-6427-4	Ctnnb1_1	missense_variant	p.A172V	SI20	Amplicon_seq
Fbxw7-null_Tam>ENU	18-6427-4	Ctnnb1	missense_variant	p.S37F	SI20	Amplicon_seq
Fbxw7-null_Tam>ENU	18-6427-5	Ctnnb1	missense_variant	p.D32V	SI20	Amplicon_seq
Fbxw7-null_Tam>ENU	18-6427-5	Ctnnb1_1	missense_variant	p.S33F	SI20	Amplicon_seq
Fbxw7-null_Tam>ENU	18-6427-6	Ctnnb1	missense_variant	p.S33F	SI20	Amplicon_seq
Fbxw7-null_Tam>ENU	18-6427-6	Ctnnb1_1	missense_variant	p.S37F	SI20	Amplicon_seq
Fbxw7-null_Tam>ENU	18-6427-7	Ctnnb1	missense_variant	p.S37F	SI30	Amplicon_seq
Fbxw7-null_Tam>ENU	18-6427-8	Ctnnb1_1	missense_variant	p.D32G	SI30	Amplicon_seq
Fbxw7-null_Tam>ENU	18-6427-8	Ctnnb1	missense_variant	p.D32N	SI30	Amplicon_seq
Fbxw7-null_Tam>ENU	18-6427-9	Ctnnb1	missense_variant	p.D32G	SI30	Amplicon_seq
Trp53-null_Tam>ENU	18-9097-11	Apc	splice_acceptor_variant	p.E138*	SI10	Exome_seq
Trp53-null_Tam>ENU	18-9097-11	Apc_2	stop_gained	p.S1277*	SI10	Exome_seq
Trp53-null_Tam>ENU	18-9097-11	Apc_1	stop_gained	p.W591*	SI10	Exome_seq
Trp53-null_Tam>ENU	18-9097-12	Ctnnb1	missense_variant	p.G34E	SI20	Exome_seq
Trp53-null_Tam>ENU	18-9097-13	Ctnnb1	missense_variant	p.D32G	SI20	Exome_seq
Trp53-null_Tam>ENU	18-9097-13	Apc	stop_gained	p.Y1178*	SI20	Exome_seq
Trp53-null_Tam>ENU	18-9097-14	Apc_1	splice_donor_variant	p.R651*	SI20	Exome_seq
Trp53-null_Tam>ENU	18-9097-14	Apc	stop_gained	p.L561*	SI20	Exome_seq
Trp53-null_Tam>ENU	18-9097-15	Apc	stop_gained	p.L290*	SI30	Exome_seq
Trp53-null_Tam>ENU	18-9097-15	Apc_1	stop_gained	p.R956*	SI30	Exome_seq
Trp53-null_Tam>ENU	18-9097-16	Ctnnb1	missense_variant	p.S33F	SI30	Exome_seq
Trp53-null_Tam>ENU	18-9097-16	Ctnnb1_1	missense_variant&splice_region_variant	p.T693S	SI30	Exome_seq
Trp53-null_Tam>ENU	18-9097-17	Ctnnb1	missense_variant	p.D32G	SI20	Exome_seq
ApcHet_Tam_ENU	19-53475-1	Apc	stop_gained	p.E599*	SI10	Amplicon_seq
ApcHet_Tam_ENU	19-53475-10	Apc_1	stop_gained	p.Q422*	SI30	Amplicon_seq
ApcHet_Tam_ENU	19-53475-10	Apc_2	stop_gained	p.W591*	SI30	Amplicon_seq
ApcHet_Tam_ENU	19-53475-10	Apc	stop_gained	p.Y157*	SI30	Amplicon_seq
ApcHet_Tam_ENU	19-53475-11	Apc	splice_donor_variant	p.M436*	SI30	Amplicon_seq
ApcHet_Tam_ENU	19-53475-11	Apc_1	stop_gained	p.C573*	SI30	Amplicon_seq
ApcHet_Tam_ENU	19-53475-12	Apc	stop_gained	p.C445*	SI30	Amplicon_seq
ApcHet_Tam_ENU	19-53475-13	Apc	stop_gained	p.R803*	SI30	Amplicon_seq
ApcHet_Tam_ENU	19-53475-14	Apc	stop_gained	p.C449*	SI30	Amplicon_seq
ApcHet_Tam_ENU	19-53475-14	Apc_1	stop_gained	p.C605*	SI30	Amplicon_seq
ApcHet_Tam_ENU	19-53475-14	Apc_2	stop_gained	p.Q1254*	SI30	Amplicon_seq
ApcHet_Tam_ENU	19-53475-14	Apc_3	stop_gained	p.Q1405*	SI30	Amplicon_seq
ApcHet_Tam_ENU	19-53475-15	Apc_1	stop_gained	p.L575*	SI30	Amplicon_seq
ApcHet_Tam_ENU	19-53475-15	Apc_3	stop_gained	p.Q1405*	SI30	Amplicon_seq
ApcHet_Tam_ENU	19-53475-15	Apc	stop_gained	p.Q179*	SI30	Amplicon_seq
ApcHet_Tam_ENU	19-53475-15	Apc_2	stop_gained	p.Y1073*	SI30	Amplicon_seq
ApcHet_Tam_ENU	19-53475-16	Apc	stop_gained	p.E853*	SI30	Amplicon_seq
ApcHet_Tam_ENU	19-53475-17	Apc	stop_gained	p.Q765*	SI30	Amplicon_seq
ApcHet_Tam_ENU	19-53475-18	Apc	stop_gained	p.Q1174*	SI30	Amplicon_seq
ApcHet_Tam_ENU	19-53475-19	Apc	stop_gained	p.Q693*	SI40	Amplicon_seq
ApcHet_Tam_ENU	19-53475-19	Apc_1	stop_gained	p.S1280*	SI40	Amplicon_seq
ApcHet_Tam_ENU	19-53475-2	Apc	splice_acceptor_variant	p.R651*	SI10	Amplicon_seq
ApcHet_Tam_ENU	19-53475-2	Apc_1	stop_gained	p.Y794*	SI10	Amplicon_seq
ApcHet_Tam_ENU	19-53475-20	Apc	stop_gained	p.C1096*	SI40	Amplicon_seq
ApcHet_Tam_ENU	19-53475-21	Apc	stop_gained	p.Q427*	SI40	Amplicon_seq
ApcHet_Tam_ENU	19-53475-21	Apc_1	stop_gained&splice_region_variant	p.Q652*	SI40	Amplicon_seq
ApcHet_Tam_ENU	19-53475-22	Apc	splice_donor_variant	p.A515*	SI40	Amplicon_seq
ApcHet_Tam_ENU	19-53475-22	Apc_1	stop_gained	p.Q1065*	SI40	Amplicon_seq
ApcHet_Tam_ENU	19-53475-24	Apc	stop_gained	p.Q765*	SI50	Amplicon_seq
ApcHet_Tam_ENU	19-53475-24	Apc_1	stop_gained	p.R921*	SI50	Amplicon_seq
ApcHet_Tam_ENU	19-53475-24	Ctnnb1	missense_variant	p.T42I	SI50	Amplicon_seq
ApcHet_Tam_ENU	19-53475-25	Apc	stop_gained	p.C573*	SI50	Amplicon_seq
ApcHet_Tam_ENU	19-53475-26	Apc	splice_donor_variant	p.A515*	SI50	Amplicon_seq
ApcHet_Tam_ENU	19-53475-27	Apc	stop_gained	p.L477*	Colon	Amplicon_seq
ApcHet_Tam_ENU	19-53475-28	Apc_1	stop_gained	p.L570*	Colon	Amplicon_seq
ApcHet_Tam_ENU	19-53475-28	Apc	stop_gained	p.Q422*	Colon	Amplicon_seq
ApcHet_Tam_ENU	19-53475-29	Apc	stop_gained	p.L538*	Colon	Amplicon_seq
ApcHet_Tam_ENU	19-53475-3	Apc	splice_acceptor_variant	p.L467*	SI10	Amplicon_seq
ApcHet_Tam_ENU	19-53475-3	Apc_1	stop_gained	p.L637*	SI10	Amplicon_seq
ApcHet_Tam_ENU	19-53475-3	Apc_3	stop_gained	p.Y1178*	SI10	Amplicon_seq
ApcHet_Tam_ENU	19-53475-3	Apc_2	stop_gained	p.Y794*	SI10	Amplicon_seq
ApcHet_Tam_ENU	19-53475-4	Apc	stop_gained	p.L503*	SI20	Amplicon_seq
ApcHet_Tam_ENU	19-53475-5	Apc_1	stop_gained	p.L570*	SI20	Amplicon_seq
ApcHet_Tam_ENU	19-53475-5	Apc	stop_gained	p.Q539*	SI20	Amplicon_seq
ApcHet_Tam_ENU	19-53475-5	Apc_2	stop_gained	p.Y1161*	SI20	Amplicon_seq
ApcHet_Tam_ENU	19-53475-6	Apc	splice_donor_variant	p.R651*	SI20	Amplicon_seq
ApcHet_Tam_ENU	19-53475-6	Ctnnb1	missense_variant	p.G34R	SI20	Amplicon_seq
ApcHet_Tam_ENU	19-53475-6	Apc_1	stop_gained	p.Y1178*	SI20	Amplicon_seq
ApcHet_Tam_ENU	19-53475-7	Apc_1	stop_gained	p.S1313*	SI20	Amplicon_seq
ApcHet_Tam_ENU	19-53475-7	Apc	stop_gained	p.Y498*	SI20	Amplicon_seq
ApcHet_Tam_ENU	19-53475-8	Apc_1	stop_gained	p.C1287*	SI20	Amplicon_seq
ApcHet_Tam_ENU	19-53475-8	Apc	stop_gained	p.G1104*	SI20	Amplicon_seq
ApcHet_Tam_ENU	19-53475-9	Apc_1	stop_gained	p.E631*	SI20	Amplicon_seq
ApcHet_Tam_ENU	19-53475-9	Apc	stop_gained	p.Y157*	SI20	Amplicon_seq
Fbxw7null_ENU_Tam_30d	19-7793-10	Apc	splice_donor_variant	p.A515*	SI30	Amplicon_seq
Fbxw7null_ENU_Tam_30d	19-7793-10	Ctnnb1	missense_variant	p.T41I	SI30	Amplicon_seq
Fbxw7null_ENU_Tam_30d	19-7793-11	Apc	stop_gained	p.L172*	SI50	Amplicon_seq
Fbxw7null_ENU_Tam_30d	19-7793-12	Apc	stop_gained	p.Y949*	SI50	Amplicon_seq
Fbxw7null_ENU_Tam_30d	19-7793-7	Ctnnb1	missense_variant	p.I35S	SI10	Amplicon_seq
Fbxw7null_ENU_Tam_30d	19-7793-8	Ctnnb1	missense_variant	p.I35S	SI20	Amplicon_seq
Fbxw7null_ENU_Tam_30d	19-7793-9	Ctnnb1	missense_variant	p.I35S	SI20	Amplicon_seq
Fbxw7null_ENU_Tam_30d	19-7794-1	Apc	stop_gained	p.S1200*	SI10	Amplicon_seq
Fbxw7null_ENU_Tam_30d	19-7794-1	Apc_1	stop_gained	p.S1270*	SI10	Amplicon_seq
Fbxw7null_ENU_Tam_30d	19-7794-10	Apc	splice_donor_variant	p.M436*	SI30	Amplicon_seq
Fbxw7null_ENU_Tam_30d	19-7794-11	Ctnnb1	missense_variant	p.S37A	SI40	Amplicon_seq
Fbxw7null_ENU_Tam_30d	19-7794-12	Ctnnb1	missense_variant	p.I35S	SI50	Amplicon_seq
Fbxw7null_ENU_Tam_30d	19-7794-13	Ctnnb1	missense_variant	p.I35S	SI50	Amplicon_seq
Fbxw7null_ENU_Tam_30d	19-7794-14	Apc	stop_gained	p.L962*	SI50	Amplicon_seq
Fbxw7null_ENU_Tam_30d	19-7794-14	Apc_1	stop_gained	p.Y1133*	SI50	Amplicon_seq
Fbxw7null_ENU_Tam_30d	19-7794-15	Apc	stop_gained	p.W419*	Caecum	Amplicon_seq
Fbxw7null_ENU_Tam_30d	19-7794-2	Apc	stop_gained	p.L1340*	SI10	Amplicon_seq
Fbxw7null_ENU_Tam_30d	19-7794-3	Apc_1	stop_gained	p.Q1336*	SI10	Amplicon_seq
Fbxw7null_ENU_Tam_30d	19-7794-3	Apc	stop_gained	p.Q478*	SI10	Amplicon_seq
Fbxw7null_ENU_Tam_30d	19-7794-4	Apc	stop_gained	p.C912*	SI20	Amplicon_seq
Fbxw7null_ENU_Tam_30d	19-7794-4	Apc_1	stop_gained	p.Q1039*	SI20	Amplicon_seq
Fbxw7null_ENU_Tam_30d	19-7794-5	Ctnnb1	missense_variant	p.I35S	SI20	Amplicon_seq
Fbxw7null_ENU_Tam_30d	19-7794-6	Apc	stop_gained	p.R921*	SI20	Amplicon_seq
Fbxw7null_ENU_Tam_30d	19-7794-7	Ctnnb1	missense_variant	p.S37P	SI20	Amplicon_seq
Fbxw7null_ENU_Tam_30d	19-7794-7	Apc	stop_gained	p.Y797*	SI20	Amplicon_seq
Fbxw7null_ENU_Tam_30d	19-7794-8	Apc	splice_donor_variant	p.R651*	SI30	Amplicon_seq
Fbxw7null_ENU_Tam_30d	19-7794-8	Apc_1	stop_gained	p.Y1145*	SI30	Amplicon_seq
Fbxw7null_ENU_Tam_30d	19-7794-9	Apc	stop_gained	p.Q422*	SI30	Amplicon_seq
Fbxw7null_ENU_Tam_30d	19-7794-9	Apc_1	stop_gained	p.Y1375*	SI30	Amplicon_seq
Apc_Het_ENU>Tam_10d	21-23000-10	Apc	stop_gained	p.G609*	SI20	Amplicon_seq
Apc_Het_ENU>Tam_10d	21-23000-11	Apc	stop_gained	p.E1307*	SI20	Amplicon_seq
Apc_Het_ENU>Tam_10d	21-23000-12	Apc	stop_gained	p.L538*	SI30	Amplicon_seq
Apc_Het_ENU>Tam_10d	21-23000-12	Apc_1	stop_gained	p.L850*	SI30	Amplicon_seq
Apc_Het_ENU>Tam_10d	21-23000-13	Apc	stop_gained	p.C1287*	SI30	Amplicon_seq
Apc_Het_ENU>Tam_10d	21-23000-14	Apc	stop_gained	p.Q1039*	SI30	Amplicon_seq
Apc_Het_ENU>Tam_10d	21-23000-14	Apc_1	stop_gained	p.Q1060*	SI30	Amplicon_seq
Apc_Het_ENU>Tam_10d	21-23000-15	Apc_1	stop_gained	p.C912*	SI40	Amplicon_seq
Apc_Het_ENU>Tam_10d	21-23000-15	Apc	stop_gained	p.Q179*	SI40	Amplicon_seq
Apc_Het_ENU>Tam_10d	21-23000-16	Apc	splice_donor_variant	p.R651*	SI40	Amplicon_seq
Apc_Het_ENU>Tam_10d	21-23000-16	Ctnnb1	missense_variant	p.D32V	SI40	Amplicon_seq
Apc_Het_ENU>Tam_10d	21-23000-16	Ctnnb1_1	missense_variant	p.R386K	SI40	Amplicon_seq
Apc_Het_ENU>Tam_10d	21-23000-17	Apc_1	stop_gained	p.Q1203*	SI50	Amplicon_seq
Apc_Het_ENU>Tam_10d	21-23000-17	Apc	stop_gained	p.Y491*	SI50	Amplicon_seq
Apc_Het_ENU>Tam_10d	21-23000-18	Ctnnb1	missense_variant	p.S37P	SI50	Amplicon_seq
Apc_Het_ENU>Tam_10d	21-23000-18	Apc	stop_gained	p.Y156*	SI50	Amplicon_seq
Apc_Het_ENU>Tam_10d	21-23000-19	Ctnnb1	missense_variant	p.A80T	SI50	Amplicon_seq
Apc_Het_ENU>Tam_10d	21-23000-19	Ctnnb1_1	missense_variant	p.G722D	SI50	Amplicon_seq
Apc_Het_ENU>Tam_10d	21-23000-19	Apc_1	stop_gained	p.L477*	SI50	Amplicon_seq
Apc_Het_ENU>Tam_10d	21-23000-19	Apc_3	stop_gained	p.L506*	SI50	Amplicon_seq
Apc_Het_ENU>Tam_10d	21-23000-19	Apc_4	stop_gained	p.Q1190*	SI50	Amplicon_seq
Apc_Het_ENU>Tam_10d	21-23000-19	Apc	stop_gained	p.Q186*	SI50	Amplicon_seq
Apc_Het_ENU>Tam_10d	21-23000-19	Apc_2	stop_gained	p.Q478*	SI50	Amplicon_seq
Apc_Het_ENU>Tam_10d	21-23000-20	Apc	stop_gained	p.Y189*	Caecum	Amplicon_seq
Apc_Het_ENU>Tam_10d	21-23000-21	Apc	stop_gained	p.L587*	Caecum	Amplicon_seq
Apc_Het_ENU>Tam_10d	21-23000-21	Apc_1	stop_gained	p.S1189*	Caecum	Amplicon_seq
Apc_Het_ENU>Tam_10d	21-23000-21	Apc_2	stop_gained	p.S1355*	Caecum	Amplicon_seq
Apc_Het_ENU>Tam_10d	21-23000-22	Apc	stop_gained	p.S1189*	Colon	Amplicon_seq
Apc_Het_ENU>Tam_10d	21-23000-22	Apc_1	stop_gained	p.S1355*	Colon	Amplicon_seq
Apc_Het_ENU>Tam_10d	21-23000-23	Apc_1	stop_gained&splice_region_variant	p.Q652*	Colon	Amplicon_seq
Apc_Het_ENU>Tam_10d	21-23000-23	Apc	stop_gained	p.Y189*	Colon	Amplicon_seq
Apc_Het_ENU>Tam_10d	21-23000-3	Apc	stop_gained	p.Q201*	SI10	Amplicon_seq
Apc_Het_ENU>Tam_10d	21-23000-5	Apc_1	stop_gained	p.L2124*	SI10	Amplicon_seq
Apc_Het_ENU>Tam_10d	21-23000-5	Ctnnb1	missense_variant	p.M735R	SI10	Amplicon_seq
Apc_Het_ENU>Tam_10d	21-23000-5	Apc	stop_gained	p.Y735*	SI10	Amplicon_seq
Apc_Het_ENU>Tam_10d	21-23000-7	Apc_1	stop_gained	p.Q1366*	SI20	Amplicon_seq
Apc_Het_ENU>Tam_10d	21-23000-7	Apc_2	stop_gained	p.S2570*	SI20	Amplicon_seq
Apc_Het_ENU>Tam_10d	21-23000-7	Apc	stop_gained	p.Y157*	SI20	Amplicon_seq
Apc_Het_ENU>Tam_10d	21-23000-8	Apc_1	splice_donor_variant	p.R651*	SI20	Amplicon_seq
Apc_Het_ENU>Tam_10d	21-23000-8	Apc	splice_donor_variant	p.F176*	SI20	Amplicon_seq
Apc_Het_ENU>Tam_10d	21-23000-9	Apc	stop_gained	p.Y1178*	SI20	Amplicon_seq
Apc_Het_ENU>Tam_10d	21-23000-9	Apc_1	stop_gained	p.Y1375*	SI20	Amplicon_seq
Apc_Het_ENU>Tam_10d	21-23006-1	Apc_1	stop_gained	p.C1386*	SI10	Amplicon_seq
Apc_Het_ENU>Tam_10d	21-23006-1	Apc	stop_gained	p.Y1178*	SI10	Amplicon_seq
Apc_Het_ENU>Tam_10d	21-23006-10	Apc	stop_gained	p.Y797*	SI40	Amplicon_seq
Apc_Het_ENU>Tam_10d	21-23006-11	Apc	stop_gained&splice_region_variant	p.Q213*	SI40	Amplicon_seq
Apc_Het_ENU>Tam_10d	21-23006-11	Apc_1	stop_gained&splice_region_variant	p.R214*	SI40	Amplicon_seq
Apc_Het_ENU>Tam_10d	21-23006-11	Apc_2	stop_gained	p.S938*	SI40	Amplicon_seq
Apc_Het_ENU>Tam_10d	21-23006-12	Apc	stop_gained	p.W551*	SI40	Amplicon_seq
Apc_Het_ENU>Tam_10d	21-23006-13	Apc	stop_gained	p.C445*	SI50	Amplicon_seq
Apc_Het_ENU>Tam_10d	21-23006-13	Apc_1	stop_gained	p.Q1336*	SI50	Amplicon_seq
Apc_Het_ENU>Tam_10d	21-23006-14	Apc	stop_gained	p.Y1025*	Colon	Amplicon_seq
Apc_Het_ENU>Tam_10d	21-23006-3	Apc_1	stop_gained	p.Q1366*	SI20	Amplicon_seq
Apc_Het_ENU>Tam_10d	21-23006-3	Apc	stop_gained	p.Y797*	SI20	Amplicon_seq
Apc_Het_ENU>Tam_10d	21-23006-4	Apc	stop_gained	p.C1386*	SI20	Amplicon_seq
Apc_Het_ENU>Tam_10d	21-23006-5	Apc_2	stop_gained	p.S1189*	SI20	Amplicon_seq
Apc_Het_ENU>Tam_10d	21-23006-5	Apc_3	stop_gained	p.S1355*	SI20	Amplicon_seq
Apc_Het_ENU>Tam_10d	21-23006-5	Apc_1	stop_gained	p.Y1161*	SI20	Amplicon_seq
Apc_Het_ENU>Tam_10d	21-23006-5	Apc	stop_gained	p.Y949*	SI20	Amplicon_seq
Apc_Het_ENU>Tam_10d	21-23006-6	Apc	stop_gained	p.Q410*	SI30	Amplicon_seq
Apc_Het_ENU>Tam_10d	21-23006-6	Apc_3	stop_gained	p.S1189*	SI30	Amplicon_seq
Apc_Het_ENU>Tam_10d	21-23006-6	Apc_4	stop_gained	p.S1355*	SI30	Amplicon_seq
Apc_Het_ENU>Tam_10d	21-23006-6	Apc_1	stop_gained	p.Y1161*	SI30	Amplicon_seq
Apc_Het_ENU>Tam_10d	21-23006-6	Apc_2	stop_gained	p.Y1178*	SI30	Amplicon_seq
Apc_Het_ENU>Tam_10d	21-23006-7	Apc_1	stop_gained	p.C1096*	SI30	Amplicon_seq
Apc_Het_ENU>Tam_10d	21-23006-7	Apc	stop_gained	p.Y484*	SI30	Amplicon_seq
Apc_Het_ENU>Tam_10d	21-23006-8	Apc	stop_gained	p.C342*	SI30	Amplicon_seq
Apc_Het_ENU>Tam_30d	21-5891-10	Apc	stop_gained	p.Q471*	SI20	Amplicon_seq
Apc_Het_ENU>Tam_30d	21-5891-12	Apc	stop_gained	p.E939*	SI30	Amplicon_seq
Apc_Het_ENU>Tam_30d	21-5891-13	Apc	stop_gained	p.E576*	SI30	Amplicon_seq
Apc_Het_ENU>Tam_30d	21-5891-15	Ctnnb1_1	missense_variant	p.K435R	SI40	Amplicon_seq
Apc_Het_ENU>Tam_30d	21-5891-15	Ctnnb1	missense_variant	p.L286P	SI40	Amplicon_seq
Apc_Het_ENU>Tam_30d	21-5891-4	Apc	stop_gained	p.C342*	SI10	Amplicon_seq
Apc_Het_ENU>Tam_30d	21-5891-4	Ctnnb1	missense_variant	p.T41I	SI10	Amplicon_seq
Apc_Het_ENU>Tam_30d	21-5891-6	Apc_1	stop_gained	p.Q1203*	SI10	Amplicon_seq
Apc_Het_ENU>Tam_30d	21-5891-6	Apc	stop_gained	p.Y157*	SI10	Amplicon_seq
Apc_Het_ENU>Tam_30d	21-5891-8	Apc	stop_gained	p.E1320*	SI20	Amplicon_seq
Apc_Het_ENU>Tam_30d	21-5891-9	Apc	stop_gained	p.Y998*	SI20	Amplicon_seq
Apc_Het_ENU>Tam_30d	21-8187-1	Apc	stop_gained	p.E174*	SI10	Amplicon_seq
Apc_Het_ENU>Tam_30d	21-8187-1	Apc_1	stop_gained	p.Q1227*	SI10	Amplicon_seq
Apc_Het_ENU>Tam_30d	21-8187-10	Ctnnb1	missense_variant	p.D32G	SI20	Amplicon_seq
Apc_Het_ENU>Tam_30d	21-8187-10	Apc	stop_gained	p.Y1375*	SI20	Amplicon_seq
Apc_Het_ENU>Tam_30d	21-8187-12	Apc	splice_donor_variant	p.F176*	SI30	Amplicon_seq
Apc_Het_ENU>Tam_30d	21-8187-15	Apc	stop_gained	p.C912*	Colon	Amplicon_seq
Apc_Het_ENU>Tam_30d	21-8187-2	Ctnnb1	missense_variant	p.D32G	SI10	Amplicon_seq
Apc_Het_ENU>Tam_30d	21-8187-3	Apc	stop_gained	p.S1277*	SI10	Amplicon_seq
Apc_Het_ENU>Tam_30d	21-8187-4	Ctnnb1	missense_variant	p.D32G	SI10	Amplicon_seq
Apc_Het_ENU>Tam_30d	21-8187-4	Apc	stop_gained	p.Y1375*	SI10	Amplicon_seq
Apc_Het_ENU>Tam_30d	21-8187-5	Apc	stop_gained	p.C445*	SI10	Amplicon_seq
Apc_Het_ENU>Tam_30d	21-8187-5	Ctnnb1	missense_variant	p.I35S	SI10	Amplicon_seq
Apc_Het_ENU>Tam_30d	21-8187-5	Apc_1	stop_gained	p.Q1428*	SI10	Amplicon_seq
Apc_Het_ENU>Tam_30d	21-8187-7	Apc	stop_gained	p.Y1375*	SI20	Amplicon_seq
Apc_Het_ENU>Tam_30d	21-8187-8	Apc	stop_gained	p.Q159*	SI20	Amplicon_seq
Apc_Het_ENU>Tam_30d	21-8187-9	Apc	stop_gained	p.L178*	SI20	Amplicon_seq
Apc_Het_ENU>Tam_30d	21-8187-9	Ctnnb1	missense_variant	p.P754S	SI20	Amplicon_seq
KrasG12D_Tam>ENU	DWVL2.1b_10	Ctnnb1	missense_variant	p.S33P	SI10	Amplicon_seq
KrasG12D_Tam>ENU	DWVL2.1b_12	Ctnnb1_2	missense_variant	p.L148F	SI10	Amplicon_seq
KrasG12D_Tam>ENU	DWVL2.1b_12	Ctnnb1	missense_variant	p.T41I	SI10	Amplicon_seq
KrasG12D_Tam>ENU	DWVL2.1b_12	Ctnnb1_1	missense_variant	p.V62A	SI10	Amplicon_seq
KrasG12D_Tam>ENU	DWVL2.1b_14	Ctnnb1	missense_variant	p.S37P	SI10	Amplicon_seq
KrasG12D_Tam>ENU	DWVL2.1b_15	Ctnnb1	missense_variant	p.G34E	SI10	Amplicon_seq
KrasG12D_Tam>ENU	DWVL2.1b_15	Ctnnb1_1	stop_gained	p.R376*	SI10	Amplicon_seq
KrasG12D_Tam>ENU	DWVL2.1b_17	Ctnnb1_1	missense_variant	p.E677G	SI10	Amplicon_seq
KrasG12D_Tam>ENU	DWVL2.1b_17	Ctnnb1	missense_variant	p.G34E	SI10	Amplicon_seq
KrasG12D_Tam>ENU	DWVL2.1b_17	Apc	stop_gained	p.Q2741*	SI10	Amplicon_seq
KrasG12D_Tam>ENU	DWVL2.1b_18	Ctnnb1_1	missense_variant	p.A392E	SI10	Amplicon_seq
KrasG12D_Tam>ENU	DWVL2.1b_18	Ctnnb1	missense_variant	p.S37A	SI10	Amplicon_seq
KrasG12D_Tam>ENU	DWVL2.1b_19	Ctnnb1	missense_variant	p.S33F	SI20	Amplicon_seq
KrasG12D_Tam>ENU	DWVL2.1b_2	Ctnnb1	missense_variant	p.G34V	SI10	Amplicon_seq
KrasG12D_Tam>ENU	DWVL2.1b_21	Ctnnb1	missense_variant	p.S33P	SI20	Amplicon_seq
KrasG12D_Tam>ENU	DWVL2.1b_21	Ctnnb1_1	missense_variant	p.T41I	SI20	Amplicon_seq
KrasG12D_Tam>ENU	DWVL2.1b_22	Ctnnb1	missense_variant	p.S33F	SI20	Amplicon_seq
KrasG12D_Tam>ENU	DWVL2.1b_22	Ctnnb1_1	missense_variant	p.S37F	SI20	Amplicon_seq
KrasG12D_Tam>ENU	DWVL2.1b_22	Ctnnb1_2	missense_variant	p.T41I	SI20	Amplicon_seq
KrasG12D_Tam>ENU	DWVL2.1b_25	Ctnnb1_3	missense_variant	p.A532V	SI20	Amplicon_seq
KrasG12D_Tam>ENU	DWVL2.1b_25	Ctnnb1	missense_variant	p.D32E	SI20	Amplicon_seq
KrasG12D_Tam>ENU	DWVL2.1b_25	Ctnnb1_1	missense_variant	p.S33P	SI20	Amplicon_seq
KrasG12D_Tam>ENU	DWVL2.1b_25	Ctnnb1_2	missense_variant	p.S37F	SI20	Amplicon_seq
KrasG12D_Tam>ENU	DWVL2.1b_26	Ctnnb1	missense_variant	p.S37F	SI20	Amplicon_seq
KrasG12D_Tam>ENU	DWVL2.1b_27	Ctnnb1	missense_variant	p.D32E	SI20	Amplicon_seq
KrasG12D_Tam>ENU	DWVL2.1b_27	Ctnnb1_1	missense_variant	p.T41I	SI20	Amplicon_seq
KrasG12D_Tam>ENU	DWVL2.1b_28	Ctnnb1	missense_variant	p.S37F	SI20	Amplicon_seq
KrasG12D_Tam>ENU	DWVL2.1b_28	Ctnnb1_1	missense_variant	p.T41I	SI20	Amplicon_seq
KrasG12D_Tam>ENU	DWVL2.1b_29	Ctnnb1	missense_variant	p.S33F	SI20	Amplicon_seq
KrasG12D_Tam>ENU	DWVL2.1b_3	Ctnnb1_1	missense_variant	p.E67G	SI10	Amplicon_seq
KrasG12D_Tam>ENU	DWVL2.1b_3	Ctnnb1_2	missense_variant	p.R469C	SI10	Amplicon_seq
KrasG12D_Tam>ENU	DWVL2.1b_3	Ctnnb1	missense_variant	p.S37F	SI10	Amplicon_seq
KrasG12D_Tam>ENU	DWVL2.1b_31	Ctnnb1	missense_variant	p.G34E	SI20	Amplicon_seq
KrasG12D_Tam>ENU	DWVL2.1b_32	Ctnnb1_1	missense_variant	p.G34E	SI20	Amplicon_seq
KrasG12D_Tam>ENU	DWVL2.1b_32	Ctnnb1	missense_variant	p.S33P	SI20	Amplicon_seq
KrasG12D_Tam>ENU	DWVL2.1b_33	Apc_1	stop_gained	p.R1112*	SI20	Amplicon_seq
KrasG12D_Tam>ENU	DWVL2.1b_33	Apc	stop_gained	p.R412*	SI20	Amplicon_seq
KrasG12D_Tam>ENU	DWVL2.1b_33	Ctnnb1	missense_variant	p.S33F	SI20	Amplicon_seq
KrasG12D_Tam>ENU	DWVL2.1b_33	Ctnnb1_1	missense_variant	p.T41I	SI20	Amplicon_seq
KrasG12D_Tam>ENU	DWVL2.1b_34	Ctnnb1	missense_variant	p.G34R	SI20	Amplicon_seq
KrasG12D_Tam>ENU	DWVL2.1b_34	Apc	stop_gained	p.R1112*	SI20	Amplicon_seq
KrasG12D_Tam>ENU	DWVL2.1b_36	Ctnnb1	missense_variant	p.S37F	SI20	Amplicon_seq
KrasG12D_Tam>ENU	DWVL2.1b_37	Ctnnb1	missense_variant	p.S33F	SI20	Amplicon_seq
KrasG12D_Tam>ENU	DWVL2.1b_38	Ctnnb1	missense_variant	p.G34E	SI20	Amplicon_seq
KrasG12D_Tam>ENU	DWVL2.1b_39	Ctnnb1	missense_variant	p.G34E	SI20	Amplicon_seq
KrasG12D_Tam>ENU	DWVL2.1b_39	Ctnnb1_1	missense_variant	p.S37P	SI20	Amplicon_seq
KrasG12D_Tam>ENU	DWVL2.1b_4	Ctnnb1	stop_gained	p.Q26*	SI10	Amplicon_seq
KrasG12D_Tam>ENU	DWVL2.1b_4	Ctnnb1_1	missense_variant	p.S37F	SI10	Amplicon_seq
KrasG12D_Tam>ENU	DWVL2.1b_40	Apc	splice_donor_variant	p.F176*	SI20	Amplicon_seq
KrasG12D_Tam>ENU	DWVL2.1b_40	Ctnnb1	missense_variant	p.G34E	SI20	Amplicon_seq
KrasG12D_Tam>ENU	DWVL2.1b_40	Ctnnb1_1	missense_variant	p.Q280R	SI20	Amplicon_seq
KrasG12D_Tam>ENU	DWVL2.1b_41	Ctnnb1	missense_variant	p.G34E	SI20	Amplicon_seq
KrasG12D_Tam>ENU	DWVL2.1b_42	Ctnnb1_1	missense_variant	p.G34E	SI20	Amplicon_seq
KrasG12D_Tam>ENU	DWVL2.1b_42	Ctnnb1	missense_variant	p.S33F	SI20	Amplicon_seq
KrasG12D_Tam>ENU	DWVL2.1b_44	Ctnnb1	missense_variant	p.G34E	SI20	Amplicon_seq
KrasG12D_Tam>ENU	DWVL2.1b_44	Ctnnb1_1	missense_variant	p.T41I	SI20	Amplicon_seq
KrasG12D_Tam>ENU	DWVL2.1b_45	Ctnnb1	missense_variant	p.G34E	SI20	Amplicon_seq
KrasG12D_Tam>ENU	DWVL2.1b_45	Ctnnb1_1	missense_variant	p.K292E	SI20	Amplicon_seq
KrasG12D_Tam>ENU	DWVL2.1b_46	Ctnnb1	missense_variant	p.G34E	SI20	Amplicon_seq
KrasG12D_Tam>ENU	DWVL2.1b_47	Ctnnb1	missense_variant	p.D32E	SI20	Amplicon_seq
KrasG12D_Tam>ENU	DWVL2.1b_47	Ctnnb1_1	missense_variant	p.S37F	SI20	Amplicon_seq
KrasG12D_Tam>ENU	DWVL2.1b_48	Ctnnb1	missense_variant	p.G34E	SI20	Amplicon_seq
KrasG12D_Tam>ENU	DWVL2.1b_49	Ctnnb1_1	missense_variant	p.M662T	SI20	Amplicon_seq
KrasG12D_Tam>ENU	DWVL2.1b_49	Ctnnb1	missense_variant	p.S33P	SI20	Amplicon_seq
KrasG12D_Tam>ENU	DWVL2.1b_5	Ctnnb1	missense_variant	p.I35S	SI10	Amplicon_seq
KrasG12D_Tam>ENU	DWVL2.1b_50	Ctnnb1	missense_variant	p.G34E	SI20	Amplicon_seq
KrasG12D_Tam>ENU	DWVL2.1b_50	Ctnnb1_1	missense_variant	p.T41I	SI20	Amplicon_seq
KrasG12D_Tam>ENU	DWVL2.1b_51	Ctnnb1	missense_variant	p.G34E	SI20	Amplicon_seq
KrasG12D_Tam>ENU	DWVL2.1b_52	Ctnnb1	missense_variant	p.D32G	SI20	Amplicon_seq
KrasG12D_Tam>ENU	DWVL2.1b_54	Ctnnb1_1	missense_variant	p.G34E	SI20	Amplicon_seq
KrasG12D_Tam>ENU	DWVL2.1b_54	Apc	stop_gained	p.Q179*	SI20	Amplicon_seq
KrasG12D_Tam>ENU	DWVL2.1b_54	Ctnnb1	missense_variant	p.S33F	SI20	Amplicon_seq
KrasG12D_Tam>ENU	DWVL2.1b_56	Ctnnb1	missense_variant	p.G34E	SI20	Amplicon_seq
KrasG12D_Tam>ENU	DWVL2.1b_57	Ctnnb1	missense_variant	p.D32G	SI20	Amplicon_seq
KrasG12D_Tam>ENU	DWVL2.1b_58	Ctnnb1	missense_variant	p.G34E	SI20	Amplicon_seq
KrasG12D_Tam>ENU	DWVL2.1b_58	Ctnnb1_1	missense_variant	p.S771R	SI20	Amplicon_seq
KrasG12D_Tam>ENU	DWVL2.1b_59	Ctnnb1	missense_variant	p.G34E	SI20	Amplicon_seq
KrasG12D_Tam>ENU	DWVL2.1b_6	Ctnnb1	missense_variant	p.G34E	SI10	Amplicon_seq
KrasG12D_Tam>ENU	DWVL2.1b_60	Ctnnb1_1	missense_variant	p.G34E	SI20	Amplicon_seq
KrasG12D_Tam>ENU	DWVL2.1b_60	Ctnnb1	missense_variant	p.S33F	SI20	Amplicon_seq
KrasG12D_Tam>ENU	DWVL2.1b_60	Ctnnb1_2	missense_variant	p.T41I	SI20	Amplicon_seq
KrasG12D_Tam>ENU	DWVL2.1b_61	Ctnnb1	missense_variant	p.S33P	SI30	Amplicon_seq
KrasG12D_Tam>ENU	DWVL2.1b_61	Ctnnb1_1	missense_variant	p.T41I	SI30	Amplicon_seq
KrasG12D_Tam>ENU	DWVL2.1b_62	Ctnnb1	missense_variant	p.G34E	SI30	Amplicon_seq
KrasG12D_Tam>ENU	DWVL2.1b_63	Ctnnb1	missense_variant	p.G34E	SI30	Amplicon_seq
KrasG12D_Tam>ENU	DWVL2.1b_64	Ctnnb1	missense_variant	p.G34E	SI30	Amplicon_seq
KrasG12D_Tam>ENU	DWVL2.1b_65	Ctnnb1	missense_variant	p.S37P	SI30	Amplicon_seq
KrasG12D_Tam>ENU	DWVL2.1b_66	Ctnnb1	missense_variant	p.I35S	SI30	Amplicon_seq
KrasG12D_Tam>ENU	DWVL2.1b_67	Ctnnb1	missense_variant	p.G34E	SI30	Amplicon_seq
KrasG12D_Tam>ENU	DWVL2.1b_67	Ctnnb1_1	missense_variant	p.T41I	SI30	Amplicon_seq
KrasG12D_Tam>ENU	DWVL2.1b_68	Ctnnb1	missense_variant	p.S33P	SI30	Amplicon_seq
KrasG12D_Tam>ENU	DWVL2.1b_69	Apc_1	stop_gained	p.Q1326*	SI30	Amplicon_seq
KrasG12D_Tam>ENU	DWVL2.1b_69	Apc	stop_gained	p.Y1100*	SI30	Amplicon_seq
KrasG12D_Tam>ENU	DWVL2.1b_7	Ctnnb1_1	missense_variant	p.I237T	SI10	Amplicon_seq
KrasG12D_Tam>ENU	DWVL2.1b_7	Ctnnb1	missense_variant	p.T41I	SI10	Amplicon_seq
KrasG12D_Tam>ENU	DWVL2.1b_70	Apc_2	stop_gained	p.G1017*	SI40	Amplicon_seq
KrasG12D_Tam>ENU	DWVL2.1b_70	Apc	stop_gained&splice_region_variant	p.S140*	SI40	Amplicon_seq
KrasG12D_Tam>ENU	DWVL2.1b_70	Apc_1	stop_gained	p.W155*	SI40	Amplicon_seq
KrasG12D_Tam>ENU	DWVL2.1b_71	Apc	stop_gained	p.L503*	Colon	Amplicon_seq
KrasG12D_Tam>ENU	DWVL2.1b_71	Apc_1	stop_gained	p.Y735*	Colon	Amplicon_seq
KrasG12D_Tam>ENU	DWVL2.2i_1	Ctnnb1_1	missense_variant	p.S33F	SI10	Amplicon_seq
KrasG12D_Tam>ENU	DWVL2.2i_1	Ctnnb1	missense_variant	p.S33P	SI10	Amplicon_seq
KrasG12D_Tam>ENU	DWVL2.2i_1	Ctnnb1_2	missense_variant	p.T41I	SI10	Amplicon_seq
KrasG12D_Tam>ENU	DWVL2.2i_12	Ctnnb1	missense_variant	p.T41I	SI10	Amplicon_seq
KrasG12D_Tam>ENU	DWVL2.2i_13	Ctnnb1	missense_variant	p.T41I	SI10	Amplicon_seq
KrasG12D_Tam>ENU	DWVL2.2i_15	Ctnnb1_1	missense_variant	p.M271V	SI10	Amplicon_seq
KrasG12D_Tam>ENU	DWVL2.2i_15	Ctnnb1	missense_variant	p.S33F	SI10	Amplicon_seq
KrasG12D_Tam>ENU	DWVL2.2i_16	Ctnnb1_2	missense_variant	p.E738K	SI10	Amplicon_seq
KrasG12D_Tam>ENU	DWVL2.2i_16	Ctnnb1_1	missense_variant&splice_region_variant	p.K312R	SI10	Amplicon_seq
KrasG12D_Tam>ENU	DWVL2.2i_16	Ctnnb1	missense_variant	p.S45F	SI10	Amplicon_seq
KrasG12D_Tam>ENU	DWVL2.2i_17	Ctnnb1_1	missense_variant	p.E267G	SI10	Amplicon_seq
KrasG12D_Tam>ENU	DWVL2.2i_17	Ctnnb1	missense_variant	p.T41I	SI10	Amplicon_seq
KrasG12D_Tam>ENU	DWVL2.2i_18	Ctnnb1_1	missense_variant	p.E736G	SI10	Amplicon_seq
KrasG12D_Tam>ENU	DWVL2.2i_18	Ctnnb1	missense_variant	p.I35S	SI10	Amplicon_seq
KrasG12D_Tam>ENU	DWVL2.2i_19	Ctnnb1	missense_variant	p.I35S	SI10	Amplicon_seq
KrasG12D_Tam>ENU	DWVL2.2i_2	Ctnnb1	missense_variant	p.T41I	SI10	Amplicon_seq
KrasG12D_Tam>ENU	DWVL2.2i_21	Ctnnb1	missense_variant	p.T41I	SI10	Amplicon_seq
KrasG12D_Tam>ENU	DWVL2.2i_22	Ctnnb1	missense_variant	p.Q28R	SI20	Amplicon_seq
KrasG12D_Tam>ENU	DWVL2.2i_22	Apc	stop_gained	p.S835*	SI20	Amplicon_seq
KrasG12D_Tam>ENU	DWVL2.2i_22	Apc_1	stop_gained	p.Y971*	SI20	Amplicon_seq
KrasG12D_Tam>ENU	DWVL2.2i_23	Ctnnb1	missense_variant	p.D32G	SI20	Amplicon_seq
KrasG12D_Tam>ENU	DWVL2.2i_23	Ctnnb1_1	missense_variant	p.T41I	SI20	Amplicon_seq
KrasG12D_Tam>ENU	DWVL2.2i_24	Ctnnb1	missense_variant	p.T41I	SI20	Amplicon_seq
KrasG12D_Tam>ENU	DWVL2.2i_25	Ctnnb1	missense_variant	p.D32N	SI20	Amplicon_seq
KrasG12D_Tam>ENU	DWVL2.2i_26	Ctnnb1	missense_variant	p.D32G	SI20	Amplicon_seq
KrasG12D_Tam>ENU	DWVL2.2i_27	Ctnnb1	missense_variant	p.S37F	SI20	Amplicon_seq
KrasG12D_Tam>ENU	DWVL2.2i_28	Ctnnb1	missense_variant	p.G34E	SI20	Amplicon_seq
KrasG12D_Tam>ENU	DWVL2.2i_29	Ctnnb1_1	missense_variant	p.G34E	SI20	Amplicon_seq
KrasG12D_Tam>ENU	DWVL2.2i_29	Ctnnb1	missense_variant	p.S33F	SI20	Amplicon_seq
KrasG12D_Tam>ENU	DWVL2.2i_3	Ctnnb1	missense_variant	p.G34E	SI10	Amplicon_seq
KrasG12D_Tam>ENU	DWVL2.2i_30	Ctnnb1	missense_variant	p.D32G	SI20	Amplicon_seq
KrasG12D_Tam>ENU	DWVL2.2i_30	Ctnnb1_2	missense_variant	p.S37F	SI20	Amplicon_seq
KrasG12D_Tam>ENU	DWVL2.2i_30	Ctnnb1_1	missense_variant	p.S37P	SI20	Amplicon_seq
KrasG12D_Tam>ENU	DWVL2.2i_30	Ctnnb1_3	missense_variant	p.T41I	SI20	Amplicon_seq
KrasG12D_Tam>ENU	DWVL2.2i_33	Ctnnb1	missense_variant	p.S37F	SI20	Amplicon_seq
KrasG12D_Tam>ENU	DWVL2.2i_34	Ctnnb1	missense_variant	p.T41I	SI20	Amplicon_seq
KrasG12D_Tam>ENU	DWVL2.2i_35	Ctnnb1_1	missense_variant	p.A656D	SI20	Amplicon_seq
KrasG12D_Tam>ENU	DWVL2.2i_35	Ctnnb1	missense_variant	p.D32G	SI20	Amplicon_seq
KrasG12D_Tam>ENU	DWVL2.2i_36	Ctnnb1	missense_variant	p.D32G	SI20	Amplicon_seq
KrasG12D_Tam>ENU	DWVL2.2i_37	Ctnnb1	missense_variant	p.D32V	SI20	Amplicon_seq
KrasG12D_Tam>ENU	DWVL2.2i_39	Ctnnb1	missense_variant	p.D32N	SI20	Amplicon_seq
KrasG12D_Tam>ENU	DWVL2.2i_40	Ctnnb1_1	missense_variant	p.N138D	SI20	Amplicon_seq
KrasG12D_Tam>ENU	DWVL2.2i_40	Ctnnb1	missense_variant	p.T41I	SI20	Amplicon_seq
KrasG12D_Tam>ENU	DWVL2.2i_41	Ctnnb1	missense_variant	p.S33P	SI20	Amplicon_seq
KrasG12D_Tam>ENU	DWVL2.2i_41	Ctnnb1_1	missense_variant	p.T41A	SI20	Amplicon_seq
KrasG12D_Tam>ENU	DWVL2.2i_41	Ctnnb1_2	missense_variant	p.T41I	SI20	Amplicon_seq
KrasG12D_Tam>ENU	DWVL2.2i_42	Ctnnb1	missense_variant	p.S33A	SI20	Amplicon_seq
KrasG12D_Tam>ENU	DWVL2.2i_43	Ctnnb1	missense_variant	p.S37F	SI20	Amplicon_seq
KrasG12D_Tam>ENU	DWVL2.2i_45	Ctnnb1	missense_variant	p.T41I	SI20	Amplicon_seq
KrasG12D_Tam>ENU	DWVL2.2i_46	Ctnnb1	missense_variant	p.D32G	SI20	Amplicon_seq
KrasG12D_Tam>ENU	DWVL2.2i_47	Ctnnb1	missense_variant	p.S37F	SI20	Amplicon_seq
KrasG12D_Tam>ENU	DWVL2.2i_48	Ctnnb1	missense_variant	p.T41I	SI20	Amplicon_seq
KrasG12D_Tam>ENU	DWVL2.2i_5	Ctnnb1	missense_variant	p.D32N	SI10	Amplicon_seq
KrasG12D_Tam>ENU	DWVL2.2i_5	Ctnnb1_1	missense_variant	p.D712N	SI10	Amplicon_seq
KrasG12D_Tam>ENU	DWVL2.2i_50	Ctnnb1_1	missense_variant	p.D32G	SI20	Amplicon_seq
KrasG12D_Tam>ENU	DWVL2.2i_50	Ctnnb1	missense_variant	p.D32N	SI20	Amplicon_seq
KrasG12D_Tam>ENU	DWVL2.2i_50	Ctnnb1_2	missense_variant	p.S37Y	SI20	Amplicon_seq
KrasG12D_Tam>ENU	DWVL2.2i_51	Ctnnb1	missense_variant	p.I109T	SI20	Amplicon_seq
KrasG12D_Tam>ENU	DWVL2.2i_52	Ctnnb1	missense_variant	p.D32N	SI20	Amplicon_seq
KrasG12D_Tam>ENU	DWVL2.2i_54	Ctnnb1	missense_variant	p.D32N	SI20	Amplicon_seq
KrasG12D_Tam>ENU	DWVL2.2i_54	Ctnnb1_1	missense_variant	p.T41I	SI20	Amplicon_seq
KrasG12D_Tam>ENU	DWVL2.2i_55	Apc	stop_gained	p.E459*	SI20	Amplicon_seq
KrasG12D_Tam>ENU	DWVL2.2i_55	Ctnnb1	missense_variant	p.G34R	SI20	Amplicon_seq
KrasG12D_Tam>ENU	DWVL2.2i_55	Ctnnb1_1	missense_variant	p.P606L	SI20	Amplicon_seq
KrasG12D_Tam>ENU	DWVL2.2i_55	Apc_1	stop_gained	p.Q661*	SI20	Amplicon_seq
KrasG12D_Tam>ENU	DWVL2.2i_57	Ctnnb1	missense_variant	p.S37P	SI30	Amplicon_seq
KrasG12D_Tam>ENU	DWVL2.2i_58	Apc	stop_gained	p.S941*	SI30	Amplicon_seq
KrasG12D_Tam>ENU	DWVL2.2i_59	Ctnnb1	missense_variant	p.G34E	SI30	Amplicon_seq
KrasG12D_Tam>ENU	DWVL2.2i_59	Ctnnb1_1	missense_variant	p.T41I	SI30	Amplicon_seq
KrasG12D_Tam>ENU	DWVL2.2i_6	Ctnnb1	missense_variant	p.T41I	SI10	Amplicon_seq
KrasG12D_Tam>ENU	DWVL2.2i_63	Ctnnb1	missense_variant	p.D32N	SI10	Amplicon_seq
KrasG12D_Tam>ENU	DWVL2.2i_63	Ctnnb1_1	missense_variant	p.G34V	SI10	Amplicon_seq
KrasG12D_Tam>ENU	DWVL2.2i_63	Ctnnb1_2	missense_variant	p.T41I	SI10	Amplicon_seq
KrasG12D_Tam>ENU	DWVL2.2i_7	Ctnnb1	missense_variant	p.D32G	SI10	Amplicon_seq
KrasG12D_Tam>ENU	DWVL2.2i_8	Ctnnb1_1	missense_variant	p.E53G	SI10	Amplicon_seq
KrasG12D_Tam>ENU	DWVL2.2i_8	Ctnnb1_3	missense_variant	p.H743R	SI10	Amplicon_seq
KrasG12D_Tam>ENU	DWVL2.2i_8	Ctnnb1_2	missense_variant	p.T298I	SI10	Amplicon_seq
KrasG12D_Tam>ENU	DWVL2.2i_8	Ctnnb1	missense_variant	p.T41I	SI10	Amplicon_seq
KrasG12D_Tam>ENU	DWVL2.2i_9	Ctnnb1	missense_variant	p.S37F	SI10	Amplicon_seq
KrasG12D_Tam>ENU	DWVL2.2i_9	Ctnnb1_1	missense_variant	p.T41I	SI10	Amplicon_seq

## Sheet: ED_Fig_8e
Cohort	Wnt_driver	Count
ApcHet_Tam_ENU	Both	2
ApcHet_Tam_ENU	Ctnnb1_only	0
ApcHet_Tam_ENU	Apc_only	26
ApcHet_Tam_ENU	unknown	1
Apc_Het_ENU>Tam_10d	Both	4
Apc_Het_ENU>Tam_10d	Ctnnb1_only	0
Apc_Het_ENU>Tam_10d	Apc_only	27
Apc_Het_ENU>Tam_10d	unknown	5
Apc_Het_ENU>Tam_30d	Both	5
Apc_Het_ENU>Tam_30d	Ctnnb1_only	2
Apc_Het_ENU>Tam_30d	Apc_only	12
Apc_Het_ENU>Tam_30d	unknown	9
KrasG12D_Tam>ENU	Both	8
KrasG12D_Tam>ENU	Ctnnb1_only	141
KrasG12D_Tam>ENU	Apc_only	16
KrasG12D_Tam>ENU	unknown	0
KrasG12D_ENU_Tam_10d	Both	6
KrasG12D_ENU_Tam_10d	Ctnnb1_only	23
KrasG12D_ENU_Tam_10d	Apc_only	2
KrasG12D_ENU_Tam_10d	unknown	0
KrasG12D_ENU_Tam_30d	Both	1
KrasG12D_ENU_Tam_30d	Ctnnb1_only	1
KrasG12D_ENU_Tam_30d	Apc_only	13
KrasG12D_ENU_Tam_30d	unknown	0
Trp53-null_Tam>ENU	Both	5
Trp53-null_Tam>ENU	Ctnnb1_only	20
Trp53-null_Tam>ENU	Apc_only	11
Trp53-null_Tam>ENU	unknown	2
Trp53-null_ENU>Tam_10d	Both	2
Trp53-null_ENU>Tam_10d	Ctnnb1_only	20
Trp53-null_ENU>Tam_10d	Apc_only	11
Trp53-null_ENU>Tam_10d	unknown	3
Trp53-null_ENU>Tam_30d	Both	0
Trp53-null_ENU>Tam_30d	Ctnnb1_only	17
Trp53-null_ENU>Tam_30d	Apc_only	14
Trp53-null_ENU>Tam_30d	unknown	5
Fbxw7-null_Tam>ENU	Both	2
Fbxw7-null_Tam>ENU	Ctnnb1_only	41
Fbxw7-null_Tam>ENU	Apc_only	12
Fbxw7-null_Tam>ENU	unknown	0
Fbxw7null_ENU_Tam_10d	Both	0
Fbxw7null_ENU_Tam_10d	Ctnnb1_only	26
Fbxw7null_ENU_Tam_10d	Apc_only	6
Fbxw7null_ENU_Tam_10d	unknown	0
Fbxw7null_ENU_Tam_20d	Both	1
Fbxw7null_ENU_Tam_20d	Ctnnb1_only	23
Fbxw7null_ENU_Tam_20d	Apc_only	3
Fbxw7null_ENU_Tam_20d	unknown	1
Fbxw7null_ENU_Tam_30d	Both	2
Fbxw7null_ENU_Tam_30d	Ctnnb1_only	7
Fbxw7null_ENU_Tam_30d	Apc_only	12
Fbxw7null_ENU_Tam_30d	unknown	0

## Sheet: ED_Fig_8f
protocol	Wnt_driver	Count
Tam-ENU	Both	15
ENU-Tam(10d)	Both	8
ENU-Tam(30d)	Both	3
Tam-ENU	Apc_only	39
ENU-Tam(10d)	Apc_only	19
ENU-Tam(30d)	Apc_only	39
Tam-ENU	Ctnnb1_only	202
ENU-Tam(10d)	Ctnnb1_only	69
ENU-Tam(30d)	Ctnnb1_only	25
Tam-ENU	unknown	2
ENU-Tam(10d)	unknown	3
ENU-Tam(30d)	unknown	5

## Sheet: ED_Fig_8g
sample	gene	variant_class	variable	value
21-23000-16	p.D32V	missense_variant	Cohort	Apc_Het_ENU>Tam_10d
21-23000-16	p.D32V	missense_variant	Tumour_site	SI40
21-23000-16	p.D32V	missense_variant	Seq_method	Amplicon_seq
21-23000-16	p.D32V	missense_variant	protocol	ENU_Tam_10d
21-23000-18	p.S37P	missense_variant	Cohort	Apc_Het_ENU>Tam_10d
21-23000-18	p.S37P	missense_variant	Tumour_site	SI50
21-23000-18	p.S37P	missense_variant	Seq_method	Amplicon_seq
21-23000-18	p.S37P	missense_variant	protocol	ENU_Tam_10d
21-8187-10	p.D32G	missense_variant	Cohort	Apc_Het_ENU>Tam_30d
21-8187-10	p.D32G	missense_variant	Tumour_site	SI20
21-8187-10	p.D32G	missense_variant	Seq_method	Amplicon_seq
21-8187-10	p.D32G	missense_variant	protocol	ENU_Tam_30d
21-8187-2	p.D32G	missense_variant	Cohort	Apc_Het_ENU>Tam_30d
21-8187-2	p.D32G	missense_variant	Tumour_site	SI10
21-8187-2	p.D32G	missense_variant	Seq_method	Amplicon_seq
21-8187-2	p.D32G	missense_variant	protocol	ENU_Tam_30d
21-8187-4	p.D32G	missense_variant	Cohort	Apc_Het_ENU>Tam_30d
21-8187-4	p.D32G	missense_variant	Tumour_site	SI10
21-8187-4	p.D32G	missense_variant	Seq_method	Amplicon_seq
21-8187-4	p.D32G	missense_variant	protocol	ENU_Tam_30d
21-8187-5	p.I35S	missense_variant	Cohort	Apc_Het_ENU>Tam_30d
21-8187-5	p.I35S	missense_variant	Tumour_site	SI10
21-8187-5	p.I35S	missense_variant	Seq_method	Amplicon_seq
21-8187-5	p.I35S	missense_variant	protocol	ENU_Tam_30d
21-5891-4	p.T41I	missense_variant	Cohort	Apc_Het_ENU>Tam_30d
21-5891-4	p.T41I	missense_variant	Tumour_site	SI10
21-5891-4	p.T41I	missense_variant	Seq_method	Amplicon_seq
21-5891-4	p.T41I	missense_variant	protocol	ENU_Tam_30d
19-53475-6	p.G34R	missense_variant	Cohort	ApcHet_Tam_ENU
19-53475-6	p.G34R	missense_variant	Tumour_site	SI20
19-53475-6	p.G34R	missense_variant	Seq_method	Amplicon_seq
19-53475-6	p.G34R	missense_variant	protocol	Tam_ENU
18-14700-5	p.I35S	missense_variant	Cohort	Fbxw7null_ENU_Tam_10d
18-14700-5	p.I35S	missense_variant	Tumour_site	SI20
18-14700-5	p.I35S	missense_variant	Seq_method	Amplicon_seq
18-14700-5	p.I35S	missense_variant	protocol	ENU_Tam_10d
18-17168-8	p.D32G	missense_variant	Cohort	Fbxw7null_ENU_Tam_10d
18-17168-8	p.D32G	missense_variant	Tumour_site	SI40
18-17168-8	p.D32G	missense_variant	Seq_method	Amplicon_seq
18-17168-8	p.D32G	missense_variant	protocol	ENU_Tam_10d
18-17168-1	p.G34E	missense_variant	Cohort	Fbxw7null_ENU_Tam_10d
18-17168-1	p.G34E	missense_variant	Tumour_site	SI10
18-17168-1	p.G34E	missense_variant	Seq_method	Amplicon_seq
18-17168-1	p.G34E	missense_variant	protocol	ENU_Tam_10d
18-17168-1	p.I35S	missense_variant	Cohort	Fbxw7null_ENU_Tam_10d
18-17168-1	p.I35S	missense_variant	Tumour_site	SI10
18-17168-1	p.I35S	missense_variant	Seq_method	Amplicon_seq
18-17168-1	p.I35S	missense_variant	protocol	ENU_Tam_10d
18-17168-2	p.I35S	missense_variant	Cohort	Fbxw7null_ENU_Tam_10d
18-17168-2	p.I35S	missense_variant	Tumour_site	SI20
18-17168-2	p.I35S	missense_variant	Seq_method	Amplicon_seq
18-17168-2	p.I35S	missense_variant	protocol	ENU_Tam_10d
18-17168-7	p.I35S	missense_variant	Cohort	Fbxw7null_ENU_Tam_10d
18-17168-7	p.I35S	missense_variant	Tumour_site	SI40
18-17168-7	p.I35S	missense_variant	Seq_method	Amplicon_seq
18-17168-7	p.I35S	missense_variant	protocol	ENU_Tam_10d
18-17168-8	p.I35S	missense_variant	Cohort	Fbxw7null_ENU_Tam_10d
18-17168-8	p.I35S	missense_variant	Tumour_site	SI40
18-17168-8	p.I35S	missense_variant	Seq_method	Amplicon_seq
18-17168-8	p.I35S	missense_variant	protocol	ENU_Tam_10d
18-17641-11	p.D32G	missense_variant	Cohort	Fbxw7null_ENU_Tam_10d
18-17641-11	p.D32G	missense_variant	Tumour_site	SI10
18-17641-11	p.D32G	missense_variant	Seq_method	Amplicon_seq
18-17641-11	p.D32G	missense_variant	protocol	ENU_Tam_10d
18-17641-14	p.D32G	missense_variant	Cohort	Fbxw7null_ENU_Tam_10d
18-17641-14	p.D32G	missense_variant	Tumour_site	SI30
18-17641-14	p.D32G	missense_variant	Seq_method	Amplicon_seq
18-17641-14	p.D32G	missense_variant	protocol	ENU_Tam_10d
18-17641-10	p.D32V	missense_variant	Cohort	Fbxw7null_ENU_Tam_10d
18-17641-10	p.D32V	missense_variant	Tumour_site	SI10
18-17641-10	p.D32V	missense_variant	Seq_method	Amplicon_seq
18-17641-10	p.D32V	missense_variant	protocol	ENU_Tam_10d
18-17641-13	p.D32E	missense_variant	Cohort	Fbxw7null_ENU_Tam_10d
18-17641-13	p.D32E	missense_variant	Tumour_site	SI20
18-17641-13	p.D32E	missense_variant	Seq_method	Amplicon_seq
18-17641-13	p.D32E	missense_variant	protocol	ENU_Tam_10d
18-17641-12	p.S33F	missense_variant	Cohort	Fbxw7null_ENU_Tam_10d
18-17641-12	p.S33F	missense_variant	Tumour_site	SI20
18-17641-12	p.S33F	missense_variant	Seq_method	Amplicon_seq
18-17641-12	p.S33F	missense_variant	protocol	ENU_Tam_10d
18-17641-16	p.G34E	missense_variant	Cohort	Fbxw7null_ENU_Tam_10d
18-17641-16	p.G34E	missense_variant	Tumour_site	SI30
18-17641-16	p.G34E	missense_variant	Seq_method	Amplicon_seq
18-17641-16	p.G34E	missense_variant	protocol	ENU_Tam_10d
18-17641-13	p.I35N	missense_variant	Cohort	Fbxw7null_ENU_Tam_10d
18-17641-13	p.I35N	missense_variant	Tumour_site	SI20
18-17641-13	p.I35N	missense_variant	Seq_method	Amplicon_seq
18-17641-13	p.I35N	missense_variant	protocol	ENU_Tam_10d
18-17641-16	p.S37P	missense_variant	Cohort	Fbxw7null_ENU_Tam_10d
18-17641-16	p.S37P	missense_variant	Tumour_site	SI30
18-17641-16	p.S37P	missense_variant	Seq_method	Amplicon_seq
18-17641-16	p.S37P	missense_variant	protocol	ENU_Tam_10d
18-17641-17	p.S37P	missense_variant	Cohort	Fbxw7null_ENU_Tam_10d
18-17641-17	p.S37P	missense_variant	Tumour_site	SI40
18-17641-17	p.S37P	missense_variant	Seq_method	Amplicon_seq
18-17641-17	p.S37P	missense_variant	protocol	ENU_Tam_10d
18-17641-14	p.S37F	missense_variant	Cohort	Fbxw7null_ENU_Tam_10d
18-17641-14	p.S37F	missense_variant	Tumour_site	SI30
18-17641-14	p.S37F	missense_variant	Seq_method	Amplicon_seq
18-17641-14	p.S37F	missense_variant	protocol	ENU_Tam_10d
18-17641-10	p.T41I	missense_variant	Cohort	Fbxw7null_ENU_Tam_10d
18-17641-10	p.T41I	missense_variant	Tumour_site	SI10
18-17641-10	p.T41I	missense_variant	Seq_method	Amplicon_seq
18-17641-10	p.T41I	missense_variant	protocol	ENU_Tam_10d
18-17644-15	p.D32N	missense_variant	Cohort	Fbxw7null_ENU_Tam_10d
18-17644-15	p.D32N	missense_variant	Tumour_site	SI40
18-17644-15	p.D32N	missense_variant	Seq_method	Amplicon_seq
18-17644-15	p.D32N	missense_variant	protocol	ENU_Tam_10d
18-17644-14	p.D32G	missense_variant	Cohort	Fbxw7null_ENU_Tam_10d
18-17644-14	p.D32G	missense_variant	Tumour_site	SI40
18-17644-14	p.D32G	missense_variant	Seq_method	Amplicon_seq
18-17644-14	p.D32G	missense_variant	protocol	ENU_Tam_10d
18-17644-2	p.G34E	missense_variant	Cohort	Fbxw7null_ENU_Tam_10d
18-17644-2	p.G34E	missense_variant	Tumour_site	SI30
18-17644-2	p.G34E	missense_variant	Seq_method	Amplicon_seq
18-17644-2	p.G34E	missense_variant	protocol	ENU_Tam_10d
18-17644-6	p.G34V	missense_variant	Cohort	Fbxw7null_ENU_Tam_10d
18-17644-6	p.G34V	missense_variant	Tumour_site	SI30
18-17644-6	p.G34V	missense_variant	Seq_method	Amplicon_seq
18-17644-6	p.G34V	missense_variant	protocol	ENU_Tam_10d
18-17644-13	p.I35S	missense_variant	Cohort	Fbxw7null_ENU_Tam_10d
18-17644-13	p.I35S	missense_variant	Tumour_site	SI40
18-17644-13	p.I35S	missense_variant	Seq_method	Amplicon_seq
18-17644-13	p.I35S	missense_variant	protocol	ENU_Tam_10d
18-17644-17	p.I35S	missense_variant	Cohort	Fbxw7null_ENU_Tam_10d
18-17644-17	p.I35S	missense_variant	Tumour_site	SI40
18-17644-17	p.I35S	missense_variant	Seq_method	Amplicon_seq
18-17644-17	p.I35S	missense_variant	protocol	ENU_Tam_10d
18-17644-5	p.I35S	missense_variant	Cohort	Fbxw7null_ENU_Tam_10d
18-17644-5	p.I35S	missense_variant	Tumour_site	SI30
18-17644-5	p.I35S	missense_variant	Seq_method	Amplicon_seq
18-17644-5	p.I35S	missense_variant	protocol	ENU_Tam_10d
18-17644-7	p.I35S	missense_variant	Cohort	Fbxw7null_ENU_Tam_10d
18-17644-7	p.I35S	missense_variant	Tumour_site	SI30
18-17644-7	p.I35S	missense_variant	Seq_method	Amplicon_seq
18-17644-7	p.I35S	missense_variant	protocol	ENU_Tam_10d
18-17644-9	p.I35S	missense_variant	Cohort	Fbxw7null_ENU_Tam_10d
18-17644-9	p.I35S	missense_variant	Tumour_site	SI30
18-17644-9	p.I35S	missense_variant	Seq_method	Amplicon_seq
18-17644-9	p.I35S	missense_variant	protocol	ENU_Tam_10d
18-17644-10	p.S37P	missense_variant	Cohort	Fbxw7null_ENU_Tam_10d
18-17644-10	p.S37P	missense_variant	Tumour_site	SI30
18-17644-10	p.S37P	missense_variant	Seq_method	Amplicon_seq
18-17644-10	p.S37P	missense_variant	protocol	ENU_Tam_10d
18-17644-12	p.S37P	missense_variant	Cohort	Fbxw7null_ENU_Tam_10d
18-17644-12	p.S37P	missense_variant	Tumour_site	SI40
18-17644-12	p.S37P	missense_variant	Seq_method	Amplicon_seq
18-17644-12	p.S37P	missense_variant	protocol	ENU_Tam_10d
18-17644-1	p.S37F	missense_variant	Cohort	Fbxw7null_ENU_Tam_10d
18-17644-1	p.S37F	missense_variant	Tumour_site	SI30
18-17644-1	p.S37F	missense_variant	Seq_method	Amplicon_seq
18-17644-1	p.S37F	missense_variant	protocol	ENU_Tam_10d
18-17644-12	p.S37F	missense_variant	Cohort	Fbxw7null_ENU_Tam_10d
18-17644-12	p.S37F	missense_variant	Tumour_site	SI40
18-17644-12	p.S37F	missense_variant	Seq_method	Amplicon_seq
18-17644-12	p.S37F	missense_variant	protocol	ENU_Tam_10d
18-17644-15	p.S37F	missense_variant	Cohort	Fbxw7null_ENU_Tam_10d
18-17644-15	p.S37F	missense_variant	Tumour_site	SI40
18-17644-15	p.S37F	missense_variant	Seq_method	Amplicon_seq
18-17644-15	p.S37F	missense_variant	protocol	ENU_Tam_10d
18-17644-1	p.T41I	missense_variant	Cohort	Fbxw7null_ENU_Tam_10d
18-17644-1	p.T41I	missense_variant	Tumour_site	SI30
18-17644-1	p.T41I	missense_variant	Seq_method	Amplicon_seq
18-17644-1	p.T41I	missense_variant	protocol	ENU_Tam_10d
18-17644-11	p.T41I	missense_variant	Cohort	Fbxw7null_ENU_Tam_10d
18-17644-11	p.T41I	missense_variant	Tumour_site	SI30
18-17644-11	p.T41I	missense_variant	Seq_method	Amplicon_seq
18-17644-11	p.T41I	missense_variant	protocol	ENU_Tam_10d
18-17644-14	p.T41I	missense_variant	Cohort	Fbxw7null_ENU_Tam_10d
18-17644-14	p.T41I	missense_variant	Tumour_site	SI40
18-17644-14	p.T41I	missense_variant	Seq_method	Amplicon_seq
18-17644-14	p.T41I	missense_variant	protocol	ENU_Tam_10d
18-17644-8	p.T41I	missense_variant	Cohort	Fbxw7null_ENU_Tam_10d
18-17644-8	p.T41I	missense_variant	Tumour_site	SI30
18-17644-8	p.T41I	missense_variant	Seq_method	Amplicon_seq
18-17644-8	p.T41I	missense_variant	protocol	ENU_Tam_10d
18-14697-9	p.D32N	missense_variant	Cohort	Fbxw7null_ENU_Tam_20d
18-14697-9	p.D32N	missense_variant	Tumour_site	SI30
18-14697-9	p.D32N	missense_variant	Seq_method	Amplicon_seq
18-14697-9	p.D32N	missense_variant	protocol	ENU_Tam_20d
18-14697-6	p.D32G	missense_variant	Cohort	Fbxw7null_ENU_Tam_20d
18-14697-6	p.D32G	missense_variant	Tumour_site	SI20
18-14697-6	p.D32G	missense_variant	Seq_method	Amplicon_seq
18-14697-6	p.D32G	missense_variant	protocol	ENU_Tam_20d
18-14697-8	p.S33F	missense_variant	Cohort	Fbxw7null_ENU_Tam_20d
18-14697-8	p.S33F	missense_variant	Tumour_site	SI30
18-14697-8	p.S33F	missense_variant	Seq_method	Amplicon_seq
18-14697-8	p.S33F	missense_variant	protocol	ENU_Tam_20d
18-14697-2	p.G34E	missense_variant	Cohort	Fbxw7null_ENU_Tam_20d
18-14697-2	p.G34E	missense_variant	Tumour_site	SI10
18-14697-2	p.G34E	missense_variant	Seq_method	Amplicon_seq
18-14697-2	p.G34E	missense_variant	protocol	ENU_Tam_20d
18-14697-3	p.G34E	missense_variant	Cohort	Fbxw7null_ENU_Tam_20d
18-14697-3	p.G34E	missense_variant	Tumour_site	SI10
18-14697-3	p.G34E	missense_variant	Seq_method	Amplicon_seq
18-14697-3	p.G34E	missense_variant	protocol	ENU_Tam_20d
18-14697-4	p.G34E	missense_variant	Cohort	Fbxw7null_ENU_Tam_20d
18-14697-4	p.G34E	missense_variant	Tumour_site	SI20
18-14697-4	p.G34E	missense_variant	Seq_method	Amplicon_seq
18-14697-4	p.G34E	missense_variant	protocol	ENU_Tam_20d
18-14697-5	p.I35S	missense_variant	Cohort	Fbxw7null_ENU_Tam_20d
18-14697-5	p.I35S	missense_variant	Tumour_site	SI20
18-14697-5	p.I35S	missense_variant	Seq_method	Amplicon_seq
18-14697-5	p.I35S	missense_variant	protocol	ENU_Tam_20d
18-14697-1	p.T41I	missense_variant	Cohort	Fbxw7null_ENU_Tam_20d
18-14697-1	p.T41I	missense_variant	Tumour_site	SI10
18-14697-1	p.T41I	missense_variant	Seq_method	Amplicon_seq
18-14697-1	p.T41I	missense_variant	protocol	ENU_Tam_20d
18-17640-17	p.G34E	missense_variant	Cohort	Fbxw7null_ENU_Tam_20d
18-17640-17	p.G34E	missense_variant	Tumour_site	SI30
18-17640-17	p.G34E	missense_variant	Seq_method	Amplicon_seq
18-17640-17	p.G34E	missense_variant	protocol	ENU_Tam_20d
18-17640-16	p.I35S	missense_variant	Cohort	Fbxw7null_ENU_Tam_20d
18-17640-16	p.I35S	missense_variant	Tumour_site	SI30
18-17640-16	p.I35S	missense_variant	Seq_method	Amplicon_seq
18-17640-16	p.I35S	missense_variant	protocol	ENU_Tam_20d
18-17640-14	p.S37P	missense_variant	Cohort	Fbxw7null_ENU_Tam_20d
18-17640-14	p.S37P	missense_variant	Tumour_site	SI20
18-17640-14	p.S37P	missense_variant	Seq_method	Amplicon_seq
18-17640-14	p.S37P	missense_variant	protocol	ENU_Tam_20d
18-17640-12	p.S37F	missense_variant	Cohort	Fbxw7null_ENU_Tam_20d
18-17640-12	p.S37F	missense_variant	Tumour_site	SI20
18-17640-12	p.S37F	missense_variant	Seq_method	Amplicon_seq
18-17640-12	p.S37F	missense_variant	protocol	ENU_Tam_20d
18-17640-11	p.T41I	missense_variant	Cohort	Fbxw7null_ENU_Tam_20d
18-17640-11	p.T41I	missense_variant	Tumour_site	SI10
18-17640-11	p.T41I	missense_variant	Seq_method	Amplicon_seq
18-17640-11	p.T41I	missense_variant	protocol	ENU_Tam_20d
18-17642-9	p.D32N	missense_variant	Cohort	Fbxw7null_ENU_Tam_20d
18-17642-9	p.D32N	missense_variant	Tumour_site	SI30
18-17642-9	p.D32N	missense_variant	Seq_method	Amplicon_seq
18-17642-9	p.D32N	missense_variant	protocol	ENU_Tam_20d
18-17642-13	p.D32G	missense_variant	Cohort	Fbxw7null_ENU_Tam_20d
18-17642-13	p.D32G	missense_variant	Tumour_site	Caecum
18-17642-13	p.D32G	missense_variant	Seq_method	Amplicon_seq
18-17642-13	p.D32G	missense_variant	protocol	ENU_Tam_20d
18-17642-13	p.S33A	missense_variant	Cohort	Fbxw7null_ENU_Tam_20d
18-17642-13	p.S33A	missense_variant	Tumour_site	Caecum
18-17642-13	p.S33A	missense_variant	Seq_method	Amplicon_seq
18-17642-13	p.S33A	missense_variant	protocol	ENU_Tam_20d
18-17642-2	p.G34E	missense_variant	Cohort	Fbxw7null_ENU_Tam_20d
18-17642-2	p.G34E	missense_variant	Tumour_site	SI10
18-17642-2	p.G34E	missense_variant	Seq_method	Amplicon_seq
18-17642-2	p.G34E	missense_variant	protocol	ENU_Tam_20d
18-17642-3	p.G34E	missense_variant	Cohort	Fbxw7null_ENU_Tam_20d
18-17642-3	p.G34E	missense_variant	Tumour_site	SI10
18-17642-3	p.G34E	missense_variant	Seq_method	Amplicon_seq
18-17642-3	p.G34E	missense_variant	protocol	ENU_Tam_20d
18-17642-6	p.G34E	missense_variant	Cohort	Fbxw7null_ENU_Tam_20d
18-17642-6	p.G34E	missense_variant	Tumour_site	SI10
18-17642-6	p.G34E	missense_variant	Seq_method	Amplicon_seq
18-17642-6	p.G34E	missense_variant	protocol	ENU_Tam_20d
18-17642-8	p.G34E	missense_variant	Cohort	Fbxw7null_ENU_Tam_20d
18-17642-8	p.G34E	missense_variant	Tumour_site	SI30
18-17642-8	p.G34E	missense_variant	Seq_method	Amplicon_seq
18-17642-8	p.G34E	missense_variant	protocol	ENU_Tam_20d
18-17642-11	p.I35S	missense_variant	Cohort	Fbxw7null_ENU_Tam_20d
18-17642-11	p.I35S	missense_variant	Tumour_site	SI40
18-17642-11	p.I35S	missense_variant	Seq_method	Amplicon_seq
18-17642-11	p.I35S	missense_variant	protocol	ENU_Tam_20d
18-17642-3	p.I35S	missense_variant	Cohort	Fbxw7null_ENU_Tam_20d
18-17642-3	p.I35S	missense_variant	Tumour_site	SI10
18-17642-3	p.I35S	missense_variant	Seq_method	Amplicon_seq
18-17642-3	p.I35S	missense_variant	protocol	ENU_Tam_20d
18-17642-7	p.I35S	missense_variant	Cohort	Fbxw7null_ENU_Tam_20d
18-17642-7	p.I35S	missense_variant	Tumour_site	SI20
18-17642-7	p.I35S	missense_variant	Seq_method	Amplicon_seq
18-17642-7	p.I35S	missense_variant	protocol	ENU_Tam_20d
18-17642-4	p.S37P	missense_variant	Cohort	Fbxw7null_ENU_Tam_20d
18-17642-4	p.S37P	missense_variant	Tumour_site	SI10
18-17642-4	p.S37P	missense_variant	Seq_method	Amplicon_seq
18-17642-4	p.S37P	missense_variant	protocol	ENU_Tam_20d
18-17642-10	p.S37Y	missense_variant	Cohort	Fbxw7null_ENU_Tam_20d
18-17642-10	p.S37Y	missense_variant	Tumour_site	SI40
18-17642-10	p.S37Y	missense_variant	Seq_method	Amplicon_seq
18-17642-10	p.S37Y	missense_variant	protocol	ENU_Tam_20d
18-17642-1	p.T41I	missense_variant	Cohort	Fbxw7null_ENU_Tam_20d
18-17642-1	p.T41I	missense_variant	Tumour_site	SI10
18-17642-1	p.T41I	missense_variant	Seq_method	Amplicon_seq
18-17642-1	p.T41I	missense_variant	protocol	ENU_Tam_20d
19-7793-7	p.I35S	missense_variant	Cohort	Fbxw7null_ENU_Tam_30d
19-7793-7	p.I35S	missense_variant	Tumour_site	SI10
19-7793-7	p.I35S	missense_variant	Seq_method	Amplicon_seq
19-7793-7	p.I35S	missense_variant	protocol	ENU_Tam_30d
19-7793-8	p.I35S	missense_variant	Cohort	Fbxw7null_ENU_Tam_30d
19-7793-8	p.I35S	missense_variant	Tumour_site	SI20
19-7793-8	p.I35S	missense_variant	Seq_method	Amplicon_seq
19-7793-8	p.I35S	missense_variant	protocol	ENU_Tam_30d
19-7793-9	p.I35S	missense_variant	Cohort	Fbxw7null_ENU_Tam_30d
19-7793-9	p.I35S	missense_variant	Tumour_site	SI20
19-7793-9	p.I35S	missense_variant	Seq_method	Amplicon_seq
19-7793-9	p.I35S	missense_variant	protocol	ENU_Tam_30d
19-7793-10	p.T41I	missense_variant	Cohort	Fbxw7null_ENU_Tam_30d
19-7793-10	p.T41I	missense_variant	Tumour_site	SI30
19-7793-10	p.T41I	missense_variant	Seq_method	Amplicon_seq
19-7793-10	p.T41I	missense_variant	protocol	ENU_Tam_30d
19-7794-12	p.I35S	missense_variant	Cohort	Fbxw7null_ENU_Tam_30d
19-7794-12	p.I35S	missense_variant	Tumour_site	SI50
19-7794-12	p.I35S	missense_variant	Seq_method	Amplicon_seq
19-7794-12	p.I35S	missense_variant	protocol	ENU_Tam_30d
19-7794-13	p.I35S	missense_variant	Cohort	Fbxw7null_ENU_Tam_30d
19-7794-13	p.I35S	missense_variant	Tumour_site	SI50
19-7794-13	p.I35S	missense_variant	Seq_method	Amplicon_seq
19-7794-13	p.I35S	missense_variant	protocol	ENU_Tam_30d
19-7794-5	p.I35S	missense_variant	Cohort	Fbxw7null_ENU_Tam_30d
19-7794-5	p.I35S	missense_variant	Tumour_site	SI20
19-7794-5	p.I35S	missense_variant	Seq_method	Amplicon_seq
19-7794-5	p.I35S	missense_variant	protocol	ENU_Tam_30d
19-7794-7	p.S37P	missense_variant	Cohort	Fbxw7null_ENU_Tam_30d
19-7794-7	p.S37P	missense_variant	Tumour_site	SI20
19-7794-7	p.S37P	missense_variant	Seq_method	Amplicon_seq
19-7794-7	p.S37P	missense_variant	protocol	ENU_Tam_30d
19-7794-11	p.S37A	missense_variant	Cohort	Fbxw7null_ENU_Tam_30d
19-7794-11	p.S37A	missense_variant	Tumour_site	SI40
19-7794-11	p.S37A	missense_variant	Seq_method	Amplicon_seq
19-7794-11	p.S37A	missense_variant	protocol	ENU_Tam_30d
18-1444-14	p.D32N	missense_variant	Cohort	Fbxw7-null_Tam>ENU
18-1444-14	p.D32N	missense_variant	Tumour_site	SI30
18-1444-14	p.D32N	missense_variant	Seq_method	Amplicon_seq
18-1444-14	p.D32N	missense_variant	protocol	Tam_ENU
18-1444-14	p.S33F	missense_variant	Cohort	Fbxw7-null_Tam>ENU
18-1444-14	p.S33F	missense_variant	Tumour_site	SI30
18-1444-14	p.S33F	missense_variant	Seq_method	Amplicon_seq
18-1444-14	p.S33F	missense_variant	protocol	Tam_ENU
18-1444-6	p.S33F	missense_variant	Cohort	Fbxw7-null_Tam>ENU
18-1444-6	p.S33F	missense_variant	Tumour_site	SI20
18-1444-6	p.S33F	missense_variant	Seq_method	Amplicon_seq
18-1444-6	p.S33F	missense_variant	protocol	Tam_ENU
18-1444-8	p.S33F	missense_variant	Cohort	Fbxw7-null_Tam>ENU
18-1444-8	p.S33F	missense_variant	Tumour_site	SI30
18-1444-8	p.S33F	missense_variant	Seq_method	Amplicon_seq
18-1444-8	p.S33F	missense_variant	protocol	Tam_ENU
18-1444-11	p.G34R	missense_variant	Cohort	Fbxw7-null_Tam>ENU
18-1444-11	p.G34R	missense_variant	Tumour_site	SI30
18-1444-11	p.G34R	missense_variant	Seq_method	Amplicon_seq
18-1444-11	p.G34R	missense_variant	protocol	Tam_ENU
18-1444-12	p.G34E	missense_variant	Cohort	Fbxw7-null_Tam>ENU
18-1444-12	p.G34E	missense_variant	Tumour_site	SI30
18-1444-12	p.G34E	missense_variant	Seq_method	Amplicon_seq
18-1444-12	p.G34E	missense_variant	protocol	Tam_ENU
18-1444-13	p.G34E	missense_variant	Cohort	Fbxw7-null_Tam>ENU
18-1444-13	p.G34E	missense_variant	Tumour_site	SI30
18-1444-13	p.G34E	missense_variant	Seq_method	Amplicon_seq
18-1444-13	p.G34E	missense_variant	protocol	Tam_ENU
18-1444-7	p.G34E	missense_variant	Cohort	Fbxw7-null_Tam>ENU
18-1444-7	p.G34E	missense_variant	Tumour_site	SI30
18-1444-7	p.G34E	missense_variant	Seq_method	Amplicon_seq
18-1444-7	p.G34E	missense_variant	protocol	Tam_ENU
18-1444-8	p.G34E	missense_variant	Cohort	Fbxw7-null_Tam>ENU
18-1444-8	p.G34E	missense_variant	Tumour_site	SI30
18-1444-8	p.G34E	missense_variant	Seq_method	Amplicon_seq
18-1444-8	p.G34E	missense_variant	protocol	Tam_ENU
18-1444-9	p.G34E	missense_variant	Cohort	Fbxw7-null_Tam>ENU
18-1444-9	p.G34E	missense_variant	Tumour_site	SI30
18-1444-9	p.G34E	missense_variant	Seq_method	Amplicon_seq
18-1444-9	p.G34E	missense_variant	protocol	Tam_ENU
18-1444-6	p.I35T	missense_variant	Cohort	Fbxw7-null_Tam>ENU
18-1444-6	p.I35T	missense_variant	Tumour_site	SI20
18-1444-6	p.I35T	missense_variant	Seq_method	Amplicon_seq
18-1444-6	p.I35T	missense_variant	protocol	Tam_ENU
18-1444-15	p.I35S	missense_variant	Cohort	Fbxw7-null_Tam>ENU
18-1444-15	p.I35S	missense_variant	Tumour_site	SI40
18-1444-15	p.I35S	missense_variant	Seq_method	Amplicon_seq
18-1444-15	p.I35S	missense_variant	protocol	Tam_ENU
18-1444-3	p.S37P	missense_variant	Cohort	Fbxw7-null_Tam>ENU
18-1444-3	p.S37P	missense_variant	Tumour_site	SI20
18-1444-3	p.S37P	missense_variant	Seq_method	Amplicon_seq
18-1444-3	p.S37P	missense_variant	protocol	Tam_ENU
18-1444-9	p.S37P	missense_variant	Cohort	Fbxw7-null_Tam>ENU
18-1444-9	p.S37P	missense_variant	Tumour_site	SI30
18-1444-9	p.S37P	missense_variant	Seq_method	Amplicon_seq
18-1444-9	p.S37P	missense_variant	protocol	Tam_ENU
18-1444-4	p.S37A	missense_variant	Cohort	Fbxw7-null_Tam>ENU
18-1444-4	p.S37A	missense_variant	Tumour_site	SI20
18-1444-4	p.S37A	missense_variant	Seq_method	Amplicon_seq
18-1444-4	p.S37A	missense_variant	protocol	Tam_ENU
18-1444-5	p.S37F	missense_variant	Cohort	Fbxw7-null_Tam>ENU
18-1444-5	p.S37F	missense_variant	Tumour_site	SI20
18-1444-5	p.S37F	missense_variant	Seq_method	Amplicon_seq
18-1444-5	p.S37F	missense_variant	protocol	Tam_ENU
18-1444-11	p.T41I	missense_variant	Cohort	Fbxw7-null_Tam>ENU
18-1444-11	p.T41I	missense_variant	Tumour_site	SI30
18-1444-11	p.T41I	missense_variant	Seq_method	Amplicon_seq
18-1444-11	p.T41I	missense_variant	protocol	Tam_ENU
18-1444-2	p.T41I	missense_variant	Cohort	Fbxw7-null_Tam>ENU
18-1444-2	p.T41I	missense_variant	Tumour_site	SI20
18-1444-2	p.T41I	missense_variant	Seq_method	Amplicon_seq
18-1444-2	p.T41I	missense_variant	protocol	Tam_ENU
18-1444-3	p.T41I	missense_variant	Cohort	Fbxw7-null_Tam>ENU
18-1444-3	p.T41I	missense_variant	Tumour_site	SI20
18-1444-3	p.T41I	missense_variant	Seq_method	Amplicon_seq
18-1444-3	p.T41I	missense_variant	protocol	Tam_ENU
18-6427-8	p.D32N	missense_variant	Cohort	Fbxw7-null_Tam>ENU
18-6427-8	p.D32N	missense_variant	Tumour_site	SI30
18-6427-8	p.D32N	missense_variant	Seq_method	Amplicon_seq
18-6427-8	p.D32N	missense_variant	protocol	Tam_ENU
18-6427-12	p.D32G	missense_variant	Cohort	Fbxw7-null_Tam>ENU
18-6427-12	p.D32G	missense_variant	Tumour_site	SI30
18-6427-12	p.D32G	missense_variant	Seq_method	Amplicon_seq
18-6427-12	p.D32G	missense_variant	protocol	Tam_ENU
18-6427-13	p.D32G	missense_variant	Cohort	Fbxw7-null_Tam>ENU
18-6427-13	p.D32G	missense_variant	Tumour_site	SI30
18-6427-13	p.D32G	missense_variant	Seq_method	Amplicon_seq
18-6427-13	p.D32G	missense_variant	protocol	Tam_ENU
18-6427-8	p.D32G	missense_variant	Cohort	Fbxw7-null_Tam>ENU
18-6427-8	p.D32G	missense_variant	Tumour_site	SI30
18-6427-8	p.D32G	missense_variant	Seq_method	Amplicon_seq
18-6427-8	p.D32G	missense_variant	protocol	Tam_ENU
18-6427-9	p.D32G	missense_variant	Cohort	Fbxw7-null_Tam>ENU
18-6427-9	p.D32G	missense_variant	Tumour_site	SI30
18-6427-9	p.D32G	missense_variant	Seq_method	Amplicon_seq
18-6427-9	p.D32G	missense_variant	protocol	Tam_ENU
18-6427-5	p.D32V	missense_variant	Cohort	Fbxw7-null_Tam>ENU
18-6427-5	p.D32V	missense_variant	Tumour_site	SI20
18-6427-5	p.D32V	missense_variant	Seq_method	Amplicon_seq
18-6427-5	p.D32V	missense_variant	protocol	Tam_ENU
18-6427-3	p.S33F	missense_variant	Cohort	Fbxw7-null_Tam>ENU
18-6427-3	p.S33F	missense_variant	Tumour_site	SI20
18-6427-3	p.S33F	missense_variant	Seq_method	Amplicon_seq
18-6427-3	p.S33F	missense_variant	protocol	Tam_ENU
18-6427-5	p.S33F	missense_variant	Cohort	Fbxw7-null_Tam>ENU
18-6427-5	p.S33F	missense_variant	Tumour_site	SI20
18-6427-5	p.S33F	missense_variant	Seq_method	Amplicon_seq
18-6427-5	p.S33F	missense_variant	protocol	Tam_ENU
18-6427-6	p.S33F	missense_variant	Cohort	Fbxw7-null_Tam>ENU
18-6427-6	p.S33F	missense_variant	Tumour_site	SI20
18-6427-6	p.S33F	missense_variant	Seq_method	Amplicon_seq
18-6427-6	p.S33F	missense_variant	protocol	Tam_ENU
18-6427-2	p.G34E	missense_variant	Cohort	Fbxw7-null_Tam>ENU
18-6427-2	p.G34E	missense_variant	Tumour_site	SI10
18-6427-2	p.G34E	missense_variant	Seq_method	Amplicon_seq
18-6427-2	p.G34E	missense_variant	protocol	Tam_ENU
18-6427-1	p.S37P	missense_variant	Cohort	Fbxw7-null_Tam>ENU
18-6427-1	p.S37P	missense_variant	Tumour_site	SI10
18-6427-1	p.S37P	missense_variant	Seq_method	Amplicon_seq
18-6427-1	p.S37P	missense_variant	protocol	Tam_ENU
18-6427-2	p.S37F	missense_variant	Cohort	Fbxw7-null_Tam>ENU
18-6427-2	p.S37F	missense_variant	Tumour_site	SI10
18-6427-2	p.S37F	missense_variant	Seq_method	Amplicon_seq
18-6427-2	p.S37F	missense_variant	protocol	Tam_ENU
18-6427-4	p.S37F	missense_variant	Cohort	Fbxw7-null_Tam>ENU
18-6427-4	p.S37F	missense_variant	Tumour_site	SI20
18-6427-4	p.S37F	missense_variant	Seq_method	Amplicon_seq
18-6427-4	p.S37F	missense_variant	protocol	Tam_ENU
18-6427-6	p.S37F	missense_variant	Cohort	Fbxw7-null_Tam>ENU
18-6427-6	p.S37F	missense_variant	Tumour_site	SI20
18-6427-6	p.S37F	missense_variant	Seq_method	Amplicon_seq
18-6427-6	p.S37F	missense_variant	protocol	Tam_ENU
18-6427-7	p.S37F	missense_variant	Cohort	Fbxw7-null_Tam>ENU
18-6427-7	p.S37F	missense_variant	Tumour_site	SI30
18-6427-7	p.S37F	missense_variant	Seq_method	Amplicon_seq
18-6427-7	p.S37F	missense_variant	protocol	Tam_ENU
17-27519-1	p.S37P	missense_variant	Cohort	Fbxw7-null_Tam>ENU
17-27519-1	p.S37P	missense_variant	Tumour_site	SI
17-27519-1	p.S37P	missense_variant	Seq_method	Exome_seq
17-27519-1	p.S37P	missense_variant	protocol	Tam_ENU
17-27519-2	p.G34E	missense_variant	Cohort	Fbxw7-null_Tam>ENU
17-27519-2	p.G34E	missense_variant	Tumour_site	SI
17-27519-2	p.G34E	missense_variant	Seq_method	Exome_seq
17-27519-2	p.G34E	missense_variant	protocol	Tam_ENU
17-27519-3	p.T41I	missense_variant	Cohort	Fbxw7-null_Tam>ENU
17-27519-3	p.T41I	missense_variant	Tumour_site	SI
17-27519-3	p.T41I	missense_variant	Seq_method	Exome_seq
17-27519-3	p.T41I	missense_variant	protocol	Tam_ENU
17-27519-4	p.G34E	missense_variant	Cohort	Fbxw7-null_Tam>ENU
17-27519-4	p.G34E	missense_variant	Tumour_site	SI
17-27519-4	p.G34E	missense_variant	Seq_method	Exome_seq
17-27519-4	p.G34E	missense_variant	protocol	Tam_ENU
17-27519-5	p.S37P	missense_variant	Cohort	Fbxw7-null_Tam>ENU
17-27519-5	p.S37P	missense_variant	Tumour_site	SI
17-27519-5	p.S37P	missense_variant	Seq_method	Exome_seq
17-27519-5	p.S37P	missense_variant	protocol	Tam_ENU
17-27519-6	p.S33F	missense_variant	Cohort	Fbxw7-null_Tam>ENU
17-27519-6	p.S33F	missense_variant	Tumour_site	SI
17-27519-6	p.S33F	missense_variant	Seq_method	Exome_seq
17-27519-6	p.S33F	missense_variant	protocol	Tam_ENU
17-27519-7	p.S33F	missense_variant	Cohort	Fbxw7-null_Tam>ENU
17-27519-7	p.S33F	missense_variant	Tumour_site	SI
17-27519-7	p.S33F	missense_variant	Seq_method	Exome_seq
17-27519-7	p.S33F	missense_variant	protocol	Tam_ENU
17-28417-10	p.S33F	missense_variant	Cohort	Fbxw7-null_Tam>ENU
17-28417-10	p.S33F	missense_variant	Tumour_site	SI
17-28417-10	p.S33F	missense_variant	Seq_method	Exome_seq
17-28417-10	p.S33F	missense_variant	protocol	Tam_ENU
17-28417-10	p.S37F	missense_variant	Cohort	Fbxw7-null_Tam>ENU
17-28417-10	p.S37F	missense_variant	Tumour_site	SI
17-28417-10	p.S37F	missense_variant	Seq_method	Exome_seq
17-28417-10	p.S37F	missense_variant	protocol	Tam_ENU
17-28417-13	p.T41I	missense_variant	Cohort	Fbxw7-null_Tam>ENU
17-28417-13	p.T41I	missense_variant	Tumour_site	SI
17-28417-13	p.T41I	missense_variant	Seq_method	Exome_seq
17-28417-13	p.T41I	missense_variant	protocol	Tam_ENU
17-28417-15	p.S33F	missense_variant	Cohort	Fbxw7-null_Tam>ENU
17-28417-15	p.S33F	missense_variant	Tumour_site	SI
17-28417-15	p.S33F	missense_variant	Seq_method	Exome_seq
17-28417-15	p.S33F	missense_variant	protocol	Tam_ENU
17-28417-15	p.G34E	missense_variant	Cohort	Fbxw7-null_Tam>ENU
17-28417-15	p.G34E	missense_variant	Tumour_site	SI
17-28417-15	p.G34E	missense_variant	Seq_method	Exome_seq
17-28417-15	p.G34E	missense_variant	protocol	Tam_ENU
17-28417-16	p.S37F	missense_variant	Cohort	Fbxw7-null_Tam>ENU
17-28417-16	p.S37F	missense_variant	Tumour_site	SI
17-28417-16	p.S37F	missense_variant	Seq_method	Exome_seq
17-28417-16	p.S37F	missense_variant	protocol	Tam_ENU
17-28417-16	p.S33A	missense_variant	Cohort	Fbxw7-null_Tam>ENU
17-28417-16	p.S33A	missense_variant	Tumour_site	SI
17-28417-16	p.S33A	missense_variant	Seq_method	Exome_seq
17-28417-16	p.S33A	missense_variant	protocol	Tam_ENU
17-28417-18	p.S37F	missense_variant	Cohort	Fbxw7-null_Tam>ENU
17-28417-18	p.S37F	missense_variant	Tumour_site	SI
17-28417-18	p.S37F	missense_variant	Seq_method	Exome_seq
17-28417-18	p.S37F	missense_variant	protocol	Tam_ENU
17-28417-2	p.D32G	missense_variant	Cohort	Fbxw7-null_Tam>ENU
17-28417-2	p.D32G	missense_variant	Tumour_site	SI
17-28417-2	p.D32G	missense_variant	Seq_method	Exome_seq
17-28417-2	p.D32G	missense_variant	protocol	Tam_ENU
17-28417-4	p.T41I	missense_variant	Cohort	Fbxw7-null_Tam>ENU
17-28417-4	p.T41I	missense_variant	Tumour_site	SI
17-28417-4	p.T41I	missense_variant	Seq_method	Exome_seq
17-28417-4	p.T41I	missense_variant	protocol	Tam_ENU
17-28417-5	p.S37F	missense_variant	Cohort	Fbxw7-null_Tam>ENU
17-28417-5	p.S37F	missense_variant	Tumour_site	SI
17-28417-5	p.S37F	missense_variant	Seq_method	Exome_seq
17-28417-5	p.S37F	missense_variant	protocol	Tam_ENU
17-28417-5	p.S37P	missense_variant	Cohort	Fbxw7-null_Tam>ENU
17-28417-5	p.S37P	missense_variant	Tumour_site	SI
17-28417-5	p.S37P	missense_variant	Seq_method	Exome_seq
17-28417-5	p.S37P	missense_variant	protocol	Tam_ENU
17-28417-6	p.S33Y	missense_variant	Cohort	Fbxw7-null_Tam>ENU
17-28417-6	p.S33Y	missense_variant	Tumour_site	SI
17-28417-6	p.S33Y	missense_variant	Seq_method	Exome_seq
17-28417-6	p.S33Y	missense_variant	protocol	Tam_ENU
17-28417-7	p.G34E	missense_variant	Cohort	Fbxw7-null_Tam>ENU
17-28417-7	p.G34E	missense_variant	Tumour_site	SI
17-28417-7	p.G34E	missense_variant	Seq_method	Exome_seq
17-28417-7	p.G34E	missense_variant	protocol	Tam_ENU
17-28417-8	p.T41I	missense_variant	Cohort	Fbxw7-null_Tam>ENU
17-28417-8	p.T41I	missense_variant	Tumour_site	SI
17-28417-8	p.T41I	missense_variant	Seq_method	Exome_seq
17-28417-8	p.T41I	missense_variant	protocol	Tam_ENU
17-28417-9	p.G34E	missense_variant	Cohort	Fbxw7-null_Tam>ENU
17-28417-9	p.G34E	missense_variant	Tumour_site	SI
17-28417-9	p.G34E	missense_variant	Seq_method	Exome_seq
17-28417-9	p.G34E	missense_variant	protocol	Tam_ENU
17-41722-10	p.S33F	missense_variant	Cohort	KrasG12D_ENU_Tam_10d
17-41722-10	p.S33F	missense_variant	Tumour_site	SI40
17-41722-10	p.S33F	missense_variant	Seq_method	Amplicon_seq
17-41722-10	p.S33F	missense_variant	protocol	ENU_Tam_10d
17-41722-9	p.S37P	missense_variant	Cohort	KrasG12D_ENU_Tam_10d
17-41722-9	p.S37P	missense_variant	Tumour_site	SI40
17-41722-9	p.S37P	missense_variant	Seq_method	Amplicon_seq
17-41722-9	p.S37P	missense_variant	protocol	ENU_Tam_10d
17-41722-1	p.D32N	missense_variant	Cohort	KrasG12D_ENU_Tam_10d
17-41722-1	p.D32N	missense_variant	Tumour_site	SI10
17-41722-1	p.D32N	missense_variant	Seq_method	Amplicon_seq
17-41722-1	p.D32N	missense_variant	protocol	ENU_Tam_10d
17-41722-3	p.G34E	missense_variant	Cohort	KrasG12D_ENU_Tam_10d
17-41722-3	p.G34E	missense_variant	Tumour_site	SI20
17-41722-3	p.G34E	missense_variant	Seq_method	Amplicon_seq
17-41722-3	p.G34E	missense_variant	protocol	ENU_Tam_10d
17-41722-4	p.G34E	missense_variant	Cohort	KrasG12D_ENU_Tam_10d
17-41722-4	p.G34E	missense_variant	Tumour_site	SI20
17-41722-4	p.G34E	missense_variant	Seq_method	Amplicon_seq
17-41722-4	p.G34E	missense_variant	protocol	ENU_Tam_10d
17-41722-7	p.G34E	missense_variant	Cohort	KrasG12D_ENU_Tam_10d
17-41722-7	p.G34E	missense_variant	Tumour_site	SI30
17-41722-7	p.G34E	missense_variant	Seq_method	Amplicon_seq
17-41722-7	p.G34E	missense_variant	protocol	ENU_Tam_10d
17-41722-8	p.G34E	missense_variant	Cohort	KrasG12D_ENU_Tam_10d
17-41722-8	p.G34E	missense_variant	Tumour_site	SI30
17-41722-8	p.G34E	missense_variant	Seq_method	Amplicon_seq
17-41722-8	p.G34E	missense_variant	protocol	ENU_Tam_10d
17-41722-6	p.S37P	missense_variant	Cohort	KrasG12D_ENU_Tam_10d
17-41722-6	p.S37P	missense_variant	Tumour_site	SI20
17-41722-6	p.S37P	missense_variant	Seq_method	Amplicon_seq
17-41722-6	p.S37P	missense_variant	protocol	ENU_Tam_10d
17-41722-2	p.T41I	missense_variant	Cohort	KrasG12D_ENU_Tam_10d
17-41722-2	p.T41I	missense_variant	Tumour_site	SI20
17-41722-2	p.T41I	missense_variant	Seq_method	Amplicon_seq
17-41722-2	p.T41I	missense_variant	protocol	ENU_Tam_10d
17-41722-5	p.T41I	missense_variant	Cohort	KrasG12D_ENU_Tam_10d
17-41722-5	p.T41I	missense_variant	Tumour_site	SI20
17-41722-5	p.T41I	missense_variant	Seq_method	Amplicon_seq
17-41722-5	p.T41I	missense_variant	protocol	ENU_Tam_10d
17-41724-14	p.D32N	missense_variant	Cohort	KrasG12D_ENU_Tam_10d
17-41724-14	p.D32N	missense_variant	Tumour_site	SI20
17-41724-14	p.D32N	missense_variant	Seq_method	Amplicon_seq
17-41724-14	p.D32N	missense_variant	protocol	ENU_Tam_10d
17-41724-16	p.G34E	missense_variant	Cohort	KrasG12D_ENU_Tam_10d
17-41724-16	p.G34E	missense_variant	Tumour_site	SI20
17-41724-16	p.G34E	missense_variant	Seq_method	Amplicon_seq
17-41724-16	p.G34E	missense_variant	protocol	ENU_Tam_10d
17-41724-13	p.S37P	missense_variant	Cohort	KrasG12D_ENU_Tam_10d
17-41724-13	p.S37P	missense_variant	Tumour_site	SI10
17-41724-13	p.S37P	missense_variant	Seq_method	Amplicon_seq
17-41724-13	p.S37P	missense_variant	protocol	ENU_Tam_10d
17-41724-16	p.S45F	missense_variant	Cohort	KrasG12D_ENU_Tam_10d
17-41724-16	p.S45F	missense_variant	Tumour_site	SI20
17-41724-16	p.S45F	missense_variant	Seq_method	Amplicon_seq
17-41724-16	p.S45F	missense_variant	protocol	ENU_Tam_10d
17-41726-4	p.D32G	missense_variant	Cohort	KrasG12D_ENU_Tam_10d
17-41726-4	p.D32G	missense_variant	Tumour_site	SI20
17-41726-4	p.D32G	missense_variant	Seq_method	Amplicon_seq
17-41726-4	p.D32G	missense_variant	protocol	ENU_Tam_10d
17-41726-7	p.I35S	missense_variant	Cohort	KrasG12D_ENU_Tam_10d
17-41726-7	p.I35S	missense_variant	Tumour_site	SI30
17-41726-7	p.I35S	missense_variant	Seq_method	Amplicon_seq
17-41726-7	p.I35S	missense_variant	protocol	ENU_Tam_10d
17-41726-4	p.S37P	missense_variant	Cohort	KrasG12D_ENU_Tam_10d
17-41726-4	p.S37P	missense_variant	Tumour_site	SI20
17-41726-4	p.S37P	missense_variant	Seq_method	Amplicon_seq
17-41726-4	p.S37P	missense_variant	protocol	ENU_Tam_10d
17-41726-1	p.T41I	missense_variant	Cohort	KrasG12D_ENU_Tam_10d
17-41726-1	p.T41I	missense_variant	Tumour_site	SI10
17-41726-1	p.T41I	missense_variant	Seq_method	Amplicon_seq
17-41726-1	p.T41I	missense_variant	protocol	ENU_Tam_10d
17-41726-2	p.T41I	missense_variant	Cohort	KrasG12D_ENU_Tam_10d
17-41726-2	p.T41I	missense_variant	Tumour_site	SI10
17-41726-2	p.T41I	missense_variant	Seq_method	Amplicon_seq
17-41726-2	p.T41I	missense_variant	protocol	ENU_Tam_10d
17-41726-5	p.T41I	missense_variant	Cohort	KrasG12D_ENU_Tam_10d
17-41726-5	p.T41I	missense_variant	Tumour_site	SI20
17-41726-5	p.T41I	missense_variant	Seq_method	Amplicon_seq
17-41726-5	p.T41I	missense_variant	protocol	ENU_Tam_10d
17-41726-6	p.T41I	missense_variant	Cohort	KrasG12D_ENU_Tam_10d
17-41726-6	p.T41I	missense_variant	Tumour_site	SI30
17-41726-6	p.T41I	missense_variant	Seq_method	Amplicon_seq
17-41726-6	p.T41I	missense_variant	protocol	ENU_Tam_10d
17-41885-7	p.D32G	missense_variant	Cohort	KrasG12D_ENU_Tam_10d
17-41885-7	p.D32G	missense_variant	Tumour_site	SI20
17-41885-7	p.D32G	missense_variant	Seq_method	Amplicon_seq
17-41885-7	p.D32G	missense_variant	protocol	ENU_Tam_10d
17-41885-6	p.S33A	missense_variant	Cohort	KrasG12D_ENU_Tam_10d
17-41885-6	p.S33A	missense_variant	Tumour_site	SI20
17-41885-6	p.S33A	missense_variant	Seq_method	Amplicon_seq
17-41885-6	p.S33A	missense_variant	protocol	ENU_Tam_10d
17-41885-5	p.G34E	missense_variant	Cohort	KrasG12D_ENU_Tam_10d
17-41885-5	p.G34E	missense_variant	Tumour_site	SI20
17-41885-5	p.G34E	missense_variant	Seq_method	Amplicon_seq
17-41885-5	p.G34E	missense_variant	protocol	ENU_Tam_10d
17-41885-1	p.I35S	missense_variant	Cohort	KrasG12D_ENU_Tam_10d
17-41885-1	p.I35S	missense_variant	Tumour_site	SI10
17-41885-1	p.I35S	missense_variant	Seq_method	Amplicon_seq
17-41885-1	p.I35S	missense_variant	protocol	ENU_Tam_10d
17-41885-3	p.I35S	missense_variant	Cohort	KrasG12D_ENU_Tam_10d
17-41885-3	p.I35S	missense_variant	Tumour_site	SI10
17-41885-3	p.I35S	missense_variant	Seq_method	Amplicon_seq
17-41885-3	p.I35S	missense_variant	protocol	ENU_Tam_10d
17-41885-2	p.S37P	missense_variant	Cohort	KrasG12D_ENU_Tam_10d
17-41885-2	p.S37P	missense_variant	Tumour_site	SI10
17-41885-2	p.S37P	missense_variant	Seq_method	Amplicon_seq
17-41885-2	p.S37P	missense_variant	protocol	ENU_Tam_10d
17-41885-4	p.S37F	missense_variant	Cohort	KrasG12D_ENU_Tam_10d
17-41885-4	p.S37F	missense_variant	Tumour_site	SI10
17-41885-4	p.S37F	missense_variant	Seq_method	Amplicon_seq
17-41885-4	p.S37F	missense_variant	protocol	ENU_Tam_10d
17-41885-6	p.S37F	missense_variant	Cohort	KrasG12D_ENU_Tam_10d
17-41885-6	p.S37F	missense_variant	Tumour_site	SI20
17-41885-6	p.S37F	missense_variant	Seq_method	Amplicon_seq
17-41885-6	p.S37F	missense_variant	protocol	ENU_Tam_10d
17-41885-3	p.T41A	missense_variant	Cohort	KrasG12D_ENU_Tam_10d
17-41885-3	p.T41A	missense_variant	Tumour_site	SI10
17-41885-3	p.T41A	missense_variant	Seq_method	Amplicon_seq
17-41885-3	p.T41A	missense_variant	protocol	ENU_Tam_10d
17-41885-5	p.T41I	missense_variant	Cohort	KrasG12D_ENU_Tam_10d
17-41885-5	p.T41I	missense_variant	Tumour_site	SI20
17-41885-5	p.T41I	missense_variant	Seq_method	Amplicon_seq
17-41885-5	p.T41I	missense_variant	protocol	ENU_Tam_10d
17-41890-1	p.T41I	missense_variant	Cohort	KrasG12D_ENU_Tam_10d
17-41890-1	p.T41I	missense_variant	Tumour_site	SI10
17-41890-1	p.T41I	missense_variant	Seq_method	Amplicon_seq
17-41890-1	p.T41I	missense_variant	protocol	ENU_Tam_10d
17-41890-2	p.T41I	missense_variant	Cohort	KrasG12D_ENU_Tam_10d
17-41890-2	p.T41I	missense_variant	Tumour_site	SI10
17-41890-2	p.T41I	missense_variant	Seq_method	Amplicon_seq
17-41890-2	p.T41I	missense_variant	protocol	ENU_Tam_10d
17-41890-4	p.T41I	missense_variant	Cohort	KrasG12D_ENU_Tam_10d
17-41890-4	p.T41I	missense_variant	Tumour_site	SI30
17-41890-4	p.T41I	missense_variant	Seq_method	Amplicon_seq
17-41890-4	p.T41I	missense_variant	protocol	ENU_Tam_10d
17-41889-3	p.T41I	missense_variant	Cohort	KrasG12D_ENU_Tam_30d
17-41889-3	p.T41I	missense_variant	Tumour_site	SI20
17-41889-3	p.T41I	missense_variant	Seq_method	Amplicon_seq
17-41889-3	p.T41I	missense_variant	protocol	ENU_Tam_30d
17-48923-13	p.G34E	missense_variant	Cohort	KrasG12D_ENU_Tam_30d
17-48923-13	p.G34E	missense_variant	Tumour_site	SI20
17-48923-13	p.G34E	missense_variant	Seq_method	Amplicon_seq
17-48923-13	p.G34E	missense_variant	protocol	ENU_Tam_30d
17-35922-1	p.T41I	missense_variant	Cohort	KrasG12D_Tam>ENU
17-35922-1	p.T41I	missense_variant	Tumour_site	SI10
17-35922-1	p.T41I	missense_variant	Seq_method	Exome_seq
17-35922-1	p.T41I	missense_variant	protocol	Tam_ENU
17-35922-2	p.S37F	missense_variant	Cohort	KrasG12D_Tam>ENU
17-35922-2	p.S37F	missense_variant	Tumour_site	SI10
17-35922-2	p.S37F	missense_variant	Seq_method	Exome_seq
17-35922-2	p.S37F	missense_variant	protocol	Tam_ENU
17-35922-3	p.G34E	missense_variant	Cohort	KrasG12D_Tam>ENU
17-35922-3	p.G34E	missense_variant	Tumour_site	SI10
17-35922-3	p.G34E	missense_variant	Seq_method	Exome_seq
17-35922-3	p.G34E	missense_variant	protocol	Tam_ENU
17-35922-4	p.G34E	missense_variant	Cohort	KrasG12D_Tam>ENU
17-35922-4	p.G34E	missense_variant	Tumour_site	SI20
17-35922-4	p.G34E	missense_variant	Seq_method	Exome_seq
17-35922-4	p.G34E	missense_variant	protocol	Tam_ENU
17-35922-5	p.T41I	missense_variant	Cohort	KrasG12D_Tam>ENU
17-35922-5	p.T41I	missense_variant	Tumour_site	SI20
17-35922-5	p.T41I	missense_variant	Seq_method	Exome_seq
17-35922-5	p.T41I	missense_variant	protocol	Tam_ENU
17-35922-5	p.S37F	missense_variant	Cohort	KrasG12D_Tam>ENU
17-35922-5	p.S37F	missense_variant	Tumour_site	SI20
17-35922-5	p.S37F	missense_variant	Seq_method	Exome_seq
17-35922-5	p.S37F	missense_variant	protocol	Tam_ENU
17-35922-6	p.T41I	missense_variant	Cohort	KrasG12D_Tam>ENU
17-35922-6	p.T41I	missense_variant	Tumour_site	SI20
17-35922-6	p.T41I	missense_variant	Seq_method	Exome_seq
17-35922-6	p.T41I	missense_variant	protocol	Tam_ENU
17-35922-7	p.S33Y	missense_variant	Cohort	KrasG12D_Tam>ENU
17-35922-7	p.S33Y	missense_variant	Tumour_site	SI20
17-35922-7	p.S33Y	missense_variant	Seq_method	Exome_seq
17-35922-7	p.S33Y	missense_variant	protocol	Tam_ENU
17-35922-7	p.S37P	missense_variant	Cohort	KrasG12D_Tam>ENU
17-35922-7	p.S37P	missense_variant	Tumour_site	SI20
17-35922-7	p.S37P	missense_variant	Seq_method	Exome_seq
17-35922-7	p.S37P	missense_variant	protocol	Tam_ENU
17-35923-1	p.G34E	missense_variant	Cohort	KrasG12D_Tam>ENU
17-35923-1	p.G34E	missense_variant	Tumour_site	SI10
17-35923-1	p.G34E	missense_variant	Seq_method	Exome_seq
17-35923-1	p.G34E	missense_variant	protocol	Tam_ENU
17-35923-2	p.G34E	missense_variant	Cohort	KrasG12D_Tam>ENU
17-35923-2	p.G34E	missense_variant	Tumour_site	SI10
17-35923-2	p.G34E	missense_variant	Seq_method	Exome_seq
17-35923-2	p.G34E	missense_variant	protocol	Tam_ENU
17-35923-3	p.G34E	missense_variant	Cohort	KrasG12D_Tam>ENU
17-35923-3	p.G34E	missense_variant	Tumour_site	SI20
17-35923-3	p.G34E	missense_variant	Seq_method	Exome_seq
17-35923-3	p.G34E	missense_variant	protocol	Tam_ENU
17-35923-5	p.S37F	missense_variant	Cohort	KrasG12D_Tam>ENU
17-35923-5	p.S37F	missense_variant	Tumour_site	SI20
17-35923-5	p.S37F	missense_variant	Seq_method	Exome_seq
17-35923-5	p.S37F	missense_variant	protocol	Tam_ENU
17-35923-6	p.G34E	missense_variant	Cohort	KrasG12D_Tam>ENU
17-35923-6	p.G34E	missense_variant	Tumour_site	SI20
17-35923-6	p.G34E	missense_variant	Seq_method	Exome_seq
17-35923-6	p.G34E	missense_variant	protocol	Tam_ENU
17-35923-7	p.S33A	missense_variant	Cohort	KrasG12D_Tam>ENU
17-35923-7	p.S33A	missense_variant	Tumour_site	SI30
17-35923-7	p.S33A	missense_variant	Seq_method	Exome_seq
17-35923-7	p.S33A	missense_variant	protocol	Tam_ENU
17-35924-1	p.D32N	missense_variant	Cohort	KrasG12D_Tam>ENU
17-35924-1	p.D32N	missense_variant	Tumour_site	SI10
17-35924-1	p.D32N	missense_variant	Seq_method	Exome_seq
17-35924-1	p.D32N	missense_variant	protocol	Tam_ENU
17-35924-1	p.D32G	missense_variant	Cohort	KrasG12D_Tam>ENU
17-35924-1	p.D32G	missense_variant	Tumour_site	SI10
17-35924-1	p.D32G	missense_variant	Seq_method	Exome_seq
17-35924-1	p.D32G	missense_variant	protocol	Tam_ENU
17-35924-2	p.D32G	missense_variant	Cohort	KrasG12D_Tam>ENU
17-35924-2	p.D32G	missense_variant	Tumour_site	SI10
17-35924-2	p.D32G	missense_variant	Seq_method	Exome_seq
17-35924-2	p.D32G	missense_variant	protocol	Tam_ENU
17-35924-3	p.S37F	missense_variant	Cohort	KrasG12D_Tam>ENU
17-35924-3	p.S37F	missense_variant	Tumour_site	SI10
17-35924-3	p.S37F	missense_variant	Seq_method	Exome_seq
17-35924-3	p.S37F	missense_variant	protocol	Tam_ENU
17-35924-4	p.S37A	missense_variant	Cohort	KrasG12D_Tam>ENU
17-35924-4	p.S37A	missense_variant	Tumour_site	SI20
17-35924-4	p.S37A	missense_variant	Seq_method	Exome_seq
17-35924-4	p.S37A	missense_variant	protocol	Tam_ENU
17-35924-6	p.G34E	missense_variant	Cohort	KrasG12D_Tam>ENU
17-35924-6	p.G34E	missense_variant	Tumour_site	SI20
17-35924-6	p.G34E	missense_variant	Seq_method	Exome_seq
17-35924-6	p.G34E	missense_variant	protocol	Tam_ENU
17-35924-7	p.S37P	missense_variant	Cohort	KrasG12D_Tam>ENU
17-35924-7	p.S37P	missense_variant	Tumour_site	SI20
17-35924-7	p.S37P	missense_variant	Seq_method	Exome_seq
17-35924-7	p.S37P	missense_variant	protocol	Tam_ENU
17-35924-8	p.D32G	missense_variant	Cohort	KrasG12D_Tam>ENU
17-35924-8	p.D32G	missense_variant	Tumour_site	SI20
17-35924-8	p.D32G	missense_variant	Seq_method	Exome_seq
17-35924-8	p.D32G	missense_variant	protocol	Tam_ENU
17-35925-1	p.T41I	missense_variant	Cohort	KrasG12D_Tam>ENU
17-35925-1	p.T41I	missense_variant	Tumour_site	SI10
17-35925-1	p.T41I	missense_variant	Seq_method	Exome_seq
17-35925-1	p.T41I	missense_variant	protocol	Tam_ENU
17-35925-3	p.G34E	missense_variant	Cohort	KrasG12D_Tam>ENU
17-35925-3	p.G34E	missense_variant	Tumour_site	SI20
17-35925-3	p.G34E	missense_variant	Seq_method	Exome_seq
17-35925-3	p.G34E	missense_variant	protocol	Tam_ENU
17-35925-4	p.G34E	missense_variant	Cohort	KrasG12D_Tam>ENU
17-35925-4	p.G34E	missense_variant	Tumour_site	SI20
17-35925-4	p.G34E	missense_variant	Seq_method	Exome_seq
17-35925-4	p.G34E	missense_variant	protocol	Tam_ENU
17-35925-5	p.G34E	missense_variant	Cohort	KrasG12D_Tam>ENU
17-35925-5	p.G34E	missense_variant	Tumour_site	SI20
17-35925-5	p.G34E	missense_variant	Seq_method	Exome_seq
17-35925-5	p.G34E	missense_variant	protocol	Tam_ENU
17-35925-6	p.T41I	missense_variant	Cohort	KrasG12D_Tam>ENU
17-35925-6	p.T41I	missense_variant	Tumour_site	SI20
17-35925-6	p.T41I	missense_variant	Seq_method	Exome_seq
17-35925-6	p.T41I	missense_variant	protocol	Tam_ENU
17-35925-7	p.D32N	missense_variant	Cohort	KrasG12D_Tam>ENU
17-35925-7	p.D32N	missense_variant	Tumour_site	SI30
17-35925-7	p.D32N	missense_variant	Seq_method	Exome_seq
17-35925-7	p.D32N	missense_variant	protocol	Tam_ENU
17-35927-1	p.G34E	missense_variant	Cohort	KrasG12D_Tam>ENU
17-35927-1	p.G34E	missense_variant	Tumour_site	SI10
17-35927-1	p.G34E	missense_variant	Seq_method	Exome_seq
17-35927-1	p.G34E	missense_variant	protocol	Tam_ENU
17-35927-2	p.G34E	missense_variant	Cohort	KrasG12D_Tam>ENU
17-35927-2	p.G34E	missense_variant	Tumour_site	SI10
17-35927-2	p.G34E	missense_variant	Seq_method	Exome_seq
17-35927-2	p.G34E	missense_variant	protocol	Tam_ENU
17-38604-11	p.G34E	missense_variant	Cohort	KrasG12D_Tam>ENU
17-38604-11	p.G34E	missense_variant	Tumour_site	SI20
17-38604-11	p.G34E	missense_variant	Seq_method	Exome_seq
17-38604-11	p.G34E	missense_variant	protocol	Tam_ENU
17-38604-12	p.G34E	missense_variant	Cohort	KrasG12D_Tam>ENU
17-38604-12	p.G34E	missense_variant	Tumour_site	SI20
17-38604-12	p.G34E	missense_variant	Seq_method	Exome_seq
17-38604-12	p.G34E	missense_variant	protocol	Tam_ENU
17-38604-13	p.S37F	missense_variant	Cohort	KrasG12D_Tam>ENU
17-38604-13	p.S37F	missense_variant	Tumour_site	SI20
17-38604-13	p.S37F	missense_variant	Seq_method	Exome_seq
17-38604-13	p.S37F	missense_variant	protocol	Tam_ENU
17-38604-14	p.D32N	missense_variant	Cohort	KrasG12D_Tam>ENU
17-38604-14	p.D32N	missense_variant	Tumour_site	SI20
17-38604-14	p.D32N	missense_variant	Seq_method	Exome_seq
17-38604-14	p.D32N	missense_variant	protocol	Tam_ENU
17-38604-15	p.S33P	missense_variant	Cohort	KrasG12D_Tam>ENU
17-38604-15	p.S33P	missense_variant	Tumour_site	SI20
17-38604-15	p.S33P	missense_variant	Seq_method	Exome_seq
17-38604-15	p.S33P	missense_variant	protocol	Tam_ENU
17-38604-16	p.D32N	missense_variant	Cohort	KrasG12D_Tam>ENU
17-38604-16	p.D32N	missense_variant	Tumour_site	SI30
17-38604-16	p.D32N	missense_variant	Seq_method	Exome_seq
17-38604-16	p.D32N	missense_variant	protocol	Tam_ENU
17-38606-1	p.G34E	missense_variant	Cohort	KrasG12D_Tam>ENU
17-38606-1	p.G34E	missense_variant	Tumour_site	SI10
17-38606-1	p.G34E	missense_variant	Seq_method	Exome_seq
17-38606-1	p.G34E	missense_variant	protocol	Tam_ENU
17-38606-2	p.T41I	missense_variant	Cohort	KrasG12D_Tam>ENU
17-38606-2	p.T41I	missense_variant	Tumour_site	SI20
17-38606-2	p.T41I	missense_variant	Seq_method	Exome_seq
17-38606-2	p.T41I	missense_variant	protocol	Tam_ENU
17-38606-3	p.G34E	missense_variant	Cohort	KrasG12D_Tam>ENU
17-38606-3	p.G34E	missense_variant	Tumour_site	SI20
17-38606-3	p.G34E	missense_variant	Seq_method	Exome_seq
17-38606-3	p.G34E	missense_variant	protocol	Tam_ENU
17-38606-5	p.G34E	missense_variant	Cohort	KrasG12D_Tam>ENU
17-38606-5	p.G34E	missense_variant	Tumour_site	SI20
17-38606-5	p.G34E	missense_variant	Seq_method	Exome_seq
17-38606-5	p.G34E	missense_variant	protocol	Tam_ENU
17-38606-6	p.S37P	missense_variant	Cohort	KrasG12D_Tam>ENU
17-38606-6	p.S37P	missense_variant	Tumour_site	SI20
17-38606-6	p.S37P	missense_variant	Seq_method	Exome_seq
17-38606-6	p.S37P	missense_variant	protocol	Tam_ENU
17-38606-7	p.S37F	missense_variant	Cohort	KrasG12D_Tam>ENU
17-38606-7	p.S37F	missense_variant	Tumour_site	SI20
17-38606-7	p.S37F	missense_variant	Seq_method	Exome_seq
17-38606-7	p.S37F	missense_variant	protocol	Tam_ENU
17-38606-8	p.D32G	missense_variant	Cohort	KrasG12D_Tam>ENU
17-38606-8	p.D32G	missense_variant	Tumour_site	SI30
17-38606-8	p.D32G	missense_variant	Seq_method	Exome_seq
17-38606-8	p.D32G	missense_variant	protocol	Tam_ENU
17-40749-12	p.G34E	missense_variant	Cohort	KrasG12D_Tam>ENU
17-40749-12	p.G34E	missense_variant	Tumour_site	SI10
17-40749-12	p.G34E	missense_variant	Seq_method	Exome_seq
17-40749-12	p.G34E	missense_variant	protocol	Tam_ENU
17-40749-13	p.G34E	missense_variant	Cohort	KrasG12D_Tam>ENU
17-40749-13	p.G34E	missense_variant	Tumour_site	SI10
17-40749-13	p.G34E	missense_variant	Seq_method	Exome_seq
17-40749-13	p.G34E	missense_variant	protocol	Tam_ENU
17-40749-15	p.G34E	missense_variant	Cohort	KrasG12D_Tam>ENU
17-40749-15	p.G34E	missense_variant	Tumour_site	SI10
17-40749-15	p.G34E	missense_variant	Seq_method	Exome_seq
17-40749-15	p.G34E	missense_variant	protocol	Tam_ENU
17-40749-17	p.G34E	missense_variant	Cohort	KrasG12D_Tam>ENU
17-40749-17	p.G34E	missense_variant	Tumour_site	SI30
17-40749-17	p.G34E	missense_variant	Seq_method	Exome_seq
17-40749-17	p.G34E	missense_variant	protocol	Tam_ENU
17-40752-11	p.S33F	missense_variant	Cohort	KrasG12D_Tam>ENU
17-40752-11	p.S33F	missense_variant	Tumour_site	SI30
17-40752-11	p.S33F	missense_variant	Seq_method	Exome_seq
17-40752-11	p.S33F	missense_variant	protocol	Tam_ENU
17-40752-13	p.S37F	missense_variant	Cohort	KrasG12D_Tam>ENU
17-40752-13	p.S37F	missense_variant	Tumour_site	SI40
17-40752-13	p.S37F	missense_variant	Seq_method	Exome_seq
17-40752-13	p.S37F	missense_variant	protocol	Tam_ENU
17-40752-9	p.D32G	missense_variant	Cohort	KrasG12D_Tam>ENU
17-40752-9	p.D32G	missense_variant	Tumour_site	SI10
17-40752-9	p.D32G	missense_variant	Seq_method	Exome_seq
17-40752-9	p.D32G	missense_variant	protocol	Tam_ENU
17-27354-1	p.I35S	missense_variant	Cohort	Trp53-null_ENU>Tam_10d
17-27354-1	p.I35S	missense_variant	Tumour_site	SI10
17-27354-1	p.I35S	missense_variant	Seq_method	Exome_seq
17-27354-1	p.I35S	missense_variant	protocol	ENU_Tam_10d
17-27354-10	p.T41I	missense_variant	Cohort	Trp53-null_ENU>Tam_10d
17-27354-10	p.T41I	missense_variant	Tumour_site	SI20
17-27354-10	p.T41I	missense_variant	Seq_method	Exome_seq
17-27354-10	p.T41I	missense_variant	protocol	ENU_Tam_10d
17-27354-3	p.G34E	missense_variant	Cohort	Trp53-null_ENU>Tam_10d
17-27354-3	p.G34E	missense_variant	Tumour_site	SI10
17-27354-3	p.G34E	missense_variant	Seq_method	Exome_seq
17-27354-3	p.G34E	missense_variant	protocol	ENU_Tam_10d
17-27354-5	p.G34E	missense_variant	Cohort	Trp53-null_ENU>Tam_10d
17-27354-5	p.G34E	missense_variant	Tumour_site	SI20
17-27354-5	p.G34E	missense_variant	Seq_method	Exome_seq
17-27354-5	p.G34E	missense_variant	protocol	ENU_Tam_10d
17-27354-6	p.G34E	missense_variant	Cohort	Trp53-null_ENU>Tam_10d
17-27354-6	p.G34E	missense_variant	Tumour_site	SI20
17-27354-6	p.G34E	missense_variant	Seq_method	Exome_seq
17-27354-6	p.G34E	missense_variant	protocol	ENU_Tam_10d
17-27354-7	p.D32N	missense_variant	Cohort	Trp53-null_ENU>Tam_10d
17-27354-7	p.D32N	missense_variant	Tumour_site	SI20
17-27354-7	p.D32N	missense_variant	Seq_method	Exome_seq
17-27354-7	p.D32N	missense_variant	protocol	ENU_Tam_10d
17-27354-9	p.T41I	missense_variant	Cohort	Trp53-null_ENU>Tam_10d
17-27354-9	p.T41I	missense_variant	Tumour_site	SI20
17-27354-9	p.T41I	missense_variant	Seq_method	Exome_seq
17-27354-9	p.T41I	missense_variant	protocol	ENU_Tam_10d
17-27361-1	p.T41I	missense_variant	Cohort	Trp53-null_ENU>Tam_10d
17-27361-1	p.T41I	missense_variant	Tumour_site	SI10
17-27361-1	p.T41I	missense_variant	Seq_method	Exome_seq
17-27361-1	p.T41I	missense_variant	protocol	ENU_Tam_10d
17-27361-10	p.I35S	missense_variant	Cohort	Trp53-null_ENU>Tam_10d
17-27361-10	p.I35S	missense_variant	Tumour_site	SI40
17-27361-10	p.I35S	missense_variant	Seq_method	Exome_seq
17-27361-10	p.I35S	missense_variant	protocol	ENU_Tam_10d
17-27361-7	p.G34E	missense_variant	Cohort	Trp53-null_ENU>Tam_10d
17-27361-7	p.G34E	missense_variant	Tumour_site	SI20
17-27361-7	p.G34E	missense_variant	Seq_method	Exome_seq
17-27361-7	p.G34E	missense_variant	protocol	ENU_Tam_10d
17-27361-8	p.T41I	missense_variant	Cohort	Trp53-null_ENU>Tam_10d
17-27361-8	p.T41I	missense_variant	Tumour_site	SI30
17-27361-8	p.T41I	missense_variant	Seq_method	Exome_seq
17-27361-8	p.T41I	missense_variant	protocol	ENU_Tam_10d
17-27361-9	p.G34E	missense_variant	Cohort	Trp53-null_ENU>Tam_10d
17-27361-9	p.G34E	missense_variant	Tumour_site	SI30
17-27361-9	p.G34E	missense_variant	Seq_method	Exome_seq
17-27361-9	p.G34E	missense_variant	protocol	ENU_Tam_10d
17-30310-1	p.T41I	missense_variant	Cohort	Trp53-null_ENU>Tam_10d
17-30310-1	p.T41I	missense_variant	Tumour_site	SI10
17-30310-1	p.T41I	missense_variant	Seq_method	Exome_seq
17-30310-1	p.T41I	missense_variant	protocol	ENU_Tam_10d
17-30310-3	p.S37P	missense_variant	Cohort	Trp53-null_ENU>Tam_10d
17-30310-3	p.S37P	missense_variant	Tumour_site	SI10
17-30310-3	p.S37P	missense_variant	Seq_method	Exome_seq
17-30310-3	p.S37P	missense_variant	protocol	ENU_Tam_10d
17-30310-4	p.D32V	missense_variant	Cohort	Trp53-null_ENU>Tam_10d
17-30310-4	p.D32V	missense_variant	Tumour_site	SI10
17-30310-4	p.D32V	missense_variant	Seq_method	Exome_seq
17-30310-4	p.D32V	missense_variant	protocol	ENU_Tam_10d
17-30312-10	p.I35S	missense_variant	Cohort	Trp53-null_ENU>Tam_10d
17-30312-10	p.I35S	missense_variant	Tumour_site	SI10
17-30312-10	p.I35S	missense_variant	Seq_method	Exome_seq
17-30312-10	p.I35S	missense_variant	protocol	ENU_Tam_10d
17-30312-11	p.S33F	missense_variant	Cohort	Trp53-null_ENU>Tam_10d
17-30312-11	p.S33F	missense_variant	Tumour_site	SI10
17-30312-11	p.S33F	missense_variant	Seq_method	Exome_seq
17-30312-11	p.S33F	missense_variant	protocol	ENU_Tam_10d
17-30312-13	p.T41I	missense_variant	Cohort	Trp53-null_ENU>Tam_10d
17-30312-13	p.T41I	missense_variant	Tumour_site	SI10
17-30312-13	p.T41I	missense_variant	Seq_method	Exome_seq
17-30312-13	p.T41I	missense_variant	protocol	ENU_Tam_10d
17-30312-15	p.I35S	missense_variant	Cohort	Trp53-null_ENU>Tam_10d
17-30312-15	p.I35S	missense_variant	Tumour_site	SI
17-30312-15	p.I35S	missense_variant	Seq_method	Exome_seq
17-30312-15	p.I35S	missense_variant	protocol	ENU_Tam_10d
17-30312-7	p.I35S	missense_variant	Cohort	Trp53-null_ENU>Tam_10d
17-30312-7	p.I35S	missense_variant	Tumour_site	SI10
17-30312-7	p.I35S	missense_variant	Seq_method	Exome_seq
17-30312-7	p.I35S	missense_variant	protocol	ENU_Tam_10d
17-30312-8	p.S37A	missense_variant	Cohort	Trp53-null_ENU>Tam_10d
17-30312-8	p.S37A	missense_variant	Tumour_site	SI10
17-30312-8	p.S37A	missense_variant	Seq_method	Exome_seq
17-30312-8	p.S37A	missense_variant	protocol	ENU_Tam_10d
17-30312-9	p.S33F	missense_variant	Cohort	Trp53-null_ENU>Tam_10d
17-30312-9	p.S33F	missense_variant	Tumour_site	SI10
17-30312-9	p.S33F	missense_variant	Seq_method	Exome_seq
17-30312-9	p.S33F	missense_variant	protocol	ENU_Tam_10d
17-23703-1	p.S33Y	missense_variant	Cohort	Trp53-null_ENU>Tam_30d
17-23703-1	p.S33Y	missense_variant	Tumour_site	SI10
17-23703-1	p.S33Y	missense_variant	Seq_method	Exome_seq
17-23703-1	p.S33Y	missense_variant	protocol	ENU_Tam_30d
17-23703-2	p.D32N	missense_variant	Cohort	Trp53-null_ENU>Tam_30d
17-23703-2	p.D32N	missense_variant	Tumour_site	SI10
17-23703-2	p.D32N	missense_variant	Seq_method	Exome_seq
17-23703-2	p.D32N	missense_variant	protocol	ENU_Tam_30d
17-23703-3	p.S37F	missense_variant	Cohort	Trp53-null_ENU>Tam_30d
17-23703-3	p.S37F	missense_variant	Tumour_site	SI10
17-23703-3	p.S37F	missense_variant	Seq_method	Exome_seq
17-23703-3	p.S37F	missense_variant	protocol	ENU_Tam_30d
17-23703-4	p.G34E	missense_variant	Cohort	Trp53-null_ENU>Tam_30d
17-23703-4	p.G34E	missense_variant	Tumour_site	SI10
17-23703-4	p.G34E	missense_variant	Seq_method	Exome_seq
17-23703-4	p.G34E	missense_variant	protocol	ENU_Tam_30d
17-23703-5	p.T41I	missense_variant	Cohort	Trp53-null_ENU>Tam_30d
17-23703-5	p.T41I	missense_variant	Tumour_site	SI20
17-23703-5	p.T41I	missense_variant	Seq_method	Exome_seq
17-23703-5	p.T41I	missense_variant	protocol	ENU_Tam_30d
17-23704-2	p.T41I	missense_variant	Cohort	Trp53-null_ENU>Tam_30d
17-23704-2	p.T41I	missense_variant	Tumour_site	SI10
17-23704-2	p.T41I	missense_variant	Seq_method	Exome_seq
17-23704-2	p.T41I	missense_variant	protocol	ENU_Tam_30d
17-23704-3	p.T41I	missense_variant	Cohort	Trp53-null_ENU>Tam_30d
17-23704-3	p.T41I	missense_variant	Tumour_site	SI10
17-23704-3	p.T41I	missense_variant	Seq_method	Exome_seq
17-23704-3	p.T41I	missense_variant	protocol	ENU_Tam_30d
17-23704-7	p.D32G	missense_variant	Cohort	Trp53-null_ENU>Tam_30d
17-23704-7	p.D32G	missense_variant	Tumour_site	SI20
17-23704-7	p.D32G	missense_variant	Seq_method	Exome_seq
17-23704-7	p.D32G	missense_variant	protocol	ENU_Tam_30d
17-27283-12	p.D32V	missense_variant	Cohort	Trp53-null_ENU>Tam_30d
17-27283-12	p.D32V	missense_variant	Tumour_site	SI10
17-27283-12	p.D32V	missense_variant	Seq_method	Exome_seq
17-27283-12	p.D32V	missense_variant	protocol	ENU_Tam_30d
17-27283-13	p.I35S	missense_variant	Cohort	Trp53-null_ENU>Tam_30d
17-27283-13	p.I35S	missense_variant	Tumour_site	SI10
17-27283-13	p.I35S	missense_variant	Seq_method	Exome_seq
17-27283-13	p.I35S	missense_variant	protocol	ENU_Tam_30d
17-27283-9	p.T41I	missense_variant	Cohort	Trp53-null_ENU>Tam_30d
17-27283-9	p.T41I	missense_variant	Tumour_site	SI10
17-27283-9	p.T41I	missense_variant	Seq_method	Exome_seq
17-27283-9	p.T41I	missense_variant	protocol	ENU_Tam_30d
17-27355-12	p.I35S	missense_variant	Cohort	Trp53-null_ENU>Tam_30d
17-27355-12	p.I35S	missense_variant	Tumour_site	SI20
17-27355-12	p.I35S	missense_variant	Seq_method	Exome_seq
17-27355-12	p.I35S	missense_variant	protocol	ENU_Tam_30d
17-27355-13	p.T41I	missense_variant	Cohort	Trp53-null_ENU>Tam_30d
17-27355-13	p.T41I	missense_variant	Tumour_site	SI20
17-27355-13	p.T41I	missense_variant	Seq_method	Exome_seq
17-27355-13	p.T41I	missense_variant	protocol	ENU_Tam_30d
17-27366-11	p.T41I	missense_variant	Cohort	Trp53-null_ENU>Tam_30d
17-27366-11	p.T41I	missense_variant	Tumour_site	SI10
17-27366-11	p.T41I	missense_variant	Seq_method	Exome_seq
17-27366-11	p.T41I	missense_variant	protocol	ENU_Tam_30d
17-27366-13	p.S33A	missense_variant	Cohort	Trp53-null_ENU>Tam_30d
17-27366-13	p.S33A	missense_variant	Tumour_site	SI20
17-27366-13	p.S33A	missense_variant	Seq_method	Exome_seq
17-27366-13	p.S33A	missense_variant	protocol	ENU_Tam_30d
17-30303-2	p.S33F	missense_variant	Cohort	Trp53-null_ENU>Tam_30d
17-30303-2	p.S33F	missense_variant	Tumour_site	SI10
17-30303-2	p.S33F	missense_variant	Seq_method	Exome_seq
17-30303-2	p.S33F	missense_variant	protocol	ENU_Tam_30d
18-9097-12	p.G34E	missense_variant	Cohort	Trp53-null_Tam>ENU
18-9097-12	p.G34E	missense_variant	Tumour_site	SI20
18-9097-12	p.G34E	missense_variant	Seq_method	Exome_seq
18-9097-12	p.G34E	missense_variant	protocol	Tam_ENU
18-9097-13	p.D32G	missense_variant	Cohort	Trp53-null_Tam>ENU
18-9097-13	p.D32G	missense_variant	Tumour_site	SI20
18-9097-13	p.D32G	missense_variant	Seq_method	Exome_seq
18-9097-13	p.D32G	missense_variant	protocol	Tam_ENU
18-9097-16	p.S33F	missense_variant	Cohort	Trp53-null_Tam>ENU
18-9097-16	p.S33F	missense_variant	Tumour_site	SI30
18-9097-16	p.S33F	missense_variant	Seq_method	Exome_seq
18-9097-16	p.S33F	missense_variant	protocol	Tam_ENU
18-9097-17	p.D32G	missense_variant	Cohort	Trp53-null_Tam>ENU
18-9097-17	p.D32G	missense_variant	Tumour_site	SI20
18-9097-17	p.D32G	missense_variant	Seq_method	Exome_seq
18-9097-17	p.D32G	missense_variant	protocol	Tam_ENU
17-18703-1	p.G34E	missense_variant	Cohort	Trp53-null_Tam>ENU
17-18703-1	p.G34E	missense_variant	Tumour_site	SI10
17-18703-1	p.G34E	missense_variant	Seq_method	Exome_seq
17-18703-1	p.G34E	missense_variant	protocol	Tam_ENU
17-18703-4	p.G34E	missense_variant	Cohort	Trp53-null_Tam>ENU
17-18703-4	p.G34E	missense_variant	Tumour_site	SI20
17-18703-4	p.G34E	missense_variant	Seq_method	Exome_seq
17-18703-4	p.G34E	missense_variant	protocol	Tam_ENU
17-18703-5	p.G34E	missense_variant	Cohort	Trp53-null_Tam>ENU
17-18703-5	p.G34E	missense_variant	Tumour_site	SI40
17-18703-5	p.G34E	missense_variant	Seq_method	Exome_seq
17-18703-5	p.G34E	missense_variant	protocol	Tam_ENU
17-18703-6	p.G34E	missense_variant	Cohort	Trp53-null_Tam>ENU
17-18703-6	p.G34E	missense_variant	Tumour_site	SI50
17-18703-6	p.G34E	missense_variant	Seq_method	Exome_seq
17-18703-6	p.G34E	missense_variant	protocol	Tam_ENU
17-18703-7	p.G34E	missense_variant	Cohort	Trp53-null_Tam>ENU
17-18703-7	p.G34E	missense_variant	Tumour_site	Colon
17-18703-7	p.G34E	missense_variant	Seq_method	Exome_seq
17-18703-7	p.G34E	missense_variant	protocol	Tam_ENU
17-18700-1	p.S37P	missense_variant	Cohort	Trp53-null_Tam>ENU
17-18700-1	p.S37P	missense_variant	Tumour_site	SI10
17-18700-1	p.S37P	missense_variant	Seq_method	Exome_seq
17-18700-1	p.S37P	missense_variant	protocol	Tam_ENU
17-18700-2	p.T41I	missense_variant	Cohort	Trp53-null_Tam>ENU
17-18700-2	p.T41I	missense_variant	Tumour_site	SI10
17-18700-2	p.T41I	missense_variant	Seq_method	Exome_seq
17-18700-2	p.T41I	missense_variant	protocol	Tam_ENU
17-18700-4	p.G34E	missense_variant	Cohort	Trp53-null_Tam>ENU
17-18700-4	p.G34E	missense_variant	Tumour_site	SI20
17-18700-4	p.G34E	missense_variant	Seq_method	Exome_seq
17-18700-4	p.G34E	missense_variant	protocol	Tam_ENU
17-18700-6	p.G34E	missense_variant	Cohort	Trp53-null_Tam>ENU
17-18700-6	p.G34E	missense_variant	Tumour_site	SI10
17-18700-6	p.G34E	missense_variant	Seq_method	Exome_seq
17-18700-6	p.G34E	missense_variant	protocol	Tam_ENU
17-18690-1	p.S33F	missense_variant	Cohort	Trp53-null_Tam>ENU
17-18690-1	p.S33F	missense_variant	Tumour_site	SI10
17-18690-1	p.S33F	missense_variant	Seq_method	Exome_seq
17-18690-1	p.S33F	missense_variant	protocol	Tam_ENU
17-18690-2	p.G34E	missense_variant	Cohort	Trp53-null_Tam>ENU
17-18690-2	p.G34E	missense_variant	Tumour_site	SI10
17-18690-2	p.G34E	missense_variant	Seq_method	Exome_seq
17-18690-2	p.G34E	missense_variant	protocol	Tam_ENU
17-18690-4	p.G34E	missense_variant	Cohort	Trp53-null_Tam>ENU
17-18690-4	p.G34E	missense_variant	Tumour_site	SI20
17-18690-4	p.G34E	missense_variant	Seq_method	Exome_seq
17-18690-4	p.G34E	missense_variant	protocol	Tam_ENU
17-18690-6	p.G34E	missense_variant	Cohort	Trp53-null_Tam>ENU
17-18690-6	p.G34E	missense_variant	Tumour_site	SI20
17-18690-6	p.G34E	missense_variant	Seq_method	Exome_seq
17-18690-6	p.G34E	missense_variant	protocol	Tam_ENU
17-17654-4	p.G34E	missense_variant	Cohort	Trp53-null_Tam>ENU
17-17654-4	p.G34E	missense_variant	Tumour_site	SI30
17-17654-4	p.G34E	missense_variant	Seq_method	Exome_seq
17-17654-4	p.G34E	missense_variant	protocol	Tam_ENU
17-17654-5	p.D32H	missense_variant	Cohort	Trp53-null_Tam>ENU
17-17654-5	p.D32H	missense_variant	Tumour_site	SI30
17-17654-5	p.D32H	missense_variant	Seq_method	Exome_seq
17-17654-5	p.D32H	missense_variant	protocol	Tam_ENU
17-17654-6	p.S33F	missense_variant	Cohort	Trp53-null_Tam>ENU
17-17654-6	p.S33F	missense_variant	Tumour_site	SI40
17-17654-6	p.S33F	missense_variant	Seq_method	Exome_seq
17-17654-6	p.S33F	missense_variant	protocol	Tam_ENU
17-18698-1	p.G34R	missense_variant	Cohort	Trp53-null_Tam>ENU
17-18698-1	p.G34R	missense_variant	Tumour_site	SI20
17-18698-1	p.G34R	missense_variant	Seq_method	Exome_seq
17-18698-1	p.G34R	missense_variant	protocol	Tam_ENU
17-18698-3	p.G34E	missense_variant	Cohort	Trp53-null_Tam>ENU
17-18698-3	p.G34E	missense_variant	Tumour_site	SI20
17-18698-3	p.G34E	missense_variant	Seq_method	Exome_seq
17-18698-3	p.G34E	missense_variant	protocol	Tam_ENU
17-18698-4	p.I35S	missense_variant	Cohort	Trp53-null_Tam>ENU
17-18698-4	p.I35S	missense_variant	Tumour_site	SI30
17-18698-4	p.I35S	missense_variant	Seq_method	Exome_seq
17-18698-4	p.I35S	missense_variant	protocol	Tam_ENU
17-18698-5	p.G34R	missense_variant	Cohort	Trp53-null_Tam>ENU
17-18698-5	p.G34R	missense_variant	Tumour_site	SI20
17-18698-5	p.G34R	missense_variant	Seq_method	Exome_seq
17-18698-5	p.G34R	missense_variant	protocol	Tam_ENU
DWVL2.1b_10	p.S33P	missense_variant	Cohort	KrasG12D_Tam>ENU
DWVL2.1b_10	p.S33P	missense_variant	Tumour_site	SI10
DWVL2.1b_10	p.S33P	missense_variant	Seq_method	Amplicon_seq
DWVL2.1b_10	p.S33P	missense_variant	protocol	Tam_ENU
DWVL2.1b_12	p.T41I	missense_variant	Cohort	KrasG12D_Tam>ENU
DWVL2.1b_12	p.T41I	missense_variant	Tumour_site	SI10
DWVL2.1b_12	p.T41I	missense_variant	Seq_method	Amplicon_seq
DWVL2.1b_12	p.T41I	missense_variant	protocol	Tam_ENU
DWVL2.1b_14	p.S37P	missense_variant	Cohort	KrasG12D_Tam>ENU
DWVL2.1b_14	p.S37P	missense_variant	Tumour_site	SI10
DWVL2.1b_14	p.S37P	missense_variant	Seq_method	Amplicon_seq
DWVL2.1b_14	p.S37P	missense_variant	protocol	Tam_ENU
DWVL2.1b_15	p.G34E	missense_variant	Cohort	KrasG12D_Tam>ENU
DWVL2.1b_15	p.G34E	missense_variant	Tumour_site	SI10
DWVL2.1b_15	p.G34E	missense_variant	Seq_method	Amplicon_seq
DWVL2.1b_15	p.G34E	missense_variant	protocol	Tam_ENU
DWVL2.1b_17	p.G34E	missense_variant	Cohort	KrasG12D_Tam>ENU
DWVL2.1b_17	p.G34E	missense_variant	Tumour_site	SI10
DWVL2.1b_17	p.G34E	missense_variant	Seq_method	Amplicon_seq
DWVL2.1b_17	p.G34E	missense_variant	protocol	Tam_ENU
DWVL2.1b_18	p.S37A	missense_variant	Cohort	KrasG12D_Tam>ENU
DWVL2.1b_18	p.S37A	missense_variant	Tumour_site	SI10
DWVL2.1b_18	p.S37A	missense_variant	Seq_method	Amplicon_seq
DWVL2.1b_18	p.S37A	missense_variant	protocol	Tam_ENU
DWVL2.1b_19	p.S33F	missense_variant	Cohort	KrasG12D_Tam>ENU
DWVL2.1b_19	p.S33F	missense_variant	Tumour_site	SI20
DWVL2.1b_19	p.S33F	missense_variant	Seq_method	Amplicon_seq
DWVL2.1b_19	p.S33F	missense_variant	protocol	Tam_ENU
DWVL2.1b_2	p.G34V	missense_variant	Cohort	KrasG12D_Tam>ENU
DWVL2.1b_2	p.G34V	missense_variant	Tumour_site	SI10
DWVL2.1b_2	p.G34V	missense_variant	Seq_method	Amplicon_seq
DWVL2.1b_2	p.G34V	missense_variant	protocol	Tam_ENU
DWVL2.1b_21	p.S33P	missense_variant	Cohort	KrasG12D_Tam>ENU
DWVL2.1b_21	p.S33P	missense_variant	Tumour_site	SI20
DWVL2.1b_21	p.S33P	missense_variant	Seq_method	Amplicon_seq
DWVL2.1b_21	p.S33P	missense_variant	protocol	Tam_ENU
DWVL2.1b_21	p.T41I	missense_variant	Cohort	KrasG12D_Tam>ENU
DWVL2.1b_21	p.T41I	missense_variant	Tumour_site	SI20
DWVL2.1b_21	p.T41I	missense_variant	Seq_method	Amplicon_seq
DWVL2.1b_21	p.T41I	missense_variant	protocol	Tam_ENU
DWVL2.1b_22	p.S33F	missense_variant	Cohort	KrasG12D_Tam>ENU
DWVL2.1b_22	p.S33F	missense_variant	Tumour_site	SI20
DWVL2.1b_22	p.S33F	missense_variant	Seq_method	Amplicon_seq
DWVL2.1b_22	p.S33F	missense_variant	protocol	Tam_ENU
DWVL2.1b_22	p.S37F	missense_variant	Cohort	KrasG12D_Tam>ENU
DWVL2.1b_22	p.S37F	missense_variant	Tumour_site	SI20
DWVL2.1b_22	p.S37F	missense_variant	Seq_method	Amplicon_seq
DWVL2.1b_22	p.S37F	missense_variant	protocol	Tam_ENU
DWVL2.1b_22	p.T41I	missense_variant	Cohort	KrasG12D_Tam>ENU
DWVL2.1b_22	p.T41I	missense_variant	Tumour_site	SI20
DWVL2.1b_22	p.T41I	missense_variant	Seq_method	Amplicon_seq
DWVL2.1b_22	p.T41I	missense_variant	protocol	Tam_ENU
DWVL2.1b_25	p.D32E	missense_variant	Cohort	KrasG12D_Tam>ENU
DWVL2.1b_25	p.D32E	missense_variant	Tumour_site	SI20
DWVL2.1b_25	p.D32E	missense_variant	Seq_method	Amplicon_seq
DWVL2.1b_25	p.D32E	missense_variant	protocol	Tam_ENU
DWVL2.1b_25	p.S33P	missense_variant	Cohort	KrasG12D_Tam>ENU
DWVL2.1b_25	p.S33P	missense_variant	Tumour_site	SI20
DWVL2.1b_25	p.S33P	missense_variant	Seq_method	Amplicon_seq
DWVL2.1b_25	p.S33P	missense_variant	protocol	Tam_ENU
DWVL2.1b_25	p.S37F	missense_variant	Cohort	KrasG12D_Tam>ENU
DWVL2.1b_25	p.S37F	missense_variant	Tumour_site	SI20
DWVL2.1b_25	p.S37F	missense_variant	Seq_method	Amplicon_seq
DWVL2.1b_25	p.S37F	missense_variant	protocol	Tam_ENU
DWVL2.1b_26	p.S37F	missense_variant	Cohort	KrasG12D_Tam>ENU
DWVL2.1b_26	p.S37F	missense_variant	Tumour_site	SI20
DWVL2.1b_26	p.S37F	missense_variant	Seq_method	Amplicon_seq
DWVL2.1b_26	p.S37F	missense_variant	protocol	Tam_ENU
DWVL2.1b_27	p.D32E	missense_variant	Cohort	KrasG12D_Tam>ENU
DWVL2.1b_27	p.D32E	missense_variant	Tumour_site	SI20
DWVL2.1b_27	p.D32E	missense_variant	Seq_method	Amplicon_seq
DWVL2.1b_27	p.D32E	missense_variant	protocol	Tam_ENU
DWVL2.1b_27	p.T41I	missense_variant	Cohort	KrasG12D_Tam>ENU
DWVL2.1b_27	p.T41I	missense_variant	Tumour_site	SI20
DWVL2.1b_27	p.T41I	missense_variant	Seq_method	Amplicon_seq
DWVL2.1b_27	p.T41I	missense_variant	protocol	Tam_ENU
DWVL2.1b_28	p.S37F	missense_variant	Cohort	KrasG12D_Tam>ENU
DWVL2.1b_28	p.S37F	missense_variant	Tumour_site	SI20
DWVL2.1b_28	p.S37F	missense_variant	Seq_method	Amplicon_seq
DWVL2.1b_28	p.S37F	missense_variant	protocol	Tam_ENU
DWVL2.1b_28	p.T41I	missense_variant	Cohort	KrasG12D_Tam>ENU
DWVL2.1b_28	p.T41I	missense_variant	Tumour_site	SI20
DWVL2.1b_28	p.T41I	missense_variant	Seq_method	Amplicon_seq
DWVL2.1b_28	p.T41I	missense_variant	protocol	Tam_ENU
DWVL2.1b_29	p.S33F	missense_variant	Cohort	KrasG12D_Tam>ENU
DWVL2.1b_29	p.S33F	missense_variant	Tumour_site	SI20
DWVL2.1b_29	p.S33F	missense_variant	Seq_method	Amplicon_seq
DWVL2.1b_29	p.S33F	missense_variant	protocol	Tam_ENU
DWVL2.1b_3	p.S37F	missense_variant	Cohort	KrasG12D_Tam>ENU
DWVL2.1b_3	p.S37F	missense_variant	Tumour_site	SI10
DWVL2.1b_3	p.S37F	missense_variant	Seq_method	Amplicon_seq
DWVL2.1b_3	p.S37F	missense_variant	protocol	Tam_ENU
DWVL2.1b_31	p.G34E	missense_variant	Cohort	KrasG12D_Tam>ENU
DWVL2.1b_31	p.G34E	missense_variant	Tumour_site	SI20
DWVL2.1b_31	p.G34E	missense_variant	Seq_method	Amplicon_seq
DWVL2.1b_31	p.G34E	missense_variant	protocol	Tam_ENU
DWVL2.1b_32	p.S33P	missense_variant	Cohort	KrasG12D_Tam>ENU
DWVL2.1b_32	p.S33P	missense_variant	Tumour_site	SI20
DWVL2.1b_32	p.S33P	missense_variant	Seq_method	Amplicon_seq
DWVL2.1b_32	p.S33P	missense_variant	protocol	Tam_ENU
DWVL2.1b_32	p.G34E	missense_variant	Cohort	KrasG12D_Tam>ENU
DWVL2.1b_32	p.G34E	missense_variant	Tumour_site	SI20
DWVL2.1b_32	p.G34E	missense_variant	Seq_method	Amplicon_seq
DWVL2.1b_32	p.G34E	missense_variant	protocol	Tam_ENU
DWVL2.1b_33	p.S33F	missense_variant	Cohort	KrasG12D_Tam>ENU
DWVL2.1b_33	p.S33F	missense_variant	Tumour_site	SI20
DWVL2.1b_33	p.S33F	missense_variant	Seq_method	Amplicon_seq
DWVL2.1b_33	p.S33F	missense_variant	protocol	Tam_ENU
DWVL2.1b_33	p.T41I	missense_variant	Cohort	KrasG12D_Tam>ENU
DWVL2.1b_33	p.T41I	missense_variant	Tumour_site	SI20
DWVL2.1b_33	p.T41I	missense_variant	Seq_method	Amplicon_seq
DWVL2.1b_33	p.T41I	missense_variant	protocol	Tam_ENU
DWVL2.1b_34	p.G34R	missense_variant	Cohort	KrasG12D_Tam>ENU
DWVL2.1b_34	p.G34R	missense_variant	Tumour_site	SI20
DWVL2.1b_34	p.G34R	missense_variant	Seq_method	Amplicon_seq
DWVL2.1b_34	p.G34R	missense_variant	protocol	Tam_ENU
DWVL2.1b_36	p.S37F	missense_variant	Cohort	KrasG12D_Tam>ENU
DWVL2.1b_36	p.S37F	missense_variant	Tumour_site	SI20
DWVL2.1b_36	p.S37F	missense_variant	Seq_method	Amplicon_seq
DWVL2.1b_36	p.S37F	missense_variant	protocol	Tam_ENU
DWVL2.1b_37	p.S33F	missense_variant	Cohort	KrasG12D_Tam>ENU
DWVL2.1b_37	p.S33F	missense_variant	Tumour_site	SI20
DWVL2.1b_37	p.S33F	missense_variant	Seq_method	Amplicon_seq
DWVL2.1b_37	p.S33F	missense_variant	protocol	Tam_ENU
DWVL2.1b_38	p.G34E	missense_variant	Cohort	KrasG12D_Tam>ENU
DWVL2.1b_38	p.G34E	missense_variant	Tumour_site	SI20
DWVL2.1b_38	p.G34E	missense_variant	Seq_method	Amplicon_seq
DWVL2.1b_38	p.G34E	missense_variant	protocol	Tam_ENU
DWVL2.1b_39	p.G34E	missense_variant	Cohort	KrasG12D_Tam>ENU
DWVL2.1b_39	p.G34E	missense_variant	Tumour_site	SI20
DWVL2.1b_39	p.G34E	missense_variant	Seq_method	Amplicon_seq
DWVL2.1b_39	p.G34E	missense_variant	protocol	Tam_ENU
DWVL2.1b_39	p.S37P	missense_variant	Cohort	KrasG12D_Tam>ENU
DWVL2.1b_39	p.S37P	missense_variant	Tumour_site	SI20
DWVL2.1b_39	p.S37P	missense_variant	Seq_method	Amplicon_seq
DWVL2.1b_39	p.S37P	missense_variant	protocol	Tam_ENU
DWVL2.1b_4	p.S37F	missense_variant	Cohort	KrasG12D_Tam>ENU
DWVL2.1b_4	p.S37F	missense_variant	Tumour_site	SI10
DWVL2.1b_4	p.S37F	missense_variant	Seq_method	Amplicon_seq
DWVL2.1b_4	p.S37F	missense_variant	protocol	Tam_ENU
DWVL2.1b_40	p.G34E	missense_variant	Cohort	KrasG12D_Tam>ENU
DWVL2.1b_40	p.G34E	missense_variant	Tumour_site	SI20
DWVL2.1b_40	p.G34E	missense_variant	Seq_method	Amplicon_seq
DWVL2.1b_40	p.G34E	missense_variant	protocol	Tam_ENU
DWVL2.1b_41	p.G34E	missense_variant	Cohort	KrasG12D_Tam>ENU
DWVL2.1b_41	p.G34E	missense_variant	Tumour_site	SI20
DWVL2.1b_41	p.G34E	missense_variant	Seq_method	Amplicon_seq
DWVL2.1b_41	p.G34E	missense_variant	protocol	Tam_ENU
DWVL2.1b_42	p.S33F	missense_variant	Cohort	KrasG12D_Tam>ENU
DWVL2.1b_42	p.S33F	missense_variant	Tumour_site	SI20
DWVL2.1b_42	p.S33F	missense_variant	Seq_method	Amplicon_seq
DWVL2.1b_42	p.S33F	missense_variant	protocol	Tam_ENU
DWVL2.1b_42	p.G34E	missense_variant	Cohort	KrasG12D_Tam>ENU
DWVL2.1b_42	p.G34E	missense_variant	Tumour_site	SI20
DWVL2.1b_42	p.G34E	missense_variant	Seq_method	Amplicon_seq
DWVL2.1b_42	p.G34E	missense_variant	protocol	Tam_ENU
DWVL2.1b_44	p.G34E	missense_variant	Cohort	KrasG12D_Tam>ENU
DWVL2.1b_44	p.G34E	missense_variant	Tumour_site	SI20
DWVL2.1b_44	p.G34E	missense_variant	Seq_method	Amplicon_seq
DWVL2.1b_44	p.G34E	missense_variant	protocol	Tam_ENU
DWVL2.1b_44	p.T41I	missense_variant	Cohort	KrasG12D_Tam>ENU
DWVL2.1b_44	p.T41I	missense_variant	Tumour_site	SI20
DWVL2.1b_44	p.T41I	missense_variant	Seq_method	Amplicon_seq
DWVL2.1b_44	p.T41I	missense_variant	protocol	Tam_ENU
DWVL2.1b_45	p.G34E	missense_variant	Cohort	KrasG12D_Tam>ENU
DWVL2.1b_45	p.G34E	missense_variant	Tumour_site	SI20
DWVL2.1b_45	p.G34E	missense_variant	Seq_method	Amplicon_seq
DWVL2.1b_45	p.G34E	missense_variant	protocol	Tam_ENU
DWVL2.1b_46	p.G34E	missense_variant	Cohort	KrasG12D_Tam>ENU
DWVL2.1b_46	p.G34E	missense_variant	Tumour_site	SI20
DWVL2.1b_46	p.G34E	missense_variant	Seq_method	Amplicon_seq
DWVL2.1b_46	p.G34E	missense_variant	protocol	Tam_ENU
DWVL2.1b_47	p.D32E	missense_variant	Cohort	KrasG12D_Tam>ENU
DWVL2.1b_47	p.D32E	missense_variant	Tumour_site	SI20
DWVL2.1b_47	p.D32E	missense_variant	Seq_method	Amplicon_seq
DWVL2.1b_47	p.D32E	missense_variant	protocol	Tam_ENU
DWVL2.1b_47	p.S37F	missense_variant	Cohort	KrasG12D_Tam>ENU
DWVL2.1b_47	p.S37F	missense_variant	Tumour_site	SI20
DWVL2.1b_47	p.S37F	missense_variant	Seq_method	Amplicon_seq
DWVL2.1b_47	p.S37F	missense_variant	protocol	Tam_ENU
DWVL2.1b_48	p.G34E	missense_variant	Cohort	KrasG12D_Tam>ENU
DWVL2.1b_48	p.G34E	missense_variant	Tumour_site	SI20
DWVL2.1b_48	p.G34E	missense_variant	Seq_method	Amplicon_seq
DWVL2.1b_48	p.G34E	missense_variant	protocol	Tam_ENU
DWVL2.1b_49	p.S33P	missense_variant	Cohort	KrasG12D_Tam>ENU
DWVL2.1b_49	p.S33P	missense_variant	Tumour_site	SI20
DWVL2.1b_49	p.S33P	missense_variant	Seq_method	Amplicon_seq
DWVL2.1b_49	p.S33P	missense_variant	protocol	Tam_ENU
DWVL2.1b_5	p.I35S	missense_variant	Cohort	KrasG12D_Tam>ENU
DWVL2.1b_5	p.I35S	missense_variant	Tumour_site	SI10
DWVL2.1b_5	p.I35S	missense_variant	Seq_method	Amplicon_seq
DWVL2.1b_5	p.I35S	missense_variant	protocol	Tam_ENU
DWVL2.1b_50	p.G34E	missense_variant	Cohort	KrasG12D_Tam>ENU
DWVL2.1b_50	p.G34E	missense_variant	Tumour_site	SI20
DWVL2.1b_50	p.G34E	missense_variant	Seq_method	Amplicon_seq
DWVL2.1b_50	p.G34E	missense_variant	protocol	Tam_ENU
DWVL2.1b_50	p.T41I	missense_variant	Cohort	KrasG12D_Tam>ENU
DWVL2.1b_50	p.T41I	missense_variant	Tumour_site	SI20
DWVL2.1b_50	p.T41I	missense_variant	Seq_method	Amplicon_seq
DWVL2.1b_50	p.T41I	missense_variant	protocol	Tam_ENU
DWVL2.1b_51	p.G34E	missense_variant	Cohort	KrasG12D_Tam>ENU
DWVL2.1b_51	p.G34E	missense_variant	Tumour_site	SI20
DWVL2.1b_51	p.G34E	missense_variant	Seq_method	Amplicon_seq
DWVL2.1b_51	p.G34E	missense_variant	protocol	Tam_ENU
DWVL2.1b_52	p.D32G	missense_variant	Cohort	KrasG12D_Tam>ENU
DWVL2.1b_52	p.D32G	missense_variant	Tumour_site	SI20
DWVL2.1b_52	p.D32G	missense_variant	Seq_method	Amplicon_seq
DWVL2.1b_52	p.D32G	missense_variant	protocol	Tam_ENU
DWVL2.1b_54	p.S33F	missense_variant	Cohort	KrasG12D_Tam>ENU
DWVL2.1b_54	p.S33F	missense_variant	Tumour_site	SI20
DWVL2.1b_54	p.S33F	missense_variant	Seq_method	Amplicon_seq
DWVL2.1b_54	p.S33F	missense_variant	protocol	Tam_ENU
DWVL2.1b_54	p.G34E	missense_variant	Cohort	KrasG12D_Tam>ENU
DWVL2.1b_54	p.G34E	missense_variant	Tumour_site	SI20
DWVL2.1b_54	p.G34E	missense_variant	Seq_method	Amplicon_seq
DWVL2.1b_54	p.G34E	missense_variant	protocol	Tam_ENU
DWVL2.1b_56	p.G34E	missense_variant	Cohort	KrasG12D_Tam>ENU
DWVL2.1b_56	p.G34E	missense_variant	Tumour_site	SI20
DWVL2.1b_56	p.G34E	missense_variant	Seq_method	Amplicon_seq
DWVL2.1b_56	p.G34E	missense_variant	protocol	Tam_ENU
DWVL2.1b_57	p.D32G	missense_variant	Cohort	KrasG12D_Tam>ENU
DWVL2.1b_57	p.D32G	missense_variant	Tumour_site	SI20
DWVL2.1b_57	p.D32G	missense_variant	Seq_method	Amplicon_seq
DWVL2.1b_57	p.D32G	missense_variant	protocol	Tam_ENU
DWVL2.1b_58	p.G34E	missense_variant	Cohort	KrasG12D_Tam>ENU
DWVL2.1b_58	p.G34E	missense_variant	Tumour_site	SI20
DWVL2.1b_58	p.G34E	missense_variant	Seq_method	Amplicon_seq
DWVL2.1b_58	p.G34E	missense_variant	protocol	Tam_ENU
DWVL2.1b_59	p.G34E	missense_variant	Cohort	KrasG12D_Tam>ENU
DWVL2.1b_59	p.G34E	missense_variant	Tumour_site	SI20
DWVL2.1b_59	p.G34E	missense_variant	Seq_method	Amplicon_seq
DWVL2.1b_59	p.G34E	missense_variant	protocol	Tam_ENU
DWVL2.1b_6	p.G34E	missense_variant	Cohort	KrasG12D_Tam>ENU
DWVL2.1b_6	p.G34E	missense_variant	Tumour_site	SI10
DWVL2.1b_6	p.G34E	missense_variant	Seq_method	Amplicon_seq
DWVL2.1b_6	p.G34E	missense_variant	protocol	Tam_ENU
DWVL2.1b_60	p.S33F	missense_variant	Cohort	KrasG12D_Tam>ENU
DWVL2.1b_60	p.S33F	missense_variant	Tumour_site	SI20
DWVL2.1b_60	p.S33F	missense_variant	Seq_method	Amplicon_seq
DWVL2.1b_60	p.S33F	missense_variant	protocol	Tam_ENU
DWVL2.1b_60	p.G34E	missense_variant	Cohort	KrasG12D_Tam>ENU
DWVL2.1b_60	p.G34E	missense_variant	Tumour_site	SI20
DWVL2.1b_60	p.G34E	missense_variant	Seq_method	Amplicon_seq
DWVL2.1b_60	p.G34E	missense_variant	protocol	Tam_ENU
DWVL2.1b_60	p.T41I	missense_variant	Cohort	KrasG12D_Tam>ENU
DWVL2.1b_60	p.T41I	missense_variant	Tumour_site	SI20
DWVL2.1b_60	p.T41I	missense_variant	Seq_method	Amplicon_seq
DWVL2.1b_60	p.T41I	missense_variant	protocol	Tam_ENU
DWVL2.1b_61	p.S33P	missense_variant	Cohort	KrasG12D_Tam>ENU
DWVL2.1b_61	p.S33P	missense_variant	Tumour_site	SI30
DWVL2.1b_61	p.S33P	missense_variant	Seq_method	Amplicon_seq
DWVL2.1b_61	p.S33P	missense_variant	protocol	Tam_ENU
DWVL2.1b_61	p.T41I	missense_variant	Cohort	KrasG12D_Tam>ENU
DWVL2.1b_61	p.T41I	missense_variant	Tumour_site	SI30
DWVL2.1b_61	p.T41I	missense_variant	Seq_method	Amplicon_seq
DWVL2.1b_61	p.T41I	missense_variant	protocol	Tam_ENU
DWVL2.1b_62	p.G34E	missense_variant	Cohort	KrasG12D_Tam>ENU
DWVL2.1b_62	p.G34E	missense_variant	Tumour_site	SI30
DWVL2.1b_62	p.G34E	missense_variant	Seq_method	Amplicon_seq
DWVL2.1b_62	p.G34E	missense_variant	protocol	Tam_ENU
DWVL2.1b_63	p.G34E	missense_variant	Cohort	KrasG12D_Tam>ENU
DWVL2.1b_63	p.G34E	missense_variant	Tumour_site	SI30
DWVL2.1b_63	p.G34E	missense_variant	Seq_method	Amplicon_seq
DWVL2.1b_63	p.G34E	missense_variant	protocol	Tam_ENU
DWVL2.1b_64	p.G34E	missense_variant	Cohort	KrasG12D_Tam>ENU
DWVL2.1b_64	p.G34E	missense_variant	Tumour_site	SI30
DWVL2.1b_64	p.G34E	missense_variant	Seq_method	Amplicon_seq
DWVL2.1b_64	p.G34E	missense_variant	protocol	Tam_ENU
DWVL2.1b_65	p.S37P	missense_variant	Cohort	KrasG12D_Tam>ENU
DWVL2.1b_65	p.S37P	missense_variant	Tumour_site	SI30
DWVL2.1b_65	p.S37P	missense_variant	Seq_method	Amplicon_seq
DWVL2.1b_65	p.S37P	missense_variant	protocol	Tam_ENU
DWVL2.1b_66	p.I35S	missense_variant	Cohort	KrasG12D_Tam>ENU
DWVL2.1b_66	p.I35S	missense_variant	Tumour_site	SI30
DWVL2.1b_66	p.I35S	missense_variant	Seq_method	Amplicon_seq
DWVL2.1b_66	p.I35S	missense_variant	protocol	Tam_ENU
DWVL2.1b_67	p.G34E	missense_variant	Cohort	KrasG12D_Tam>ENU
DWVL2.1b_67	p.G34E	missense_variant	Tumour_site	SI30
DWVL2.1b_67	p.G34E	missense_variant	Seq_method	Amplicon_seq
DWVL2.1b_67	p.G34E	missense_variant	protocol	Tam_ENU
DWVL2.1b_67	p.T41I	missense_variant	Cohort	KrasG12D_Tam>ENU
DWVL2.1b_67	p.T41I	missense_variant	Tumour_site	SI30
DWVL2.1b_67	p.T41I	missense_variant	Seq_method	Amplicon_seq
DWVL2.1b_67	p.T41I	missense_variant	protocol	Tam_ENU
DWVL2.1b_68	p.S33P	missense_variant	Cohort	KrasG12D_Tam>ENU
DWVL2.1b_68	p.S33P	missense_variant	Tumour_site	SI30
DWVL2.1b_68	p.S33P	missense_variant	Seq_method	Amplicon_seq
DWVL2.1b_68	p.S33P	missense_variant	protocol	Tam_ENU
DWVL2.1b_7	p.T41I	missense_variant	Cohort	KrasG12D_Tam>ENU
DWVL2.1b_7	p.T41I	missense_variant	Tumour_site	SI10
DWVL2.1b_7	p.T41I	missense_variant	Seq_method	Amplicon_seq
DWVL2.1b_7	p.T41I	missense_variant	protocol	Tam_ENU
DWVL2.2i_1	p.S33P	missense_variant	Cohort	KrasG12D_Tam>ENU
DWVL2.2i_1	p.S33P	missense_variant	Tumour_site	SI10
DWVL2.2i_1	p.S33P	missense_variant	Seq_method	Amplicon_seq
DWVL2.2i_1	p.S33P	missense_variant	protocol	Tam_ENU
DWVL2.2i_1	p.S33F	missense_variant	Cohort	KrasG12D_Tam>ENU
DWVL2.2i_1	p.S33F	missense_variant	Tumour_site	SI10
DWVL2.2i_1	p.S33F	missense_variant	Seq_method	Amplicon_seq
DWVL2.2i_1	p.S33F	missense_variant	protocol	Tam_ENU
DWVL2.2i_1	p.T41I	missense_variant	Cohort	KrasG12D_Tam>ENU
DWVL2.2i_1	p.T41I	missense_variant	Tumour_site	SI10
DWVL2.2i_1	p.T41I	missense_variant	Seq_method	Amplicon_seq
DWVL2.2i_1	p.T41I	missense_variant	protocol	Tam_ENU
DWVL2.2i_12	p.T41I	missense_variant	Cohort	KrasG12D_Tam>ENU
DWVL2.2i_12	p.T41I	missense_variant	Tumour_site	SI10
DWVL2.2i_12	p.T41I	missense_variant	Seq_method	Amplicon_seq
DWVL2.2i_12	p.T41I	missense_variant	protocol	Tam_ENU
DWVL2.2i_13	p.T41I	missense_variant	Cohort	KrasG12D_Tam>ENU
DWVL2.2i_13	p.T41I	missense_variant	Tumour_site	SI10
DWVL2.2i_13	p.T41I	missense_variant	Seq_method	Amplicon_seq
DWVL2.2i_13	p.T41I	missense_variant	protocol	Tam_ENU
DWVL2.2i_15	p.S33F	missense_variant	Cohort	KrasG12D_Tam>ENU
DWVL2.2i_15	p.S33F	missense_variant	Tumour_site	SI10
DWVL2.2i_15	p.S33F	missense_variant	Seq_method	Amplicon_seq
DWVL2.2i_15	p.S33F	missense_variant	protocol	Tam_ENU
DWVL2.2i_16	p.S45F	missense_variant	Cohort	KrasG12D_Tam>ENU
DWVL2.2i_16	p.S45F	missense_variant	Tumour_site	SI10
DWVL2.2i_16	p.S45F	missense_variant	Seq_method	Amplicon_seq
DWVL2.2i_16	p.S45F	missense_variant	protocol	Tam_ENU
DWVL2.2i_17	p.T41I	missense_variant	Cohort	KrasG12D_Tam>ENU
DWVL2.2i_17	p.T41I	missense_variant	Tumour_site	SI10
DWVL2.2i_17	p.T41I	missense_variant	Seq_method	Amplicon_seq
DWVL2.2i_17	p.T41I	missense_variant	protocol	Tam_ENU
DWVL2.2i_18	p.I35S	missense_variant	Cohort	KrasG12D_Tam>ENU
DWVL2.2i_18	p.I35S	missense_variant	Tumour_site	SI10
DWVL2.2i_18	p.I35S	missense_variant	Seq_method	Amplicon_seq
DWVL2.2i_18	p.I35S	missense_variant	protocol	Tam_ENU
DWVL2.2i_19	p.I35S	missense_variant	Cohort	KrasG12D_Tam>ENU
DWVL2.2i_19	p.I35S	missense_variant	Tumour_site	SI10
DWVL2.2i_19	p.I35S	missense_variant	Seq_method	Amplicon_seq
DWVL2.2i_19	p.I35S	missense_variant	protocol	Tam_ENU
DWVL2.2i_2	p.T41I	missense_variant	Cohort	KrasG12D_Tam>ENU
DWVL2.2i_2	p.T41I	missense_variant	Tumour_site	SI10
DWVL2.2i_2	p.T41I	missense_variant	Seq_method	Amplicon_seq
DWVL2.2i_2	p.T41I	missense_variant	protocol	Tam_ENU
DWVL2.2i_21	p.T41I	missense_variant	Cohort	KrasG12D_Tam>ENU
DWVL2.2i_21	p.T41I	missense_variant	Tumour_site	SI10
DWVL2.2i_21	p.T41I	missense_variant	Seq_method	Amplicon_seq
DWVL2.2i_21	p.T41I	missense_variant	protocol	Tam_ENU
DWVL2.2i_23	p.D32G	missense_variant	Cohort	KrasG12D_Tam>ENU
DWVL2.2i_23	p.D32G	missense_variant	Tumour_site	SI20
DWVL2.2i_23	p.D32G	missense_variant	Seq_method	Amplicon_seq
DWVL2.2i_23	p.D32G	missense_variant	protocol	Tam_ENU
DWVL2.2i_23	p.T41I	missense_variant	Cohort	KrasG12D_Tam>ENU
DWVL2.2i_23	p.T41I	missense_variant	Tumour_site	SI20
DWVL2.2i_23	p.T41I	missense_variant	Seq_method	Amplicon_seq
DWVL2.2i_23	p.T41I	missense_variant	protocol	Tam_ENU
DWVL2.2i_24	p.T41I	missense_variant	Cohort	KrasG12D_Tam>ENU
DWVL2.2i_24	p.T41I	missense_variant	Tumour_site	SI20
DWVL2.2i_24	p.T41I	missense_variant	Seq_method	Amplicon_seq
DWVL2.2i_24	p.T41I	missense_variant	protocol	Tam_ENU
DWVL2.2i_25	p.D32N	missense_variant	Cohort	KrasG12D_Tam>ENU
DWVL2.2i_25	p.D32N	missense_variant	Tumour_site	SI20
DWVL2.2i_25	p.D32N	missense_variant	Seq_method	Amplicon_seq
DWVL2.2i_25	p.D32N	missense_variant	protocol	Tam_ENU
DWVL2.2i_26	p.D32G	missense_variant	Cohort	KrasG12D_Tam>ENU
DWVL2.2i_26	p.D32G	missense_variant	Tumour_site	SI20
DWVL2.2i_26	p.D32G	missense_variant	Seq_method	Amplicon_seq
DWVL2.2i_26	p.D32G	missense_variant	protocol	Tam_ENU
DWVL2.2i_27	p.S37F	missense_variant	Cohort	KrasG12D_Tam>ENU
DWVL2.2i_27	p.S37F	missense_variant	Tumour_site	SI20
DWVL2.2i_27	p.S37F	missense_variant	Seq_method	Amplicon_seq
DWVL2.2i_27	p.S37F	missense_variant	protocol	Tam_ENU
DWVL2.2i_28	p.G34E	missense_variant	Cohort	KrasG12D_Tam>ENU
DWVL2.2i_28	p.G34E	missense_variant	Tumour_site	SI20
DWVL2.2i_28	p.G34E	missense_variant	Seq_method	Amplicon_seq
DWVL2.2i_28	p.G34E	missense_variant	protocol	Tam_ENU
DWVL2.2i_29	p.S33F	missense_variant	Cohort	KrasG12D_Tam>ENU
DWVL2.2i_29	p.S33F	missense_variant	Tumour_site	SI20
DWVL2.2i_29	p.S33F	missense_variant	Seq_method	Amplicon_seq
DWVL2.2i_29	p.S33F	missense_variant	protocol	Tam_ENU
DWVL2.2i_29	p.G34E	missense_variant	Cohort	KrasG12D_Tam>ENU
DWVL2.2i_29	p.G34E	missense_variant	Tumour_site	SI20
DWVL2.2i_29	p.G34E	missense_variant	Seq_method	Amplicon_seq
DWVL2.2i_29	p.G34E	missense_variant	protocol	Tam_ENU
DWVL2.2i_3	p.G34E	missense_variant	Cohort	KrasG12D_Tam>ENU
DWVL2.2i_3	p.G34E	missense_variant	Tumour_site	SI10
DWVL2.2i_3	p.G34E	missense_variant	Seq_method	Amplicon_seq
DWVL2.2i_3	p.G34E	missense_variant	protocol	Tam_ENU
DWVL2.2i_30	p.D32G	missense_variant	Cohort	KrasG12D_Tam>ENU
DWVL2.2i_30	p.D32G	missense_variant	Tumour_site	SI20
DWVL2.2i_30	p.D32G	missense_variant	Seq_method	Amplicon_seq
DWVL2.2i_30	p.D32G	missense_variant	protocol	Tam_ENU
DWVL2.2i_30	p.S37P	missense_variant	Cohort	KrasG12D_Tam>ENU
DWVL2.2i_30	p.S37P	missense_variant	Tumour_site	SI20
DWVL2.2i_30	p.S37P	missense_variant	Seq_method	Amplicon_seq
DWVL2.2i_30	p.S37P	missense_variant	protocol	Tam_ENU
DWVL2.2i_30	p.S37F	missense_variant	Cohort	KrasG12D_Tam>ENU
DWVL2.2i_30	p.S37F	missense_variant	Tumour_site	SI20
DWVL2.2i_30	p.S37F	missense_variant	Seq_method	Amplicon_seq
DWVL2.2i_30	p.S37F	missense_variant	protocol	Tam_ENU
DWVL2.2i_30	p.T41I	missense_variant	Cohort	KrasG12D_Tam>ENU
DWVL2.2i_30	p.T41I	missense_variant	Tumour_site	SI20
DWVL2.2i_30	p.T41I	missense_variant	Seq_method	Amplicon_seq
DWVL2.2i_30	p.T41I	missense_variant	protocol	Tam_ENU
DWVL2.2i_33	p.S37F	missense_variant	Cohort	KrasG12D_Tam>ENU
DWVL2.2i_33	p.S37F	missense_variant	Tumour_site	SI20
DWVL2.2i_33	p.S37F	missense_variant	Seq_method	Amplicon_seq
DWVL2.2i_33	p.S37F	missense_variant	protocol	Tam_ENU
DWVL2.2i_34	p.T41I	missense_variant	Cohort	KrasG12D_Tam>ENU
DWVL2.2i_34	p.T41I	missense_variant	Tumour_site	SI20
DWVL2.2i_34	p.T41I	missense_variant	Seq_method	Amplicon_seq
DWVL2.2i_34	p.T41I	missense_variant	protocol	Tam_ENU
DWVL2.2i_35	p.D32G	missense_variant	Cohort	KrasG12D_Tam>ENU
DWVL2.2i_35	p.D32G	missense_variant	Tumour_site	SI20
DWVL2.2i_35	p.D32G	missense_variant	Seq_method	Amplicon_seq
DWVL2.2i_35	p.D32G	missense_variant	protocol	Tam_ENU
DWVL2.2i_36	p.D32G	missense_variant	Cohort	KrasG12D_Tam>ENU
DWVL2.2i_36	p.D32G	missense_variant	Tumour_site	SI20
DWVL2.2i_36	p.D32G	missense_variant	Seq_method	Amplicon_seq
DWVL2.2i_36	p.D32G	missense_variant	protocol	Tam_ENU
DWVL2.2i_37	p.D32V	missense_variant	Cohort	KrasG12D_Tam>ENU
DWVL2.2i_37	p.D32V	missense_variant	Tumour_site	SI20
DWVL2.2i_37	p.D32V	missense_variant	Seq_method	Amplicon_seq
DWVL2.2i_37	p.D32V	missense_variant	protocol	Tam_ENU
DWVL2.2i_39	p.D32N	missense_variant	Cohort	KrasG12D_Tam>ENU
DWVL2.2i_39	p.D32N	missense_variant	Tumour_site	SI20
DWVL2.2i_39	p.D32N	missense_variant	Seq_method	Amplicon_seq
DWVL2.2i_39	p.D32N	missense_variant	protocol	Tam_ENU
DWVL2.2i_40	p.T41I	missense_variant	Cohort	KrasG12D_Tam>ENU
DWVL2.2i_40	p.T41I	missense_variant	Tumour_site	SI20
DWVL2.2i_40	p.T41I	missense_variant	Seq_method	Amplicon_seq
DWVL2.2i_40	p.T41I	missense_variant	protocol	Tam_ENU
DWVL2.2i_41	p.S33P	missense_variant	Cohort	KrasG12D_Tam>ENU
DWVL2.2i_41	p.S33P	missense_variant	Tumour_site	SI20
DWVL2.2i_41	p.S33P	missense_variant	Seq_method	Amplicon_seq
DWVL2.2i_41	p.S33P	missense_variant	protocol	Tam_ENU
DWVL2.2i_41	p.T41A	missense_variant	Cohort	KrasG12D_Tam>ENU
DWVL2.2i_41	p.T41A	missense_variant	Tumour_site	SI20
DWVL2.2i_41	p.T41A	missense_variant	Seq_method	Amplicon_seq
DWVL2.2i_41	p.T41A	missense_variant	protocol	Tam_ENU
DWVL2.2i_41	p.T41I	missense_variant	Cohort	KrasG12D_Tam>ENU
DWVL2.2i_41	p.T41I	missense_variant	Tumour_site	SI20
DWVL2.2i_41	p.T41I	missense_variant	Seq_method	Amplicon_seq
DWVL2.2i_41	p.T41I	missense_variant	protocol	Tam_ENU
DWVL2.2i_42	p.S33A	missense_variant	Cohort	KrasG12D_Tam>ENU
DWVL2.2i_42	p.S33A	missense_variant	Tumour_site	SI20
DWVL2.2i_42	p.S33A	missense_variant	Seq_method	Amplicon_seq
DWVL2.2i_42	p.S33A	missense_variant	protocol	Tam_ENU
DWVL2.2i_43	p.S37F	missense_variant	Cohort	KrasG12D_Tam>ENU
DWVL2.2i_43	p.S37F	missense_variant	Tumour_site	SI20
DWVL2.2i_43	p.S37F	missense_variant	Seq_method	Amplicon_seq
DWVL2.2i_43	p.S37F	missense_variant	protocol	Tam_ENU
DWVL2.2i_45	p.T41I	missense_variant	Cohort	KrasG12D_Tam>ENU
DWVL2.2i_45	p.T41I	missense_variant	Tumour_site	SI20
DWVL2.2i_45	p.T41I	missense_variant	Seq_method	Amplicon_seq
DWVL2.2i_45	p.T41I	missense_variant	protocol	Tam_ENU
DWVL2.2i_46	p.D32G	missense_variant	Cohort	KrasG12D_Tam>ENU
DWVL2.2i_46	p.D32G	missense_variant	Tumour_site	SI20
DWVL2.2i_46	p.D32G	missense_variant	Seq_method	Amplicon_seq
DWVL2.2i_46	p.D32G	missense_variant	protocol	Tam_ENU
DWVL2.2i_47	p.S37F	missense_variant	Cohort	KrasG12D_Tam>ENU
DWVL2.2i_47	p.S37F	missense_variant	Tumour_site	SI20
DWVL2.2i_47	p.S37F	missense_variant	Seq_method	Amplicon_seq
DWVL2.2i_47	p.S37F	missense_variant	protocol	Tam_ENU
DWVL2.2i_48	p.T41I	missense_variant	Cohort	KrasG12D_Tam>ENU
DWVL2.2i_48	p.T41I	missense_variant	Tumour_site	SI20
DWVL2.2i_48	p.T41I	missense_variant	Seq_method	Amplicon_seq
DWVL2.2i_48	p.T41I	missense_variant	protocol	Tam_ENU
DWVL2.2i_5	p.D32N	missense_variant	Cohort	KrasG12D_Tam>ENU
DWVL2.2i_5	p.D32N	missense_variant	Tumour_site	SI10
DWVL2.2i_5	p.D32N	missense_variant	Seq_method	Amplicon_seq
DWVL2.2i_5	p.D32N	missense_variant	protocol	Tam_ENU
DWVL2.2i_50	p.D32N	missense_variant	Cohort	KrasG12D_Tam>ENU
DWVL2.2i_50	p.D32N	missense_variant	Tumour_site	SI20
DWVL2.2i_50	p.D32N	missense_variant	Seq_method	Amplicon_seq
DWVL2.2i_50	p.D32N	missense_variant	protocol	Tam_ENU
DWVL2.2i_50	p.D32G	missense_variant	Cohort	KrasG12D_Tam>ENU
DWVL2.2i_50	p.D32G	missense_variant	Tumour_site	SI20
DWVL2.2i_50	p.D32G	missense_variant	Seq_method	Amplicon_seq
DWVL2.2i_50	p.D32G	missense_variant	protocol	Tam_ENU
DWVL2.2i_50	p.S37Y	missense_variant	Cohort	KrasG12D_Tam>ENU
DWVL2.2i_50	p.S37Y	missense_variant	Tumour_site	SI20
DWVL2.2i_50	p.S37Y	missense_variant	Seq_method	Amplicon_seq
DWVL2.2i_50	p.S37Y	missense_variant	protocol	Tam_ENU
DWVL2.2i_52	p.D32N	missense_variant	Cohort	KrasG12D_Tam>ENU
DWVL2.2i_52	p.D32N	missense_variant	Tumour_site	SI20
DWVL2.2i_52	p.D32N	missense_variant	Seq_method	Amplicon_seq
DWVL2.2i_52	p.D32N	missense_variant	protocol	Tam_ENU
DWVL2.2i_54	p.D32N	missense_variant	Cohort	KrasG12D_Tam>ENU
DWVL2.2i_54	p.D32N	missense_variant	Tumour_site	SI20
DWVL2.2i_54	p.D32N	missense_variant	Seq_method	Amplicon_seq
DWVL2.2i_54	p.D32N	missense_variant	protocol	Tam_ENU
DWVL2.2i_54	p.T41I	missense_variant	Cohort	KrasG12D_Tam>ENU
DWVL2.2i_54	p.T41I	missense_variant	Tumour_site	SI20
DWVL2.2i_54	p.T41I	missense_variant	Seq_method	Amplicon_seq
DWVL2.2i_54	p.T41I	missense_variant	protocol	Tam_ENU
DWVL2.2i_55	p.G34R	missense_variant	Cohort	KrasG12D_Tam>ENU
DWVL2.2i_55	p.G34R	missense_variant	Tumour_site	SI20
DWVL2.2i_55	p.G34R	missense_variant	Seq_method	Amplicon_seq
DWVL2.2i_55	p.G34R	missense_variant	protocol	Tam_ENU
DWVL2.2i_57	p.S37P	missense_variant	Cohort	KrasG12D_Tam>ENU
DWVL2.2i_57	p.S37P	missense_variant	Tumour_site	SI30
DWVL2.2i_57	p.S37P	missense_variant	Seq_method	Amplicon_seq
DWVL2.2i_57	p.S37P	missense_variant	protocol	Tam_ENU
DWVL2.2i_59	p.G34E	missense_variant	Cohort	KrasG12D_Tam>ENU
DWVL2.2i_59	p.G34E	missense_variant	Tumour_site	SI30
DWVL2.2i_59	p.G34E	missense_variant	Seq_method	Amplicon_seq
DWVL2.2i_59	p.G34E	missense_variant	protocol	Tam_ENU
DWVL2.2i_59	p.T41I	missense_variant	Cohort	KrasG12D_Tam>ENU
DWVL2.2i_59	p.T41I	missense_variant	Tumour_site	SI30
DWVL2.2i_59	p.T41I	missense_variant	Seq_method	Amplicon_seq
DWVL2.2i_59	p.T41I	missense_variant	protocol	Tam_ENU
DWVL2.2i_6	p.T41I	missense_variant	Cohort	KrasG12D_Tam>ENU
DWVL2.2i_6	p.T41I	missense_variant	Tumour_site	SI10
DWVL2.2i_6	p.T41I	missense_variant	Seq_method	Amplicon_seq
DWVL2.2i_6	p.T41I	missense_variant	protocol	Tam_ENU
DWVL2.2i_63	p.D32N	missense_variant	Cohort	KrasG12D_Tam>ENU
DWVL2.2i_63	p.D32N	missense_variant	Tumour_site	SI10
DWVL2.2i_63	p.D32N	missense_variant	Seq_method	Amplicon_seq
DWVL2.2i_63	p.D32N	missense_variant	protocol	Tam_ENU
DWVL2.2i_63	p.G34V	missense_variant	Cohort	KrasG12D_Tam>ENU
DWVL2.2i_63	p.G34V	missense_variant	Tumour_site	SI10
DWVL2.2i_63	p.G34V	missense_variant	Seq_method	Amplicon_seq
DWVL2.2i_63	p.G34V	missense_variant	protocol	Tam_ENU
DWVL2.2i_63	p.T41I	missense_variant	Cohort	KrasG12D_Tam>ENU
DWVL2.2i_63	p.T41I	missense_variant	Tumour_site	SI10
DWVL2.2i_63	p.T41I	missense_variant	Seq_method	Amplicon_seq
DWVL2.2i_63	p.T41I	missense_variant	protocol	Tam_ENU
DWVL2.2i_7	p.D32G	missense_variant	Cohort	KrasG12D_Tam>ENU
DWVL2.2i_7	p.D32G	missense_variant	Tumour_site	SI10
DWVL2.2i_7	p.D32G	missense_variant	Seq_method	Amplicon_seq
DWVL2.2i_7	p.D32G	missense_variant	protocol	Tam_ENU
DWVL2.2i_8	p.T41I	missense_variant	Cohort	KrasG12D_Tam>ENU
DWVL2.2i_8	p.T41I	missense_variant	Tumour_site	SI10
DWVL2.2i_8	p.T41I	missense_variant	Seq_method	Amplicon_seq
DWVL2.2i_8	p.T41I	missense_variant	protocol	Tam_ENU
DWVL2.2i_9	p.S37F	missense_variant	Cohort	KrasG12D_Tam>ENU
DWVL2.2i_9	p.S37F	missense_variant	Tumour_site	SI10
DWVL2.2i_9	p.S37F	missense_variant	Seq_method	Amplicon_seq
DWVL2.2i_9	p.S37F	missense_variant	protocol	Tam_ENU
DWVL2.2i_9	p.T41I	missense_variant	Cohort	KrasG12D_Tam>ENU
DWVL2.2i_9	p.T41I	missense_variant	Tumour_site	SI10
DWVL2.2i_9	p.T41I	missense_variant	Seq_method	Amplicon_seq
DWVL2.2i_9	p.T41I	missense_variant	protocol	Tam_ENU

## Sheet: ED_Fig_8h
Cohort	AA_change_num	count	Genotype	Protocol	Ncount_protocol
Fbxw7-null_Tam>ENU	32	8	Fbxw7null	TAM_ENU	266
Fbxw7-null_Tam>ENU	33	12	Fbxw7null	TAM_ENU	266
Fbxw7-null_Tam>ENU	34	12	Fbxw7null	TAM_ENU	266
Fbxw7-null_Tam>ENU	35	2	Fbxw7null	TAM_ENU	266
Fbxw7-null_Tam>ENU	37	16	Fbxw7null	TAM_ENU	266
Fbxw7-null_Tam>ENU	41	7	Fbxw7null	TAM_ENU	266
Fbxw7null_ENU_Tam_10d	32	7	Fbxw7null	ENU_Tam_10d	92
Fbxw7null_ENU_Tam_10d	33	1	Fbxw7null	ENU_Tam_10d	92
Fbxw7null_ENU_Tam_10d	34	4	Fbxw7null	ENU_Tam_10d	92
Fbxw7null_ENU_Tam_10d	35	11	Fbxw7null	ENU_Tam_10d	92
Fbxw7null_ENU_Tam_10d	37	8	Fbxw7null	ENU_Tam_10d	92
Fbxw7null_ENU_Tam_10d	41	5	Fbxw7null	ENU_Tam_10d	92
Fbxw7null_ENU_Tam_20d	32	4	Fbxw7null	ENU_Tam_20d	26
Fbxw7null_ENU_Tam_20d	33	2	Fbxw7null	ENU_Tam_20d	26
Fbxw7null_ENU_Tam_20d	34	8	Fbxw7null	ENU_Tam_20d	26
Fbxw7null_ENU_Tam_20d	35	5	Fbxw7null	ENU_Tam_20d	26
Fbxw7null_ENU_Tam_20d	37	4	Fbxw7null	ENU_Tam_20d	26
Fbxw7null_ENU_Tam_20d	41	3	Fbxw7null	ENU_Tam_20d	26
Fbxw7null_ENU_Tam_30d	35	6	Fbxw7null	ENU_Tam_30d	27
Fbxw7null_ENU_Tam_30d	37	2	Fbxw7null	ENU_Tam_30d	27
Fbxw7null_ENU_Tam_30d	41	1	Fbxw7null	ENU_Tam_30d	27
KrasG12D_ENU_Tam_10d	32	4	KrasG12D	ENU_Tam_10d	92
KrasG12D_ENU_Tam_10d	33	2	KrasG12D	ENU_Tam_10d	92
KrasG12D_ENU_Tam_10d	34	6	KrasG12D	ENU_Tam_10d	92
KrasG12D_ENU_Tam_10d	35	3	KrasG12D	ENU_Tam_10d	92
KrasG12D_ENU_Tam_10d	37	7	KrasG12D	ENU_Tam_10d	92
KrasG12D_ENU_Tam_10d	41	11	KrasG12D	ENU_Tam_10d	92
KrasG12D_ENU_Tam_10d	45	1	KrasG12D	ENU_Tam_10d	92
KrasG12D_ENU_Tam_30d	34	1	KrasG12D	ENU_Tam_30d	27
KrasG12D_ENU_Tam_30d	41	1	KrasG12D	ENU_Tam_30d	27
KrasG12D_Tam>ENU	32	30	KrasG12D	TAM_ENU	266
KrasG12D_Tam>ENU	33	25	KrasG12D	TAM_ENU	266
KrasG12D_Tam>ENU	34	54	KrasG12D	TAM_ENU	266
KrasG12D_Tam>ENU	35	4	KrasG12D	TAM_ENU	266
KrasG12D_Tam>ENU	37	32	KrasG12D	TAM_ENU	266
KrasG12D_Tam>ENU	41	39	KrasG12D	TAM_ENU	266
KrasG12D_Tam>ENU	45	1	KrasG12D	TAM_ENU	266
Trp53-null_ENU>Tam_10d	32	2	Trp53null	ENU_Tam_10d	92
Trp53-null_ENU>Tam_10d	33	2	Trp53null	ENU_Tam_10d	92
Trp53-null_ENU>Tam_10d	34	5	Trp53null	ENU_Tam_10d	92
Trp53-null_ENU>Tam_10d	35	5	Trp53null	ENU_Tam_10d	92
Trp53-null_ENU>Tam_10d	37	2	Trp53null	ENU_Tam_10d	92
Trp53-null_ENU>Tam_10d	41	6	Trp53null	ENU_Tam_10d	92
Trp53-null_ENU>Tam_30d	32	3	Trp53null	ENU_Tam_30d	27
Trp53-null_ENU>Tam_30d	33	3	Trp53null	ENU_Tam_30d	27
Trp53-null_ENU>Tam_30d	34	1	Trp53null	ENU_Tam_30d	27
Trp53-null_ENU>Tam_30d	35	2	Trp53null	ENU_Tam_30d	27
Trp53-null_ENU>Tam_30d	37	1	Trp53null	ENU_Tam_30d	27
Trp53-null_ENU>Tam_30d	41	6	Trp53null	ENU_Tam_30d	27
Trp53-null_Tam>ENU	32	3	Trp53null	TAM_ENU	266
Trp53-null_Tam>ENU	33	3	Trp53null	TAM_ENU	266
Trp53-null_Tam>ENU	34	15	Trp53null	TAM_ENU	266
Trp53-null_Tam>ENU	35	1	Trp53null	TAM_ENU	266
Trp53-null_Tam>ENU	37	1	Trp53null	TAM_ENU	266
Trp53-null_Tam>ENU	41	1	Trp53null	TAM_ENU	266
