# Supplementary material for: Decay of driver mutations shapes the landscape of intestinal transformation
Source: Nature. 2025 Dec 3;649(8097):729–38. doi: 10.1038/s41586-025-09762-w (PMC12804087; doi:10.1038/s41586-025-09762-w)
Supplement: Supplementary file 17 — Source Data Extended Data Fig. 9 [file 41586_2025_9762_MOESM17_ESM.xlsx]

## Sheet: ED_Fig_9a
Bin	KrasG12D_Tam>ENU	KrasG12D_ENU_Tam_10d	KrasG12D_ENU_Tam_30d	Bin_Kras_TE_ratio	Bin_Kras_ET10_ratio	Bin_Kras_ET30_ratio	Fbxw7-null_Tam>ENU	Fbxw7null_ENU_Tam_10d	Fbxw7null_ENU_Tam_30d	Bin_Fbxw7_TE_ratio	Bin_Fbxw7_ET10_ratio	Bin_Fbxw7_ET30_ratio	Trp53-null_Tam>ENU	Trp53-null_ENU>Tam_10d	Trp53-null_ENU>Tam_30d	Bin_Trp53_TE_ratio	Bin_Trp53_ET10_ratio	Bin_Trp53_ET30_ratio
A	8	2	3	0.210526	0.2	0.15	1	3	1	0.0416667	0.3	0.05	7	3	1	0.28	0.142857	0.0416667
B	12	3	9	0.315789	0.3	0.45	9	2	6	0.375	0.2	0.3	11	3	7	0.44	0.142857	0.291667
C	5	1	5	0.131579	0.1	0.25	7	3	5	0.291667	0.3	0.25	2	2	4	0.08	0.0952381	0.166667
D	10	3	3	0.263158	0.3	0.15	6	2	4	0.25	0.2	0.2	2	6	8	0.08	0.285714	0.333333
E	3	1	0	0.0789474	0.1	0	1	0	4	0.0416667	0	0.2	3	7	4	0.12	0.333333	0.166667

## Sheet: ED_Fig_9b
Bin	KTF_TE	KTF_ET10	KTF_ET30	Control_ENU	ratio_KTF_TE	ratio_KTF_ET10	ratio_KTF_ET30	ratio_Control_ENU
A	16	8	5	5	0.183908	0.195122	0.078125	0.106383
B	32	8	22	20	0.367816	0.195122	0.34375	0.425532
C	14	6	14	5	0.16092	0.146341	0.21875	0.106383
D	18	11	15	8	0.206897	0.268293	0.234375	0.170213
E	7	8	8	9	0.0804598	0.195122	0.125	0.191489

## Sheet: ED_Fig_9c
Bin	ratio_TE	ratio_ET10	ratio_ET30	Apc_Het_Tam_ENU	Apc_Het_ENU>Tam_10d	Apc_Het_ENU>Tam_30d
A	0.0576923	0.169492	0.25	3	10	5
B	0.576923	0.271186	0.2	30	16	4
C	0.0961538	0.101695	0.15	5	6	3
D	0.173077	0.254237	0.1	9	15	2
E	0.0961538	0.20339	0.3	5	12	6

## Sheet: ED_Fig_9d
Cohort	Tumour_clone	AA_change	Bin	Protocol
Control_ENU	14-21885-2	p.C518*	B	ENU
Control_ENU	14-21895-1	p.A515*	B	ENU
Control_ENU	14-21895-1	p.C449*	B	ENU
Control_ENU	14-21895-2	p.R651*	B	ENU
Control_ENU	14-21895-2_1	p.Q221*	A	ENU
Control_ENU	14-21895-3	p.L696*	B	ENU
Control_ENU	15-34685-12	p.A515*	B	ENU
Control_ENU	15-34685-13	p.C1386*	E	ENU
Control_ENU	15-34685-13	p.L1034*	D	ENU
Control_ENU	15-34685-14	p.L962*	C	ENU
Control_ENU	15-34685-14	p.Q1366*	E	ENU
Control_ENU	15-34685-16	p.L1340*	E	ENU
Control_ENU	15-4598-11	p.C342*	B	ENU
Control_ENU	15-4598-11	p.R688*	B	ENU
Control_ENU	15-4598-5	p.R412*	B	ENU
Control_ENU	15-4598-5	p.Y1100*	D	ENU
Control_ENU	15-4598-6	p.Q755*	B	ENU
Control_ENU	15-4598-6	p.R412*	B	ENU
Control_ENU	15-4598-7	p.Q1336*	E	ENU
Control_ENU	15-4598-7	p.Q234*	A	ENU
Control_ENU	15-4598-8	p.R651*	B	ENU
Control_ENU	15-4598-8	p.Q221*	A	ENU
Control_ENU	15-4598-9	p.Q422*	B	ENU
Control_ENU	15-4598-9	p.W419*	B	ENU
Control_ENU	16-20277-25	p.Y1161*	D	ENU
Control_ENU	16-20277-26	p.E1352*	E	ENU
Control_ENU	16-20277-26	p.Y797*	C	ENU
Control_ENU	16-20277-27	p.Q1292*	E	ENU
Control_ENU	16-20277-27	p.Y1141*	D	ENU
Control_ENU	16-20279-18	p.L233*	A	ENU
Control_ENU	16-20279-19	p.W683*	B	ENU
Control_ENU	16-20279-20	p.W155*	A	ENU
Control_ENU	16-20279-20	p.Y1133*	D	ENU
Control_ENU	16-20279-24	p.C679*	B	ENU
Control_ENU	16-20279-24_1	p.Y1375*	E	ENU
Control_ENU	18-24613-13	p.Q1094*	D	ENU
Control_ENU	18-24613-15	p.C1386*	E	ENU
Control_ENU	18-24613-15	p.C912*	C	ENU
Control_ENU	18-24613-17	p.Q765*	B	ENU
Control_ENU	18-39271-1	p.C1287*	E	ENU
Control_ENU	18-39271-1	p.L667*	B	ENU
Control_ENU	18-39271-1_1	p.Q1150*	D	ENU
Control_ENU	18-39271-3	p.Q787*	C	ENU
Control_ENU	18-39271-3	p.Y794*	C	ENU
Control_ENU	18-39271-5	p.Y1165*	D	ENU
Control_ENU	18-39271-6	p.C523*	B	ENU
Control_ENU	18-39271-6	p.Q652*	B	ENU
Fbxw7-null_Tam>ENU	17-28417-1	p.Q1258*	E	TAM_ENU
Fbxw7-null_Tam>ENU	17-28417-1	p.Y971*	C	TAM_ENU
Fbxw7-null_Tam>ENU	17-28417-11	p.M436*	B	TAM_ENU
Fbxw7-null_Tam>ENU	17-28417-11	p.Q652*	B	TAM_ENU
Fbxw7-null_Tam>ENU	17-28417-12	p.Y1141*	D	TAM_ENU
Fbxw7-null_Tam>ENU	17-28417-12	p.Y933*	C	TAM_ENU
Fbxw7-null_Tam>ENU	17-28417-16	p.S1193*	D	TAM_ENU
Fbxw7-null_Tam>ENU	17-28417-16	p.Y414*	B	TAM_ENU
Fbxw7-null_Tam>ENU	17-28417-17	p.L531*	B	TAM_ENU
Fbxw7-null_Tam>ENU	17-28417-17	p.Y1076*	D	TAM_ENU
Fbxw7-null_Tam>ENU	17-28417-19	p.Q443*	B	TAM_ENU
Fbxw7-null_Tam>ENU	17-28417-19	p.Y995*	C	TAM_ENU
Fbxw7-null_Tam>ENU	17-28417-3	p.L495*	B	TAM_ENU
Fbxw7-null_Tam>ENU	17-28417-3	p.Q1093*	D	TAM_ENU
Fbxw7-null_Tam>ENU	18-1444-1	p.G500*	B	TAM_ENU
Fbxw7-null_Tam>ENU	18-1444-10	p.R956*	C	TAM_ENU
Fbxw7-null_Tam>ENU	18-1444-10	p.Y949*	C	TAM_ENU
Fbxw7-null_Tam>ENU	18-1444-16	p.Y1178*	D	TAM_ENU
Fbxw7-null_Tam>ENU	18-1444-17	p.Y1073*	D	TAM_ENU
Fbxw7-null_Tam>ENU	18-1444-17	p.Y949*	C	TAM_ENU
Fbxw7-null_Tam>ENU	18-6427-15	p.C605*	B	TAM_ENU
Fbxw7-null_Tam>ENU	18-6427-15	p.W551*	B	TAM_ENU
Fbxw7-null_Tam>ENU	18-6427-3	p.Q213*	A	TAM_ENU
KrasG12D_Tam>ENU	17-35923-4	p.Q213*	A	TAM_ENU
KrasG12D_Tam>ENU	17-35923-4	p.Y131*	A	TAM_ENU
KrasG12D_Tam>ENU	17-35924-5	p.Q1377*	E	TAM_ENU
KrasG12D_Tam>ENU	17-35925-2	p.Q1150*	D	TAM_ENU
KrasG12D_Tam>ENU	17-35925-8	p.E1078*	D	TAM_ENU
KrasG12D_Tam>ENU	17-35927-3	p.Y1073*	D	TAM_ENU
KrasG12D_Tam>ENU	17-38604-10	p.Q1240*	D	TAM_ENU
KrasG12D_Tam>ENU	17-38604-10	p.W155*	A	TAM_ENU
KrasG12D_Tam>ENU	17-38606-4	p.G680*	B	TAM_ENU
KrasG12D_Tam>ENU	17-38606-4	p.Q1088*	D	TAM_ENU
KrasG12D_Tam>ENU	17-38606-6	p.Y998*	C	TAM_ENU
KrasG12D_Tam>ENU	17-40749-14	p.Q1203*	D	TAM_ENU
KrasG12D_Tam>ENU	17-40749-14	p.W421*	B	TAM_ENU
KrasG12D_Tam>ENU	17-40749-16	p.Q221*	A	TAM_ENU
KrasG12D_Tam>ENU	17-40749-16	p.Y1073*	D	TAM_ENU
KrasG12D_Tam>ENU	17-40749-18	p.C605*	B	TAM_ENU
KrasG12D_Tam>ENU	17-40749-18	p.Q410*	B	TAM_ENU
KrasG12D_Tam>ENU	17-40752-10	p.A515*	B	TAM_ENU
KrasG12D_Tam>ENU	17-40752-10	p.S1276*	E	TAM_ENU
KrasG12D_Tam>ENU	17-40752-12	p.S745*	B	TAM_ENU
KrasG12D_Tam>ENU	17-40752-12	p.W683*	B	TAM_ENU
KrasG12D_Tam>ENU	DWVL2.1b_33	p.R1112*	D	TAM_ENU
KrasG12D_Tam>ENU	DWVL2.1b_33	p.R412*	B	TAM_ENU
KrasG12D_Tam>ENU	DWVL2.1b_34	p.R1112*	D	TAM_ENU
KrasG12D_Tam>ENU	DWVL2.1b_40	p.F176*	A	TAM_ENU
KrasG12D_Tam>ENU	DWVL2.1b_54	p.Q179*	A	TAM_ENU
KrasG12D_Tam>ENU	DWVL2.1b_69	p.Q1326*	E	TAM_ENU
KrasG12D_Tam>ENU	DWVL2.1b_69	p.Y1100*	D	TAM_ENU
KrasG12D_Tam>ENU	DWVL2.1b_70_1	p.G1017*	C	TAM_ENU
KrasG12D_Tam>ENU	DWVL2.1b_70	p.S140*	A	TAM_ENU
KrasG12D_Tam>ENU	DWVL2.1b_70	p.W155*	A	TAM_ENU
KrasG12D_Tam>ENU	DWVL2.1b_71	p.L503*	B	TAM_ENU
KrasG12D_Tam>ENU	DWVL2.1b_71	p.Y735*	B	TAM_ENU
KrasG12D_Tam>ENU	DWVL2.2i_22	p.S835*	C	TAM_ENU
KrasG12D_Tam>ENU	DWVL2.2i_22	p.Y971*	C	TAM_ENU
KrasG12D_Tam>ENU	DWVL2.2i_55	p.E459*	B	TAM_ENU
KrasG12D_Tam>ENU	DWVL2.2i_55	p.Q661*	B	TAM_ENU
KrasG12D_Tam>ENU	DWVL2.2i_58	p.S941*	C	TAM_ENU
Trp53-null_Tam>ENU	17-17654-3	p.C1268*	E	TAM_ENU
Trp53-null_Tam>ENU	17-17654-3	p.C481*	B	TAM_ENU
Trp53-null_Tam>ENU	17-18690-4	p.W155*	A	TAM_ENU
Trp53-null_Tam>ENU	17-18690-7	p.Q1203*	D	TAM_ENU
Trp53-null_Tam>ENU	17-18690-7	p.Q410*	B	TAM_ENU
Trp53-null_Tam>ENU	17-18698-2	p.Q201*	A	TAM_ENU
Trp53-null_Tam>ENU	17-18698-6	p.F176*	A	TAM_ENU
Trp53-null_Tam>ENU	17-18698-6	p.Y998*	C	TAM_ENU
Trp53-null_Tam>ENU	17-18698-7	p.M436*	B	TAM_ENU
Trp53-null_Tam>ENU	17-18698-7	p.L506*	B	TAM_ENU
Trp53-null_Tam>ENU	17-18700-3	p.A515*	B	TAM_ENU
Trp53-null_Tam>ENU	17-18700-3	p.Q471*	B	TAM_ENU
Trp53-null_Tam>ENU	17-18700-5	p.C449*	B	TAM_ENU
Trp53-null_Tam>ENU	17-18703-1	p.F176*	A	TAM_ENU
Trp53-null_Tam>ENU	17-18703-2	p.Q161*	A	TAM_ENU
Trp53-null_Tam>ENU	17-18703-3	p.L696*	B	TAM_ENU
Trp53-null_Tam>ENU	17-18703-3	p.Y1375*	E	TAM_ENU
Trp53-null_Tam>ENU	18-9097-11	p.E138*	A	TAM_ENU
Trp53-null_Tam>ENU	18-9097-11	p.S1277*	E	TAM_ENU
Trp53-null_Tam>ENU	18-9097-11_1	p.W591*	B	TAM_ENU
Trp53-null_Tam>ENU	18-9097-13	p.Y1178*	D	TAM_ENU
Trp53-null_Tam>ENU	18-9097-14	p.R651*	B	TAM_ENU
Trp53-null_Tam>ENU	18-9097-14	p.L561*	B	TAM_ENU
Trp53-null_Tam>ENU	18-9097-15	p.L290*	A	TAM_ENU
Trp53-null_Tam>ENU	18-9097-15	p.R956*	C	TAM_ENU
Fbxw7null_ENU_Tam_10d	18-14700-1	p.Q221*	A	ENU_Tam_10d
Fbxw7null_ENU_Tam_10d	18-17168-3	p.L178*	A	ENU_Tam_10d
Fbxw7null_ENU_Tam_10d	18-17168-3	p.Y1178*	D	ENU_Tam_10d
Fbxw7null_ENU_Tam_10d	18-17168-6	p.Q478*	B	ENU_Tam_10d
Fbxw7null_ENU_Tam_10d	18-17168-6	p.C945*	C	ENU_Tam_10d
Fbxw7null_ENU_Tam_10d	18-17641-15	p.C912*	C	ENU_Tam_10d
Fbxw7null_ENU_Tam_10d	18-17641-15	p.Q1060*	D	ENU_Tam_10d
Fbxw7null_ENU_Tam_10d	18-17644-3	p.S140*	A	ENU_Tam_10d
Fbxw7null_ENU_Tam_10d	18-17644-4	p.W697*	B	ENU_Tam_10d
Fbxw7null_ENU_Tam_10d	18-17644-4	p.Y984*	C	ENU_Tam_10d
Fbxw7null_ENU_Tam_30d	19-7793-10	p.A515*	B	ENU_Tam_30d
Fbxw7null_ENU_Tam_30d	19-7793-11	p.L172*	A	ENU_Tam_30d
Fbxw7null_ENU_Tam_30d	19-7793-12	p.Y949*	C	ENU_Tam_30d
Fbxw7null_ENU_Tam_30d	19-7794-1	p.S1200*	D	ENU_Tam_30d
Fbxw7null_ENU_Tam_30d	19-7794-1	p.S1270*	E	ENU_Tam_30d
Fbxw7null_ENU_Tam_30d	19-7794-10	p.M436*	B	ENU_Tam_30d
Fbxw7null_ENU_Tam_30d	19-7794-14	p.L962*	C	ENU_Tam_30d
Fbxw7null_ENU_Tam_30d	19-7794-14	p.Y1133*	D	ENU_Tam_30d
Fbxw7null_ENU_Tam_30d	19-7794-15	p.W419*	B	ENU_Tam_30d
Fbxw7null_ENU_Tam_30d	19-7794-2	p.L1340*	E	ENU_Tam_30d
Fbxw7null_ENU_Tam_30d	19-7794-3	p.Q478*	B	ENU_Tam_30d
Fbxw7null_ENU_Tam_30d	19-7794-3	p.Q1336*	E	ENU_Tam_30d
Fbxw7null_ENU_Tam_30d	19-7794-4	p.C912*	C	ENU_Tam_30d
Fbxw7null_ENU_Tam_30d	19-7794-4	p.Q1039*	D	ENU_Tam_30d
Fbxw7null_ENU_Tam_30d	19-7794-6	p.R921*	C	ENU_Tam_30d
Fbxw7null_ENU_Tam_30d	19-7794-7	p.Y797*	C	ENU_Tam_30d
Fbxw7null_ENU_Tam_30d	19-7794-8	p.R651*	B	ENU_Tam_30d
Fbxw7null_ENU_Tam_30d	19-7794-8	p.Y1145*	D	ENU_Tam_30d
Fbxw7null_ENU_Tam_30d	19-7794-9	p.Q422*	B	ENU_Tam_30d
Fbxw7null_ENU_Tam_30d	19-7794-9	p.Y1375*	E	ENU_Tam_30d
KrasG12D_ENU_Tam_10d	17-41722-10	p.L172*	A	ENU_Tam_10d
KrasG12D_ENU_Tam_10d	17-41722-11	p.E1045*	D	ENU_Tam_10d
KrasG12D_ENU_Tam_10d	17-41722-5	p.Q1227*	D	ENU_Tam_10d
KrasG12D_ENU_Tam_10d	17-41722-8	p.L506*	B	ENU_Tam_10d
KrasG12D_ENU_Tam_10d	17-41726-3	p.Q1229*	D	ENU_Tam_10d
KrasG12D_ENU_Tam_10d	17-41726-4	p.G633*	B	ENU_Tam_10d
KrasG12D_ENU_Tam_10d	17-41726-6	p.Q161*	A	ENU_Tam_10d
KrasG12D_ENU_Tam_10d	17-41726-6	p.L962*	C	ENU_Tam_10d
KrasG12D_ENU_Tam_10d	17-41885-6	p.W591*	B	ENU_Tam_10d
KrasG12D_ENU_Tam_10d	17-41885-6	p.Y1375*	E	ENU_Tam_10d
KrasG12D_ENU_Tam_30d	17-41889-2	p.Q186*	A	ENU_Tam_30d
KrasG12D_ENU_Tam_30d	17-41889-5	p.Y949*	C	ENU_Tam_30d
KrasG12D_ENU_Tam_30d	17-48920-1	p.Q443*	B	ENU_Tam_30d
KrasG12D_ENU_Tam_30d	17-48920-2	p.Y995*	C	ENU_Tam_30d
KrasG12D_ENU_Tam_30d	17-48920-3	p.E423*	B	ENU_Tam_30d
KrasG12D_ENU_Tam_30d	17-48920-5_1	p.A515*	B	ENU_Tam_30d
KrasG12D_ENU_Tam_30d	17-48920-5	p.Y998*	C	ENU_Tam_30d
KrasG12D_ENU_Tam_30d	17-48920-8	p.W591*	B	ENU_Tam_30d
KrasG12D_ENU_Tam_30d	17-48920-8	p.W697*	B	ENU_Tam_30d
KrasG12D_ENU_Tam_30d	17-48923-10	p.Y1178*	D	ENU_Tam_30d
KrasG12D_ENU_Tam_30d	17-48923-12	p.R552*	B	ENU_Tam_30d
KrasG12D_ENU_Tam_30d	17-48923-12	p.Y1025*	D	ENU_Tam_30d
KrasG12D_ENU_Tam_30d	17-48923-13	p.Q539*	B	ENU_Tam_30d
KrasG12D_ENU_Tam_30d	17-48923-14	p.Q234*	A	ENU_Tam_30d
KrasG12D_ENU_Tam_30d	17-51834-1	p.Y794*	C	ENU_Tam_30d
KrasG12D_ENU_Tam_30d	17-51834-1	p.C1247*	D	ENU_Tam_30d
KrasG12D_ENU_Tam_30d	17-51834-2	p.C518*	B	ENU_Tam_30d
KrasG12D_ENU_Tam_30d	17-51834-2	p.Y954*	C	ENU_Tam_30d
KrasG12D_ENU_Tam_30d	17-51834-3	p.W155*	A	ENU_Tam_30d
KrasG12D_ENU_Tam_30d	17-51834-3	p.R651*	B	ENU_Tam_30d
Trp53-null_ENU>Tam_10d	17-27354-2	p.Q1088*	D	ENU_Tam_10d
Trp53-null_ENU>Tam_10d	17-27361-3	p.Y1161*	D	ENU_Tam_10d
Trp53-null_ENU>Tam_10d	17-27361-3	p.Y157*	A	ENU_Tam_10d
Trp53-null_ENU>Tam_10d	17-27361-4	p.Q1366*	E	ENU_Tam_10d
Trp53-null_ENU>Tam_10d	17-27361-5	p.Q234*	A	ENU_Tam_10d
Trp53-null_ENU>Tam_10d	17-27361-5	p.L829*	C	ENU_Tam_10d
Trp53-null_ENU>Tam_10d	17-27361-6	p.C912*	C	ENU_Tam_10d
Trp53-null_ENU>Tam_10d	17-27361-6	p.E1396*	E	ENU_Tam_10d
Trp53-null_ENU>Tam_10d	17-30310-2	p.Q1242*	D	ENU_Tam_10d
Trp53-null_ENU>Tam_10d	17-30310-2	p.Q1301*	E	ENU_Tam_10d
Trp53-null_ENU>Tam_10d	17-30310-5	p.L1034*	D	ENU_Tam_10d
Trp53-null_ENU>Tam_10d	17-30310-5	p.Q1326*	E	ENU_Tam_10d
Trp53-null_ENU>Tam_10d	17-30312-11	p.Y735*	B	ENU_Tam_10d
Trp53-null_ENU>Tam_10d	17-30312-11	p.Q1065*	D	ENU_Tam_10d
Trp53-null_ENU>Tam_10d	17-30312-12	p.Q1093*	D	ENU_Tam_10d
Trp53-null_ENU>Tam_10d	17-30312-12	p.L1275*	E	ENU_Tam_10d
Trp53-null_ENU>Tam_10d	17-30312-12_1	p.L1275*	E	ENU_Tam_10d
Trp53-null_ENU>Tam_10d	17-30312-13	p.Y1375*	E	ENU_Tam_10d
Trp53-null_ENU>Tam_10d	17-30312-14	p.Q478*	B	ENU_Tam_10d
Trp53-null_ENU>Tam_10d	17-30313-9	p.A515*	B	ENU_Tam_10d
Trp53-null_ENU>Tam_30d	17-23704-1	p.L477*	B	ENU_Tam_30d
Trp53-null_ENU>Tam_30d	17-23704-4	p.Y1100*	D	ENU_Tam_30d
Trp53-null_ENU>Tam_30d	17-23704-4	p.W419*	B	ENU_Tam_30d
Trp53-null_ENU>Tam_30d	17-27283-10	p.Q1190*	D	ENU_Tam_30d
Trp53-null_ENU>Tam_30d	17-27283-11	p.C342*	B	ENU_Tam_30d
Trp53-null_ENU>Tam_30d	17-27283-11	p.Q539*	B	ENU_Tam_30d
Trp53-null_ENU>Tam_30d	17-27283-14	p.R803*	C	ENU_Tam_30d
Trp53-null_ENU>Tam_30d	17-27355-10	p.Q1292*	E	ENU_Tam_30d
Trp53-null_ENU>Tam_30d	17-27355-10	p.Q1227*	D	ENU_Tam_30d
Trp53-null_ENU>Tam_30d	17-27355-14	p.C912*	C	ENU_Tam_30d
Trp53-null_ENU>Tam_30d	17-27355-14	p.Y998*	C	ENU_Tam_30d
Trp53-null_ENU>Tam_30d	17-27355-15	p.W683*	B	ENU_Tam_30d
Trp53-null_ENU>Tam_30d	17-27355-15	p.G970*	C	ENU_Tam_30d
Trp53-null_ENU>Tam_30d	17-27366-14	p.E1304*	E	ENU_Tam_30d
Trp53-null_ENU>Tam_30d	17-30303-1_1	p.Q1203*	D	ENU_Tam_30d
Trp53-null_ENU>Tam_30d	17-30303-1	p.C1287*	E	ENU_Tam_30d
Trp53-null_ENU>Tam_30d	17-30303-1	p.Q1336*	E	ENU_Tam_30d
Trp53-null_ENU>Tam_30d	17-30303-3	p.M436*	B	ENU_Tam_30d
Trp53-null_ENU>Tam_30d	17-30303-3	p.E133*	A	ENU_Tam_30d
Trp53-null_ENU>Tam_30d	17-30303-4	p.Y1161*	D	ENU_Tam_30d
Trp53-null_ENU>Tam_30d	17-30303-4	p.Q1240*	D	ENU_Tam_30d
Trp53-null_ENU>Tam_30d	17-30303-5	p.W421*	B	ENU_Tam_30d
Trp53-null_ENU>Tam_30d	17-30303-5	p.Y1145*	D	ENU_Tam_30d

## Sheet: ED_Fig_9e
Bin_combo	KTF_TE	KTF_ET10	KTF_ET30	Control_ENU	Bin_combo_KTF_TE_ratio	Bin_combo_KTF_ET10_ratio	Bin_combo_KTF_ET30_ratio	Bin_combo_Control_ratio
AA	9	3	3	2	0.169811	0.111111	0.0697674	0.0645161
AB	0	0	2	1	0	0	0.0465116	0.0322581
AC	2	2	0	0	0.0377358	0.0740741	0	0
AD	2	2	0	1	0.0377358	0.0740741	0	0.0322581
AE	1	0	0	1	0.0188679	0	0	0.0322581
BB	12	4	10	12	0.226415	0.148148	0.232558	0.387097
BC	1	2	2	0	0.0188679	0.0740741	0.0465116	0
BD	7	1	4	1	0.132075	0.037037	0.0930233	0.0322581
BE	3	1	2	1	0.0566038	0.037037	0.0465116	0.0322581
CC	5	0	8	1	0.0943396	0	0.186047	0.0322581
CD	2	1	3	0	0.0377358	0.037037	0.0697674	0
CE	1	1	0	3	0.0188679	0.037037	0	0.0967742
DD	6	4	4	4	0.113208	0.148148	0.0930233	0.129032
DE	1	3	2	2	0.0188679	0.111111	0.0465116	0.0645161
EE	1	3	3	2	0.0188679	0.111111	0.0697674	0.0645161

## Sheet: ED_Fig_9f
time_sim	variable	Proportion_tumours_left
0	A_sum	1
0	B_sum	1
0	C_sum	1
0	D_sum	1
0	E_sum	1
0	non_A_sum	1
0	non_B_sum	1
0	non_C_sum	1
0	non_D_sum	1
0	non_E_sum	1
10	A_sum	0.453077
10	B_sum	0.315184
10	C_sum	0.494266
10	D_sum	0.553761
10	E_sum	1.0356
10	non_A_sum	0.464694
10	non_B_sum	0.573897
10	non_C_sum	0.453077
10	non_D_sum	0.414242
10	non_E_sum	0.374281
30	A_sum	0.086394
30	B_sum	0.210351
30	C_sum	0.285886
30	D_sum	0.174708
30	E_sum	0.241903
30	non_A_sum	0.235701
30	non_B_sum	0.185459
30	non_C_sum	0.172788
30	non_D_sum	0.207346
30	non_E_sum	0.189316
1	prop_clones_left_proxSI	1
1.5	prop_clones_left_proxSI	0.952399
2	prop_clones_left_proxSI	0.909222
2.5	prop_clones_left_proxSI	0.869958
3	prop_clones_left_proxSI	0.834165
3.5	prop_clones_left_proxSI	0.801456
4	prop_clones_left_proxSI	0.771492
4.5	prop_clones_left_proxSI	0.743976
5	prop_clones_left_proxSI	0.718648
5.5	prop_clones_left_proxSI	0.695279
6	prop_clones_left_proxSI	0.67367
6.5	prop_clones_left_proxSI	0.653642
7	prop_clones_left_proxSI	0.635039
7.5	prop_clones_left_proxSI	0.617723
8	prop_clones_left_proxSI	0.60157
8.5	prop_clones_left_proxSI	0.586473
9	prop_clones_left_proxSI	0.572335
9.5	prop_clones_left_proxSI	0.559069
10	prop_clones_left_proxSI	0.546598
10.5	prop_clones_left_proxSI	0.534855
11	prop_clones_left_proxSI	0.523778
11.5	prop_clones_left_proxSI	0.513311
12	prop_clones_left_proxSI	0.503406
12.5	prop_clones_left_proxSI	0.494017
13	prop_clones_left_proxSI	0.485105
13.5	prop_clones_left_proxSI	0.476634
14	prop_clones_left_proxSI	0.46857
14.5	prop_clones_left_proxSI	0.460883
15	prop_clones_left_proxSI	0.453548
15.5	prop_clones_left_proxSI	0.44654
16	prop_clones_left_proxSI	0.439836
16.5	prop_clones_left_proxSI	0.433416
17	prop_clones_left_proxSI	0.427261
17.5	prop_clones_left_proxSI	0.421354
18	prop_clones_left_proxSI	0.415681
18.5	prop_clones_left_proxSI	0.410226
19	prop_clones_left_proxSI	0.404977
19.5	prop_clones_left_proxSI	0.399921
20	prop_clones_left_proxSI	0.395047
20.5	prop_clones_left_proxSI	0.390346
21	prop_clones_left_proxSI	0.385807
21.5	prop_clones_left_proxSI	0.381422
22	prop_clones_left_proxSI	0.377183
22.5	prop_clones_left_proxSI	0.373082
23	prop_clones_left_proxSI	0.369112
23.5	prop_clones_left_proxSI	0.365266
24	prop_clones_left_proxSI	0.36154
24.5	prop_clones_left_proxSI	0.357926
25	prop_clones_left_proxSI	0.35442
25.5	prop_clones_left_proxSI	0.351017
26	prop_clones_left_proxSI	0.347712
26.5	prop_clones_left_proxSI	0.3445
27	prop_clones_left_proxSI	0.341379
27.5	prop_clones_left_proxSI	0.338343
28	prop_clones_left_proxSI	0.33539
28.5	prop_clones_left_proxSI	0.332517
29	prop_clones_left_proxSI	0.329719
29.5	prop_clones_left_proxSI	0.326994
30	prop_clones_left_proxSI	0.324339
