# Supplementary material for: Decay of driver mutations shapes the landscape of intestinal transformation
Source: Nature. 2025 Dec 3;649(8097):729–38. doi: 10.1038/s41586-025-09762-w (PMC12804087; doi:10.1038/s41586-025-09762-w)
Supplement: Supplementary file 18 — Source Data Extended Data Fig. 10 [file 41586_2025_9762_MOESM18_ESM.xlsx]

## Sheet: ED_Fig_10a
KRASstatus	n_20aa_retained	nGene	nHits	Percentage	Group
MUT	0	2520	638	25.3175	MUT0
MUT	1	2520	894	35.4762	MUT1
WT	3	3198	135	4.22139	WT3
WT	1	3198	1212	37.8987	WT1
WT	2	3198	515	16.1038	WT2
MUT	2	2520	757	30.0397	MUT2
WT	0	3198	1328	41.526	WT0
MUT	3	2520	225	8.92857	MUT3
WT	7	3198	5	0.156348	WT7
MUT	5	2520	1	0.0396825	MUT5
WT	4	3198	3	0.0938086	WT4
MUT	7	2520	5	0.198413	MUT7

## Sheet: ED_Fig_10b
Fbxw7status	n_20aa_retained	nGene	nHits	Percentage	Group
WT	2	3205	1401	43.7129	WT2
WT	0	3205	269	8.39314	WT0
WT	3	3205	428	13.3541	WT3
MUT	3	355	41	11.5493	MUT3
WT	1	3205	1091	34.0406	WT1
MUT	1	355	141	39.7183	MUT1
MUT	2	355	156	43.9437	MUT2
MUT	0	355	16	4.50704	MUT0
WT	5	3205	7	0.218409	WT5
WT	4	3205	2	0.0624025	WT4
WT	7	3205	7	0.218409	WT7
MUT	4	355	1	0.28169	MUT4

## Sheet: ED_Fig_10c
KRAS_mutation	KRASstatus	nAAretained	nSample	nHits	Percentage	Group
G12	MUT	2	1328	698	52.5602	MUT2
G12	MUT	0	1328	65	4.89458	MUT0
G12	WT	3	1620	147	9.07407	WT3
G12	WT	0	1620	184	11.358	WT0
G12	WT	1	1620	751	46.358	WT1
G12	MUT	1	1328	338	25.4518	MUT1
G12	MUT	3	1328	223	16.7922	MUT3
G12	WT	2	1620	526	32.4691	WT2
G12	WT	5	1620	4	0.246914	WT5
G12	WT	4	1620	2	0.123457	WT4
G12	WT	7	1620	6	0.37037	WT7
G12	MUT	5	1328	3	0.225904	MUT5
G12	MUT	7	1328	1	0.0753012	MUT7
G13	MUT	2	317	178	56.1514	MUT2
G13	MUT	0	317	19	5.99369	MUT0
G13	WT	3	1620	147	9.07407	WT3
G13	WT	0	1620	184	11.358	WT0
G13	WT	1	1620	751	46.358	WT1
G13	WT	2	1620	526	32.4691	WT2
G13	MUT	1	317	68	21.4511	MUT1
G13	WT	5	1620	4	0.246914	WT5
G13	MUT	3	317	52	16.4038	MUT3
G13	WT	4	1620	2	0.123457	WT4
G13	WT	7	1620	6	0.37037	WT7
Q61	WT	3	1620	147	9.07407	WT3
Q61	WT	0	1620	184	11.358	WT0
Q61	WT	1	1620	751	46.358	WT1
Q61	WT	2	1620	526	32.4691	WT2
Q61	MUT	2	84	45	53.5714	MUT2
Q61	WT	5	1620	4	0.246914	WT5
Q61	MUT	1	84	23	27.381	MUT1
Q61	MUT	0	84	3	3.57143	MUT0
Q61	MUT	3	84	13	15.4762	MUT3
Q61	WT	4	1620	2	0.123457	WT4
Q61	WT	7	1620	6	0.37037	WT7

## Sheet: ED_Fig_10d
KRASstatus	n_20aa_retained	Gene	nGene	Title	nHits	Percentage	Group
MUT	2	none	731	none (Mut/WT KRAS: 731/858)	388	53.078	MUT2
MUT	0	none	731	none (Mut/WT KRAS: 731/858)	36	4.92476	MUT0
WT	3	ARID1A	59	ARID1A (Mut/WT KRAS: 57/59)	2	3.38983	WT3
WT	3	PIK3CA	193	PIK3CA (Mut/WT KRAS: 439/193)	28	14.5078	WT3
WT	3	FBXW7	111	FBXW7 (Mut/WT KRAS: 244/111)	12	10.8108	WT3
WT	0	none	858	none (Mut/WT KRAS: 731/858)	95	11.0723	WT0
WT	1	TCF7L2	106	TCF7L2 (Mut/WT KRAS: 112/106)	57	53.7736	WT1
WT	1	ARID1A	59	ARID1A (Mut/WT KRAS: 57/59)	28	47.4576	WT1
MUT	3	SMAD4	248	SMAD4 (Mut/WT KRAS: 248/108)	45	18.1452	MUT3
MUT	3	AMER1	125	AMER1 (Mut/WT KRAS: 125/22)	52	41.6	MUT3
MUT	3	PIK3CA	439	PIK3CA (Mut/WT KRAS: 439/193)	95	21.6401	MUT3
MUT	0	SMAD4	248	SMAD4 (Mut/WT KRAS: 248/108)	16	6.45161	MUT0
WT	0	PIK3CA	193	PIK3CA (Mut/WT KRAS: 439/193)	20	10.3627	WT0
WT	0	ARID1A	59	ARID1A (Mut/WT KRAS: 57/59)	12	20.339	WT0
WT	0	ATM	47	ATM (Mut/WT KRAS: 76/47)	7	14.8936	WT0
MUT	2	PIK3CA	439	PIK3CA (Mut/WT KRAS: 439/193)	251	57.1754	MUT2
MUT	1	PIK3CA	439	PIK3CA (Mut/WT KRAS: 439/193)	65	14.8064	MUT1
MUT	0	PIK3CA	439	PIK3CA (Mut/WT KRAS: 439/193)	28	6.37813	MUT0
MUT	0	TCF7L2	112	TCF7L2 (Mut/WT KRAS: 112/106)	8	7.14286	MUT0
WT	2	BRAF	126	BRAF (Mut/WT KRAS: 18/126)	49	38.8889	WT2
WT	1	none	858	none (Mut/WT KRAS: 731/858)	445	51.8648	WT1
MUT	1	FBXW7	244	FBXW7 (Mut/WT KRAS: 244/111)	89	36.4754	MUT1
WT	3	PTEN	36	PTEN (Mut/WT KRAS: 68/36)	8	22.2222	WT3
WT	3	BRAF	126	BRAF (Mut/WT KRAS: 18/126)	54	42.8571	WT3
WT	2	none	858	none (Mut/WT KRAS: 731/858)	268	31.2354	WT2
MUT	2	ARID1A	57	ARID1A (Mut/WT KRAS: 57/59)	30	52.6316	MUT2
WT	2	PIK3CA	193	PIK3CA (Mut/WT KRAS: 439/193)	71	36.7876	WT2
WT	1	FBXW7	111	FBXW7 (Mut/WT KRAS: 244/111)	52	46.8468	WT1
MUT	1	TCF7L2	112	TCF7L2 (Mut/WT KRAS: 112/106)	44	39.2857	MUT1
MUT	3	ARID1A	57	ARID1A (Mut/WT KRAS: 57/59)	9	15.7895	MUT3
MUT	3	none	731	none (Mut/WT KRAS: 731/858)	102	13.9535	MUT3
WT	2	FBXW7	111	FBXW7 (Mut/WT KRAS: 244/111)	36	32.4324	WT2
WT	1	PIK3CA	193	PIK3CA (Mut/WT KRAS: 439/193)	72	37.3057	WT1
MUT	1	SOX9	174	SOX9 (Mut/WT KRAS: 174/110)	51	29.3103	MUT1
MUT	0	SOX9	174	SOX9 (Mut/WT KRAS: 174/110)	9	5.17241	MUT0
WT	1	ATM	47	ATM (Mut/WT KRAS: 76/47)	18	38.2979	WT1
WT	1	SOX9	110	SOX9 (Mut/WT KRAS: 174/110)	52	47.2727	WT1
MUT	1	PTEN	68	PTEN (Mut/WT KRAS: 68/36)	14	20.5882	MUT1
MUT	1	none	731	none (Mut/WT KRAS: 731/858)	202	27.6334	MUT1
WT	0	FBXW7	111	FBXW7 (Mut/WT KRAS: 244/111)	11	9.90991	WT0
WT	1	SMAD4	108	SMAD4 (Mut/WT KRAS: 248/108)	46	42.5926	WT1
WT	2	SMAD4	108	SMAD4 (Mut/WT KRAS: 248/108)	32	29.6296	WT2
WT	3	none	858	none (Mut/WT KRAS: 731/858)	44	5.12821	WT3
MUT	1	ATM	76	ATM (Mut/WT KRAS: 76/47)	19	25	MUT1
WT	0	SOX9	110	SOX9 (Mut/WT KRAS: 174/110)	16	14.5455	WT0
MUT	2	SMAD4	248	SMAD4 (Mut/WT KRAS: 248/108)	131	52.8226	MUT2
MUT	2	PTEN	68	PTEN (Mut/WT KRAS: 68/36)	40	58.8235	MUT2
MUT	2	SOX9	174	SOX9 (Mut/WT KRAS: 174/110)	81	46.5517	MUT2
WT	2	SOX9	110	SOX9 (Mut/WT KRAS: 174/110)	36	32.7273	WT2
WT	2	ARID1A	59	ARID1A (Mut/WT KRAS: 57/59)	15	25.4237	WT2
WT	2	TCF7L2	106	TCF7L2 (Mut/WT KRAS: 112/106)	22	20.7547	WT2
MUT	1	SMAD4	248	SMAD4 (Mut/WT KRAS: 248/108)	56	22.5806	MUT1
MUT	2	FBXW7	244	FBXW7 (Mut/WT KRAS: 244/111)	120	49.1803	MUT2
MUT	3	SOX9	174	SOX9 (Mut/WT KRAS: 174/110)	33	18.9655	MUT3
WT	3	SMAD4	108	SMAD4 (Mut/WT KRAS: 248/108)	15	13.8889	WT3
MUT	2	ATM	76	ATM (Mut/WT KRAS: 76/47)	43	56.5789	MUT2
WT	2	AMER1	22	AMER1 (Mut/WT KRAS: 125/22)	20	90.9091	WT2
MUT	2	AMER1	125	AMER1 (Mut/WT KRAS: 125/22)	72	57.6	MUT2
MUT	2	BRAF	18	BRAF (Mut/WT KRAS: 18/126)	13	72.2222	MUT2
MUT	2	TCF7L2	112	TCF7L2 (Mut/WT KRAS: 112/106)	47	41.9643	MUT2
MUT	1	ARID1A	57	ARID1A (Mut/WT KRAS: 57/59)	9	15.7895	MUT1
MUT	0	FBXW7	244	FBXW7 (Mut/WT KRAS: 244/111)	5	2.04918	MUT0
WT	5	none	858	none (Mut/WT KRAS: 731/858)	3	0.34965	WT5
WT	1	BRAF	126	BRAF (Mut/WT KRAS: 18/126)	17	13.4921	WT1
WT	1	PTEN	36	PTEN (Mut/WT KRAS: 68/36)	9	25	WT1
MUT	0	ARID1A	57	ARID1A (Mut/WT KRAS: 57/59)	9	15.7895	MUT0
WT	0	TCF7L2	106	TCF7L2 (Mut/WT KRAS: 112/106)	21	19.8113	WT0
WT	0	BRAF	126	BRAF (Mut/WT KRAS: 18/126)	5	3.96825	WT0
WT	0	SMAD4	108	SMAD4 (Mut/WT KRAS: 248/108)	13	12.037	WT0
WT	2	ATM	47	ATM (Mut/WT KRAS: 76/47)	19	40.4255	WT2
WT	0	PTEN	36	PTEN (Mut/WT KRAS: 68/36)	3	8.33333	WT0
MUT	0	ATM	76	ATM (Mut/WT KRAS: 76/47)	4	5.26316	MUT0
WT	2	PTEN	36	PTEN (Mut/WT KRAS: 68/36)	15	41.6667	WT2
MUT	3	FBXW7	244	FBXW7 (Mut/WT KRAS: 244/111)	29	11.8852	MUT3
WT	3	TCF7L2	106	TCF7L2 (Mut/WT KRAS: 112/106)	5	4.71698	WT3
WT	3	SOX9	110	SOX9 (Mut/WT KRAS: 174/110)	6	5.45455	WT3
MUT	3	ATM	76	ATM (Mut/WT KRAS: 76/47)	10	13.1579	MUT3
MUT	3	TCF7L2	112	TCF7L2 (Mut/WT KRAS: 112/106)	13	11.6071	MUT3
MUT	3	PTEN	68	PTEN (Mut/WT KRAS: 68/36)	14	20.5882	MUT3
WT	4	none	858	none (Mut/WT KRAS: 731/858)	1	0.11655	WT4
WT	3	AMER1	22	AMER1 (Mut/WT KRAS: 125/22)	2	9.09091	WT3
WT	3	ATM	47	ATM (Mut/WT KRAS: 76/47)	3	6.38298	WT3
WT	7	PIK3CA	193	PIK3CA (Mut/WT KRAS: 439/193)	2	1.03627	WT7
WT	7	SMAD4	108	SMAD4 (Mut/WT KRAS: 248/108)	1	0.925926	WT7
WT	4	SMAD4	108	SMAD4 (Mut/WT KRAS: 248/108)	1	0.925926	WT4
WT	4	PTEN	36	PTEN (Mut/WT KRAS: 68/36)	1	2.77778	WT4
MUT	3	BRAF	18	BRAF (Mut/WT KRAS: 18/126)	2	11.1111	MUT3
WT	7	none	858	none (Mut/WT KRAS: 731/858)	2	0.2331	WT7
MUT	1	BRAF	18	BRAF (Mut/WT KRAS: 18/126)	2	11.1111	MUT1
MUT	1	AMER1	125	AMER1 (Mut/WT KRAS: 125/22)	1	0.8	MUT1
MUT	4	FBXW7	244	FBXW7 (Mut/WT KRAS: 244/111)	1	0.409836	MUT4
MUT	0	BRAF	18	BRAF (Mut/WT KRAS: 18/126)	1	5.55556	MUT0
WT	7	TCF7L2	106	TCF7L2 (Mut/WT KRAS: 112/106)	1	0.943396	WT7
WT	7	ARID1A	59	ARID1A (Mut/WT KRAS: 57/59)	2	3.38983	WT7
MUT	5	none	731	none (Mut/WT KRAS: 731/858)	2	0.273598	MUT5
MUT	7	none	731	none (Mut/WT KRAS: 731/858)	1	0.136799	MUT7
WT	5	BRAF	126	BRAF (Mut/WT KRAS: 18/126)	1	0.793651	WT5

## Sheet: ED_Fig_10_e_f
Sample_ID	Patient_ID	Location	KRASstatus	nAPC	n_20aa_retained
P-0008690-T01-IM5	P-0008690	Right	MUT	2	3
P-0011603-T03-IM5	P-0011603	Left	WT	2	1
P-0003210-T01-IM5	P-0003210	Left	MUT	2	1
P-0002154-T01-IM3	P-0002154	Left	WT	2	1
P-0007929-T01-IM5	P-0007929	Left	WT	2	1
P-0035103-T01-IM6	P-0035103	Rectum	WT	2	0
P-0018669-T01-IM6	P-0018669	Rectum	WT	2	3
P-0010352-T01-IM5	P-0010352	Left	MUT	2	1
P-0010147-T01-IM5	P-0010147	Right	WT	2	2
P-0009377-T01-IM5	P-0009377	Left	WT	2	1
P-0009362-T01-IM5	P-0009362	Rectum	WT	2	1
P-0008841-T01-IM5	P-0008841	Rectum	MUT	2	2
P-0008063-T01-IM5	P-0008063	Right	MUT	2	2
P-0007591-T01-IM5	P-0007591	Left	WT	2	1
P-0007180-T01-IM5	P-0007180	Left	WT	2	1
P-0007085-T02-IM5	P-0007085	Rectum	WT	2	3
P-0007079-T01-IM5	P-0007079	Rectum	MUT	2	1
P-0006872-T01-IM5	P-0006872	Left	WT	2	1
P-0006813-T01-IM5	P-0006813	Left	MUT	2	1
P-0006758-T01-IM5	P-0006758	Right	MUT	2	2
P-0006753-T01-IM5	P-0006753	Right	WT	2	3
P-0006023-T02-IM5	P-0006023	Right	WT	2	3
P-0005910-T01-IM5	P-0005910	Left	MUT	2	1
P-0003183-T01-IM5	P-0003183	Right	MUT	2	2
P-0002665-T01-IM3	P-0002665	Right	MUT	2	2
P-0001670-T01-IM3	P-0001670	Right	WT	2	2
P-0001287-T01-IM3	P-0001287	Rectum	WT	2	1
P-0000695-T01-IM3	P-0000695	Left	WT	2	2
P-0036621-T01-IM6	P-0036621	Rectum	WT	2	2
P-0032612-T01-IM6	P-0032612	Rectum	WT	2	1
P-0030238-T01-IM6	P-0030238	Left	WT	2	1
P-0029516-T01-IM6	P-0029516	Left	MUT	2	1
P-0029304-T01-IM6	P-0029304	Left	WT	2	1
P-0024423-T01-IM6	P-0024423	Left	MUT	2	1
P-0012974-T01-IM5	P-0012974	Left	WT	2	1
P-0010680-T01-IM5	P-0010680	Right	MUT	2	2
coadread_dfci_2016_2939	coadread_dfci_2016_2939	Rectum	WT	2	2
coadread_dfci_2016_3002	coadread_dfci_2016_3002	Rectum	WT	2	1
coadread_dfci_2016_1804	coadread_dfci_2016_1804	Rectum	MUT	2	1
P-0010330-T01-IM5	P-0010330	Rectum	MUT	2	1
P-0010138-T01-IM5	P-0010138	Rectum	MUT	2	1
P-0010098-T02-IM5	P-0010098	Left	WT	2	1
P-0010022-T01-IM5	P-0010022	Right	MUT	2	1
P-0009690-T01-IM5	P-0009690	Rectum	WT	2	1
P-0008875-T01-IM5	P-0008875	Right	WT	2	1
P-0008652-T01-IM5	P-0008652	Left	WT	2	0
P-0007092-T01-IM5	P-0007092	Rectum	WT	2	0
P-0006707-T01-IM5	P-0006707	Left	WT	2	0
P-0006683-T01-IM5	P-0006683	Left	WT	2	1
P-0006230-T01-IM5	P-0006230	Rectum	MUT	2	2
P-0006075-T01-IM5	P-0006075	Rectum	WT	2	0
P-0002852-T01-IM3	P-0002852	Rectum	MUT	2	1
P-0002080-T01-IM3	P-0002080	Right	MUT	2	1
P-0001961-T02-IM5	P-0001961	Left	WT	2	1
P-0001690-T01-IM3	P-0001690	Rectum	WT	2	1
P-0001079-T01-IM3	P-0001079	Rectum	WT	2	1
P-0037066-T01-IM6	P-0037066	Left	WT	2	1
P-0032718-T01-IM6	P-0032718	Left	MUT	2	0
P-0031538-T01-IM6	P-0031538	Left	WT	2	1
P-0028405-T01-IM6	P-0028405	Rectum	WT	2	1
P-0026099-T01-IM6	P-0026099	Rectum	MUT	2	2
P-0025472-T01-IM6	P-0025472	Right	MUT	2	1
P-0019869-T01-IM6	P-0019869	Left	WT	2	1
P-0017022-T01-IM6	P-0017022	Rectum	WT	2	0
P-0014296-T01-IM6	P-0014296	Left	MUT	2	0
P-0013963-T01-IM5	P-0013963	Rectum	MUT	2	1
P-0012426-T01-IM5	P-0012426	Left	WT	2	1
P-0010751-T01-IM5	P-0010751	Left	WT	2	1
P-0039864-T01-IM6	P-0039864	Left	WT	2	1
P-0038236-T01-IM6	P-0038236	Left	WT	2	1
P-0037795-T03-IM6	P-0037795	Left	WT	2	1
coadread_dfci_2016_610	coadread_dfci_2016_610	Left	WT	2	0
coadread_dfci_2016_186	coadread_dfci_2016_186	Left	WT	2	1
coadread_dfci_2016_3335	coadread_dfci_2016_3335	Rectum	WT	2	0
coadread_dfci_2016_1761	coadread_dfci_2016_1761	Rectum	WT	2	0
P-0008721-T01-IM5	P-0008721	Right	WT	2	2
P-0012100-T01-IM5	P-0012100	Left	MUT	2	0
P-0008600-T01-IM5	P-0008600	Left	WT	2	0
P-0008308-T01-IM5	P-0008308	Rectum	WT	2	1
P-0007112-T01-IM5	P-0007112	Rectum	MUT	2	1
P-0005548-T01-IM5	P-0005548	Right	WT	2	2
P-0003209-T01-IM5	P-0003209	Left	WT	2	0
P-0002724-T01-IM3	P-0002724	Left	WT	2	2
P-0002702-T01-IM3	P-0002702	Right	WT	2	0
P-0001909-T01-IM3	P-0001909	Left	WT	2	1
P-0001658-T01-IM3	P-0001658	Right	MUT	2	1
P-0035033-T01-IM6	P-0035033	Left	WT	2	0
P-0029999-T01-IM6	P-0029999	Left	WT	2	1
P-0020806-T01-IM6	P-0020806	Left	WT	2	1
P-0017800-T01-IM6	P-0017800	Left	WT	2	1
P-0014116-T01-IM5	P-0014116	Left	MUT	2	1
P-0013828-T01-IM5	P-0013828	Rectum	MUT	2	2
coadread_dfci_2016_353622	coadread_dfci_2016_353622	Rectum	WT	2	1
coadread_dfci_2016_3305	coadread_dfci_2016_3305	Left	MUT	2	0
P-0012147-T01-IM5	P-0012147	Rectum	MUT	2	2
P-0030909-T01-IM6	P-0030909	Rectum	WT	2	2
P-0012366-T01-IM5	P-0012366	Left	MUT	2	2
P-0006329-T01-IM5	P-0006329	Rectum	WT	2	0
P-0000988-T01-IM3	P-0000988	Rectum	MUT	2	1
P-0010360-T01-IM5	P-0010360	Left	WT	2	2
P-0010798-T01-IM5	P-0010798	Right	MUT	2	0
P-0000625-T01-IM3	P-0000625	Right	MUT	2	3
P-0031052-T01-IM6	P-0031052	Right	MUT	2	1
P-0039163-T01-IM6	P-0039163	Left	MUT	2	2
P-0009850-T01-IM5	P-0009850	Rectum	WT	2	1
P-0008075-T01-IM5	P-0008075	Left	WT	2	2
P-0007836-T01-IM5	P-0007836	Left	WT	2	0
P-0006816-T01-IM5	P-0006816	Rectum	WT	2	1
P-0006512-T01-IM5	P-0006512	Left	WT	2	1
P-0006345-T01-IM5	P-0006345	Right	MUT	2	2
P-0006135-T01-IM5	P-0006135	Left	WT	2	1
P-0003582-T01-IM5	P-0003582	Left	WT	2	1
P-0003513-T01-IM5	P-0003513	Rectum	MUT	2	1
P-0002835-T01-IM3	P-0002835	Left	WT	2	2
P-0002728-T01-IM3	P-0002728	Left	MUT	2	1
P-0002721-T01-IM3	P-0002721	Rectum	WT	2	1
P-0034931-T01-IM6	P-0034931	Left	WT	2	1
P-0032287-T01-IM6	P-0032287	Left	MUT	2	2
P-0028772-T01-IM6	P-0028772	Rectum	MUT	2	2
P-0022567-T01-IM6	P-0022567	Left	WT	2	2
P-0021430-T01-IM6	P-0021430	Right	WT	2	1
P-0021153-T01-IM6	P-0021153	Left	MUT	2	1
P-0014195-T01-IM6	P-0014195	Right	MUT	2	2
P-0013263-T01-IM5	P-0013263	Left	MUT	2	1
P-0011255-T01-IM5	P-0011255	Left	WT	2	1
coadread_dfci_2016_3226	coadread_dfci_2016_3226	Left	WT	2	1
coadread_dfci_2016_2438	coadread_dfci_2016_2438	Rectum	WT	2	0
coadread_dfci_2016_1249	coadread_dfci_2016_1249	Left	WT	2	2
coadread_dfci_2016_3414	coadread_dfci_2016_3414	Rectum	WT	2	0
coadread_dfci_2016_4514	coadread_dfci_2016_4514	Left	WT	2	0
P-0009403-T02-IM5	P-0009403	Left	MUT	2	2
P-0008565-T01-IM5	P-0008565	Rectum	WT	2	2
P-0007391-T01-IM5	P-0007391	Right	MUT	2	2
P-0006701-T01-IM5	P-0006701	Rectum	WT	2	1
P-0004698-T01-IM5	P-0004698	Left	WT	2	1
P-0004431-T01-IM5	P-0004431	Rectum	MUT	2	1
P-0003475-T01-IM5	P-0003475	Rectum	MUT	2	2
P-0033994-T01-IM6	P-0033994	Rectum	WT	2	2
P-0013704-T01-IM5	P-0013704	Rectum	MUT	2	2
P-0013407-T01-IM5	P-0013407	Left	MUT	2	1
P-0011288-T01-IM5	P-0011288	Left	WT	2	1
P-0039970-T01-IM6	P-0039970	Rectum	WT	2	1
P-0006711-T01-IM5	P-0006711	Left	WT	2	1
P-0008128-T01-IM5	P-0008128	Left	MUT	2	2
P-0007080-T02-IM5	P-0007080	Left	WT	2	0
coadread_dfci_2016_3502	coadread_dfci_2016_3502	Left	MUT	2	3
P-0009142-T01-IM5	P-0009142	Left	WT	2	1
P-0029586-T01-IM6	P-0029586	Rectum	WT	2	3
P-0036012-T01-IM6	P-0036012	Left	WT	2	2
coadread_dfci_2016_1262	coadread_dfci_2016_1262	Rectum	WT	2	1
P-0001215-T01-IM3	P-0001215	Left	MUT	2	3
P-0000739-T01-IM3	P-0000739	Left	MUT	2	1
P-0031527-T01-IM6	P-0031527	Right	MUT	2	1
P-0026674-T01-IM6	P-0026674	Rectum	WT	2	2
P-0010275-T01-IM5	P-0010275	Rectum	WT	2	0
P-0006933-T01-IM5	P-0006933	Left	MUT	2	0
P-0009954-T01-IM5	P-0009954	Right	MUT	2	2
P-0039427-T01-IM6	P-0039427	Left	WT	2	1
P-0009949-T01-IM5	P-0009949	Left	WT	2	1
P-0008357-T01-IM5	P-0008357	Rectum	WT	2	1
P-0007272-T01-IM5	P-0007272	Right	MUT	2	3
P-0004845-T01-IM5	P-0004845	Left	WT	2	2
P-0003725-T01-IM5	P-0003725	Left	WT	2	2
P-0001500-T03-IM5	P-0001500	Rectum	MUT	2	2
P-0001469-T01-IM3	P-0001469	Left	MUT	2	1
P-0001347-T02-IM5	P-0001347	Left	WT	2	2
P-0000675-T02-IM3	P-0000675	Left	WT	2	1
P-0035918-T01-IM6	P-0035918	Rectum	MUT	2	2
P-0026013-T01-IM6	P-0026013	Left	WT	2	2
P-0018277-T02-IM6	P-0018277	Rectum	WT	2	3
coadread_dfci_2016_4506	coadread_dfci_2016_4506	Rectum	WT	2	1
coadread_dfci_2016_3191	coadread_dfci_2016_3191	Rectum	WT	2	1
coadread_dfci_2016_3316	coadread_dfci_2016_3316	Rectum	WT	2	1
P-0021772-T01-IM6	P-0021772	Left	WT	2	1
P-0007866-T01-IM5	P-0007866	Left	WT	2	1
P-0005858-T02-IM6	P-0005858	Rectum	WT	2	2
P-0035375-T01-IM6	P-0035375	Rectum	MUT	2	2
P-0034240-T01-IM6	P-0034240	Rectum	WT	2	1
P-0020418-T01-IM6	P-0020418	Left	WT	2	1
P-0038168-T01-IM6	P-0038168	Rectum	MUT	2	1
P-0000788-T01-IM3	P-0000788	Left	MUT	2	3
P-0025161-T01-IM6	P-0025161	Rectum	MUT	2	2
P-0013881-T01-IM5	P-0013881	Right	MUT	2	2
coadread_dfci_2016_2439	coadread_dfci_2016_2439	Left	WT	2	0
P-0009418-T01-IM5	P-0009418	Right	MUT	2	3
P-0008727-T01-IM5	P-0008727	Rectum	MUT	2	2
P-0007586-T01-IM5	P-0007586	Left	WT	2	2
P-0007560-T01-IM5	P-0007560	Right	MUT	2	2
P-0006469-T01-IM5	P-0006469	Left	MUT	2	2
P-0004803-T01-IM5	P-0004803	Right	MUT	2	2
P-0003753-T01-IM5	P-0003753	Rectum	WT	2	1
P-0002951-T01-IM3	P-0002951	Left	WT	2	1
P-0034167-T01-IM6	P-0034167	Right	MUT	2	2
P-0026468-T01-IM6	P-0026468	Rectum	WT	2	2
P-0018846-T01-IM6	P-0018846	Right	MUT	2	2
P-0012722-T01-IM5	P-0012722	Left	WT	2	3
P-0012415-T01-IM5	P-0012415	Right	MUT	2	2
P-0040061-T01-IM6	P-0040061	Left	WT	2	1
coadread_dfci_2016_283200	coadread_dfci_2016_283200	Left	MUT	2	3
P-0006589-T02-IM6	P-0006589	Left	MUT	2	2
coadread_dfci_2016_306835	coadread_dfci_2016_306835	Left	MUT	2	1
P-0006317-T01-IM5	P-0006317	Left	MUT	2	2
P-0005833-T01-IM5	P-0005833	Left	WT	2	1
P-0005200-T01-IM5	P-0005200	Right	MUT	2	2
P-0004494-T01-IM5	P-0004494	Right	MUT	2	2
P-0000674-T01-IM3	P-0000674	Rectum	MUT	2	2
P-0032698-T01-IM6	P-0032698	Right	MUT	2	3
P-0027680-T01-IM6	P-0027680	Left	MUT	2	1
P-0020636-T01-IM6	P-0020636	Rectum	MUT	2	2
P-0019065-T01-IM6	P-0019065	Rectum	MUT	2	1
P-0018701-T01-IM6	P-0018701	Right	MUT	2	2
P-0012877-T01-IM5	P-0012877	Right	MUT	2	2
P-0011520-T01-IM5	P-0011520	Rectum	MUT	2	2
P-0011195-T01-IM5	P-0011195	Rectum	WT	2	1
coadread_dfci_2016_43	coadread_dfci_2016_43	Left	WT	2	2
coadread_dfci_2016_1216	coadread_dfci_2016_1216	Rectum	MUT	2	2
P-0029279-T01-IM6	P-0029279	Left	WT	2	1
coadread_dfci_2016_316	coadread_dfci_2016_316	Left	WT	2	1
P-0008095-T01-IM5	P-0008095	Rectum	MUT	2	1
P-0007132-T01-IM5	P-0007132	Left	WT	2	2
coadread_dfci_2016_255	coadread_dfci_2016_255	Rectum	WT	2	1
P-0010968-T01-IM5	P-0010968	Left	WT	2	3
P-0018580-T01-IM6	P-0018580	Left	WT	2	2
P-0011068-T01-IM5	P-0011068	Left	MUT	2	0
P-0009114-T01-IM5	P-0009114	Left	WT	2	1
P-0000736-T01-IM3	P-0000736	Right	WT	2	1
coadread_dfci_2016_2389	coadread_dfci_2016_2389	Rectum	WT	2	1
P-0009224-T02-IM5	P-0009224	Left	MUT	2	2
P-0006646-T01-IM5	P-0006646	Left	WT	2	1
P-0012399-T01-IM5	P-0012399	Left	WT	2	1
P-0033412-T01-IM6	P-0033412	Left	WT	2	2
P-0007793-T01-IM5	P-0007793	Left	MUT	2	2
P-0018219-T01-IM6	P-0018219	Rectum	MUT	2	2
P-0030121-T01-IM6	P-0030121	Rectum	WT	2	1
P-0004511-T01-IM5	P-0004511	Left	MUT	2	2
coadread_dfci_2016_251808	coadread_dfci_2016_251808	Rectum	WT	2	1
P-0002902-T01-IM3	P-0002902	Rectum	MUT	2	1
coadread_dfci_2016_2938	coadread_dfci_2016_2938	Left	MUT	2	1
P-0006708-T01-IM5	P-0006708	Left	MUT	2	2
P-0019816-T01-IM6	P-0019816	Rectum	MUT	2	2
P-0021645-T01-IM6	P-0021645	Left	WT	2	2
P-0008467-T01-IM5	P-0008467	Left	WT	2	3
P-0031777-T01-IM6	P-0031777	Right	MUT	2	3
P-0020838-T01-IM6	P-0020838	Left	WT	2	1
P-0040062-T01-IM6	P-0040062	Rectum	MUT	2	2
P-0010062-T01-IM5	P-0010062	Right	MUT	2	3
P-0013144-T01-IM5	P-0013144	Rectum	MUT	2	2
P-0006744-T01-IM5	P-0006744	Left	WT	2	1
P-0005137-T02-IM5	P-0005137	Left	WT	2	1
P-0028842-T01-IM6	P-0028842	Right	WT	2	1
P-0004608-T01-IM5	P-0004608	Right	MUT	2	3
P-0012384-T01-IM5	P-0012384	Left	WT	2	2
P-0030131-T01-IM6	P-0030131	Right	MUT	2	2
P-0004251-T01-IM5	P-0004251	Right	MUT	2	2
P-0018104-T01-IM6	P-0018104	Right	MUT	2	2
P-0005865-T01-IM5	P-0005865	Right	MUT	2	3
P-0000762-T01-IM3	P-0000762	Right	MUT	2	2
P-0019785-T01-IM6	P-0019785	Right	MUT	2	2
P-0005003-T01-IM5	P-0005003	Right	WT	2	2
P-0008377-T01-IM5	P-0008377	Right	MUT	2	2
P-0019129-T01-IM6	P-0019129	Left	WT	2	3
P-0009971-T01-IM5	P-0009971	Rectum	WT	2	1
P-0008551-T01-IM5	P-0008551	Left	WT	2	2
P-0032020-T01-IM6	P-0032020	Rectum	MUT	2	2
P-0007222-T01-IM5	P-0007222	Left	MUT	2	2
P-0008853-T01-IM5	P-0008853	Left	WT	2	1
P-0025947-T01-IM6	P-0025947	Rectum	MUT	2	2
P-0007592-T01-IM5	P-0007592	Right	MUT	2	3
P-0005103-T01-IM5	P-0005103	Right	MUT	2	2
P-0000769-T01-IM3	P-0000769	Left	WT	2	2
coadread_dfci_2016_270588	coadread_dfci_2016_270588	Left	MUT	2	1
P-0004697-T01-IM5	P-0004697	Left	MUT	2	2
coadread_dfci_2016_1196	coadread_dfci_2016_1196	Rectum	MUT	2	2
P-0001150-T01-IM3	P-0001150	Right	WT	2	2
P-0032123-T01-IM6	P-0032123	Right	MUT	2	2
P-0012625-T01-IM5	P-0012625	Right	MUT	2	3
P-0004977-T01-IM5	P-0004977	Left	MUT	2	2
P-0010363-T01-IM5	P-0010363	Right	MUT	2	2
P-0009294-T01-IM5	P-0009294	Left	WT	2	2
P-0007490-T01-IM5	P-0007490	Left	WT	2	3
P-0003755-T01-IM5	P-0003755	Rectum	WT	2	1
P-0003211-T01-IM5	P-0003211	Right	MUT	2	2
P-0000940-T01-IM3	P-0000940	Right	MUT	2	2
P-0033807-T01-IM6	P-0033807	Left	WT	2	2
P-0032860-T01-IM6	P-0032860	Right	MUT	2	2
P-0016603-T01-IM6	P-0016603	Right	MUT	2	2
P-0013010-T01-IM5	P-0013010	Left	MUT	2	2
P-0011039-T01-IM5	P-0011039	Right	WT	2	2
P-0039739-T01-IM6	P-0039739	Rectum	WT	2	1
P-0039606-T01-IM6	P-0039606	Rectum	MUT	2	2
P-0038383-T01-IM6	P-0038383	Left	WT	2	3
coadread_dfci_2016_688	coadread_dfci_2016_688	Left	WT	2	3
P-0039058-T01-IM6	P-0039058	Left	WT	2	2
P-0037355-T01-IM6	P-0037355	Left	MUT	2	2
P-0009012-T01-IM5	P-0009012	Rectum	MUT	2	3
P-0005776-T02-IM5	P-0005776	Left	MUT	2	2
P-0037228-T01-IM6	P-0037228	Left	MUT	2	1
P-0007361-T01-IM5	P-0007361	Left	MUT	2	3
P-0025683-T01-IM6	P-0025683	Left	WT	2	1
P-0005210-T01-IM5	P-0005210	Rectum	MUT	2	3
P-0030672-T01-IM6	P-0030672	Left	MUT	2	2
P-0030701-T01-IM6	P-0030701	Left	MUT	2	1
P-0010965-T01-IM5	P-0010965	Rectum	MUT	2	2
P-0001754-T01-IM3	P-0001754	Right	MUT	2	2
P-0005443-T01-IM5	P-0005443	Right	MUT	2	0
P-0004738-T01-IM5	P-0004738	Right	MUT	2	3
P-0000682-T01-IM3	P-0000682	Right	MUT	2	2
P-0014190-T01-IM6	P-0014190	Right	MUT	2	2
P-0009617-T01-IM5	P-0009617	Right	WT	2	3
P-0009305-T01-IM5	P-0009305	Left	MUT	2	2
P-0008782-T01-IM5	P-0008782	Rectum	WT	2	3
P-0008529-T01-IM5	P-0008529	Right	MUT	2	2
P-0007990-T01-IM5	P-0007990	Right	MUT	2	2
P-0007554-T01-IM5	P-0007554	Right	MUT	2	2
P-0007511-T01-IM5	P-0007511	Right	MUT	2	2
P-0007389-T01-IM5	P-0007389	Left	MUT	2	2
P-0007214-T01-IM5	P-0007214	Left	MUT	2	2
P-0007169-T01-IM5	P-0007169	Left	WT	2	2
P-0007140-T01-IM5	P-0007140	Left	WT	2	2
P-0007097-T01-IM5	P-0007097	Left	MUT	2	2
P-0007090-T02-IM5	P-0007090	Left	WT	2	2
P-0006659-T01-IM5	P-0006659	Left	MUT	2	3
P-0006587-T01-IM5	P-0006587	Right	MUT	2	2
P-0005589-T01-IM5	P-0005589	Rectum	MUT	2	2
P-0005439-T01-IM5	P-0005439	Left	WT	2	2
P-0005207-T01-IM5	P-0005207	Rectum	MUT	2	2
P-0004220-T01-IM5	P-0004220	Right	MUT	2	2
P-0004018-T01-IM3	P-0004018	Rectum	MUT	2	1
P-0003901-T01-IM5	P-0003901	Left	MUT	2	3
P-0002788-T01-IM3	P-0002788	Right	MUT	2	2
P-0001734-T01-IM3	P-0001734	Right	WT	2	2
P-0001428-T01-IM3	P-0001428	Left	WT	2	2
P-0036503-T01-IM6	P-0036503	Left	MUT	2	2
P-0036425-T01-IM6	P-0036425	Right	MUT	2	3
P-0036166-T01-IM6	P-0036166	Rectum	WT	2	1
P-0034396-T02-IM6	P-0034396	Left	WT	2	3
P-0032669-T01-IM6	P-0032669	Rectum	MUT	2	2
P-0032667-T01-IM6	P-0032667	Right	MUT	2	2
P-0030768-T01-IM6	P-0030768	Rectum	MUT	2	2
P-0030231-T01-IM6	P-0030231	Left	WT	2	3
P-0029998-T01-IM6	P-0029998	Right	MUT	2	3
P-0029834-T01-IM6	P-0029834	Rectum	MUT	2	2
P-0027137-T01-IM6	P-0027137	Left	WT	2	1
P-0025157-T01-IM6	P-0025157	Right	WT	2	2
P-0023271-T01-IM6	P-0023271	Right	WT	2	2
P-0021771-T01-IM6	P-0021771	Right	WT	2	3
P-0021147-T01-IM6	P-0021147	Left	WT	2	2
P-0017672-T01-IM5	P-0017672	Left	WT	2	1
P-0016967-T01-IM6	P-0016967	Rectum	MUT	2	2
P-0015298-T02-IM6	P-0015298	Right	MUT	2	2
P-0013975-T01-IM5	P-0013975	Right	MUT	2	2
P-0013784-T01-IM5	P-0013784	Right	MUT	2	2
P-0013760-T01-IM5	P-0013760	Right	WT	2	2
P-0013735-T01-IM5	P-0013735	Right	WT	2	2
P-0013277-T01-IM5	P-0013277	Rectum	MUT	2	2
P-0012965-T01-IM5	P-0012965	Rectum	MUT	2	2
P-0012823-T01-IM5	P-0012823	Rectum	MUT	2	2
P-0011510-T01-IM5	P-0011510	Rectum	MUT	2	1
P-0011287-T01-IM5	P-0011287	Right	MUT	2	2
P-0010734-T01-IM5	P-0010734	Left	WT	2	2
P-0040064-T01-IM6	P-0040064	Right	MUT	2	3
P-0038014-T01-IM6	P-0038014	Rectum	MUT	2	0
coadread_dfci_2016_70	coadread_dfci_2016_70	Rectum	WT	2	2
coadread_dfci_2016_4522	coadread_dfci_2016_4522	Rectum	MUT	2	3
coadread_dfci_2016_2369	coadread_dfci_2016_2369	Rectum	WT	2	2
P-0007303-T01-IM5	P-0007303	Left	MUT	2	3
P-0006183-T01-IM5	P-0006183	Right	MUT	2	2
P-0013169-T01-IM5	P-0013169	Right	WT	2	3
P-0010960-T01-IM5	P-0010960	Right	MUT	2	3
P-0005634-T01-IM5	P-0005634	Rectum	MUT	2	1
P-0008735-T01-IM5	P-0008735	Right	MUT	2	2
P-0039437-T01-IM6	P-0039437	Rectum	MUT	2	2
P-0001769-T01-IM3	P-0001769	Right	MUT	2	2
P-0012912-T01-IM5	P-0012912	Left	MUT	2	2
coadread_dfci_2016_3563	coadread_dfci_2016_3563	Left	WT	2	2
P-0009751-T01-IM5	P-0009751	Left	MUT	2	2
P-0004957-T01-IM5	P-0004957	Right	MUT	2	2
P-0033227-T01-IM6	P-0033227	Rectum	MUT	2	2
P-0039429-T01-IM6	P-0039429	Left	WT	2	2
P-0037524-T01-IM6	P-0037524	Rectum	WT	2	1
P-0007593-T01-IM5	P-0007593	Left	MUT	2	1
P-0002540-T01-IM3	P-0002540	Rectum	MUT	2	2
P-0010203-T01-IM5	P-0010203	Rectum	MUT	2	2
P-0009716-T01-IM5	P-0009716	Right	MUT	2	2
P-0009363-T01-IM5	P-0009363	Left	MUT	2	3
P-0003285-T01-IM5	P-0003285	Rectum	WT	2	3
P-0002068-T01-IM3	P-0002068	Right	MUT	2	2
P-0000854-T01-IM3	P-0000854	Right	WT	2	2
P-0000520-T01-IM3	P-0000520	Right	WT	2	1
P-0035516-T01-IM6	P-0035516	Right	WT	2	2
P-0010985-T01-IM5	P-0010985	Right	MUT	2	3
P-0040132-T01-IM6	P-0040132	Rectum	MUT	2	2
P-0034143-T01-IM6	P-0034143	Left	WT	2	3
P-0008594-T01-IM5	P-0008594	Left	WT	2	1
P-0007405-T01-IM5	P-0007405	Right	MUT	2	3
P-0006794-T01-IM5	P-0006794	Left	MUT	2	2
P-0031409-T02-IM6	P-0031409	Right	MUT	2	2
P-0002321-T01-IM3	P-0002321	Right	MUT	2	3
P-0021563-T01-IM6	P-0021563	Rectum	WT	2	2
P-0007998-T01-IM5	P-0007998	Right	WT	2	2
P-0002235-T01-IM3	P-0002235	Right	MUT	2	3
P-0002025-T01-IM3	P-0002025	Right	MUT	2	2
P-0024823-T01-IM6	P-0024823	Left	WT	2	2
P-0012268-T01-IM5	P-0012268	Left	MUT	2	1
P-0012033-T01-IM5	P-0012033	Rectum	WT	2	1
coadread_dfci_2016_2967	coadread_dfci_2016_2967	Left	MUT	2	3
P-0010512-T01-IM5	P-0010512	Left	WT	2	1
P-0019900-T01-IM6	P-0019900	Left	WT	2	2
P-0022889-T01-IM6	P-0022889	Rectum	WT	2	2
P-0027288-T01-IM6	P-0027288	Left	WT	2	3
P-0026877-T01-IM6	P-0026877	Right	WT	2	1
coadread_dfci_2016_3427	coadread_dfci_2016_3427	Rectum	WT	2	2
P-0024768-T01-IM6	P-0024768	Right	WT	2	2
P-0003791-T01-IM5	P-0003791	Rectum	MUT	2	1
P-0028584-T01-IM6	P-0028584	Right	MUT	2	2
P-0024924-T01-IM6	P-0024924	Right	MUT	2	3
P-0037943-T01-IM6	P-0037943	Rectum	WT	2	2
P-0023943-T01-IM6	P-0023943	Left	WT	2	2
P-0024425-T01-IM6	P-0024425	Rectum	MUT	2	3
P-0018959-T01-IM6	P-0018959	Left	WT	2	1
P-0018554-T01-IM6	P-0018554	Right	MUT	2	2
coadread_dfci_2016_3621	coadread_dfci_2016_3621	Rectum	MUT	2	2
coadread_dfci_2016_4519	coadread_dfci_2016_4519	Left	WT	2	3
P-0005455-T01-IM5	P-0005455	Left	WT	2	3
P-0033204-T01-IM6	P-0033204	Right	MUT	2	2
P-0023128-T01-IM6	P-0023128	Rectum	MUT	2	2
P-0006110-T01-IM5	P-0006110	Right	MUT	2	2
P-0013495-T01-IM5	P-0013495	Left	MUT	2	1
coadread_dfci_2016_3442	coadread_dfci_2016_3442	Rectum	MUT	2	1
P-0029364-T01-IM6	P-0029364	Rectum	MUT	2	3
P-0013941-T01-IM5	P-0013941	Right	MUT	2	2
P-0005247-T01-IM5	P-0005247	Left	WT	2	1
P-0013772-T01-IM5	P-0013772	Left	MUT	2	2
P-0023513-T01-IM6	P-0023513	Left	MUT	2	2
P-0017243-T01-IM6	P-0017243	Left	MUT	2	1
P-0014010-T01-IM5	P-0014010	Right	MUT	2	3
P-0007287-T01-IM5	P-0007287	Right	MUT	2	2
P-0010898-T01-IM5	P-0010898	Right	MUT	2	2
P-0013020-T01-IM5	P-0013020	Left	WT	2	2
P-0011144-T01-IM5	P-0011144	Left	MUT	2	2
P-0006704-T01-IM5	P-0006704	Right	MUT	2	2
P-0002878-T01-IM3	P-0002878	Left	WT	2	2
P-0002102-T01-IM3	P-0002102	Left	WT	2	2
coadread_dfci_2016_1742	coadread_dfci_2016_1742	Left	MUT	2	2
P-0006669-T01-IM5	P-0006669	Rectum	WT	2	2
P-0007804-T01-IM5	P-0007804	Right	WT	2	2
P-0024494-T01-IM6	P-0024494	Rectum	WT	2	1
P-0007567-T01-IM5	P-0007567	Left	MUT	2	0
coadread_dfci_2016_3709	coadread_dfci_2016_3709	Left	MUT	2	2
P-0004350-T01-IM5	P-0004350	Left	WT	2	2
P-0006770-T01-IM5	P-0006770	Left	WT	2	1
P-0007115-T01-IM5	P-0007115	Right	MUT	2	2
P-0010367-T01-IM5	P-0010367	Rectum	WT	2	1
P-0000119-T01-IM3	P-0000119	Right	MUT	2	2
P-0027881-T01-IM6	P-0027881	Rectum	WT	2	1
P-0009902-T01-IM5	P-0009902	Right	MUT	2	2
P-0007216-T02-IM6	P-0007216	Right	MUT	2	2
P-0007162-T01-IM5	P-0007162	Rectum	WT	2	2
P-0006960-T01-IM5	P-0006960	Left	MUT	2	2
P-0001807-T01-IM3	P-0001807	Rectum	WT	2	1
P-0000721-T01-IM3	P-0000721	Right	MUT	2	2
P-0034753-T01-IM6	P-0034753	Rectum	MUT	2	1
P-0033516-T01-IM6	P-0033516	Rectum	WT	2	1
P-0025017-T01-IM6	P-0025017	Rectum	MUT	2	1
P-0023616-T01-IM6	P-0023616	Rectum	WT	2	1
P-0021074-T01-IM6	P-0021074	Rectum	WT	2	1
P-0013787-T01-IM5	P-0013787	Right	WT	2	2
P-0012742-T01-IM5	P-0012742	Left	MUT	2	1
P-0038423-T01-IM6	P-0038423	Right	WT	2	2
coadread_dfci_2016_485	coadread_dfci_2016_485	Left	WT	2	1
coadread_dfci_2016_312708	coadread_dfci_2016_312708	Rectum	MUT	2	2
P-0005307-T01-IM5	P-0005307	Right	MUT	2	3
P-0034191-T01-IM6	P-0034191	Left	WT	2	2
P-0002670-T01-IM3	P-0002670	Rectum	WT	2	1
P-0029143-T01-IM6	P-0029143	Rectum	WT	2	1
P-0015735-T01-IM6	P-0015735	Right	MUT	2	2
P-0004960-T01-IM5	P-0004960	Rectum	MUT	2	3
P-0007868-T01-IM5	P-0007868	Left	WT	2	1
P-0036678-T01-IM6	P-0036678	Rectum	WT	2	1
P-0011131-T01-IM5	P-0011131	Left	WT	2	2
P-0010020-T01-IM5	P-0010020	Left	WT	2	1
coadread_dfci_2016_2284	coadread_dfci_2016_2284	Rectum	WT	2	2
P-0032402-T01-IM6	P-0032402	Left	WT	2	1
P-0024910-T01-IM6	P-0024910	Left	WT	2	1
P-0039003-T01-IM6	P-0039003	Rectum	WT	2	2
P-0007774-T01-IM5	P-0007774	Left	MUT	2	1
P-0036309-T01-IM6	P-0036309	Left	WT	2	7
P-0001394-T02-IM5	P-0001394	Left	MUT	2	3
P-0011259-T01-IM5	P-0011259	Left	WT	2	0
P-0010509-T01-IM5	P-0010509	Right	WT	2	3
P-0008031-T01-IM5	P-0008031	Rectum	WT	2	2
P-0006888-T01-IM5	P-0006888	Right	MUT	2	3
P-0001237-T01-IM3	P-0001237	Right	MUT	2	1
P-0035548-T01-IM6	P-0035548	Left	MUT	2	2
P-0036207-T01-IM6	P-0036207	Left	WT	2	1
P-0001808-T01-IM3	P-0001808	Right	MUT	2	3
P-0013103-T01-IM5	P-0013103	Rectum	WT	2	2
P-0006685-T01-IM5	P-0006685	Rectum	WT	2	1
P-0001554-T01-IM3	P-0001554	Right	MUT	2	2
P-0037967-T01-IM6	P-0037967	Right	MUT	2	1
P-0008521-T01-IM5	P-0008521	Left	MUT	2	2
P-0003298-T01-IM5	P-0003298	Right	MUT	2	2
P-0007997-T01-IM5	P-0007997	Right	WT	2	2
P-0006737-T01-IM5	P-0006737	Rectum	WT	2	2
P-0026933-T01-IM6	P-0026933	Left	WT	2	2
P-0002488-T01-IM3	P-0002488	Rectum	WT	2	1
P-0019142-T01-IM6	P-0019142	Rectum	MUT	2	2
P-0014042-T01-IM5	P-0014042	Left	MUT	2	1
P-0001864-T01-IM3	P-0001864	Rectum	MUT	2	2
P-0010535-T01-IM5	P-0010535	Rectum	MUT	2	1
P-0004441-T01-IM5	P-0004441	Left	WT	2	1
P-0013492-T01-IM5	P-0013492	Right	WT	2	1
P-0006706-T01-IM5	P-0006706	Left	WT	2	1
P-0004786-T01-IM5	P-0004786	Left	MUT	2	1
P-0006889-T01-IM5	P-0006889	Left	WT	2	1
P-0021885-T01-IM6	P-0021885	Right	MUT	2	1
P-0002164-T01-IM3	P-0002164	Right	WT	2	3
P-0033748-T01-IM6	P-0033748	Right	WT	2	3
P-0030147-T01-IM6	P-0030147	Left	WT	2	1
coadread_dfci_2016_3506	coadread_dfci_2016_3506	Rectum	WT	2	1
coadread_dfci_2016_116	coadread_dfci_2016_116	Left	WT	2	4
P-0009302-T01-IM5	P-0009302	Left	WT	2	1
P-0034088-T01-IM6	P-0034088	Left	WT	2	1
P-0003720-T01-IM5	P-0003720	Right	WT	2	2
P-0011533-T01-IM5	P-0011533	Right	MUT	2	1
P-0002563-T01-IM3	P-0002563	Rectum	MUT	2	2
P-0016266-T01-IM6	P-0016266	Right	MUT	2	1
P-0001531-T02-IM6	P-0001531	Left	WT	2	1
P-0007654-T01-IM5	P-0007654	Rectum	WT	2	2
P-0034411-T01-IM6	P-0034411	Rectum	MUT	2	2
P-0018352-T01-IM6	P-0018352	Rectum	MUT	2	2
P-0031802-T01-IM6	P-0031802	Rectum	WT	2	1
P-0027390-T01-IM6	P-0027390	Left	WT	2	2
P-0006575-T01-IM5	P-0006575	Left	WT	2	2
P-0034175-T01-IM6	P-0034175	Left	WT	2	1
P-0030735-T01-IM6	P-0030735	Left	WT	2	2
P-0016704-T01-IM6	P-0016704	Rectum	MUT	2	2
P-0022555-T01-IM6	P-0022555	Left	WT	2	3
coadread_dfci_2016_3298	coadread_dfci_2016_3298	Left	WT	2	3
P-0019475-T01-IM6	P-0019475	Right	WT	2	3
P-0005987-T01-IM5	P-0005987	Right	WT	2	3
P-0013227-T01-IM5	P-0013227	Right	WT	2	7
